# Supplementary material for: MIFAM-DTI: a drug-target interactions predicting model based on multi-source information fusion and attention mechanism
Source: Front Genet. 2024 May 6;15:1381997. doi: 10.3389/fgene.2024.1381997 (PMC11102998; doi:10.3389/fgene.2024.1381997)
Supplement: Supplementary file 2 [file Table3.XLSX]

## Sheet: C.elegans
Drug ID	BalabanJ	BertzCT	Chi0	Chi0n	Chi0v	Chi1	Chi1n	Chi1v	Chi2n	Chi2v	Chi3n	Chi3v	Chi4n	Chi4v	EState_VSA1	EState_VSA10	EState_VSA11	EState_VSA2	EState_VSA3	EState_VSA4	EState_VSA5	EState_VSA6	EState_VSA7	EState_VSA8	EState_VSA9	ExactMolWt	FpDensityMorgan1	FpDensityMorgan2	FpDensityMorgan3	FractionCSP3	HallKierAlpha	HeavyAtomCount	HeavyAtomMolWt	Ipc	Kappa1	Kappa2	Kappa3	LabuteASA	MaxAbsEStateIndex	MaxAbsPartialCharge	MaxEStateIndex	MaxPartialCharge	MinAbsEStateIndex	MinAbsPartialCharge	MinEStateIndex	MinPartialCharge	MolLogP	MolMR	MolWt
0	1.9588	1034.5	24.405	19.584	19.584	16.4806	11.0343	11.0343	8.10736	8.10736	6.40598	6.40598	4.85244	4.85244	30.4646	15.0076	0	12.7001	51.9827	0	21.3294	24.2655	6.92374	10.8516	23.6843	474.2	1.02941	1.64706	2.17647	0.458333	-3.21	34	444.27	5.70472e+07	23.9317	9.96023	3.97495	197.244	13.3922	0.492704	13.3922	0.238129	0.0664022	0.238129	-1.09244	-0.492704	1.4854	121.351	474.51
1	2.15288	1043.73	24.8112	17.573	18.4674	15.3076	9.74555	11.3579	7.3927	9.04242	4.74348	5.73335	3.04473	3.53015	48.6281	27.7295	0	12.8416	5.56345	29.8289	6.92374	30.3318	0	10.6336	15.5205	483.137	0.939394	1.45455	1.93939	0.285714	-3.14	33	459.216	8.69649e+06	26.115	10.651	7.17754	188.08	13.8006	0.398852	13.8006	0.398852	0.156638	0.367878	-5.71859	-0.367878	1.1736	114.96	483.408
2	1.76765	370.913	13.6649	11.1503	11.1503	9.20271	6.93696	6.93696	5.34932	5.34932	3.8323	3.8323	2.70066	2.70066	12.2079	15.3196	0	12.5248	13.0895	19.3864	5.56345	0	18.1991	17.0326	0	265.168	1.10526	1.84211	2.52632	0.6	-0.94	19	242.169	23477.4	14.4687	7.00661	4.01075	113.853	9.76322	0.395933	9.76322	0.0929226	0.0759802	0.0929226	-0.795951	-0.395933	0.2651	73.7924	265.353
3	2.02374	571.639	12.6983	9.46985	9.46985	8.70271	5.57801	5.57801	4.21724	4.21724	3.03029	3.03029	2.15397	2.15397	12.3319	5.10653	0	18.5287	17.5847	0	12.6546	4.5671	0	14.9519	15.5771	251.102	1.44444	2.27778	3	0.5	-1.77	18	238.142	23329.7	11.3278	4.15924	1.61841	102.052	9.93167	0.393675	9.93167	0.167137	0.127666	0.167137	-0.712278	-0.393675	-0.9508	61.355	251.246
4	2.12086	818.691	15.7423	11.8144	12.6309	10.5092	6.57863	8.0187	4.78957	6.3846	3.37483	4.76653	2.35634	3.50763	16.1165	13.2123	0	6.54476	11.4369	15.4321	7.1098	12.1327	41.1203	0	4.73686	318.067	1.09091	1.81818	2.40909	0.133333	-2.54	22	304.242	120543	14.3995	5.34101	2.50452	128.058	12.027	0.494549	12.027	0.326306	0.253039	0.326306	-3.86707	-0.494549	1.5432	82.8385	318.354
5	1.95009	649.34	14.6565	12.0818	12.0818	10.2203	7.12672	7.12672	5.19674	5.19674	3.53846	3.53846	2.4199	2.4199	0	5.10653	0	5.74951	6.54476	30.2999	5.56345	12.1327	12.1327	46.3983	0	281.153	1.14286	1.95238	2.61905	0.235294	-2.49	21	262.207	107292	13.4911	5.872	3.15999	124.307	9.7413	0.507886	9.7413	0.117156	0.269381	0.117156	0.269381	-0.507886	2.84042	86.5965	281.359
6	3.15294	257.538	7.56048	5.24221	5.24221	4.71521	2.79376	2.79376	1.8924	1.8924	1.1912	1.1912	0.691772	0.691772	5.96931	4.79454	0	5.56345	5.68739	0	6.06637	18.1991	0	0	10.8402	137.048	1.4	2	2.4	0	-1.51	10	130.082	182.238	6.60779	2.38963	1.07489	58.092	10.3418	0.477584	10.3418	0.33729	0.155093	0.33729	-0.98787	-0.477584	0.967	37.8137	137.138
7	1.80024	815.398	16.8446	14.6726	14.6726	11.6346	8.93682	8.93682	6.94057	6.94057	5.66053	5.66053	4.37514	4.37514	0	4.79454	0	11.8251	6.04184	26.0551	27.6029	0	4.89991	61.251	0	323.2	1.33333	2.125	2.875	0.45	-2.07	24	298.24	506981	15.4573	5.77854	2.20357	142.681	12.867	0.360871	12.867	0.230295	0.0445389	0.230295	-0.0445389	-0.360871	2.906	97.8157	323.44
8	0	0	0	0.5	1.5	0	0	0	0	0	0	0	0	0	0	0	0	13.4957	0	0	0	0	0	0	0	33.9877	1	1	1	0	0.35	1	32.067	0	1.35	1.20714	7.77857	14.5613	0	0.196935	0	-0.196935	0	0.196935	0	-0.196935	0.1128	10.381	34.083
9	3.25919	177.699	10.2676	7.95394	7.95394	6.03658	4.53832	4.53832	3.20939	3.20939	1.82169	1.82169	0.979904	0.979904	5.96931	9.58907	0	18.2459	12.8416	12.8416	0	6.92374	0	0	10.8402	187.121	1.23077	1.76923	2.23077	0.777778	-0.9	13	170.103	519.86	12.1	6.59816	7.46036	78.116	10.9985	0.48123	10.9985	0.30284	0.0512269	0.30284	-0.779149	-0.48123	0.9378	49.3772	187.239
10	2.25	7.50978	2.12132	1.91421	1.91421	1.5	1.20711	1.20711	0.75	0.75	0.25	0.25	0	0	0	0	0	0	0	0	13.0895	0	0	5.31679	0	43.0422	1.33333	1.66667	1.66667	1	-0.04	3	38.029	8.75489	1.29784	0.206165	0.00340278	19.6482	3	0.314206	3	0.00772298	1.25	0.00772298	1.25	-0.314206	-0.4104	12.8697	43.069
11	4.02938	292.455	11.4058	7.49038	9.27924	6.12361	3.50865	6.53439	2.58111	5.41077	0.992815	3.17803	0.493217	2.07908	15.6454	9.1301	0	6.60688	11.9939	0	0	6.92374	0	15.4133	14.6802	246.006	1.35714	1.85714	2.21429	0.6	-4.16334e-17	14	233.996	433.822	14	5.1856	8.59172	81.2184	10.8002	0.480619	10.8002	0.480619	0.191358	0.302318	-5.01169	-0.302318	1.1789	48.3374	246.092
12	2	21.0196	4.24264	3.64492	3.64492	3	2.1547	2.1547	1.22474	1.22474	0.744017	0.744017	0.439826	0.439826	0	0	0	0	0	26.4275	0	0	0	0	9.47373	88.0524	0.666667	1	1.16667	1	-0.08	6	80.042	34.3995	4.08892	2.15722	0.953692	37.0553	4.94444	0.376668	4.94444	0.0701144	0.777778	0.0701144	0.777778	-0.376668	0.0332	21.638	88.106
13	2.78474	381.764	12.3449	10.173	10.9289	7.29351	5.36917	5.74714	4.99062	5.42706	2.15194	2.38703	1.60681	1.7971	0	4.79454	0	17.364	10.5861	0	0	24.2655	27.6949	5.31679	11.6009	239.108	1.375	2	2.5	0.461538	-0.86	16	221.602	2302.6	13.2061	4.98064	3.95073	102.001	12.0534	0.302645	12.0534	0.179008	0.0670602	0.179008	-0.209753	-0.302645	3.2993	68.1332	239.746
14	3.46799	72.1057	9.94131	9.81117	9.81117	6.34607	6.07	6.07	3.9023	3.9023	2.48369	2.48369	1.48057	1.48057	0	0	0	0	0	0	58.1592	0	0	25.6711	0	185.214	0.615385	0.923077	1.15385	1	-0.04	13	158.139	758.512	12.96	10.0436	8.29445	84.5134	2.63542	0.303338	2.63542	-0.00188389	1.31597	0.00188389	1.31597	-0.303338	3.6887	61.164	185.355
15	3.83348	144.583	8.14626	5.49538	5.49538	4.57459	2.68368	2.68368	1.77392	1.77392	0.858164	0.858164	0.430834	0.430834	24.5252	9.58907	0	0	0	0	6.92374	0	5.31679	0	10.2131	147.053	1.6	2.1	2.2	0.6	-1.1	10	138.058	112.493	8.9	3.83756	3.03231	57.6604	10.2319	0.479652	10.2319	0.328121	0.47088	0.328121	-1.23824	-0.479652	-1.432	32.3263	147.13
16	2.88805	275.705	6.81155	5.48867	5.48867	4.96633	3.25443	3.25443	2.22283	2.22283	1.54979	1.54979	1.02691	1.02691	0	0	0	0	0	0	10.7724	0	30.5928	17.1167	0	129.058	0.9	1.7	2.5	0	-1.37	10	122.106	348.57	5.4176	2.10254	0.759881	59.3327	4.01287	0.264065	4.01287	0.0345834	1.19907	0.0345834	1.19907	-0.264065	2.2348	41.743	129.162
17	2.42652	171.872	7.2342	5.87832	5.87832	4.93185	3.40647	3.40647	2.18972	2.18972	1.40084	1.40084	0.861184	0.861184	0	0	0	0	0	12.9656	5.56345	0	18.1991	17.5585	5.84267	136.1	1.2	1.9	2.5	0.25	-0.86	10	124.102	251.667	7.24941	4.03594	2.16903	61.0212	5.12635	0.271452	5.12635	0.0137863	0.837315	0.0137863	0.837315	-0.271452	0.6924	42.3361	136.198
18	2.43716	120.041	8.43072	7.87794	7.87794	5.10906	4.78991	4.78991	4.39344	4.39344	2.98719	2.98719	2.15188	2.15188	0	5.10653	0	6.10397	11.8358	12.3387	12.8416	0	0	20.7712	0	156.151	1.27273	1.90909	2.36364	1	-0.04	11	136.109	252.107	9.05124	3.57283	2.19399	69.8121	9.70977	0.392821	9.70977	0.057293	0.0289352	0.057293	-0.0289352	-0.392821	2.4395	47.3498	156.269
19	3.50169	101.231	7.43916	5.79462	5.79462	4.03658	3.02094	3.02094	2.57428	2.57428	1.04254	1.04254	0.608685	0.608685	12.0111	4.79454	0	0	12.3387	0	0	0	13.8475	0	10.8402	131.095	1.66667	2.11111	2.22222	0.833333	-0.57	9	118.071	60.4718	8.43	3.45452	3.96836	54.8596	10.1098	0.480086	10.1098	0.319978	0.3575	0.319978	-0.913241	-0.480086	0.4444	35.0662	131.175
20	2.62518	523.96	13.4472	8.71569	11.7394	8.39675	4.76254	6.2744	3.577	5.2058	2.36712	3.51958	1.46436	2.43849	0	10.2131	0	31.5896	11.1269	0	24.2655	0	0	0	46.4038	321.912	0.555556	0.777778	1	0	-0.8	18	317.942	9661.74	13.6275	5.059	2.47363	123.29	9.47493	0.504827	9.47493	0.152296	0.122981	0.152296	-0.182356	-0.504827	5.3784	75.2476	323.99
21	1.24031	1056.91	21.7943	17.8966	17.8966	15.046	10.6385	10.6385	7.94805	7.94805	5.88263	5.88263	4.13139	4.13139	0	9.18495	0	11.6005	35.1703	49.9769	19.0565	31.3753	0	10.0566	13.9968	426.195	1.19355	2	2.74194	0.416667	-2.93	31	399.272	1.49136e+07	21.3077	9.47293	4.87599	180.458	13.3621	0.492845	13.3621	0.169565	0.000894229	0.169565	-0.305876	-0.492845	4.8266	115.493	426.488
22	3.79101	82.437	6.62132	5.08021	5.97463	3.68198	1.95504	3.41564	0.994936	2.98481	0.67082	2.01246	0.223607	0.67082	7.8227	4.56505	0	0	0	0	21.3294	0	0	13.5712	0	140.024	1	1.25	1.25	1	0.11	8	131.003	52.2834	8.11	3.19827	1.92241	48.3594	10.6528	0.473467	10.6528	0.473467	1.25772	0.290244	-3.16204	-0.290244	1.0337	28.6335	140.075
23	3.48554	500.553	26.255	23.7705	24.6649	16.6996	14.2104	15.671	10.8261	12.2369	6.20936	7.17346	3.78937	4.51801	13.9267	9.45846	0	13.2138	24.2416	6.42082	103.422	0	21.143	6.92374	18.5212	523.4	0.685714	1.14286	1.57143	1	-0.01	35	465.272	1.89638e+07	34.99	23.132	26.8544	216.996	11.8587	0.756118	11.8587	0.267672	0.0949217	0.267672	-4.31965	-0.756118	6.4873	143.572	523.736
24	2.75904	324.894	11.4223	9.52667	9.52667	7.00291	5.3203	5.3203	4.39948	4.39948	2.4941	2.4941	1.55638	1.55638	11.8872	4.79454	0	0	5.91791	11.9843	5.56345	6.92374	24.2655	13.8475	5.10653	206.131	1.2	1.73333	2.13333	0.461538	-1.31	15	188.141	1862.34	11.763	4.96446	3.38763	90.9418	10.7624	0.480789	10.7624	0.310185	0.418426	0.310185	-0.771658	-0.480789	3.0732	61.0348	206.285
25	1.19419	1492.13	26.3193	19.1161	20.0105	17.6427	11.1033	12.5987	8.474	9.85189	6.02321	6.90924	4.14909	4.89989	50.9805	24.4661	0	23.4026	0	16.4664	17.2217	6.19684	24.2655	24.4597	20.7279	533.142	1.24324	2.02703	2.83784	0.333333	-3.43	37	509.246	2.54449e+08	25.2293	9.79432	4.93055	208.167	12.3938	0.529258	12.3938	0.529258	0.0497035	0.387419	-4.93122	-0.387419	-0.2608	127.506	533.438
26	2.65976	179.115	10.7152	7.82111	7.82111	6.61259	4.6142	4.6142	3.517	3.517	2.60322	2.60322	1.76389	1.76389	24.3537	15.3196	0	26.3033	0	0	0	4.89991	0	0	10.2131	207.111	1.07143	1.71429	2.21429	1	-0.24	14	190.09	1243.51	11.8327	5.01418	2.22091	82.019	9.51162	0.395044	9.51162	0.108568	0.119013	0.108568	-1.23417	-0.395044	-3.2621	47.553	207.226
27	2.81702	85.127	9.2342	7.75915	7.75915	5.77006	4.71714	4.71714	3.03635	3.03635	1.76094	1.76094	1.0684	1.0684	0	0	0	6.28971	0	25.9312	19.2625	0	0	5.31679	17.201	174.184	0.916667	1.5	2.08333	1	-0.16	12	152.116	402.848	11.84	8.93225	9.84	74.8634	5.36374	0.330474	5.36374	0.106307	0.366628	0.106307	-0.366628	-0.330474	-0.3138	52.3049	174.292
28	2.14604	606.006	14.0436	9.80112	10.6956	8.88283	5.50518	7.03548	4.08813	5.32748	2.71782	3.20324	1.81054	2.15747	26.6375	14.7781	0	0	5.56345	10.9029	6.19684	12.1327	12.1327	9.50773	9.78682	287.056	1.26316	1.94737	2.63158	0.272727	-1.21	19	273.096	19708.6	14.2044	5.42048	3.41589	108.257	10.5305	0.469171	10.5305	0.469171	0.442048	0.387621	-4.66312	-0.387621	0.6715	67.2614	287.208
29	1.24297	1073.9	23.0454	19.1977	19.9537	16.1354	11.7102	12.0882	8.25076	8.6872	6.03238	6.26748	4.23584	4.42037	0	4.79454	0	5.68974	19.6964	62.162	5.68739	9.2489	55.4547	20.9649	16.3378	469.224	0.969697	1.75758	2.48485	0.44	-2.77	33	437.761	4.28358e+07	23.3903	11.3867	6.1779	199.689	12.8774	0.491734	12.8774	0.345535	0.0469562	0.345535	-0.0469562	-0.491734	3.5519	132.524	470.017
30	3.91792	117.597	6.56891	4.93281	4.93281	3.71874	2.29376	2.29376	1.2575	1.2575	0.788421	0.788421	0.374746	0.374746	5.96931	4.79454	0	5.69704	0	0	6.07602	13.9714	0	5.31679	5.10653	115.063	1.75	2.25	2.25	0.4	-0.99	8	106.06	47.1973	7.01	3.06983	1.63942	48.015	10.0308	0.476585	10.0308	0.351092	0.226852	0.351092	-0.921296	-0.476585	0.1942	30.4525	115.132
31	2.62721	26.7291	4.99156	3.88599	3.88599	2.77006	2.06003	2.06003	1.3613	1.3613	0.546874	0.546874	0.186834	0.186834	0	0	0	12.7108	6.42082	0	0	6.92374	0	0	10.2131	90.0681	1.66667	2.16667	2.16667	1	-0.08	6	80.042	14.8345	5.92	3.12325	3.92	37.4225	8.39236	0.396275	8.39236	0.0533496	0.0810185	0.0533496	-0.351852	-0.396275	-0.2504	23.3836	90.122
32	2.49876	232.598	8.26758	5.85757	6.67406	5.19838	3.20671	4.08636	2.22822	3.26046	1.3184	2.21711	0.732783	1.49763	12.0111	4.79454	0	0	6.42082	4.87715	11.3368	0	17.5128	0	10.8402	171.035	1.81818	2.54545	3	0.285714	-0.87	11	162.149	394.89	8.22872	3.50044	2.32469	68.4622	10.3051	0.480077	10.3051	0.320347	0.423611	0.320347	-0.945926	-0.480077	0.7025	43.6342	171.221
33	2.02333	938.204	24.4325	21.1044	21.1044	15.8424	11.3793	11.3793	8.65378	8.65378	6.42488	6.42488	4.22533	4.22533	5.41499	5.26189	0	5.91791	11.499	49.4145	5.56345	28.4392	30.3318	37.9306	18.9475	454.283	0.848485	1.42424	1.9697	0.518519	-2.91	33	416.307	1.57779e+07	26.3432	12.3622	6.32643	198.569	10.2421	0.49287	10.2421	0.160544	0.16451	0.160544	-0.579622	-0.49287	5.09308	131.656	454.611
34	2.67955	51.1005	5.53553	4.09252	4.09252	3.41421	2.2879	2.2879	1.26424	1.26424	0.643951	0.643951	0.284518	0.284518	0	9.58907	0	0	19.2625	12.5723	0	0	0	0	0	100.052	1	1.42857	1.71429	0.6	-0.66	7	92.053	35.5096	6.34	5.34	5.34	42.5221	9.56375	0.303403	9.56375	0.119504	0.512639	0.119504	0.512639	-0.303403	0.5545	25.979	100.117
35	4.19825	710.341	22.5018	18.1282	19.9171	13.3051	9.6499	12.6756	7.38548	10.2151	4.03323	6.18495	2.41888	3.94566	15.6454	14.0235	0	6.60688	0	44.098	16.7193	6.07602	6.92374	54.7574	9.78682	450.194	0.724138	1.13793	1.55172	0.6	-0.78	29	414.161	595305	28.22	14.2645	18.9579	174.624	11.3232	0.480916	11.3232	0.480916	0.264758	0.302318	-5.07875	-0.302318	6.3584	117.31	450.449
36	1.75714	1119.99	18.8028	14.9706	14.9706	13.169	8.51054	8.51054	6.0853	6.0853	4.34646	4.34646	2.87166	2.87166	0	4.79454	0	5.90718	17.0285	22.3244	6.32732	23.9927	49.3883	25.7002	0	358.154	1.07407	1.88889	2.66667	0.1	-3.74	27	340.261	2.52043e+06	16.7136	6.87324	3.10345	155.63	11.9241	0.355111	11.9241	0.250598	0.136313	0.250598	-0.136313	-0.355111	3.22712	104.512	358.405
37	2.75815	71.1937	9.77817	9.22539	9.22539	6.41421	6.02333	6.02333	3.90559	3.90559	2.51167	2.51167	1.59924	1.59924	0	0	0	0	6.60688	6.42082	57.7874	0	0	6.92374	5.10653	186.198	0.615385	1	1.38462	1	-0.04	13	160.131	812.703	12.96	11.96	11.96	83.5478	8.56606	0.396377	8.56606	0.0430524	0.371528	0.0430524	0.371528	-0.396377	3.8996	58.9298	186.339
38	2.33909	17.5098	4.82843	3.98313	3.98313	2.91421	2.3165	2.3165	1.28446	1.28446	0.658248	0.658248	0.288675	0.288675	0	0	0	0	0	25.9312	0	0	0	0	11.4673	88.1	0.833333	1.16667	1.33333	1	-0.08	6	76.058	20.9863	5.92	4.92	3.92	38.5139	5.15903	0.330473	5.15903	-0.00768043	0.775	0.00768043	0.775	-0.330473	-0.316	27.3428	88.154
39	2.67433	763.417	15.2925	9.47013	13.3709	9.02069	4.95554	9.23586	3.90155	8.68478	2.47524	5.8358	1.62996	4.54171	35.9441	16.8356	0	15.6055	0	12.1327	0	0	0	10.0389	39.9418	378.902	1.3	1.9	2.4	0.25	-0.29	20	372.598	15328.6	16.087	5.16409	2.9838	130.026	12.0312	0.365579	12.0312	0.243984	0.0809722	0.243984	-4.15109	-0.365579	0.821	76.0514	380.662
40	1.54147	1065.34	23.2503	17.2587	17.2587	15.2233	10.1955	10.1955	7.7641	7.7641	5.403	5.403	3.62726	3.62726	23.8876	19.1781	0	30.2672	29.9103	18.4051	0	24.2655	0	20.6015	15.9467	443.18	1.21875	1.9375	2.59375	0.380952	-3.89	32	418.26	1.05336e+07	22.7876	9.9446	5.83644	182.61	12.3159	0.481229	12.3159	0.325721	0.0836923	0.325721	-1.28184	-0.481229	0.6169	115.477	443.46
41	1.56711	1136.93	23.2085	18.3916	19.1475	16.084	10.472	10.8499	7.24887	7.65607	5.20374	5.48034	3.48924	3.62753	0	4.79454	0	5.90718	52.6903	18.7769	6.19684	32.3566	24.2655	30.8182	21.0747	468.168	1.12121	1.90909	2.66667	0.26087	-3.56	33	443.745	3.66037e+07	22.6274	10.371	5.26684	196.635	12.1764	0.494498	12.1764	0.252634	0.215999	0.252634	-0.215999	-0.494498	3.822	129.466	468.945
42	1.55507	707.167	19.397	16.8837	16.8837	12.7537	10.6546	10.6546	9.88987	9.88987	8.76838	8.76838	7.36161	7.36161	0	14.3836	0	35.1073	29.9578	44.9458	12.4968	0	6.07602	13.8475	4.73686	372.23	1.07407	1.85185	2.59259	0.782609	-1.45	27	340.249	1.33847e+06	18.8922	6.56231	2.90535	161.653	12.7732	0.45786	12.7732	0.302564	0.0282211	0.302564	-0.376735	-0.45786	4.2667	101.84	372.505
43	3.18463	260.926	10.0081	8.83396	8.83396	6.03658	4.85438	4.85438	4.09447	4.09447	2.34246	2.34246	1.51176	1.51176	0	5.10653	0	0	17.5853	11.1269	0	0	18.1991	27.6949	0	178.136	0.923077	1.30769	1.61538	0.5	-0.98	13	160.131	682.222	10.1032	3.81942	2.02922	80.4153	9.92963	0.507363	9.92963	0.121973	0.387685	0.121973	0.387685	-0.507363	3.639	56.2848	178.275
44	2.84738	40.1577	4.28446	3.06257	3.06257	2.27006	1.37391	1.37391	0.860129	0.860129	0.222664	0.222664	0	0	0	4.79454	0	12.3901	0	0	6.92374	0	0	0	5.10653	74.0368	2	2.2	2.2	0.666667	-0.37	5	68.031	9.65148	4.63	1.90548	3.63	30.4249	9.5625	0.388604	9.5625	0.154616	0.189815	0.154616	-0.333333	-0.388604	-0.4323	17.7668	74.079
45	2.2905	394.808	16.9684	15.6199	16.3758	11.1541	9.75013	10.1281	6.9191	7.35553	5.33881	5.59079	3.44604	3.57203	0	0	0	0	0	5.02263	87.5921	0	12.1327	32.9039	11.6009	338.261	0.73913	1.30435	1.86957	0.714286	-0.53	23	301.691	123415	20.5145	11.922	8.21808	149.179	5.94806	0.324066	5.94806	0.0786091	0.837475	0.0786091	0.837475	-0.324066	6.4897	104.225	338.987
46	2.16741	410.777	11.5436	9.10268	9.10268	7.71955	5.20898	5.20898	3.68258	3.68258	2.65554	2.65554	1.75229	1.75229	0	9.58907	0	11.8144	24.2785	6.42082	4.89991	31.3753	0	0	4.73686	219.09	1.3125	2	2.5	0.333333	-1.84	16	206.136	6787.58	10.6703	4.34602	1.90984	93.8116	11.9213	0.496768	11.9213	0.259956	0.0825759	0.259956	-0.217451	-0.496768	1.4578	58.2715	219.24
47	4.16537	299.202	11.4058	7.65352	9.44237	6.12361	3.49847	6.52421	2.61802	5.44768	0.938806	3.09052	0.456108	1.98288	15.6454	9.1301	0	6.60688	0	5.5731	6.07602	13.8475	0	8.83438	14.6802	246.006	1.28571	1.78571	2.14286	0.6	-4.16334e-17	14	233.996	433.822	14	5.1856	8.59172	81.2184	10.8006	0.480916	10.8006	0.480916	0.253858	0.302318	-5.00995	-0.302318	1.1789	48.3374	246.092
48	1.73891	259.807	10.6734	8.56968	9.38618	7.30886	5.43297	6.48172	4.07298	5.34515	2.99876	4.5074	2.2162	3.75979	0	9.58907	0	6.03111	23.7544	31.3015	0	0	11.7619	10.6336	0	228.093	1.4	2.26667	3.06667	0.8	-0.71	15	212.189	4201.06	10.7961	4.87601	2.45093	93.5579	11.1007	0.332478	11.1007	0.314936	0.0248227	0.314936	-0.0248227	-0.332478	0.9111	60.0214	228.317
49	2.68339	305.359	11.4223	8.9355	8.9355	6.98607	4.93132	4.93132	3.86149	3.86149	2.02909	2.02909	1.27561	1.27561	6.10397	15.3196	0	17.5409	12.1082	0	18.1991	0	13.8475	5.31679	0	211.121	1.13333	1.66667	2.13333	0.454545	-1.26	15	194.125	1711.18	11.8128	4.99996	3.77124	89.1887	9.73356	0.507811	9.73356	0.119138	0.0475954	0.119138	-0.731111	-0.507811	1.1292	57.8701	211.261
50	2.95131	571.935	16.2067	11.4769	12.3714	9.61488	5.941	7.4713	4.40085	5.6402	2.77388	3.23933	1.50199	1.80925	26.4407	14.4661	0	23.4212	5.69393	0	13.1206	6.92374	0	14.8245	14.8934	320.077	1.52381	2.14286	2.66667	0.454545	-1.51	21	303.102	23765.7	17.5413	6.96838	5.40833	120.392	10.7495	0.505699	10.7495	0.469405	0.0113968	0.469405	-4.6556	-0.505699	0.26762	71.4094	320.238
51	1.6677	1055.87	21.3028	17.8361	19.4691	14.3582	10.3134	12.5699	8.09501	11.3306	5.80661	8.76951	3.9044	5.91924	10.0233	8.4178	0	0	4.89548	55.1766	14.7642	31.9236	12.1327	47.189	0	443.17	1	1.7	2.43333	0.391304	-1.64	30	414.406	6.28928e+06	21.5867	8.84545	4.35945	183.965	12.7061	0.303826	12.7061	0.242082	0.343703	0.242082	-3.47007	-0.303826	3.4707	123.513	443.638
52	3.34342	68.4804	5.86181	4.63992	4.63992	3.18074	2.40911	2.40911	1.64753	1.64753	1.03394	1.03394	0.17462	0.17462	5.96931	4.79454	0	5.91791	0	6.42082	0	6.92374	6.92374	0	5.10653	102.068	1.85714	2.28571	2.28571	0.8	-0.53	7	92.053	27.9771	6.47	2.61092	2.20126	43.1548	9.93032	0.481034	9.93032	0.305695	0.180556	0.305695	-0.706019	-0.481034	1.1171	27.0908	102.133
53	1.3327	1266.03	22.6227	18.1824	18.1824	16.153	11.0915	11.0915	8.18139	8.18139	5.97863	5.97863	4.20409	4.20409	5.81722	9.18495	0	5.90718	43.2415	23.7446	23.2596	18.4601	41.4286	15.2847	4.73686	444.196	1.06061	1.87879	2.69697	0.230769	-3.71	33	419.31	6.04783e+07	21.1523	9.4211	4.88139	190.955	14.2801	0.377778	14.2801	0.255342	0.29497	0.255342	-0.427197	-0.377778	4.5761	127.329	444.51
54	1.98193	555.131	14.0436	9.87713	10.7716	8.84916	5.552	7.0823	4.11869	5.35804	2.67551	3.16093	1.83924	2.1997	25.8443	9.35959	0	12.4247	12.8416	0	16.8303	0	0	9.50773	20.2574	291.062	1.57895	2.31579	2.94737	0.555556	-1.25	19	277.088	18018.7	14.1653	5.39573	3.85397	107.766	11.5869	0.469169	11.5869	0.469169	0.125583	0.383484	-4.50336	-0.383484	-0.3876	64.0495	291.2
55	3.60357	226.303	9.4641	5.26779	9.80336	5.4641	2.63389	4.90168	1.88389	4.15168	1.15623	4.00441	0.578116	2.00221	0	0	0	30.1358	0	0	0	0	0	0	69.6056	281.813	0.333333	0.416667	0.5	0	0.96	12	284.784	416.314	11.0372	3.99646	1.74518	99.251	5.66877	0.0809572	5.66877	0.0809572	0.109012	0.0809572	0.109012	-0.0809572	5.607	56.502	284.784
56	1.69572	768.493	22.3801	18.4578	18.4578	14.9179	11.4354	11.4354	8.66439	8.66439	6.58482	6.58482	5.06196	5.06196	24.0948	19.4901	0	30.4431	19.2625	31.2467	0	18.7474	30.3318	5.31679	4.73686	430.247	1.19355	1.90323	2.58065	0.625	-2.41	31	396.273	1.00106e+07	23.2573	10.7541	5.64174	183.691	13.3532	0.479712	13.3532	0.32594	0.0167018	0.32594	-0.943546	-0.479712	2.7733	116.415	430.545
57	1.85115	763.138	16.7757	11.4982	12.3927	10.7767	6.42397	7.95427	4.91559	6.15494	3.40541	3.89084	2.32349	2.66461	38.9694	14.7781	0	11.465	5.5167	0	17.2217	0	0	19.4757	20.2574	347.063	1.30435	2.04348	2.73913	0.5	-1.66	23	333.112	165343	16.2067	5.76095	3.05276	128.304	10.7251	0.469171	10.7251	0.469171	0.141822	0.387419	-4.71895	-0.387419	-1.863	73.6551	347.224
58	2.3354	524.853	12.577	8.66796	10.254	8.02408	4.97982	5.77282	3.75839	4.61273	2.61868	3.18355	1.72488	2.04459	29.6848	14.6956	0	17.5004	0	0	10.7639	0	0	20.9139	9.84339	305.985	1.58824	2.29412	2.88235	0.555556	-0.96	17	296.012	7965.51	12.4957	4.72839	2.34273	103.792	11.5434	0.393569	11.5434	0.330012	0.184144	0.330012	-0.830923	-0.393569	-1.0602	60.6423	307.1
59	2.59797	590.154	10.2507	8.14337	8.14337	7.36017	4.89059	4.89059	3.55978	3.55978	2.62935	2.62935	1.87264	1.87264	0	0	0	0	0	27.4932	0	0	48.5309	4.98398	5.73367	194.084	0.733333	1.2	1.73333	0	-2.09	15	184.157	4959.09	8.23748	2.95309	1.1487	87.3543	6.11463	0.397629	6.11463	0.0729949	0.815926	0.0729949	0.815926	-0.397629	2.9702	63.6614	194.237
60	3.65995	493.402	18.5897	15.258	15.258	12.1639	8.99574	8.99574	5.54949	5.54949	3.22545	3.22545	1.87164	1.87164	12.0733	9.90106	0	12.8416	0	32.1041	0	12.152	12.152	55.5319	5.10653	344.235	0.8	1.28	1.76	0.409091	-2.13	25	312.239	241955	22.87	18.2122	19.8244	152.015	10.36	0.481229	10.36	0.302952	0.0166933	0.302952	-0.886732	-0.481229	5.5197	106.476	344.495
61	1.2142	1136.99	25.1227	20.5173	22.0292	17.4155	12.2333	12.9892	9.44267	10.2863	6.71997	7.26778	4.72118	5.27364	5.78711	0	0	6.10397	41.4091	31.9285	12.0147	23.1419	18.1991	45.8627	37.4125	531.18	1.08333	1.86111	2.52778	0.461538	-2.36	36	501.224	2.17869e+08	25.2963	10.9446	5.6294	221.207	6.5345	0.490791	6.5345	0.216796	0.287913	0.216796	-1.11966	-0.490791	4.4627	139.846	532.472
62	2.19001	860.202	16.5601	13.9984	13.9984	10.9524	7.70262	7.70262	6.17272	6.17272	4.00782	4.00782	2.61243	2.61243	0	4.79454	0	5.90718	6.42082	28.1619	5.56345	18.9953	29.654	31.1892	4.98398	307.168	1.04348	1.69565	2.34783	0.263158	-2.62	23	286.229	190015	15.2824	5.87587	2.9722	135.937	12.2613	0.348485	12.2613	0.227589	0.0709887	0.227589	0.0709887	-0.348485	3.24884	92.5	307.397
63	1.67776	1313.55	22.0623	17.6247	18.4412	14.7113	9.92528	11.4084	8.31611	9.99851	4.5918	6.36567	3.27925	4.69767	15.5622	8.4178	0	4.89548	0	33.5351	0	36.6592	63.2358	20.0068	0	432.162	0.83871	1.6129	2.29032	0.166667	-3.29	31	408.357	8.40424e+06	20.9616	8.09205	4.89685	181.987	12.551	0.339687	12.551	0.24054	0.233732	0.24054	-3.57548	-0.339687	5.1172	124.773	432.549
64	3.8275	103.207	6.73205	4.28827	4.28827	3.55342	2.01016	2.01016	1.39816	1.39816	0.740852	0.740852	0.105628	0.105628	17.8565	9.58907	0	0	0	6.92374	0	0	0	0	10.2131	118.027	1.25	1.5	1.5	0.5	-1.06	8	112.04	39.3681	6.94	2.29932	1.59221	45.7456	9.75991	0.480608	9.75991	0.317084	1.11574	0.317084	-1.30787	-0.480608	-0.2083	24.4356	118.088
65	1.46486	1130.89	20.9241	17.0597	17.0597	14.5974	10.3221	10.3221	7.74062	7.74062	5.42318	5.42318	3.83925	3.83925	0	9.90106	0	17.6985	6.42082	46.1289	0	12.1327	55.4547	28.4999	0	398.199	0.966667	1.66667	2.43333	0.192308	-3.53	30	372.298	9.5621e+06	19.772	8.86806	4.54303	176.132	12.846	0.507967	12.846	0.224231	0.0232781	0.224231	0.0232781	-0.507967	5.2205	121.471	398.506
66	1.88998	642.599	17.9076	14.7799	14.7799	12.2027	8.88097	8.88097	6.07389	6.07389	3.90899	3.90899	2.55043	2.55043	6.10397	9.90106	0	12.3901	30.6994	18.529	0	12.1327	42.4646	12.2405	4.73686	341.199	1.12	1.84	2.6	0.380952	-2.17	25	314.235	475090	19.1587	10.6445	6.6866	149.392	12.5395	0.490082	12.5395	0.166427	0.0537508	0.166427	-0.598123	-0.490082	3.2414	100.198	341.451
67	2.52152	536.82	14.5352	11.9274	11.9274	9.6514	6.96127	6.96127	4.75796	4.75796	3.50292	3.50292	2.50872	2.50872	0	10.2131	0	11.499	0	23.9685	11.1462	24.2655	24.2655	13.8475	0	268.146	0.65	0.95	1.2	0.222222	-2.22	20	248.196	36558.8	14.1946	6.28695	3.0209	119.577	9.41068	0.507966	9.41068	0.115118	0.284153	0.115118	0.284153	-0.507966	4.8286	83.6096	268.356
68	4.20886	389.189	15.7067	10.5351	11.4295	9.27296	5.65645	6.28891	3.89762	4.26277	2.24773	2.61288	1.1566	1.41371	42.3814	19.1781	0	18.5945	0	0	0	0	0	23.2624	15.9467	307.084	1.2	1.8	2.25	0.6	-1.81	20	290.192	13668.7	18.19	9.15071	7.58661	119.853	11.5037	0.480086	11.5037	0.322471	0.0256185	0.322471	-1.21968	-0.480086	-2.2061	71.2744	307.328
69	3.26708	300.933	9.13783	5.89019	5.89019	5.6259	3.04261	3.04261	2.00987	2.00987	1.2407	1.2407	0.748305	0.748305	17.6325	9.58907	0	5.56345	0	0	18.3296	0	0	4.98398	10.2131	167.022	1.25	1.91667	2.33333	0	-1.91	12	162.08	475.349	8.18911	2.99667	1.39238	67.2924	10.4229	0.477579	10.4229	0.35489	0.300926	0.35489	-1.33981	-0.477579	0.478	38.1556	167.12
70	3.49073	145.828	8.14626	5.40997	5.40997	4.53658	2.80434	2.80434	1.94972	1.94972	1.01894	1.01894	0.421236	0.421236	17.9183	9.58907	0	12.8416	0	0	0	0	0	0	16.5739	146.069	1.5	2	2.3	0.6	-1.1	10	136.066	111.042	8.9	3.83756	3.84857	57.9961	10.1001	0.480086	10.1001	0.319983	0.0212963	0.319983	-1.10995	-0.480086	-1.3362	34.0396	146.146
71	1.60665	949.615	21.5099	16.6407	16.6407	14.4019	9.26246	9.26246	6.88659	6.88659	4.02792	4.02792	2.68833	2.68833	17.7384	13.8874	0	18.1121	18.1121	17.8201	18.4601	24.2655	18.9953	20.6015	4.73686	415.182	1	1.63333	2.26667	0.238095	-3.3	30	392.26	4.741e+06	21.4099	9.94823	6.09757	172.908	13.8047	0.490847	13.8047	0.149201	0.192956	0.149201	-0.713509	-0.490847	3.5433	111.453	415.444
72	1.87433	922.766	22.0517	16.7433	18.4543	14.1024	9.34499	12.1	7.32489	9.33764	4.61596	5.6491	3.0438	3.74525	38.9694	14.7781	0	0	34.6008	6.42082	22.6563	0	6.25577	38.6399	14.5237	463.129	1.33333	2.06667	2.7	0.6875	-1.31	30	437.245	4.12857e+06	23.3552	9.44882	5.29268	176.826	10.9286	0.469171	10.9286	0.469171	0.397411	0.387419	-4.74225	-0.387419	0.7347	108.968	463.453
73	3.18185	96.6059	6.56891	4.38541	4.38541	3.6259	2.19271	2.19271	1.43263	1.43263	0.617799	0.617799	0.2464	0.2464	11.8144	9.58907	0	12.8416	0	0	0	0	0	0	11.4673	116.059	1	1.25	1.375	0.5	-1.06	8	108.056	40.3392	6.94	3.00969	4.94	46.8369	9.91819	0.369667	9.91819	0.217433	0.0509259	0.217433	-0.496481	-0.369667	-1.2628	27.6228	116.12
74	2.99448	117.98	10.864	10.2194	10.2194	6.56066	6.10034	6.10034	4.7724	4.7724	2.55017	2.55017	1.62646	1.62646	0	5.20725	0	4.64634	0	12.9656	44.9458	14.0953	0	6.92374	0	201.209	0.785714	1.21429	1.64286	1	-0.08	14	174.138	853.789	13.92	8.24665	11.92	89.4717	11.215	0.633167	11.215	0.0779317	0.129132	0.0779317	-0.129132	-0.633167	3.7013	62.9524	201.354
75	2.03527	1156.2	23.7922	15.4889	15.4889	14.9026	8.56816	8.56816	6.33956	6.33956	4.29259	4.29259	2.94489	2.94489	75.2177	40.322	0	6.42082	6.06637	24.2751	6.07602	5.31679	0	4.73686	5.10653	461.05	1	1.625	2.1875	0.1	-3.83	32	451.209	8.93985e+06	22.8463	8.36306	4.43091	173.962	14.5747	0.572597	14.5747	0.572597	0.151738	0.477848	-5.12646	-0.477848	5.0882	95.4415	461.289
76	1.7116	824.209	18.6814	14.3983	14.3983	12.4524	8.59961	8.59961	6.67238	6.67238	4.77408	4.77408	3.39939	3.39939	17.9909	13.9795	0	24.566	18.529	11.1269	10.9663	18.1991	24.2655	0	11.4673	355.17	1.11538	1.76923	2.46154	0.3	-2.73	26	333.237	723081	18.0728	7.65879	3.91114	151.33	13.7632	0.367871	13.7632	0.240089	0.0280567	0.240089	-0.682351	-0.367871	1.5244	96.3748	355.413
77	3.94766	220.184	10.6463	6.23087	7.1253	5.73787	3.00873	4.53902	2.11756	3.35692	1.01943	1.50485	0.421691	0.768615	32.6068	14.4661	0	0	0	0	0	0	0	4.52375	19.9999	214.996	1.46154	1.92308	2.23077	0.75	-0.5	13	207.01	369.874	12.5	4.65702	5.69479	72.6299	10.0446	0.547209	10.0446	0.469171	1.00057	0.469171	-4.77397	-0.547209	-3.4326	35.0167	215.074
78	1.76796	871.72	15.2672	12.9127	12.9127	10.6647	7.7478	7.7478	6.12453	6.12453	4.91571	4.91571	3.6682	3.6682	0	4.79454	0	11.7012	0	41.6772	5.69393	6.19684	25.2533	33.2986	0	293.153	1.31818	2.13636	2.90909	0.333333	-2.36	22	274.218	209851	13.3131	4.83378	1.83161	128.938	13.0345	0.346917	13.0345	0.169677	0.0474131	0.169677	0.0474131	-0.346917	3.12852	86.0245	293.37
79	1.15547	661.296	19.3991	16.6841	16.6841	13.6514	10.728	10.728	8.58436	8.58436	6.63211	6.63211	4.99332	4.99332	0	9.58907	0	17.2293	19.3864	64.3554	17.7416	12.3937	6.06637	19.7678	0	385.248	0.857143	1.46429	2.10714	0.714286	-2.02	28	354.264	3.86391e+06	19.3031	8.55356	4.34594	166.66	12.5099	0.338261	12.5099	0.229234	0.00675531	0.229234	0.00675531	-0.338261	2.0882	106.774	385.512
80	1.80778	1269.4	20.5432	15.6102	17.9386	13.9736	8.69932	10.68	6.34835	8.04241	4.50649	5.86177	3.07109	4.13161	0	4.79454	0	5.55927	38.1539	10.5829	4.5671	49.2719	30.5212	15.2847	23.2019	442.042	1.06897	1.7931	2.51724	0.0952381	-2.54	29	427.231	4.16188e+06	19.7625	8.06477	3.83335	181.267	13.0028	0.324084	13.0028	0.25943	0.234694	0.25943	-0.234694	-0.324084	5.7678	121.741	443.359
81	1.33954	1079.1	19.5099	15.5277	15.5277	13.6142	9.51948	9.51948	7.0624	7.0624	5.19052	5.19052	3.68999	3.68999	0	13.9795	0	17.2902	11.9843	49.2064	24.2655	4.5671	24.2655	15.9599	0	379.17	1.10714	1.89286	2.64286	0.272727	-2.99	28	357.259	3.60772e+06	18.3769	7.94124	3.82128	161.646	12.943	0.330307	12.943	0.330307	0.0403568	0.305228	-0.331699	-0.305228	3.6784	107.853	379.435
82	2.73205	25.0196	3.41421	1.9712	1.9712	1.91421	0.804738	0.804738	0.272166	0.272166	0.0555556	0.0555556	0	0	0	0	0	12.5723	0	0	0	0	0	0	9.58907	58.0055	1	1.25	1.25	0	-0.66	4	56.02	6.85475	3.34	2.34	1.34	23.4272	8.80556	0.294934	8.80556	0.18198	0.194444	0.18198	0.194444	-0.294934	-0.6158	12.128	58.036
83	2.84738	44.9126	4.28446	2.57067	4.72817	2.27006	1.11361	2.6392	0.599943	1.36273	0.131706	0.883512	0	0	0	4.79454	0	5.90718	4.42755	0	0	0	22.5909	5.73367	0	184.934	2	2.2	2.2	0.5	0.2	5	180.932	9.65148	5.2	2.4381	4.2	43.8674	9.58278	0.369011	9.58278	0.226754	0.258704	0.226754	-0.258704	-0.369011	-0.0933	28.0814	184.964
84	2.01056	697.711	15.9494	11.7514	13.3844	10.5797	6.46767	7.69241	4.3733	6.03904	2.80944	3.8141	1.80808	2.59244	12.073	9.58907	0	5.90718	15.5067	16.9002	7.04767	0	30.3318	26.1477	12.2179	337.067	1.36364	2.09091	2.68182	0.230769	-2.26	22	322.31	107966	16.1164	7.66415	4.63775	135.693	11.9593	0.357379	11.9593	0.321247	0.269757	0.321247	-0.681191	-0.357379	1.67949	87.4538	337.43
85	3.6554	215.387	11.1378	8.60326	8.60326	6.44726	4.40453	4.40453	3.22131	3.22131	1.72244	1.72244	0.769704	0.769704	12.0111	4.79454	0	0	25.346	0	0	18.9953	0	4.9924	16.5739	202.143	1.57143	2.14286	2.57143	0.75	-1.3	14	184.114	819.114	12.7	6.19896	5.36397	83.5845	10.3418	0.480086	10.3418	0.319969	0.416212	0.319969	-0.977258	-0.480086	-0.9452	55.0216	202.258
86	2.84149	381.813	10.7676	6.73125	7.62568	6.38283	3.37939	4.90969	2.33287	3.4966	1.27187	1.72052	0.766026	1.16237	12.746	14.6794	0	11.4369	0	24.2655	0	0	0	4.52375	9.78682	218.993	1.28571	1.78571	2.14286	0	-1.43	14	213.041	911.373	10.6496	3.74852	3.13585	78.336	10.3578	0.524296	10.3578	0.524296	0.121358	0.404254	-4.5963	-0.404254	1.0663	45.7685	219.089
87	2.89256	277.614	9.13783	6.13664	6.13664	5.60906	3.30825	3.30825	2.33231	2.33231	1.44274	1.44274	0.79919	0.79919	12.0733	4.79454	0	11.313	0	0	24.2655	0	0	0	15.3196	168.042	1.25	1.75	2.16667	0.125	-1.55	12	160.084	473.955	8.54569	3.23154	1.73316	68.7055	10.2722	0.507967	10.2722	0.336714	0.0382766	0.336714	-1.52259	-0.507967	0.5102	40.7024	168.148
88	2.50943	706.24	15.5685	11.9911	11.9911	9.9516	6.43497	6.43497	4.45506	4.45506	3.05599	3.05599	2.1311	2.1311	10.8926	14.9089	0	12.2943	22.6387	0	16.8145	32.9039	0	5.09868	4.73686	289.106	1.42857	2.14286	2.7619	0.285714	-2.7	21	274.171	52399.3	14.7038	5.73916	2.76078	120.848	11.9224	0.462294	11.9224	0.341403	0.0298724	0.341403	-0.470785	-0.462294	2.57404	75.6489	289.291
89	1.42045	1984.32	29.5264	20.8826	26.504	19.391	11.7268	17.1588	8.60201	14.5701	5.9428	10.7033	3.99751	8.04632	20.0466	26.7367	0	37.7257	37.6396	11.3368	60.7941	5.38006	6.92374	46.2881	4.41715	738.875	0.95122	1.58537	2.19512	0.0769231	-3.24	41	722.309	1.35055e+09	29.2592	11.2087	5.9006	255.346	13.4624	0.505581	13.4624	0.263161	0.0414128	0.263161	-4.10138	-0.505581	6.5149	162.704	741.461
90	2.22399	160.957	8.11288	7.81403	7.81403	5.01939	4.72053	4.72053	4.92969	4.92969	3.53589	3.53589	2.7441	2.7441	0	0	0	11.2021	0	5.91791	25.6833	0	0	20.7712	4.73686	154.136	1.09091	1.63636	1.90909	1	-0.04	11	136.109	293.993	7.60093	2.00703	1.09929	69.1256	6.06019	0.36913	6.06019	0.0661764	0.157986	0.0661764	0.157986	-0.36913	2.7441	45.527	154.253
91	3.39704	352.672	12.7236	11.0491	11.0491	7.03171	5.60191	5.60191	6.38651	6.38651	2.73004	2.73004	1.77826	1.77826	0	10.2131	0	22.329	0	11.1269	0	12.1327	41.5424	0	0	222.162	0.6875	0.9375	1.125	0.571429	-1.18	16	200.152	1618.63	12.8875	3.68706	2.49003	97.9394	10.0036	0.507638	10.0036	0.119367	0.168673	0.119367	-0.168673	-0.507638	3.6928	67.1716	222.328
92	4.55132	147.131	8.36181	5.91803	5.91803	4.44741	2.91612	2.91612	2.07517	2.07517	1.44789	1.44789	0.550759	0.550759	17.3536	9.58907	0	6.42082	0	6.92374	6.92374	0	0	0	10.2131	146.058	1.5	1.9	1.9	0.666667	-0.9	10	136.062	105.465	9.1	2.78889	1.32886	58.4755	10.5074	0.478769	10.5074	0.343025	0.099537	0.343025	-2.18056	-0.478769	-0.1989	33.5576	146.142
93	1.88404	688.323	18.2338	14.3986	14.3986	12.0284	8.10626	8.10626	5.91607	5.91607	3.98042	3.98042	2.55803	2.55803	6.10397	15.0076	0	17.4787	18.5183	12.1703	11.6298	19.2425	31.1892	10.6336	4.73686	344.174	1.2	1.92	2.56	0.315789	-2.57	25	320.219	376630	18.7642	9.05462	5.47806	147.006	10.5316	0.505774	10.5316	0.211114	0.0380713	0.211114	-0.744334	-0.505774	2.2233	96.916	344.411
94	3.25759	56.5684	5.1547	3.93281	3.93281	2.64273	1.82835	1.82835	1.28662	1.28662	0.58833	0.58833	0	0	6.10397	4.79454	0	5.78324	0	0	13.8475	0	0	0	5.10653	88.0524	1.83333	2	2	0.75	-0.37	6	80.042	13.6096	5.63	1.92476	1.90548	36.7898	9.89352	0.385639	9.89352	0.157411	0.185185	0.157411	-0.787037	-0.385639	-0.0438	22.3618	88.106
95	3.29062	115.265	8.19867	6.924	6.924	4.4165	3.43915	3.43915	3.51122	3.51122	1.21958	1.21958	0.704624	0.704624	5.96931	4.79454	0	6.42082	0	17.4486	0	0	0	21.143	5.10653	146.118	1.4	1.9	2.2	0.857143	-0.57	10	130.082	81.2384	9.43	3.56215	7.43	61.8545	10.0782	0.481228	10.0782	0.303069	0.287222	0.303069	-0.700509	-0.481228	0.5574	39.7692	146.21
96	3.13164	130.226	9.39734	7.20002	8.98887	5.6639	4.23728	5.38613	2.8782	4.05571	1.67285	2.44744	0.972553	1.79958	0	4.79454	0	5.90718	11.6708	31.4361	0	0	0	25.2576	5.73367	207.075	1.33333	2	2.5	0.875	0.17	12	190.228	351.108	12.17	7.80035	8.26833	85.1054	10.3606	0.36968	10.3606	0.216913	0.208417	0.216913	-0.208417	-0.36968	1.6504	58.9064	207.364
97	3.31809	83.3526	6.56891	4.37159	4.37159	3.68074	2.27422	2.27422	1.45701	1.45701	0.757301	0.757301	0.262561	0.262561	12.0111	4.79454	0	13.0277	0	0	0	0	0	0	15.9467	119.058	1.75	2.25	2.375	0.75	-0.61	8	110.048	45.115	7.39	3.3993	2.54399	46.924	9.8531	0.480085	9.8531	0.320059	0.12037	0.320059	-1.07032	-0.480085	-1.2193	27.314	119.12
98	1.58245	994.788	20.3801	15.7648	15.7648	14.0966	9.34447	9.34447	6.70849	6.70849	4.78342	4.78342	3.32997	3.32997	30.447	15.0076	0	0	30.0713	5.56345	17.2217	6.92374	30.3318	25.5855	4.73686	398.17	1.17241	1.96552	2.72414	0.368421	-3.08	29	376.247	6.27998e+06	19.2457	8.11387	3.64614	166.125	12.0863	0.386941	12.0863	0.251557	0.392708	0.251557	-1.35971	-0.386941	0.1937	103.699	398.423
99	2.35359	815.764	19.6983	15.0675	15.884	11.893	7.97663	9.41669	7.00303	8.15729	3.76032	4.25398	2.71007	3.1349	28.0403	18.0069	0	24.5601	5.56345	5.56345	24.0803	26.8376	4.72209	5.31679	9.28961	385.131	1.26923	1.92308	2.46154	0.5	-2.33	26	362.258	263830	19.9877	7.11903	5.08504	152.135	12.5402	0.443665	12.5402	0.410789	0.0727475	0.410789	-4.4051	-0.443665	1.3091	94.949	385.442
100	2.99218	470.402	8.55204	6.15046	6.15046	5.77086	3.49068	3.49068	2.44505	2.44505	1.62162	1.62162	1.09122	1.09122	0	4.79454	0	11.3751	10.9692	6.06637	0	24.2655	0	0	9.52368	162.032	1.25	2	2.83333	0	-1.77	12	156.096	698.615	6.91066	2.37336	0.954501	67.8736	11.1795	0.480599	11.1795	0.285709	0.227454	0.285709	-0.348426	-0.480599	1.4986	44.1488	162.144
101	3.5677	71.5489	5.1547	3.8165	3.8165	2.64273	1.65825	1.65825	1.11237	1.11237	0.495791	0.495791	0	0	0	9.58907	0	11.5665	0	0	13.8475	0	0	0	0	86.0368	1	1.16667	1.16667	0.5	-0.66	6	80.042	13.6096	5.34	1.69785	1.6394	36.1571	9.79398	0.291234	9.79398	0.194514	0.37963	0.194514	-0.37963	-0.291234	0.1644	21.362	86.09
102	3.25759	59.8135	5.1547	3.51016	3.51016	2.64273	1.62709	1.62709	1.12691	1.12691	0.389528	0.389528	0	0	12.0111	4.79454	0	0	0	0	6.92374	0	0	0	10.8402	89.0477	2	2.16667	2.16667	0.666667	-0.57	6	82.038	13.6096	5.43	1.76763	1.72155	35.7648	9.57407	0.480094	9.57407	0.319678	0.731481	0.319678	-0.962963	-0.480094	-0.5818	21.2852	89.094
103	2.01985	595.432	11.6649	8.94322	10.5292	8.34334	5.29	6.083	3.63328	4.42628	2.50602	3.30876	1.70859	2.24537	0	0	0	0	0	40.2426	0	12.3937	12.1327	41.5239	0	291.012	1.23529	2.11765	2.94118	0.181818	-1.69	17	282.06	17015.5	10.4631	4.28969	1.95437	106.504	4.30632	0.354255	4.30632	0.195454	0.799945	0.195454	0.799945	-0.354255	1.7634	71.1654	292.14
104	2.44414	363.266	13.3805	11.2253	11.2253	8.63023	6.36182	6.36182	4.6283	4.6283	2.52981	2.52981	1.58542	1.58542	6.10397	5.10653	0	0	19.1935	17.7338	0	0	44.189	11.8957	4.73686	249.173	1.38889	2.11111	2.77778	0.466667	-1.32	18	226.17	9693.95	14.74	7.90127	5.34087	109.484	9.77251	0.490547	9.77251	0.122439	0.29948	0.122439	-0.496123	-0.490547	2.1528	74.9835	249.354
105	2.29751	1247.01	19.2233	14.0783	14.8948	12.1629	7.51565	8.95572	5.71211	7.13365	4.08204	4.94992	2.76777	3.24779	21.3671	18.0069	0	22.6041	11.3879	4.5671	41.9563	11.6148	0	11.5629	4.55275	376.084	1.15385	1.76923	2.30769	0.1875	-2.98	26	360.266	598596	17.8306	6.07475	2.68457	147.755	12.6712	0.33227	12.6712	0.33227	0.0744211	0.32124	-4.3029	-0.32124	0.5334	95.6626	376.394
106	2.03104	621.489	14.2757	10.6182	11.4347	9.66823	6.01007	7.23482	4.43586	5.2308	3.30986	3.99531	2.27589	2.76578	24.5398	10.2131	0	6.60688	11.1639	5.02596	24.4165	4.5671	6.25577	14.9519	9.84339	298.074	1.3	2.1	2.75	0.545455	-1.26	20	284.212	60995.9	13.7107	5.26086	1.98231	117.994	10.0334	0.393567	10.0334	0.166114	0.368648	0.166114	-1.15533	-0.393567	-0.8403	70.1134	298.324
107	3.60357	230.203	9.4641	5.33704	13.267	5.4641	2.66852	6.63351	1.91852	5.88351	1.18663	7.23805	0.593316	3.61903	0	5.10653	0	5.74951	8.94544	13.4182	0	0	0	79.6497	0	483.594	0.583333	0.833333	1.16667	0	1.42	12	487.585	416.314	11.4945	4.29492	1.91889	111.563	9.51782	0.505493	9.51782	0.145809	0.163843	0.145809	0.163843	-0.505493	5.2047	66.6068	488.593
108	3.63243	128.92	7.43916	4.99538	4.99538	4.03658	2.48329	2.48329	1.83715	1.83715	0.902378	0.902378	0.349241	0.349241	17.8565	9.58907	0	6.42082	0	0	6.92374	0	0	0	10.2131	132.042	1.44444	1.88889	2	0.6	-1.06	9	124.051	60.4718	7.94	3.06378	3.51637	52.1105	9.97144	0.481211	9.97144	0.3063	0.310185	0.3063	-1.0788	-0.481211	0.1818	29.0526	132.115
109	1.7121	782.253	15.4828	11.012	11.9065	10.4611	6.38405	7.87949	4.973	6.37913	3.62751	4.61272	2.62183	3.58609	32.3625	14.565	0	12.4247	11.1639	0	17.2217	0	0	19.4757	14.9943	329.053	1.40909	2.22727	3.04545	0.5	-1.62	22	317.113	160006	14.0031	4.68561	2.02355	122.823	11.4605	0.472236	11.4605	0.472236	0.156987	0.385538	-4.16376	-0.385538	-0.8174	70.3025	329.209
110	1.98505	1544.59	19.6979	15.99	15.99	14.2195	9.80096	9.80096	7.63651	7.63651	6.25571	6.25571	5.13303	5.13303	0	10.0564	0	5.90718	19.5103	54.7386	0	0	24.2655	51.8333	0	378.148	1	1.68966	2.44828	0.166667	-3.78	29	360.291	1.15142e+07	16.1996	5.61622	1.90543	166.284	12.9208	0.34788	12.9208	0.252133	0.00267681	0.252133	-0.00267681	-0.34788	4.59648	114.827	378.435
111	3.17023	494.202	11.6378	7.02318	7.83968	6.79351	3.43709	4.80224	2.4202	3.44233	1.3493	1.73948	0.796581	1.15698	32.5087	18.5321	0	0	6.06637	12.1327	0	0	0	4.18309	9.65928	234.979	1.4	2	2.46667	0	-1.87	15	230.133	1348.66	11.2062	3.7082	3.07179	83.8298	10.2865	0.504206	10.2865	0.446111	0.480139	0.446111	-4.82473	-0.504206	0.482	46.9378	235.173
112	2.06727	923.704	19.5517	15.9399	16.6959	12.8842	9.03247	9.41044	7.12639	7.56283	4.38105	4.61615	2.73805	2.92833	0	5.10653	0	24.6085	22.3055	11.3346	0	6.32732	42.68	39.433	11.6009	388.178	1.18519	1.96296	2.59259	0.421053	-2.38	27	363.703	1.25354e+06	19.3835	8.1029	4.30871	163.365	9.643	0.394232	9.643	0.226606	0.000435144	0.226606	-0.141767	-0.394232	4.233	109.777	388.903
113	3.26591	96.9588	7.27602	5.33262	6.14912	4.18074	2.65491	4.04876	1.72621	2.7118	0.950177	1.59413	0.368293	0.85793	12.0111	4.79454	0	0	6.42082	5.75285	0	11.7619	6.25577	0	10.8402	149.051	1.88889	2.44444	2.77778	0.8	-0.22	9	138.127	80.2014	8.78	4.63927	4.29414	58.6178	10.0709	0.480086	10.0709	0.319999	0.552083	0.319999	-0.912917	-0.480086	0.1514	38.6102	149.215
114	1.74287	1012.83	22.4325	16.8013	17.6178	14.8617	9.42008	10.8601	6.76933	8.65989	4.87346	6.79585	3.20161	4.77186	28.0656	18.0069	0	31.1366	5.74951	9.86867	41.7553	12.1327	18.1991	0	14.681	449.126	1.09677	1.77419	2.3871	0.3	-3.15	31	426.301	8.66273e+06	22.5333	9.77156	5.13022	179.531	13.0937	0.496767	13.0937	0.409707	0.0260082	0.409707	-4.06864	-0.496767	1.2123	108.803	449.485
115	2.33793	638.311	14.7507	10.1082	10.1082	9.37603	5.6434	5.6434	4.0543	4.0543	2.62638	2.62638	1.70739	1.70739	17.7091	17.9658	0	16.9382	0	12.1327	24.2655	12.1327	0	5.31679	5.10653	281.066	1.05	1.75	2.4	0.0714286	-2.5	20	271.153	26005.5	13.9207	5.24182	3.08533	112.221	12.5923	0.477583	12.5923	0.415986	0.00934099	0.415986	-4.44047	-0.477583	4.1472	68.128	281.233
116	1.77839	730.586	12.6565	10.1917	10.1917	9.39898	6.29022	6.29022	4.64068	4.64068	3.14594	3.14594	2.01861	2.01861	0	0	0	0	11.9902	16.7741	12.8416	23.2206	18.1991	25.4821	0	252.112	1.15789	2.10526	3	0.230769	-2.5	19	240.185	72550.5	10.425	4.01216	1.9058	109.061	4.54217	0.351475	4.54217	0.22291	0.542429	0.22291	0.542429	-0.351475	1.7606	70.6577	252.281
117	1.83561	818.323	15.6899	11.1462	11.9627	10.5249	6.24364	7.06014	4.45036	5.51259	2.95355	3.76636	1.91735	2.57925	5.96931	9.58907	0	16.6383	16.4256	17.3253	12.1327	30.3415	0	4.9924	15.2573	314.036	1.22727	1.95455	2.54545	0	-2.8	22	304.242	141631	14.1505	5.5312	2.79323	128.888	11.5133	0.477639	11.5133	0.335179	0.206689	0.335179	-0.980762	-0.477639	2.5738	83.3007	314.322
118	1.75585	1267.12	22.1206	17.0871	18.6596	14.9223	9.36725	10.5617	6.73433	8.17218	4.84572	6.3201	3.31036	4.5269	5.90718	4.79454	0	6.10397	27.1483	21.5979	11.3368	38.746	35.7563	4.98398	31.5452	457.086	1.12903	1.83871	2.51613	0.181818	-3.23	31	437.779	1.35726e+07	21.0193	8.48624	3.91519	187.476	12.1023	0.492785	12.1023	0.262172	0.315954	0.262172	-0.56826	-0.492785	4.9965	121.064	457.939
119	3.05008	76.5977	6.56891	5.34703	5.34703	3.6259	2.84423	2.84423	2.32626	2.32626	0.935553	0.935553	0.41215	0.41215	5.96931	4.79454	0	0	12.3387	6.42082	0	0	13.8475	0	5.10653	116.084	1.625	2.125	2.25	0.833333	-0.53	8	104.064	40.3392	7.47	3.46927	5.47	49.5197	9.90375	0.48123	9.90375	0.30285	0.303241	0.30285	-0.695648	-0.48123	1.5072	31.7078	116.16
120	2.65529	137.137	6.85337	5.38503	5.38503	4.25322	3.0859	3.0859	2.03174	2.03174	1.47107	1.47107	0.975574	0.975574	0	9.58907	0	11.8144	19.3864	0	4.89991	6.92374	0	0	0	127.063	1.33333	1.77778	2	0.666667	-0.86	9	118.071	133.762	6.26285	2.16903	0.943465	53.641	10.7208	0.282902	10.7208	0.229169	0.025463	0.229169	-0.025463	-0.282902	0.1553	31.628	127.143
121	2.93687	195.863	6.69023	4.91094	4.91094	4.3257	2.71476	2.71476	1.82802	1.82802	1.09314	1.09314	0.654821	0.654821	0	0	0	12.3564	0	5.56345	6.06637	18.1991	0	0	10.2131	124.052	1.33333	2.11111	2.55556	0.142857	-1.02	9	116.075	126.054	6.10531	2.50609	1.43585	53.3848	8.83306	0.507955	8.83306	0.115437	0.0194444	0.115437	-0.0194444	-0.507955	0.8845	34.0296	124.139
122	2.09445	768.676	14.1125	10.9988	11.8153	9.63103	6.19541	7.01191	4.53244	5.64779	2.97917	4.04716	2.01621	3.00012	0	0	0	5.94834	5.81786	20.6939	5.56345	11.7619	18.1991	41.1572	11.4673	282.094	0.95	1.7	2.45	0.0666667	-2.27	20	268.26	42917.3	12.7481	5.01513	2.39751	120.777	5.99118	0.382981	5.99118	0.222051	0.201376	0.222051	0.201376	-0.382981	3.25382	83.6648	282.372
123	2.36735	59.9483	4.40578	3.43782	3.43782	2.89385	2.05048	2.05048	1.32402	1.32402	0.788288	0.788288	0.474679	0.474679	0	4.79454	0	5.96931	13.0277	6.42082	0	0	0	4.73686	0	86.0368	1.66667	2.5	2.66667	0.75	-0.53	6	80.042	33.5489	3.65282	1.28575	0.505725	36.1033	10.0208	0.465657	10.0208	0.30541	0.0462963	0.30541	-0.0462963	-0.465657	0.3234	20.193	86.09
124	4.46027	444.991	17.121	11.3516	12.1681	10.273	5.99405	6.93655	4.08535	4.82595	2.35906	2.94688	1.25036	1.695	42.3814	24.0852	0	18.5945	11.9479	0	0	0	0	15.2158	15.9467	336.074	1.22727	1.86364	2.36364	0.6	-2.21	22	320.198	36542.5	19.79	10.5073	8.86112	128.651	11.6704	0.480086	11.6704	0.322471	0.135213	0.322471	-1.27127	-0.480086	-1.7213	75.6744	336.326
125	1.55344	1710.03	38.3632	27.0742	30.574	23.5171	14.5405	20.0473	11.4094	16.917	6.80711	10.7216	4.32494	7.64554	84.555	57.8655	0	41.6074	5.75285	28.9836	20.7712	0	0	34.4199	19.518	809.126	1.07843	1.7451	2.39216	0.652174	-2.44	51	771.274	3.45671e+10	42.9683	17.5899	12.8765	292.784	12.613	0.480708	12.613	0.480708	0.0309827	0.385538	-5.55726	-0.385538	-1.3154	172.772	809.578
126	3.55171	86.9357	5.86181	3.91841	3.91841	3.18074	1.86279	1.86279	1.263	1.263	0.593652	0.593652	0.0582068	0.0582068	11.8872	9.58907	0	0	6.28616	0	6.92374	0	0	0	5.10653	102.032	1.85714	2.28571	2.28571	0.5	-0.86	7	96.041	27.9771	6.14	2.33683	1.91821	40.9514	9.69907	0.480718	9.69907	0.312943	0.391204	0.312943	-1.07407	-0.480718	-0.094	22.8638	102.089
127	3.16849	38.5481	5.20711	2.78821	7.5462	2.56066	1.23673	3.61572	0.773291	8.02692	0.179284	0.931589	0	0	2.14279	0	0	6.60688	0	0	0	0	0	47.7898	5.10653	279.773	1.33333	1.5	1.5	1	1.4	6	279.733	12.1648	7.4	2.6449	5.4	61.5011	8.26215	0.393107	8.26215	0.157295	0.0208333	0.157295	-0.465278	-0.393107	1.8172	36.5978	282.757
128	2.82575	34.6292	4.28446	2.31888	3.83074	2.27006	1.00547	1.87834	0.470538	1.63432	0.102869	0.308607	0	0	4.83627	4.79454	0	0	6.28616	0	0	0	0	0	23.2019	111.948	1.6	1.8	1.8	0.5	0.25	5	110.927	9.65148	5.25	2.48529	4.25	39.8722	9.24074	0.300343	9.24074	0.162246	0.447531	0.162246	-0.851852	-0.300343	0.989	21.558	112.943
129	2.0608	918.334	20.2423	14.7188	16.5076	12.4669	7.7684	10.7941	5.69844	8.5281	3.6535	5.83872	2.36221	3.94808	15.6454	14.0235	0	13.0277	18.187	16.8208	0	25.2533	17.6877	18.8023	15.5205	419.088	1.22222	1.92593	2.55556	0.357143	-1.71	27	398.123	464079	21.5885	8.53498	6.74796	155.231	11.4636	0.48062	11.4636	0.48062	0.223831	0.383155	-5.12995	-0.383155	0.78024	94.2678	419.291
130	1.53869	898.953	15.9743	11.8513	13.4237	11.0974	7.07668	8.27114	5.39456	7.07807	3.84448	5.03979	2.72009	3.84667	6.04184	9.58907	0	11.8144	16.4511	21.4675	11.3368	12.1327	24.2655	15.6176	11.6009	345.034	1.30435	2.13043	2.95652	0.125	-2.31	23	333.715	301209	14.2929	5.39972	2.59909	140.2	12.3722	0.3422	12.3722	0.267913	0.200498	0.267913	-0.581182	-0.3422	3.176	91.2156	345.811
131	3.5346	182.88	8.85337	6.29328	6.29328	5.01974	3.25019	3.25019	2.31121	2.31121	1.06382	1.06382	0.612403	0.612403	5.96931	14.3836	0	30.829	0	0	6.92374	0	0	0	5.10653	158.058	1.18182	1.72727	2.09091	0.571429	-1.19	11	148.073	169.108	9.81	4.59861	6.69835	64.2077	10.6738	0.481221	10.6738	0.303289	0.046713	0.303289	-1.01213	-0.481221	0.3994	37.1748	158.153
132	3.40847	304.518	11.2426	8.09441	9.72741	6.20711	3.89385	7.52684	2.75931	6.04721	1.13349	2.32313	0.624725	1.46593	20.2363	16.8356	0	13.2138	12.8416	12.5115	0	0	0	8.36617	0	246.023	0.785714	1.07143	1.28571	1	-0.18	14	232.194	531.228	13.82	5.64037	11.82	84.4599	10.4738	0.270319	10.4738	0.263887	0.0475746	0.263887	-3.39878	-0.270319	-0.281	50.8256	246.306
133	3.34342	75.3352	5.86181	3.59523	4.35116	3.18074	1.72525	2.25977	1.09903	1.40764	0.483436	0.815914	0.0660003	0.198001	12.0111	4.79454	0	5.88	0	0	0	0	0	0	22.4411	123.009	2	2.42857	2.42857	0.666667	-0.28	7	117.491	27.9771	6.72	2.8219	2.4193	46.068	9.72088	0.480054	9.72088	0.321216	0.0324074	0.321216	-1.06019	-0.480054	-0.3629	26.3312	123.539
134	1.32929	983.851	21.3717	17.9532	17.9532	15.1522	11.6399	11.6399	9.25648	9.25648	7.26321	7.26321	5.46343	5.46343	0	9.58907	0	11.6904	35.1949	62.2689	19.2625	0	18.1991	20.4141	5.73367	421.248	1.12903	1.90323	2.64516	0.541667	-2.51	31	390.297	2.2894e+07	20.3959	8.55331	3.80768	182.315	13.4405	0.330196	13.4405	0.23807	0.01483	0.23807	-0.0777729	-0.330196	3.278	120.13	421.545
135	-1.25e-07	78.0391	5.1547	4.63299	8.63299	2.64273	1.0665	1.0665	0.574915	0.574915	0.166667	0.166667	0	0	11.9386	0	0	59.1146	0	0	0	0	0	0	19.8021	133.959	0.875	1	1	0	0.94	8	133.998	13.6096	15.9737	7.94	10.0341	89.8425	8.92593	1	8.92593	1	0	0.543498	-2.18519	-0.543498	-9.5058	10.014	133.998
136	2.52373	493.956	9.38047	7.64337	7.64337	6.93265	4.67926	4.67926	3.37377	3.37377	2.42542	2.42542	1.7201	1.7201	0	0	0	0	0	11.0334	10.7724	0	36.3982	23.1831	0	179.073	0.642857	1.14286	1.71429	0	-1.89	14	170.15	3255.13	7.5079	2.80797	1.06186	82.0144	4.57769	0.247797	4.57769	0.0709227	1.0613	0.0709227	1.0613	-0.247797	3.388	59.249	179.222
137	2.86774	770.892	15.3449	9.52254	11.1555	8.92749	4.9435	7.97298	3.88862	7.15384	2.52425	4.91624	1.68264	3.63183	41.5773	30.0068	0	12.3561	12.1327	0	0	0	4.72209	5.31679	5.13897	330.991	1.25	1.85	2.35	0.25	-1.37	20	323.233	14085.9	15.0272	4.31105	2.5868	111.613	12.8285	0.417299	12.8285	0.417299	0.304214	0.370432	-4.99294	-0.370432	0.0141	61.6284	331.297
138	2.45659	401.137	9.25915	7.74856	7.74856	6.27086	4.57719	4.57719	3.54091	3.54091	2.21681	2.21681	1.64738	1.64738	0	0	0	6.04184	0	6.42082	16.4664	0	19.1869	23.1831	5.73367	174.116	1.38462	2.15385	2.92308	0.272727	-1.28	13	160.135	1441.26	8.32421	3.22552	1.57911	77.7569	5.76075	0.360889	5.76075	0.0456296	0.221487	0.0456296	0.221487	-0.360889	2.0576	55.6521	174.247
139	1.40584	1159.92	23.8049	19.1641	19.9806	16.548	11.8033	13.4556	8.56396	10.6731	5.96175	7.69373	4.0457	5.24522	9.83725	8.4178	0	17.2552	60.7147	0	32.1041	30.5928	0	30.5695	9.84339	488.221	1.08824	1.88235	2.64706	0.521739	-2.76	34	456.358	6.68782e+07	24.3673	11.5856	6.42594	199.045	12.5356	0.475718	12.5356	0.244607	0.00810109	0.244607	-3.40141	-0.475718	2.8013	130.104	488.614
140	2.20759	854.334	20.1375	15.0372	15.7932	12.8321	7.79452	8.17248	5.41979	5.82699	3.81919	4.12193	2.57976	2.74342	11.7188	15.0076	0	29.3633	28.4994	12.1327	21.3294	6.06637	0	0	36.2821	397.093	1.03704	1.7037	2.2963	0.277778	-3	27	377.651	757986	20.3136	8.58951	4.22449	160.525	12.1838	0.506907	12.1838	0.341479	0.0594281	0.341479	-0.802591	-0.506907	2.7587	99.2785	397.811
141	2.2677	724.294	17.853	14.5892	14.5892	11.2738	8.04091	8.04091	6.44268	6.44268	4.12671	4.12671	2.84142	2.84142	5.96931	9.90106	0	12.5248	11.499	28.6746	5.56345	6.06637	38.1129	13.8475	9.84339	328.167	1.125	1.75	2.29167	0.35	-2.49	24	304.216	159069	17.8575	7.38663	4.28209	142.272	10.6195	0.507665	10.6195	0.341222	0.262906	0.341222	-0.986397	-0.507665	4.18664	94.0486	328.408
142	-4.11429e-07	384.902	21.1877	13.8453	16.0536	11.8256	6.90839	6.90839	4.98996	4.98996	2.99236	2.99236	1.3236	1.3236	73.9841	19.8021	0	37.7382	0	0	0	0	0	0	51.0653	430.064	0.592593	0.814815	0.962963	0.833333	-0.20026	27	408.196	149867	31.4932	15.6914	11.4025	181.729	9.97976	2	9.97976	2	0	0.547209	-2.30907	-0.547209	-10.0364	77.994	430.372
143	1.42991	597.878	15.9828	13.4482	13.4482	10.9292	9.12784	9.12784	9.21465	9.21465	7.50911	7.50911	6.95971	6.95971	11.6429	15.163	0	23.4059	24.1745	38.5249	6.42082	4.89991	0	6.06922	5.73367	315.195	1.21739	1.91304	2.52174	0.888889	-1.12	23	290.217	338392	14.2423	4.28578	1.88239	136.362	13.1399	0.38985	13.1399	0.240894	0.0212037	0.240894	-0.593513	-0.38985	1.15798	82.7992	315.417
144	1.95829	841.862	18.5183	15.4762	15.4762	12.6177	9.02819	9.02819	6.63208	6.63208	4.35721	4.35721	2.71713	2.71713	0	5.10653	0	12.6487	24.3593	23.1949	0	4.5154	31.3197	51.6804	0	354.217	1.15385	1.92308	2.57692	0.421053	-2.67	26	328.25	1.06517e+06	18.131	8.13923	3.93543	153.048	9.47355	0.394243	9.47355	0.228958	0.0358302	0.228958	-0.0788474	-0.394243	3.0426	103.427	354.458
145	1.11158	1701.85	29.6726	24.2474	24.2474	20.6763	15.1182	15.1182	12.7836	12.7836	10.1317	10.1317	8.12261	8.12261	35.5448	19.4901	0	24.277	25.9312	28.6375	22.7733	4.89991	49.5219	33.5303	4.73686	581.264	1.16279	1.97674	2.7907	0.424242	-3.99	43	546.393	1.01863e+10	26.6236	9.25332	3.79191	248.816	14.1727	0.360871	14.1727	0.280216	0.144164	0.280216	-2.04208	-0.360871	1.9908	157.985	581.673
146	2.64176	296.988	9.84493	6.90463	7.66056	6.09222	3.82189	4.19986	2.77532	3.21176	1.68607	1.93805	0.961733	1.08772	12.0111	4.79454	0	0	11.4435	5.56345	0	24.2655	0	0	22.4411	199.04	1.46154	2	2.46154	0.222222	-1.06	13	189.557	758.764	10.0238	4.25416	3.04695	81.1251	10.4195	0.480078	10.4195	0.320316	0.325895	0.320316	-0.990787	-0.480078	1.2944	50.7672	199.637
147	2.33991	909.916	15.1459	10.5695	10.5695	9.96923	5.98287	5.98287	4.49287	4.49287	3.0896	3.0896	2.03234	2.03234	16.9278	25.2206	0	33.792	0	6.06637	30.3318	0	0	0	4.41715	286.048	0.857143	1.61905	2.33333	0	-3.15	21	276.159	61045.6	12.8623	4.44783	2.02372	117.313	12.082	0.507822	12.082	0.234534	0.0871823	0.234534	-0.653875	-0.507822	2.2824	74.5792	286.239
148	0	13.5098	2.70711	2.13992	2.13992	1.41421	0.493901	0.493901	0.105409	0.105409	0	0	0	0	0	0	0	12.6228	0	0	0	0	0	0	9.90106	63.032	1.75	1.75	1.75	0	-0.57	4	58.016	2.75489	9.90455	26.8746	0.81381	23.8308	8.36111	0.483467	8.36111	0.290129	0	0.290129	-0.25	-0.483467	-0.1372	13.7149	63.056
149	5.34851	431.319	18.3699	14.6357	14.6357	10.4498	7.59208	7.59208	7.07881	7.07881	3.48327	3.48327	2.20502	2.20502	35.2931	19.4901	0	18.2459	0	0	12.5278	20.7712	13.8475	10.6336	5.20725	331.211	1.04348	1.56522	1.91304	0.8	-1.67	23	302.181	41768	21.33	8.83033	6.53508	136.525	12.5053	0.382338	12.5053	0.272472	0.0277604	0.272472	-1.7012	-0.382338	-0.2081	84.3334	331.413
150	2.84738	42.1577	4.28446	3.40825	3.40825	2.27006	1.45412	1.45412	0.806186	0.806186	0.352062	0.352062	0	0	0	4.79454	0	5.90718	0	0	6.92374	7.04767	0	5.31679	0	73.0528	1.8	2	2	0.666667	-0.53	5	66.039	9.65148	4.47	1.75818	3.47	31.1805	9.70139	0.35942	9.70139	0.216114	0.00462963	0.216114	0.00462963	-0.35942	-0.2477	19.7407	73.095
151	2.31396	809.795	19.372	14.852	16.485	12.2355	7.96006	10.3857	6.13311	9.77279	4.00888	7.24159	2.75487	5.86264	26.7193	13.2123	0	18.0471	11.5024	4.30522	23.8946	38.384	0	11.8409	9.94412	398.097	1.42308	2.07692	2.65385	0.470588	-1.73	26	376.33	432811	20.5803	8.30841	4.32415	157.656	13.0693	0.480954	13.0693	0.262694	0.0600607	0.262694	-3.91476	-0.480954	1.4788	99.533	398.506
152	2.23092	553.006	13.121	10.5505	11.367	8.61339	5.76756	6.64722	4.16105	5.10037	2.85459	3.99854	1.76678	2.75086	0	0	0	6.60688	24.6078	11.2574	4.87715	17.5336	19.358	14.5351	10.8402	265.112	1.44444	2.22222	2.88889	0.416667	-1.53	18	248.226	14107.5	12.9148	5.40953	2.651	109.957	8.97518	0.395996	8.97518	0.224996	0.177713	0.224996	0.177713	-0.395996	0.60774	70.3242	265.362
153	2.12792	998.055	14.2338	11.2447	11.2447	10.3265	6.83844	6.83844	5.00431	5.00431	3.67757	3.67757	2.62791	2.62791	0	4.79454	0	5.42879	16.7295	16.3359	0	6.06637	66.73	0	4.41715	272.084	0.714286	1.47619	2.33333	0	-2.87	21	260.207	127227	11.9155	4.59905	1.92533	120.818	12.3565	0.455162	12.3565	0.19284	0.0130962	0.19284	-0.0130962	-0.455162	4.6132	85.426	272.303
154	2.51211	128.141	8.43072	5.92072	5.92072	5.14707	3.45364	3.45364	2.6054	2.6054	1.73009	1.73009	1.08264	1.08264	31.2088	0	0	6.42082	0	0	0	0	0	0	25.163	164.068	1.27273	1.90909	2.45455	1	-0.2	11	152.061	278.934	8.89259	3.46472	1.88181	63.8486	9.10912	0.393567	9.10912	0.157226	0.0162037	0.157226	-1.10796	-0.393567	-2.1922	34.5962	164.157
155	2.28335	1155.93	19.0077	13.0786	15.4205	12.2738	7.36298	8.53395	5.55096	6.90307	3.82489	4.55324	2.63773	3.13722	29.5803	18.774	0	28.0338	4.47272	9.1342	30.3318	6.06637	0	15.9299	16.7075	439.957	1.15385	1.88462	2.53846	0.117647	-2.45	26	430.552	547938	18.3443	7.04681	3.42463	158.739	14.1112	0.479913	14.1112	0.331839	0.113359	0.331839	-1.25611	-0.479913	2.8511	98.3158	441.64
156	1.42869	679.441	20.6481	18.8039	18.8039	13.881	12.316	12.316	10.8799	10.8799	9.38319	9.38319	7.61857	7.61857	0	9.58907	0	22.9033	24.0399	44.4428	44.098	0	6.07602	20.7712	4.73686	400.298	1.03448	1.86207	2.65517	0.846154	-1.12	29	360.283	4.0299e+06	21.125	8.19186	3.71995	176.586	12.4697	0.46177	12.4697	0.305574	0.0293704	0.305574	0.0293704	-0.46177	6.4005	115.349	400.603
157	2.83126	49.5098	4.99156	3.76968	3.76968	2.77006	1.87391	1.87391	1.17562	1.17562	0.463865	0.463865	0.157447	0.157447	0	4.79454	0	12.3901	6.42082	0	6.92374	0	0	0	5.10653	88.0524	1.83333	2.33333	2.33333	0.75	-0.37	6	80.042	14.8345	5.63	2.84598	3.63	36.7898	9.88375	0.395919	9.88375	0.131624	0.0185185	0.131624	-0.0185185	-0.395919	-0.0422	22.3838	88.106
158	2.18931	531.448	12.0436	8.74897	8.74897	8.11583	5.18162	5.18162	4.05252	4.05252	3.07763	3.07763	2.26765	2.26765	23.2944	13.9795	0	0	24.3407	0	18.1991	0	0	10.6336	4.73686	236.06	1.35294	2.17647	2.88235	0.272727	-2.11	17	227.13	10600.6	10.0702	3.19173	1.29834	95.9463	13.2553	0.493072	13.2553	0.322147	0.292685	0.322147	-1.18773	-0.493072	0.6429	54.8644	236.202
159	1.30795	1334.62	21.493	17.7273	17.7273	15.7803	11.1171	11.1171	8.53374	8.53374	6.39046	6.39046	4.73927	4.73927	0	5.10653	0	6.60688	11.3879	40.1104	43.1341	0	18.1991	55.4374	4.9924	427.212	0.96875	1.875	2.75	0.291667	-3.49	32	402.312	6.08743e+07	19.2145	7.88722	3.37363	184.903	9.46778	0.389901	9.46778	0.117991	0.157	0.117991	-0.157	-0.389901	1.6625	122.236	427.512
160	1.87132	870.65	20.5707	16.4741	17.2906	13.3459	9.125	10.6713	6.31773	7.84757	4.07788	5.00997	2.80662	3.55406	10.0233	8.4178	0	16.6868	31.9289	11.313	7.1098	12.1327	44.1793	5.31679	19.3496	408.172	1.07143	1.75	2.35714	0.4	-2.29	28	380.296	1.2804e+06	22.0039	10.3078	6.40036	166.399	11.7256	0.495338	11.7256	0.241244	0.00410695	0.241244	-3.84158	-0.495338	2.3409	108.642	408.52
161	2.77049	357.679	13.8116	12.2862	12.2862	8.24413	6.5875	6.5875	6.71777	6.71777	2.96808	2.96808	2.59373	2.59373	0	0	0	12.0219	12.0219	12.1703	5.56345	0	12.1327	46.7514	9.84339	250.193	1	1.55556	2	0.625	-1.02	18	224.174	5845.68	15.0389	5.74666	4.69182	110.989	8.71401	0.491206	8.71401	0.118939	0.0528458	0.118939	0.0528458	-0.491206	3.7715	76.1208	250.382
162	2.99105	167.002	5.81999	4.37235	4.37235	3.93185	2.43506	2.43506	1.52853	1.52853	0.935655	0.935655	0.531606	0.531606	0	4.79454	0	0	0	11.8496	0	12.1327	18.1991	0	0	106.042	1.125	1.75	2.125	0	-1.11	8	100.076	91.3676	5.03514	2.26245	0.936277	47.9579	10.0065	0.297896	10.0065	0.149548	0.729167	0.149548	0.729167	-0.297896	1.4991	31.8295	106.124
163	3.31809	86.1075	6.56891	4.37159	5.26602	3.68074	2.27422	2.90667	1.45701	1.90423	0.757301	1.0155	0.262561	0.540731	12.0111	4.79454	0	0	12.1737	0	0	0	0	12.6288	10.8402	135.035	1.875	2.375	2.5	0.75	-0.22	8	126.116	45.115	7.78	3.74219	2.87292	53.2848	9.93026	0.480086	9.93026	0.319999	0.429012	0.319999	-0.959213	-0.480086	-0.2818	34.0812	135.188
164	1.88275	704.441	13.0791	10.4134	10.4134	9.34334	6.14354	6.14354	4.31373	4.31373	3.06285	3.06285	2.09867	2.09867	0	0	0	0	18.1743	5.56345	10.7724	6.19684	30.3318	29.2494	10.4705	250.111	0.947368	1.78947	2.68421	0.0625	-2.55	19	236.189	36568.1	11.5353	4.98068	2.35502	111.208	5.76124	0.485018	5.76124	0.16563	0.419201	0.16563	0.419201	-0.485018	3.396	76.9294	250.301
165	2.10417	978.508	15.8112	12.0177	12.0177	11.254	7.10513	7.10513	5.14933	5.14933	3.78667	3.78667	2.76525	2.76525	0	9.59767	0	5.81722	16.7273	21.4208	12.1327	42.856	12.1327	9.96796	0	305.096	0.869565	1.6087	2.34783	0	-3.21	23	293.216	360074	13.4527	5.20838	2.1367	130.999	13.2665	0.427735	13.2665	0.122751	0.305642	0.122751	-0.305642	-0.427735	4.1417	85.5425	305.312
166	1.67988	927.768	21.5077	15.1801	15.1801	13.4683	8.67437	8.67437	6.80367	6.80367	4.67635	4.67635	3.24041	3.24041	47.4432	31.137	0	37.319	12.1327	4.6818	11.8236	0	0	10.0827	5.73367	421.134	1.2069	1.86207	2.51724	0.470588	-2.63	29	404.209	2.11747e+06	21.0879	7.65337	4.36056	160.848	13.7415	0.452926	13.7415	0.452926	0.0026421	0.330823	-4.69865	-0.330823	2.5775	87.7644	421.345
167	1.72361	981.055	16.3552	12.7776	14.3636	11.7928	7.58394	8.37694	5.40203	6.3177	3.75785	4.2511	2.576	2.97524	0	0	0	0	6.54476	27.1951	5.56345	12.3937	47.1104	43.4621	4.98398	380.051	1.08333	1.95833	2.79167	0.0555556	-2.73	24	366.137	660362	14.8366	6.40898	3.00441	147.074	4.72311	0.299685	4.72311	0.286454	0.713867	0.286454	0.713867	-0.299685	3.585	96.4474	381.257
168	1.89232	1103.1	22.0517	14.5888	15.4053	14.0475	8.02292	8.90257	5.8132	6.72932	3.78568	4.68808	2.56655	3.29528	41.3102	31.5411	0	21.5675	0	35.6023	23.5792	0	5.31679	4.73686	5.10653	443.025	1	1.66667	2.26667	0.0526316	-3.47	30	433.269	3.86121e+06	21.244	8.10716	4.73966	168.889	14.4497	0.572597	14.4497	0.572597	0.0402079	0.477031	-4.93083	-0.477031	5.5424	97.7085	443.349
169	3.02372	19.1194	4.5	4.44721	4.44721	2	1.78885	1.78885	2.68328	2.68328	0	0	0	0	0	0	0	0	0	4.48303	0	0	0	28.1907	0	74.0964	0.8	0.8	0.8	1	-0.04	5	62.051	3.60964	4.96	0.976756	9507.96	33.8039	2.125	0.333351	2.125	0.0674607	1	0.0674607	1	-0.333351	0.3224	23.9564	74.147
170	1.59798	1036.6	21.0851	15.8023	17.3747	13.6307	8.88048	10.1381	7.49149	9.66958	5.18029	7.08141	3.83546	5.6861	39.9882	19.4901	0	11.2574	16.3463	0	16.6618	45.0367	0	10.4735	16.124	435.066	1.34483	2.03448	2.68966	0.368421	-2.52	29	417.745	2.91287e+06	19.7816	6.77331	2.99549	175.106	12.9956	0.479673	12.9956	0.327399	0.195733	0.327399	-1.05647	-0.479673	2.54872	106.668	435.889
171	1.88409	738.434	14.9409	12.0505	12.8064	10.8097	7.423	7.80096	5.38273	5.81916	3.91057	4.14566	2.81226	2.98436	0	0	0	0	5.02263	54.7645	0	0	42.4646	10.2167	21.3302	313.098	1.04545	1.86364	2.72727	0.235294	-2.04	22	297.66	209135	13.6111	5.62959	2.44567	133.923	6.20405	0.454323	6.20405	0.152645	0.690871	0.152645	0.690871	-0.454323	3.4292	88.6077	313.788
172	1	2	2	1.44721	2.34164	1	0.447214	1.34164	0	0	0	0	0	0	0	0	0	0	0	0	0	6.25577	0	12.6288	0	48.0034	1.5	1.5	1.5	1	0.35	2	44.078	2	2.35	1.35	1.20714	19.8943	3.52778	0.182804	3.52778	-0.0214508	1.69444	0.0214508	1.69444	-0.182804	0.546	14.91	48.11
173	1.33775	1184.71	26.4135	17.9366	19.7254	16.7941	10.0972	13.0881	7.78582	10.8296	5.3459	7.94752	3.53232	5.62319	78.0009	44.4496	0	16.9817	0	6.32732	10.8944	0	0	28.3101	15.2074	559.072	0.888889	1.47222	2.05556	0.666667	-1.67	36	536.134	7.56715e+07	27.3671	10.2391	5.5923	200.395	12.154	0.480708	12.154	0.480708	0.0574521	0.387419	-5.30827	-0.387419	-3.2827	111.192	559.318
174	2.06595	602.893	14.6565	12.9718	12.9718	10.254	7.76939	7.76939	6.02404	6.02404	4.20352	4.20352	3.10355	3.10355	0	0	0	0	0	25.8072	27.8269	0	0	73.6022	0	277.183	0.857143	1.38095	1.90476	0.3	-1.86	21	254.227	89136.5	14.0931	6.27596	3.08463	127.472	2.41963	0.309092	2.41963	0.00101376	1.0883	0.00101376	1.0883	-0.309092	4.1686	90.542	277.411
175	3.66457	123.26	8.85337	7.20883	7.20883	5.05775	3.97723	3.97723	3.32914	3.32914	1.60137	1.60137	1.17651	1.17651	5.96931	4.79454	0	12.3387	12.4627	6.42082	0	0	0	13.8475	10.8402	159.126	1.54545	2.09091	2.36364	0.875	-0.57	11	142.093	176.575	10.43	5.12949	5.85418	67.5895	10.2945	0.481222	10.2945	0.303172	0.145833	0.303172	-0.748981	-0.481222	1.0821	44.2522	159.229
176	1e-06	200.553	7.61288	7.28118	7.28118	4.60517	3.47593	3.47593	3.34801	3.34801	1.53079	1.53079	0.875208	0.875208	0	0	0	5.47619	0	4.48303	5.68739	0	6.06637	45.4085	0	153.115	0.909091	1.36364	1.63636	0.333333	-0.86	11	138.105	165.637	10.14	3.50755	2.69868	67.9768	2.16204	0.869681	2.16204	0.13169	0	0.13169	0	-0.869681	1.7065	47.9438	153.225
177	1.20932	1810.07	35.1811	23.9425	26.6258	22.3556	13.3431	17.8642	10.2599	14.4957	6.98102	10.1007	4.83104	7.46785	91.6686	53.3829	0	22.5452	0	17.2217	29.0935	0	0	23.7863	29.9886	744.083	0.958333	1.60417	2.22917	0.47619	-2.86	48	715.185	2.0687e+10	36.4213	13.8049	8.11845	267.412	12.5604	0.480708	12.5604	0.480708	0.00285621	0.387389	-5.5233	-0.387389	-2.8989	150.287	744.417
178	1.2353	1350.56	25.6143	21.1854	21.1854	18.03	12.4569	12.4569	9.39236	9.39236	6.573	6.573	4.27783	4.27783	0	4.79454	0	5.90718	17.1992	55.232	5.56345	18.5905	67.5874	42.433	0	493.259	0.972973	1.78378	2.54054	0.241379	-4.14	37	462.367	3.21337e+08	24.5498	11.2816	6.35466	216.956	12.9295	0.323844	12.9295	0.255159	0.142801	0.255159	-0.142801	-0.323844	4.59032	146.894	493.615
179	1.3489	1137.14	22.6227	18.6033	19.3592	16.2247	11.2574	11.6354	8.12798	8.53518	5.97748	6.29245	4.27249	4.46855	0	0	0	6.79294	46.1328	23.8685	38.6793	19.2425	12.1327	20.1847	30.5484	470.172	1.09091	1.9697	2.81818	0.416667	-2.97	33	443.741	6.45587e+07	21.8537	9.88708	4.72064	197.314	6.4302	0.492842	6.4302	0.230923	0.153927	0.230923	0.153927	-0.492842	5.0189	127.351	470.957
180	3.26477	111.625	7.27602	5.20883	5.20883	4.1639	2.76445	2.76445	1.83197	1.83197	0.994286	0.994286	0.407993	0.407993	5.96931	4.79454	0	12.4627	6.42082	0	0	6.07602	0	6.57894	10.8402	129.079	1.88889	2.44444	2.77778	0.5	-0.83	9	118.071	78.513	8.17	4.08927	5.03419	54.17	9.92983	0.48123	9.92983	0.302912	0.118241	0.302912	-0.812685	-0.48123	0.3645	35.0422	129.159
181	1.34665	1294.07	20.3383	16.5645	16.5645	14.7592	9.78108	9.78108	7.10928	7.10928	4.99068	4.99068	3.49934	3.49934	0	0	0	0	6.60688	44.7306	0	12.3937	78.59	27.1994	4.73686	392.164	0.833333	1.63333	2.46667	0.08	-3.99	30	372.302	1.57603e+07	18.0649	7.79398	3.65068	174.174	5.95555	0.487306	5.95555	0.130208	0.42662	0.130208	0.42662	-0.487306	5.2763	117.95	392.462
182	1.42226	1844.14	27.0953	22.3485	22.3485	18.9399	13.275	13.275	10.0559	10.0559	7.40565	7.40565	5.45794	5.45794	5.96931	9.90106	0	0	12.1082	74.3745	0	12.1327	42.4646	60.3612	9.96796	514.237	0.871795	1.61538	2.35897	0.181818	-4.71	39	484.389	1.13978e+09	24.6168	9.87386	4.37728	226.754	11.7101	0.477623	11.7101	0.335816	0.306515	0.335816	-0.920786	-0.477623	7.26442	156.112	514.629
183	2.64312	493.872	11.5436	9.14299	9.14299	7.71955	5.19312	5.19312	3.50832	3.50832	2.42659	2.42659	1.72147	1.72147	0	0	0	5.94834	5.81786	23.2417	0	0	37.2556	9.96796	11.4673	214.122	1.0625	1.75	2.375	0.166667	-2.1	16	200.16	5150.38	10.4189	4.18207	1.81632	94.3375	5.89869	0.383007	5.89869	0.221727	0.230584	0.221727	0.230584	-0.383007	1.8704	65.6708	214.272
184	2.68671	260.705	8.97469	7.04069	7.04069	5.73638	3.89235	3.89235	2.67662	2.67662	1.7035	1.7035	0.993856	0.993856	0	0	0	11.499	0	18.529	6.06637	12.1327	7.04767	5.31679	10.2131	167.095	1.25	2	2.58333	0.333333	-1.22	12	154.104	530.269	8.87276	3.97036	2.13422	71.6646	9.12902	0.50426	9.12902	0.157163	0.0522194	0.157163	-0.0664744	-0.50426	0.8597	47.4023	167.208
185	4.40143	313.348	14.5081	9.02607	9.9205	8.09724	4.65745	6.18774	3.40414	4.64349	1.96682	2.45224	0.970414	1.31734	51.2356	24.6792	0	0	0	0	0	0	0	4.52375	19.9999	290.04	1.11111	1.61111	2	0.857143	-0.42	18	275.041	4312.98	17.58	7.23822	5.95655	101.313	10.7889	0.469171	10.7889	0.469171	1.02526	0.388476	-4.86027	-0.388476	-3.8993	54.1161	290.161
186	1.58229	1227.45	24.4575	19.1476	19.1476	16.233	10.1188	10.1188	7.6639	7.6639	4.91354	4.91354	3.18587	3.18587	11.4183	9.18495	0	29.3091	28.6854	6.19684	21.3294	38.1129	0	30.9023	18.9475	470.171	1.02941	1.73529	2.38235	0.272727	-4.35	34	447.277	3.51604e+07	22.8301	8.88539	4.42068	194.184	14.439	0.492634	14.439	0.268733	0.106036	0.268733	-1.01808	-0.492634	3.6332	122.227	470.461
187	2.96668	430.682	12.3449	8.62148	9.51591	7.34835	4.41327	5.94356	3.16415	4.4035	2.02256	2.48801	1.19004	1.4973	7.8227	9.67158	0	18.9012	16.8208	0	6.19684	6.92374	0	9.50773	15.5205	248.056	1.5625	2.1875	2.6875	0.375	-0.98	16	235.071	2487.09	13.0866	4.90157	3.26042	92.1316	10.5141	0.505699	10.5141	0.469405	0.0367514	0.469405	-4.5387	-0.505699	0.16362	55.3633	248.175
188	2.50445	308.651	9.6818	6.9877	6.9877	6.18154	3.81471	3.81471	2.5748	2.5748	1.47013	1.47013	0.962863	0.962863	11.9383	9.58907	0	6.42082	0	5.56345	0	12.1327	23.5159	0	5.73367	178.074	1.23077	1.84615	2.38462	0.111111	-1.84	13	168.111	790.2	9.24961	4.25166	3.37402	75.739	11.0109	0.351301	11.0109	0.318326	0.170417	0.318326	-0.818582	-0.351301	0.424	47.8721	178.191
189	1.75588	818.592	19.2254	14.8505	14.8505	13.0629	8.87099	8.87099	6.55914	6.55914	4.57634	4.57634	3.09061	3.09061	5.90718	9.7016	0	23.3336	23.7756	12.8416	19.2625	24.2655	0	20.4616	16.2042	370.175	1.18519	1.88889	2.51852	0.388889	-3.23	27	348.237	1.36514e+06	18.5578	8.43416	4.68893	156.041	11.1368	0.475573	11.1368	0.250399	0.0602775	0.250399	-0.512173	-0.475573	3.2583	102.212	370.413
190	3.10516	486.27	17.3973	10.3654	10.3654	9.68347	5.45292	5.45292	4.25201	4.25201	2.61613	2.61613	1.51961	1.51961	36.2382	39.5137	0	17.8201	12.1327	0	0	5.31679	0	0	5.10653	341.046	0.772727	1.18182	1.5	0.454545	-1.65	22	333.109	23843.5	18.3991	5.52204	3.75582	117.09	12.5565	0.430118	12.5565	0.430118	0.24969	0.37648	-6.04944	-0.37648	3.973	56.9935	341.173
191	1.87021	839.059	21.5685	16.8613	16.8613	13.3739	10.2039	10.2039	9.84382	9.84382	8.77879	8.77879	7.25428	7.25428	70.3025	24.9087	8.78083	24.8356	0	6.07602	19.0758	13.8475	0	0	0	410.19	1.27586	1.93103	2.55172	0.727273	-1.44	29	382.233	2.20759e+06	20.8175	6.04879	2.18848	168.037	16.8657	0.389712	16.8657	0.189906	0.0408748	0.189906	-2.24005	-0.389712	1.8437	100.223	410.457
192	2.83859	89.2584	7.81999	6.5981	6.5981	4.77006	3.98839	3.98839	2.55795	2.55795	1.4942	1.4942	0.879779	0.879779	5.96931	4.79454	0	0	6.42082	12.8416	19.2625	0	0	6.92374	5.10653	144.115	1.2	1.8	2.3	0.875	-0.53	10	128.086	142.195	9.47	6.58806	7.47	62.2496	10.032	0.48123	10.032	0.30284	0.337018	0.30284	-0.669909	-0.48123	2.4315	41.0118	144.214
193	2.89096	630.737	20.397	16.243	16.243	12.7985	8.88054	8.88054	6.7932	6.7932	4.16147	4.16147	2.79194	2.79194	23.7741	14.3836	0	18.2459	18.5912	5.56345	7.04767	24.7226	25.9802	10.6336	9.94412	379.211	1.11111	1.74074	2.22222	0.526316	-2.61	27	350.225	597019	22.431	11.1768	7.65492	159.172	12.6788	0.496768	12.6788	0.243631	0.149292	0.243631	-0.775236	-0.496768	1.0263	100.187	379.457
194	2.4906	750.166	19.1565	15.5006	16.395	12.3574	8.74035	10.8471	6.91925	9.70766	4.38016	7.03707	3.01959	5.20583	19.2416	14.5668	0	5.91791	18.2701	5.56345	0	16.8153	74.5111	0	0	374.176	1.07692	1.61538	2.11538	0.35	-1.94	26	347.205	536273	20.3729	9.12949	5.04003	154.973	13.8277	0.301695	13.8277	0.26059	0.200321	0.26059	-3.03852	-0.301695	3.6421	104.764	374.421
195	1.94735	962.073	20.7064	15.7092	15.7092	13.9559	8.84905	8.84905	6.62777	6.62777	5.0685	5.0685	3.81149	3.81149	24.1465	19.8021	0	22.6452	11.1462	11.1269	38.4851	24.2655	0	0	14.2106	394.105	0.724138	1.06897	1.37931	0.181818	-3.58	29	376.235	5.49221e+06	18.768	7.1046	2.95785	165.999	12.49	0.507966	12.49	0.33692	0.100548	0.33692	-0.82417	-0.507966	2.4322	102.747	394.379
196	2	21.0196	4.24264	3.82843	3.82843	3	2.41421	2.41421	1.5	1.5	0.957107	0.957107	0.603553	0.603553	0	0	0	0	0	26.179	0	0	0	10.6336	0	86.0844	0.666667	1	1.16667	1	-0.08	6	76.058	34.3995	4.08892	2.15722	0.953692	37.928	3.22222	0.314206	3.22222	0.00772298	1.13889	0.00772298	1.13889	-0.314206	-0.8208	25.7394	86.138
197	3.64742	126.92	7.43916	4.99538	4.99538	4.03658	2.47921	2.47921	1.78147	1.78147	0.719343	0.719343	0.355617	0.355617	17.8565	9.58907	0	6.42082	0	0	6.92374	0	0	0	10.2131	132.042	1.55556	2	2.11111	0.6	-0.9	9	124.051	60.4718	8.1	3.19033	3.66338	52.1105	10.1937	0.4755	10.1937	0.371755	0.310185	0.371755	-1.48991	-0.4755	-0.589	28.9406	132.115
198	-7.2e-07	237.865	10.6463	7.37158	8.47576	5.77638	3.11257	3.11257	2.41661	2.41661	1.25353	1.25353	0.684399	0.684399	36.3506	29.7032	0	23.2192	0	0	0	0	0	0	5.10653	261.965	1	1.26667	1.4	0.5	-1.15052	15	253.911	333.963	19.4261	7.18214	6.85932	94.9568	10.1489	3	10.1489	3	0	0.550042	-2.97454	-0.550042	-5.0931	34.2269	261.975
199	1.54575	1173.85	21.9575	15.9945	17.5064	14.9567	9.30748	10.0634	6.83798	7.68162	4.80882	5.33356	3.24879	3.62806	17.7662	14.2915	0	17.3266	16.1592	16.8336	18.1991	24.5569	18.1991	21.1608	23.2019	458.071	1.22581	2.06452	2.80645	0.0909091	-3.13	31	442.172	1.527e+07	21.1154	8.93199	4.48552	187.3	13.4036	0.393876	13.4036	0.269959	0.087536	0.269959	-0.757785	-0.393876	3.6534	118.681	459.308
200	2.5846	258.491	8.97469	6.60402	6.60402	5.69838	3.72222	3.72222	2.63445	2.63445	1.61564	1.61564	0.955337	0.955337	12.0111	4.79454	0	0	6.42082	5.56345	0	0	30.3318	0	10.8402	165.079	1.41667	2	2.5	0.222222	-1.35	12	154.104	526.605	8.7439	3.8752	2.35865	70.8219	10.3786	0.480078	10.3786	0.320316	0.385093	0.320316	-0.959395	-0.480078	0.641	45.7572	165.192
201	2.84738	42.1577	4.28446	2.56295	2.56295	2.27006	1.03147	1.03147	0.508588	0.508588	0.142259	0.142259	0	0	6.03111	4.79454	0	0	0	0	0	5.42579	0	11.5763	0	75.0433	1.8	2	2	0	-0.77	5	70.031	9.65148	4.23	1.5396	3.23	29.1006	9.35417	0.350561	9.35417	0.325791	0.717593	0.325791	-0.717593	-0.350561	-1.4716	16.9065	75.071
202	1.99775	436.375	13.6649	12.0373	12.0373	9.24071	7.3717	7.3717	5.25984	5.25984	3.6615	3.6615	2.79613	2.79613	0	4.79454	0	5.90718	6.42082	18.653	37.0581	0	12.1327	30.1305	0	260.189	1.15789	1.89474	2.57895	0.5625	-1.35	19	236.189	26833.7	14.0675	6.71134	3.56732	115.546	11.4738	0.325523	11.4738	0.228394	0.126317	0.228394	0.126317	-0.325523	2.8457	79.5017	260.381
203	2.84626	119.13	12.6066	10.5595	10.5595	8.41421	5.82255	5.82255	3.1659	3.1659	1.78345	1.78345	0.96861	0.96861	0	0	0	6.60688	59.4619	0	0	7.1098	0	0	28.7908	252.157	0.588235	0.941176	1.29412	1	-0.24	17	228.115	6072.01	16.76	15.76	15.76	102.751	8.43794	0.39398	8.43794	0.0701144	0.0478	0.0701144	0.0478	-0.39398	-0.3085	62.2378	252.307
204	2.94452	513.804	9.42229	7.20325	7.20325	6.1647	3.96643	3.96643	3.00404	3.00404	1.97542	1.97542	1.34151	1.34151	0	4.79454	0	5.62559	11.2704	10.9497	6.06637	12.1327	12.9901	0	10.1508	175.063	1.30769	2.07692	2.84615	0.1	-1.77	13	166.115	970.564	7.85739	2.62244	1.28404	74.7842	11.0081	0.42263	11.0081	0.335961	0.337407	0.335961	-0.337407	-0.42263	1.68362	51.6334	175.187
205	1.5576	1255.74	22.5014	17.1388	17.8947	15.546	10.1584	10.5363	7.32692	7.76335	5.12117	5.35626	3.52481	3.72354	5.91791	9.58907	0	11.8144	40.4431	11.0802	0	54.5973	18.1991	20.8309	17.3346	447.146	1	1.8125	2.5625	0.125	-3.68	32	425.75	2.41495e+07	21.5482	9.63503	4.79525	189.515	13.0334	0.330436	13.0334	0.256377	0.184785	0.256377	-0.434259	-0.330436	4.5397	126.983	447.926
206	1.68168	819.091	19.7148	14.6727	15.4892	12.7906	8.31373	10.2849	6.51492	8.81945	4.54174	6.37193	2.96831	4.62787	36.5509	15.0076	0	16.7128	29.0904	0	17.2217	0	6.25577	14.9519	21.3107	399.145	1.37037	2.11111	2.81481	0.6	-1.99	27	376.269	1.25239e+06	19.7628	7.94124	3.98735	157.263	10.8092	0.480084	10.8092	0.320158	0.215933	0.320158	-1.16494	-0.480084	-1.9222	98.9102	399.453
207	1.76796	874.047	15.2672	12.758	12.758	10.6647	7.50955	7.50955	5.8488	5.8488	4.62274	4.62274	3.35615	3.35615	0	4.79454	0	5.90718	6.54476	46.5137	0	6.32732	37.0704	20.6014	0	294.148	1.31818	2.13636	2.90909	0.294118	-2.56	22	276.214	209851	13.1272	4.72855	1.78135	128.123	12.9562	0.34843	12.9562	0.256187	0.111528	0.256187	0.111528	-0.34843	2.40832	84.6882	294.358
208	2.73256	250.039	8.97469	6.98829	6.98829	5.73638	3.85365	3.85365	2.66846	2.66846	1.65246	1.65246	1.04327	1.04327	6.10397	5.10653	0	5.74951	6.54476	5.56345	0	31.3131	0	5.31679	5.10653	167.095	1.5	2.25	2.83333	0.333333	-1.06	12	154.104	526.215	9.03141	4.08824	2.21821	71.6646	9.47134	0.507955	9.47134	0.115449	0.183012	0.115449	-0.553611	-0.507955	0.645	46.9933	167.208
209	1.52865	990.065	19.5623	15.1631	15.1631	13.5595	8.7883	8.7883	6.4591	6.4591	4.48399	4.48399	2.94642	2.94642	17.6015	9.58907	0	0	22.7499	5.00891	0	55.4547	36.3982	5.42579	9.47373	374.127	0.821429	1.39286	2.03571	0.0909091	-3.8	28	356.252	3.32042e+06	17.6057	7.07525	3.27451	161.829	12.9048	0.457384	12.9048	0.437044	0.487888	0.437044	-1.41256	-0.457384	4.7	103.702	374.396
210	3.69426	139.111	9.06891	7.20249	7.20249	4.81035	3.49437	3.49437	3.70285	3.70285	1.16076	1.16076	0.889184	0.889184	12.0733	9.90106	0	6.42082	11.0278	0	0	0	21.143	0	5.10653	161.105	1.54545	2	2.27273	0.857143	-0.61	11	146.081	108.951	10.39	3.68662	7.28502	66.6487	10.0175	0.550064	10.0175	0.108046	0.282222	0.108046	-1.20282	-0.550064	-1.8065	38.5302	161.201
211	2.37924	608.117	13.8281	9.89199	9.89199	9.09656	5.28869	5.28869	3.55057	3.55057	2.35457	2.35457	1.52551	1.52551	6.61151	13.5754	0	17.0583	11.2574	0	31.3753	6.06637	0	14.9342	4.73686	268.066	1.21053	2	2.57895	0.166667	-2.44	19	258.139	20136.8	13.0026	5.46859	3.06353	106.346	12.1749	0.492841	12.1749	0.387162	0.0641902	0.387162	-2.92504	-0.492841	2.0469	63.4777	268.219
212	3.57792	94.2533	5.86181	4.5236	4.5236	3.18074	1.92005	1.92005	1.27191	1.27191	0.533857	0.533857	0.174231	0.174231	0	4.79454	0	5.96931	5.5731	0	7.1098	6.92374	0	11.3158	0	100.052	1.71429	2.14286	2.14286	0.4	-0.79	7	92.053	27.9771	6.21	2.39452	1.97775	42.7845	10.1898	0.465675	10.1898	0.332327	0.347222	0.332327	-0.347222	-0.465675	0.7355	26.83	100.117
213	2.08333	15.2193	3.53553	3.23668	3.23668	2.5	2.07735	2.07735	1.31948	1.31948	0.82735	0.82735	0.51031	0.51031	0	0	0	0	0	13.2138	12.8416	0	0	0	4.73686	72.0575	1	1.6	1.8	1	-0.04	5	64.043	22.8864	3.16161	1.41031	0.618364	31.9418	4.94444	0.381449	4.94444	0.0466382	1	0.0466382	1	-0.381449	0.7968	20.053	72.107
214	1.54886	1172.66	20.4325	15.1395	16.712	13.8711	8.40337	10.6727	6.12669	8.28235	3.81902	4.74048	2.68506	3.43624	10.0233	8.4178	0	6.79294	45.35	6.25577	0	48.6614	0	25.3236	21.0747	433.061	1.06897	1.89655	2.72414	0.111111	-3.24	29	417.749	4.33847e+06	19.0928	7.64484	4.60771	171.65	11.4023	0.453505	11.4023	0.230923	0.123801	0.230923	-3.37087	-0.453505	3.7174	111.081	433.877
215	2.32379	8	3.57735	3.02456	3.02456	1.73205	1.4129	1.4129	1.09375	1.09375	0	0	0	0	0	0	0	6.10397	0	0	0	13.8475	0	0	5.10653	60.0575	1.5	1.5	1.5	1	-0.04	4	52.032	3.24511	3.96	1.29784	1128.96	26.2634	8.05556	0.393707	8.05556	0.0483476	0.166667	0.0483476	-0.166667	-0.393707	0.3871	17.3548	60.096
216	1.90657	491.22	13.4578	11.1726	11.1726	9.13376	6.81565	6.81565	5.94413	5.94413	4.5864	4.5864	3.25334	3.25334	0	10.2131	0	23.8754	12.5248	18.4051	5.5731	12.1327	12.1327	12.9998	4.73686	260.141	1.31579	2.05263	2.73684	0.5	-1.32	19	240.173	28003	12.7006	4.65544	2.17213	113.082	9.63036	0.507967	9.63036	0.115098	0.0387269	0.115098	-0.0857183	-0.507967	2.7985	72.7996	260.333
217	2.26827	866.253	11.9494	9.9282	9.9282	8.91582	6.22008	6.22008	4.70719	4.70719	3.61127	3.61127	2.69623	2.69623	0	0	0	0	0	0	32.3173	0	0	72.7964	0	228.094	0.388889	1	1.83333	0	-2.34	18	216.198	30957.4	9.66577	3.57545	1.32429	105.476	2.29861	0.0616293	2.29861	-0.00990255	1.30582	0.00990255	1.30582	-0.0616293	5.1462	78.96	228.294
218	2.55878	41.4447	5.53553	4.81403	4.81403	3.41421	2.85106	2.85106	1.66245	1.66245	0.925529	0.925529	0.477671	0.477671	0	4.79454	0	0	0	19.1278	12.8416	0	0	6.92374	0	100.089	1.42857	2.14286	2.57143	0.833333	-0.33	7	88.065	35.5096	6.67	5.67	5.67	44.7255	9.67968	0.303403	9.67968	0.11949	0.743889	0.11949	0.743889	-0.303403	1.7656	30.206	100.161
219	1.6682	1182.91	21.0872	17.1697	17.1697	14.508	10.0553	10.0553	7.49683	7.49683	5.22927	5.22927	3.59036	3.59036	0	4.79454	0	11.949	12.8416	33.6656	5.56345	0	60.267	35.4236	10.8323	399.206	1.13333	1.93333	2.7	0.208333	-3.67	30	374.298	8.52973e+06	19.638	8.36802	4.17342	175.295	11.1245	0.36967	11.1245	0.217248	0.13032	0.217248	-0.296192	-0.36967	4.31992	119.597	399.498
220	1.62889	715.966	19.0623	15.2594	16.0153	13.131	9.19636	9.57432	6.68871	7.12514	4.85047	5.10245	3.49276	3.61875	5.96931	4.79454	0	12.6487	6.60688	37.7464	11.1269	0	18.1991	46.198	21.4443	388.155	1	1.62963	2.25926	0.380952	-1.92	27	363.695	1.51559e+06	19.8309	9.8536	5.77679	164.659	10.5053	0.479534	10.5053	0.329143	0.202664	0.329143	-0.922697	-0.479534	3.1482	106.205	388.895
221	3.30152	136.484	7.27602	5.00173	5.00173	4.1639	2.60022	2.60022	1.70557	1.70557	0.883283	0.883283	0.362311	0.362311	12.0111	4.79454	0	6.42082	6.42082	0	0	0	0	5.92043	17.2635	127.063	1.88889	2.44444	2.77778	0.5	-1.01	9	118.071	78.513	7.99	3.9286	4.85093	53.8588	9.89553	0.481229	9.89553	0.302937	0.0469907	0.302937	-0.860463	-0.481229	-0.1883	33.6782	127.143
222	2.37726	956.243	16.0161	10.9393	10.9393	10.3799	6.12314	6.12314	4.65044	4.65044	3.17296	3.17296	2.13546	2.13546	22.6773	30.3272	0	33.792	0	24.2655	6.06637	0	0	0	4.41715	302.043	0.818182	1.54545	2.22727	0	-3.35	22	292.158	86490.5	13.6247	4.58994	1.95687	122.108	12.1429	0.507678	12.1429	0.238289	0.133919	0.238289	-0.887671	-0.507678	1.988	76.244	302.238
223	2.80304	29.0196	3.57735	1.89385	1.89385	1.73205	0.696923	0.696923	0.319036	0.319036	0	0	0	0	6.09324	0	0	0	0	0	0	0	0	5.73367	9.90106	60.0091	2	2	2	0	-0.73	4	58.016	3.24511	3.27	0.710529	0.173734	23.0349	8.66667	0.53013	8.66667	0.130918	1.58333	0.130918	-1.58333	-0.53013	-1.7116	9.5834	60.032
224	1.76213	1359.56	25.5348	18.5238	18.5238	16.6719	10.5	10.5	7.71089	7.71089	5.19965	5.19965	3.47071	3.47071	29.4469	24.2847	0	30.8982	23.1351	5.56345	12.1327	24.2655	10.9663	21.2052	17.2635	477.165	1.17143	1.88571	2.51429	0.208333	-4.85	35	454.293	4.24938e+07	24.7858	10.8456	6.35446	199.142	12.4672	0.481229	12.4672	0.325721	0.0323111	0.325721	-1.32212	-0.481229	1.1929	128.861	477.477
225	1.7217	658.161	15.5352	13.1785	13.1785	10.4831	8.50334	8.50334	7.79806	7.79806	7.10047	7.10047	5.82191	5.82191	5.60105	10.2131	0	5.41499	23.5032	38.5249	11.1269	0	12.1327	18.9105	6.42335	296.178	1.22727	2.04545	2.81818	0.6	-1.46	22	272.218	148000	14.1526	4.5219	1.66442	132.111	10.9072	0.507956	10.9072	0.130336	0.12764	0.130336	-0.91878	-0.507956	3.6126	86.5066	296.41
226	2.37484	535.764	11.7067	8.40463	8.40463	7.57539	4.81591	4.81591	3.65267	3.65267	2.48649	2.48649	1.64374	1.64374	12.0111	9.18495	0	12.238	10.9497	5.5167	12.1327	12.2632	0	4.98398	10.8402	222.08	1.5625	2.3125	3	0.181818	-1.88	16	211.131	5230.2	10.6316	3.93884	1.89532	90.8782	13.0287	0.480078	13.0287	0.320317	0.179352	0.320317	-1.06412	-0.480078	1.2614	57.5719	222.219
227	1.96639	775.452	19.2254	15.7873	15.7873	13.0249	9.32459	9.32459	6.77526	6.77526	4.6198	4.6198	3.51468	3.51468	0	9.58907	0	11.9386	11.499	23.9685	44.2561	0	48.5309	0	9.47373	364.167	0.666667	1.07407	1.44444	0.304348	-2.88	27	340.249	1.28618e+06	18.8976	8.67087	5.06568	159.358	11.1417	0.426733	11.1417	0.307524	0.324381	0.307524	-0.324381	-0.426733	5.3032	104.609	364.441
228	2.53954	17.6096	4.28446	3.73167	3.73167	2.27006	1.87918	1.87918	1.57642	1.57642	0.365148	0.365148	0	0	0	0	0	0	12.5248	0	0	0	13.8475	0	5.10653	74.0732	1.6	1.8	1.8	1	-0.04	5	64.043	9.65148	4.96	2.21253	3.96	32.6283	8.14352	0.39611	8.14352	0.0453488	0.305556	0.0453488	0.305556	-0.39611	0.6347	21.9238	74.123
229	2.6938	192.917	7.39734	5.74818	5.74818	4.8257	3.30678	3.30678	2.20512	2.20512	1.36935	1.36935	0.829281	0.829281	0	0	0	0	12.2943	6.42082	5.56345	12.1327	12.1327	0	10.8402	137.084	1.2	1.8	2.3	0.25	-1.02	10	126.094	210.076	7.09136	3.22485	1.73918	60.2954	8.89364	0.507967	8.89364	0.115095	0.30627	0.115095	0.30627	-0.507967	0.8934	40.8652	137.182
230	2.06414	645.742	14.9138	10.6835	11.5779	9.25984	5.9369	7.4672	4.55509	5.79445	2.96985	3.45527	1.99425	2.35471	31.4036	14.1541	0	6.60688	18.4051	0	10.7639	6.92374	0	9.50773	14.5237	306.062	1.5	2.2	2.85	0.6	-1.25	20	291.091	27102.5	15.1448	5.6267	3.64778	112.953	11.6747	0.469169	11.6747	0.469169	0.252119	0.352223	-4.52981	-0.352223	-0.36808	67.1998	306.211
231	3.79112	82.1808	6.07735	4.43281	4.43281	2.94338	1.96641	1.96641	2.02684	2.02684	0.551206	0.551206	0	0	11.5082	4.79454	0	0	0	0	13.8475	0	0	0	10.8402	103.063	1.71429	1.85714	1.85714	0.75	-0.57	7	94.049	17.0862	6.43	1.49952	2.16665	42.1297	9.89583	0.479891	9.89583	0.32259	0.979167	0.32259	-1.08333	-0.479891	-0.1917	25.9022	103.121
232	2.07902	808.539	17.8112	14.6582	14.6582	12.0417	8.45415	8.45415	6.5566	6.5566	4.30498	4.30498	3.09458	3.09458	5.96931	4.79454	0	6.42082	6.60688	46.542	0	0	30.3318	37.204	9.84339	337.168	1.2	2	2.76	0.285714	-2.59	25	314.235	477817	17.2401	7.5324	4.08984	147.907	11.0802	0.488239	11.0802	0.307315	0.0137942	0.307315	-0.8259	-0.488239	3.5895	98.8058	337.419
233	2.22525	859.391	23.5099	18.538	20.171	15.3498	10.5139	12.3792	7.92683	10.1948	5.05703	7.30725	3.44896	5.44261	23.7848	19.5909	0	17.7323	18.5945	9.77263	18.8096	16.8169	61.6921	10.6336	0	477.176	1	1.71875	2.28125	0.434783	-2.36	32	446.404	1.2468e+07	25.8968	13.2477	7.96055	196.879	13.3635	0.35738	13.3635	0.247594	0.138014	0.247594	-0.770973	-0.35738	3.0976	127.551	477.652
234	1.81451	1026.11	23.1396	18.1913	19.8243	15.3237	10.4981	13.0929	7.52247	10.5629	5.17984	8.12492	3.4821	6.32682	33.9835	18.0069	0	24.4679	11.5057	11.1269	16.0671	31.1892	37.2556	5.31679	4.73686	476.144	1.15625	1.84375	2.5	0.391304	-2.36	32	448.396	1.28529e+07	24.2857	10.98	5.90417	193.127	13.2716	0.464451	13.2716	0.328472	0.151878	0.328472	-3.85514	-0.464451	2.39172	124.894	476.62
235	2.31318	932.993	16.0161	10.9393	10.9393	10.3631	6.11716	6.11716	4.67604	4.67604	3.14882	3.14882	2.14263	2.14263	28.4268	30.3272	0	28.0425	0	30.3318	0	0	0	0	4.41715	302.043	0.772727	1.40909	2.04545	0	-3.35	22	292.158	82425	13.6247	4.58994	2.0455	122.108	12.0658	0.507678	12.0658	0.199801	0.0202778	0.199801	-0.692431	-0.507678	1.988	76.244	302.238
236	4.06951	139.337	8.3094	4.76005	6.54891	4.4641	2.28254	3.31534	1.56615	2.67883	0.805104	2.07834	0.270102	0.525151	22.4385	9.58907	0	0	0	0	0	0	0	25.2576	10.2131	181.971	1	1.2	1.3	0.5	-0.36	10	176.174	106.756	9.64	3.72216	2.48613	68.0557	10.0566	0.48038	10.0566	0.317609	1.26312	0.317609	-1.28636	-0.48038	-0.2476	40.8196	182.222
237	2.33909	17.5098	4.82843	3.72285	3.72285	2.91421	2.13246	2.13246	1.15432	1.15432	0.566228	0.566228	0.223607	0.223607	0	0	0	13.2138	0	12.8416	0	0	0	0	10.2131	90.0681	0.833333	1.16667	1.33333	1	-0.08	6	80.042	20.9863	5.92	4.92	3.92	37.4225	8.08625	0.396375	8.08625	0.043137	0.195	0.043137	0.195	-0.396375	-0.2488	23.4056	90.122
238	3.23221	295.737	8.43072	5.61208	5.61208	5.10906	2.92805	2.92805	2.08174	2.08174	1.25102	1.25102	0.724956	0.724956	5.96931	4.79454	0	11.313	5.68739	0	18.1991	0	0	0	15.9467	153.043	1.45455	2.09091	2.54545	0	-1.71	11	146.081	267.189	7.39764	2.49436	1.40295	62.8862	10.3584	0.50705	10.3584	0.339048	0.175926	0.339048	-1.18537	-0.50705	0.6726	39.4785	153.137
239	2.2656	87.6906	5.27602	3.84703	3.84703	3.30453	2.26688	2.26688	1.63362	1.63362	1.12185	1.12185	0.499461	0.499461	5.96931	4.79454	0	6.04184	0	12.9656	0	0	0	5.31679	5.10653	101.048	1.85714	2.42857	2.42857	0.75	-0.57	7	94.049	22.1879	4.58552	1.49952	0.718397	41.3339	9.91907	0.48008	9.91907	0.320242	0.25	0.320242	-0.730324	-0.48008	-0.5671	24.0435	101.105
240	4.23199e-06	1923.63	30.2918	24.5399	25.5809	20.0145	13.7618	13.7618	10.5867	10.5867	8.06381	8.06381	5.61274	5.61274	11.9386	19.8021	0	29.6204	40.9568	61.2736	0	12.152	51.9604	13.1579	19.9359	619.176	0.72093	1.25581	1.90698	0.235294	-4.47351	43	587.331	2.11107e+09	31.4619	12.4064	5.90935	259.767	11.5132	2	11.5132	2	0	0.65727	-0.89826	-0.65727	6.75974	166.505	619.587
241	2.94216	403.5	18.6019	12.36	12.36	11.1492	6.99069	6.99069	5.32156	5.32156	3.61911	3.61911	2.16312	2.16312	74.3048	35.4337	0	0	0	0	0	0	0	0	24.7933	358.111	1.04167	1.625	2.08333	0.916667	-0.93	24	336.12	119064	21.1133	8.95907	4.57519	135.284	10.7096	0.479251	10.7096	0.334877	0.765544	0.334877	-2.38788	-0.479251	-5.6689	71.3822	358.296
242	2.9316	446.738	10.7152	7.13568	7.13568	6.50291	3.78628	3.78628	2.70723	2.70723	1.60744	1.60744	0.878002	0.878002	23.2602	14.3836	0	6.54476	0	10.6335	6.19684	0	4.98398	0	10.8402	199.059	1.64286	2.28571	2.78571	0.285714	-1.89	14	190.094	1093.61	10.1926	3.87897	2.29756	77.7942	11.057	0.480036	11.057	0.327874	0.175648	0.327874	-1.20546	-0.480036	-2.0515	46.9339	199.166
243	2.39568	725.836	14.6019	10.4675	10.4675	9.39675	5.88847	5.88847	4.75231	4.75231	3.30755	3.30755	2.48475	2.48475	17.316	24.9087	0	33.7528	5.56345	12.1327	12.1327	6.92374	0	0	0	270.053	0.75	1.3	1.95	0.0666667	-2.82	20	260.16	30603.6	12.226	3.83504	1.49531	113.283	12.3769	0.507797	12.3769	0.201473	0.0648148	0.201473	-0.63463	-0.507797	1.88722	69.4804	270.24
244	3.30654	316.56	9.30096	5.62155	9.93655	5.51974	2.84503	5.00253	2.01513	4.33951	1.21247	2.8571	0.657545	2.39278	4.92331	15.2208	0	11.4369	7.14036	0	12.1327	0	45.1817	0	0	390.82	1.33333	1.75	2.08333	0	-0.12	12	387.878	405.292	9.96418	3.72733	1.97129	95.4023	10.3339	0.505721	10.3339	0.271324	0.00148148	0.271324	-0.482378	-0.505721	2.5096	60.1952	390.902
245	2.44747	23.361	5.53553	4.98275	4.98275	3.41421	3.02333	3.02333	1.78427	1.78427	1.01167	1.01167	0.53858	0.53858	0	0	0	0	6.60688	6.42082	19.2625	0	0	6.92374	5.10653	102.104	1.14286	1.85714	2.28571	1	-0.04	7	88.065	35.5096	6.96	5.96	5.96	45.3582	8.29288	0.396377	8.29288	0.0430524	0.361111	0.0430524	0.361111	-0.396377	1.559	31.2278	102.177
246	2.49539	260.102	9.6818	7.60364	7.60364	6.23638	4.21107	4.21107	2.9129	2.9129	1.73557	1.73557	0.957049	0.957049	6.10397	0	0	13.2138	0	11.313	0	0	31.1892	0	14.9499	182.094	1.38462	2.07692	2.69231	0.4	-1.06	13	168.107	922.211	10.0238	4.84271	3.04695	77.5932	9.03513	0.490528	9.03513	0.121841	0.126343	0.121841	-0.80592	-0.490528	0.72702	49.7666	182.219
247	2.66136	579.305	16.872	14.6205	14.6205	11.0189	8.32793	8.32793	6.43087	6.43087	4.81344	4.81344	3.21099	3.21099	5.41499	4.79454	0	5.78324	12.4627	17.5477	0	0	43.3219	50.1845	0	309.209	0.956522	1.3913	1.73913	0.380952	-1.93	23	282.237	150692	17.4243	7.56077	3.53276	139.694	13.1744	0.306667	13.1744	0.147085	0.281111	0.147085	-0.582384	-0.306667	4.292	96.728	309.453
248	1.40221	1245.42	23.2085	18.2238	18.2238	16.0292	10.9006	10.9006	8.01195	8.01195	5.7308	5.7308	3.86911	3.86911	5.90718	14.6956	0	24.2498	25.8072	22.1538	6.32732	10.7639	60.7941	14.8679	5.73367	445.211	1.12121	1.93939	2.66667	0.24	-3.91	33	418.307	4.38496e+07	22.2899	10.1393	5.47611	191.212	12.4185	0.394219	12.4185	0.268389	0.0259106	0.268389	-0.597048	-0.394219	3.1317	126.815	445.523
249	2.76792	208.063	8.26758	6.56602	6.56602	5.21521	3.70157	3.70157	2.71464	2.71464	1.63912	1.63912	0.953778	0.953778	6.10397	5.10653	0	6.04184	0	5.56345	0	6.92374	30.3318	0	5.73367	151.1	1.27273	1.81818	2.27273	0.333333	-0.86	11	138.105	335.479	8.23862	3.50755	2.03278	66.6604	9.47278	0.386802	9.47278	0.0937653	0.210741	0.0937653	-0.545185	-0.386802	1.0672	45.0512	151.209
250	1.8685	592.306	16.1125	12.3992	12.3992	10.4356	7.16074	7.16074	5.47841	5.47841	3.44753	3.44753	2.29884	2.29884	6.10397	20.4261	0	23.2904	12.1082	11.9843	18.1991	12.1327	19.0565	5.31679	0	303.147	0.909091	1.5	2.09091	0.294118	-2.24	22	282.19	72751.2	16.1361	7.15387	4.6484	129.04	10.103	0.507967	10.103	0.119138	0.0776003	0.119138	-0.819196	-0.507967	2.0576	84.0069	303.358
251	1.5773	971.204	20.2148	15.4627	16.2792	13.2201	8.75535	9.635	7.35847	9.12935	5.08789	6.65942	3.77247	5.39327	39.9882	19.4901	0	5.56345	11.4542	5.56345	16.6618	20.7712	30.3318	10.4735	4.52309	400.097	1.28571	1.96429	2.60714	0.368421	-2.81	28	382.292	2.03578e+06	18.5485	6.37019	2.68691	164.803	12.9151	0.547832	12.9151	0.257412	0.260332	0.257412	-1.29225	-0.547832	0.56062	99.0292	400.436
252	1.50972	573.974	19.397	17.6223	17.6223	12.7537	11.6529	11.6529	11.2232	11.2232	10.2119	10.2119	8.76304	8.76304	5.96931	9.90106	0	6.10397	29.0866	42.9341	44.9458	0	0	20.7712	5.10653	376.298	1	1.7037	2.44444	0.958333	-0.57	27	336.261	1.33847e+06	19.7337	7.04038	3.16346	164.86	11.0436	0.48123	11.0436	0.30285	0.0560859	0.30285	-0.642601	-0.48123	5.5071	107.258	376.581
253	1.86561	814.539	16.7757	11.3819	12.2763	10.7767	6.39629	7.92659	4.88937	6.12872	3.39773	3.88315	2.33386	2.67497	44.5286	19.5726	0	11.1639	0	6.32732	10.8944	0	0	19.4757	14.5237	348.047	1.34783	2.08696	2.78261	0.5	-1.66	23	335.104	165343	16.2067	5.76095	3.05276	127.125	11.5637	0.469171	11.5637	0.469171	0.0210252	0.387419	-4.73757	-0.387419	-2.1519	72.0684	348.208
254	2.6476	49.7095	7.65685	5.95356	5.95356	4.91421	3.28716	3.28716	1.67196	1.67196	0.843258	0.843258	0.451075	0.451075	0	0	0	13.2138	26.4275	0	0	0	0	0	19.6868	150.089	0.7	1.1	1.4	1	-0.16	10	136.062	175.077	9.84	8.84	7.84	60.3795	8.26314	0.39398	8.26314	0.0701142	0.0416667	0.0701142	0.0416667	-0.39398	-0.9958	35.8096	150.174
255	3.63243	132.529	7.43916	4.44259	5.33702	4.03658	2.16414	2.68054	1.4519	2.07525	0.65303	1.05648	0.252713	0.408898	23.6094	9.58907	0	0	0	0	0	0	0	12.6288	10.2131	149.999	1.44444	1.88889	2	0.5	-0.71	9	144.107	60.4718	8.29	3.34193	3.8387	56.9007	9.89505	0.481189	9.89505	0.31645	0.445988	0.31645	-1.20765	-0.481189	-0.1559	32.6626	150.155
256	3.23807	270.095	6.85337	4.24931	4.24931	4.21521	2.11036	2.11036	1.38572	1.38572	0.803433	0.803433	0.397935	0.397935	11.5286	9.58907	0	5.56345	0	6.26316	0	0	5.15666	4.52309	5.10653	129.006	1.77778	2.44444	2.66667	0	-1.52	9	126.047	132.153	5.61369	1.7718	0.83503	48.879	10.3305	0.477407	10.3305	0.344257	0.37963	0.344257	-1.28704	-0.477407	-0.3339	26.288	129.071
257	1.92338	478.042	16.9388	13.3005	13.3005	10.8288	7.78194	7.78194	6.39564	6.39564	4.92908	4.92908	3.68348	3.68348	60.4639	20.1141	0	6.42082	0	0	0	21.0191	0	10.6336	14.2106	332.158	1.08696	1.73913	2.34783	0.928571	-0.65	23	308.161	129773	17.1821	6.01168	2.51751	133.451	12.221	0.389658	12.221	0.279549	0.00219703	0.279549	-2.22748	-0.389658	-2.9256	76.3638	332.353
258	1.82111	756.662	17.8112	13.7204	15.2323	12.0797	8.03257	8.78849	5.82222	6.63662	4.1136	4.68674	2.81224	3.27139	0	4.79454	0	22.0564	22.7499	25.6833	12.3937	25.3089	0	10.3008	32.6756	380.069	1.16	1.84	2.48	0.333333	-1.98	25	363.115	648544	17.8306	7.93324	4.16728	155.802	12.5624	0.492869	12.5624	0.255383	0.163239	0.255383	-0.338958	-0.492869	4.9707	98.0882	381.259
259	2.2636	918.657	20.3006	13.2545	14.8875	12.65	7.0019	8.22664	4.93617	6.6019	3.23575	4.24042	1.99199	2.77634	59.0505	31.5411	0	9.08584	0	18.3845	0	0	0	26.1477	12.2179	427.02	1.11111	1.66667	2.14815	0.230769	-2.61	27	417.3	786917	20.6989	8.3874	4.57026	156.52	13.8123	0.357379	13.8123	0.321247	0.0318415	0.321247	-2.32344	-0.357379	2.37499	87.2438	427.38
260	2.31632	490.328	11.7067	8.97254	8.97254	7.61339	5.19931	5.19931	3.95132	3.95132	2.74488	2.74488	1.82572	1.82572	5.68974	9.58907	0	24.498	18.4051	0	10.7639	6.92374	0	4.98398	9.84339	226.095	1.5625	2.3125	2.9375	0.6	-1.4	16	212.12	5760.17	11.0964	4.2273	1.9351	91.4953	11.5392	0.393676	11.5392	0.329958	0.0480297	0.329958	-0.472972	-0.393676	-0.48508	56.2895	226.232
261	3.86021	141.828	8.36181	6.18905	7.08347	4.33722	3.1453	4.82685	2.78599	4.62746	1.14492	2.21979	0.620298	1.31656	13.3787	4.56505	0	5.91791	6.42082	0	0	0	13.8475	0	15.5205	167.071	1.5	1.9	2	1	0.11	10	153.033	76.9036	10.11	3.48622	4.01105	60.5903	10.4362	0.341609	10.4362	0.341609	0.224653	0.323341	-4.03286	-0.323341	0.495	39.4745	167.145
262	3.57792	95.108	5.86181	3.97082	3.97082	3.18074	1.94252	1.94252	1.08188	1.08188	0.55965	0.55965	0.151226	0.151226	11.7526	9.58907	0	6.42082	0	0	6.92374	0	0	0	5.10653	102.032	1.57143	2	2	0.5	-0.86	7	96.041	27.9771	6.14	2.33683	1.91821	40.9514	9.91204	0.475501	9.91204	0.371636	0.0787037	0.371636	-1.34491	-0.475501	0.0501	22.9338	102.089
263	3.57792	95.108	5.86181	3.41803	3.41803	3.18074	1.55164	1.55164	0.886443	0.886443	0.382143	0.382143	0.0676302	0.0676302	18.3594	9.58907	0	0	0	0	0	0	0	0	10.2131	104.011	1.42857	1.85714	1.85714	0.333333	-0.9	7	100.029	27.9771	6.1	2.30398	1.88431	39.3806	9.66204	0.475433	9.66204	0.374177	0.921296	0.374177	-1.59491	-0.475433	-1.3676	19.7286	104.061
264	2.29486	295.598	14.9578	12.3325	12.3325	9.61259	7.7044	7.7044	5.57339	5.57339	3.90782	3.90782	2.54631	2.54631	24.3537	15.3196	0	6.60688	5.5731	19.3864	25.6833	6.07602	0	12.2405	5.10653	287.21	1	1.65	2.3	0.866667	-0.46	20	258.168	25988.3	17.5912	9.47152	5.14473	120.88	9.89513	0.39192	9.89513	0.111476	0.305412	0.111476	-1.24611	-0.39192	0.3201	78.3559	287.4
265	1.97151	891.478	14.0707	11.1925	11.1925	10.4327	6.72213	6.72213	4.74932	4.74932	3.49959	3.49959	2.52698	2.52698	0	0	0	0	0	33.4177	0	6.19684	54.8583	26.2317	0	272.106	0.761905	1.66667	2.57143	0	-3.01	21	260.215	183926	11.7867	4.82989	1.97283	121.064	4.40792	0.275601	4.40792	0.0912562	0.880457	0.0912562	0.880457	-0.275601	3.6869	82.5557	272.311
266	3.03246	147.388	5.98313	4.33396	4.33396	3.78769	2.33365	2.33365	1.59153	1.59153	0.893088	0.893088	0.474322	0.474322	0	0	0	5.74951	5.68739	0	0	24.2655	0	0	10.8402	109.053	1.125	1.625	2	0	-1.18	8	102.072	70.7989	4.96663	1.73812	0.904142	47.5655	8.70111	0.507964	8.70111	0.115227	0.249259	0.115227	0.249259	-0.507964	0.9744	32.5192	109.128
267	2.26814	807.305	19.2672	13.1011	15.2586	12.3286	7.24249	8.32124	5.11168	6.35732	3.1816	3.85259	1.89868	2.35187	48.364	17.9658	0	11.2508	3.57018	12.1327	12.1327	6.06637	28.071	10.1544	10.2131	481.995	1.19231	1.92308	2.57692	0.1875	-1.89	26	468.084	477878	20.4223	9.16465	5.06397	159.624	14.1688	0.393591	14.1688	0.276562	0.152234	0.276562	-1.36945	-0.393591	2.4667	95.2685	482.196
268	1.68941	1105.04	23.1899	15.2189	17.9022	14.1909	8.18672	13.2425	6.41878	12.0029	3.99409	9.2191	2.76401	7.11149	60.0639	33.695	0	16.9817	0	6.32732	10.8944	0	0	23.7863	20.2574	505.016	1.09677	1.77419	2.41935	0.545455	-1.32	31	487.066	3.94735e+06	24.3249	8.55536	5.73183	172.296	11.8629	0.479075	11.8629	0.479075	0.0544215	0.387419	-5.3098	-0.387419	-1.5181	99.2577	505.21
269	1.53448	312.732	12.1125	11.5597	11.5597	8.8265	8.50735	8.50735	7.72806	7.72806	7.12283	7.12283	6.45021	6.45021	0	5.10653	0	6.10397	0	48.3491	38.5249	12.8416	0	0	0	248.214	0.555556	1.22222	2.05556	1	-0.04	18	220.186	33511.1	11.7591	4.50702	1.76703	111.349	9.89435	0.39312	9.89435	0.0542696	0.0329811	0.0542696	0.0329811	-0.39312	3.9999	73.1168	248.41
270	1.87578	1217.43	19.8361	14.9095	14.9095	13.4524	8.63966	8.63966	6.48423	6.48423	4.74746	4.74746	3.39034	3.39034	11.7865	18.6819	0	16.7669	33.4644	0	24.2655	49.3883	0	4.98398	0	375.107	0.928571	1.60714	2.28571	0.0434783	-3.6	28	360.254	2.50898e+06	17.7959	6.85033	3.00781	159.464	14.0036	0.477614	14.0036	0.33623	0.02563	0.33623	-1.13914	-0.477614	5.85362	104.227	375.374
271	2.62721	25.1194	4.99156	4.56891	4.56891	2.77006	2.4712	2.4712	1.9712	1.9712	0.744017	0.744017	0.333333	0.333333	0	0	0	0	0	18.8835	0	0	0	13.8475	5.73367	87.1048	1.5	2	2	1	-0.04	6	74.062	14.8345	5.96	3.16161	3.96	39.5389	5.22944	0.330463	5.22944	-0.00748369	0.773148	0.00748369	0.773148	-0.330463	0.9912	28.5094	87.166
272	1.74865	932.088	19.9828	13.508	15.2969	12.4838	7.439	10.9994	5.86857	9.86242	3.80191	7.25797	2.61649	5.18542	52.2412	24.2366	0	16.9817	0	0	17.2217	0	0	19.4757	20.2574	425.05	1.18519	1.88889	2.55556	0.545455	-1.47	27	408.095	807943	20.2691	7.16744	4.34536	150.839	11.6923	0.387419	11.6923	0.339777	0.102152	0.339777	-4.78893	-0.387419	-1.6351	88.3474	425.231
273	2.1072	387.938	14.5352	11.9426	11.9426	9.55855	7.47586	7.47586	5.90921	5.90921	4.18864	4.18864	3.09867	3.09867	12.0733	15.0076	0	24.0437	12.8416	19.2625	12.152	0	6.92374	12.152	4.73686	280.167	1.25	2.05	2.85	0.6875	-1.13	20	256.172	34603.9	15.2625	7.044	4.18316	119.686	11.6123	0.459521	11.6123	0.330279	0.0245588	0.330279	-0.717214	-0.459521	1.9624	75.9126	280.364
274	0	23.0196	4.5	4.82518	5.58111	2	1.78885	1.78885	2.68328	2.68328	0	0	0	0	0	0	0	12.407	0	4.48303	0	0	0	28.1907	0	109.066	0.833333	0.833333	0.833333	1	0.25	6	97.504	3.60964	9.5372	2.4276	718.25	45.957	2.125	1	2.125	0.0674607	0	0.0674607	0	-1	-2.6736	23.9564	109.6
275	1.38513	692.803	21.4431	17.9313	17.9313	14.7027	11.1352	11.1352	7.73548	7.73548	5.23554	5.23554	3.38364	3.38364	6.10397	15.3196	0	12.3564	17.6717	58.2835	18.0506	12.1327	0	35.6486	4.73686	415.272	0.866667	1.6	2.36667	0.52	-1.92	30	378.278	5.46929e+06	24.3504	14.9673	9.72079	180.279	10.2152	0.507584	10.2152	0.120607	0.0533084	0.120607	-0.647046	-0.507584	4.1074	120.526	415.574
276	3.34342	75.3352	5.86181	3.66448	4.55891	3.18074	1.77422	2.40667	1.1273	1.49245	0.513894	0.907286	0.0780926	0.234278	12.0111	4.79454	0	5.75285	0	0	0	0	0	12.6288	10.8402	121.02	2	2.42857	2.42857	0.666667	-0.22	7	114.105	27.9771	6.78	2.87292	2.47204	46.9198	9.75644	0.480064	9.75644	0.320822	0.189815	0.320822	-1.00463	-0.480064	-0.6719	29.4642	121.161
277	3.52545	146.282	7.49156	4.51956	5.41399	3.9165	2.18009	3.97769	1.53203	3.30861	0.616956	1.42314	0.241287	0.723861	26.1478	9.35959	0	0	0	0	0	0	0	0	14.8934	154.003	1.44444	1.88889	2	0.666667	-0.38	9	147.002	51.0034	8.62	2.96089	7.62	51.4763	9.96681	0.481218	9.96681	0.32565	0.481867	0.32565	-4.10042	-0.481218	-0.3612	29.1639	154.058
278	3.47207	53.7835	4.5	3.30268	5.17925	2	1.277	6.63549	1.29401	6.72388	0	0	0	0	13.8313	3.73949	0	0	0	0	11.423	0	0	0	4.09567	137.966	1.6	1.6	1.6	1	0.318442	5	130.942	3.60964	5.31844	1.19117	228.907	33.8381	9.8316	0	9.8316	0	1.35938	0	-3.125	0	0.111	20.3873	137.998
279	2.10788	925.576	18.6814	15.1211	15.1211	12.5664	8.45973	8.45973	5.93787	5.93787	4.2448	4.2448	2.91592	2.91592	6.07817	4.39042	0	5.81786	24.1295	35.7285	0	14.2196	22.7662	21.8757	15.2074	359.176	1.15385	1.96154	2.65385	0.388889	-2.9	26	337.229	890355	17.9081	7.54993	3.39625	150.535	13.6733	0.496753	13.6733	0.312176	0.0431534	0.312176	-0.848927	-0.496753	2.9557	96.9534	359.405
280	1.62458	815.919	24.5601	20.92	20.92	15.1383	12.8877	12.8877	12.9267	12.9267	10.4828	10.4828	8.28645	8.28645	40.344	30.3272	0	35.8757	25.6833	24.8356	0	19.9235	0	20.7712	0	464.314	1.12121	1.78788	2.42424	0.888889	-0.79	33	420.291	1.20717e+07	25.3073	8.12466	3.84597	197.648	13.2348	0.39284	13.2348	0.159	0.00888211	0.159	-1.10172	-0.39284	2.7391	125.142	464.643
281	3.63768	90.4295	6.73205	5.08751	5.08751	3.55342	2.53777	2.53777	2.10804	2.10804	1.00339	1.00339	0.285154	0.285154	12.0111	4.79454	0	5.91791	0	0	0	13.8475	0	0	10.8402	117.079	1.625	2	2	0.8	-0.57	8	106.06	39.3681	7.43	2.66781	1.93032	48.4947	10.0157	0.480079	10.0157	0.320236	0.0208333	0.320236	-0.930556	-0.480079	0.0543	30.4492	117.148
282	2.29684	20	3.41421	2.07067	2.8266	1.91421	0.911212	1.44573	0.32097	0.629577	0.0629941	0.188982	0	0	0	0	0	5.88	6.28616	0	0	0	0	0	16.3955	77.9872	2	2.25	2.25	0.5	-0.04	4	75.474	6.85475	3.96	2.96	1.96	29.569	9.04167	0.302058	9.04167	0.134231	0.111111	0.134231	0.111111	-0.302058	0.4241	16.784	78.498
283	2.05385	708.376	13.853	11.4271	11.4271	9.6647	7.02758	7.02758	5.79632	5.79632	4.72108	4.72108	3.67435	3.67435	0	10.2131	0	11.499	6.04184	36.0768	11.1269	6.06637	6.06637	30.1467	0	267.126	1.1	1.95	2.8	0.294118	-2	20	250.192	59831.8	11.7959	3.99633	1.44	117.65	10.2603	0.504244	10.2603	0.165212	0.0162746	0.165212	-0.0379934	-0.504244	2.8499	77.9866	267.328
284	2.66388	59.588	6.94975	6.22824	6.22824	4.41421	3.85106	3.85106	2.36956	2.36956	1.42553	1.42553	0.831224	0.831224	0	4.79454	0	0	0	19.1278	25.6833	0	0	6.92374	0	128.12	1.11111	1.77778	2.33333	0.875	-0.33	9	112.087	103.688	8.67	7.67	7.67	57.4554	9.83755	0.303403	9.83755	0.11949	0.753685	0.11949	0.753685	-0.303403	2.5458	39.44	128.215
285	3.12601	64.5803	5.86181	5.19271	5.19271	3.1259	2.62063	2.62063	2.29999	2.29999	0.695706	0.695706	0.574915	0.574915	0	4.79454	0	5.78324	5.91791	6.42082	0	6.92374	13.8475	0	0	100.089	1.57143	2	2	0.833333	-0.33	7	88.065	19.0936	6.67	2.77949	5.67	44.7255	10.2542	0.30002	10.2542	0.129595	0.287037	0.129595	0.287037	-0.30002	1.6215	30.136	100.161
286	1.8498	748.354	16.397	13.3595	13.3595	11.1134	7.77139	7.77139	6.05609	6.05609	4.66613	4.66613	3.25587	3.25587	0	4.79454	0	18.3698	12.4627	29.8168	0	11.2272	25.3801	26.7756	5.26189	312.17	1.56522	2.3913	3.17391	0.5	-2.62	23	292.217	249697	15.2824	6.24441	2.84266	134.479	12.0348	0.353979	12.0348	0.23636	0.0551804	0.23636	-0.0904825	-0.353979	1.54478	86.6707	312.377
287	2.23636	309.961	9.25915	7.60364	7.60364	6.28769	4.44403	4.44403	3.34548	3.34548	2.56173	2.56173	1.76736	1.76736	0	4.79454	0	11.949	6.42082	11.9843	0	11.0968	25.3772	4.98398	0	176.095	1.61538	2.46154	3	0.4	-1.38	13	164.123	1536.37	8.2288	3.16565	1.41442	77.3913	11.2633	0.338646	11.2633	0.222414	0.23042	0.222414	0.23042	-0.338646	1.3749	48.982	176.219
288	2.18411	37.2031	4.40578	4.10692	4.10692	2.89385	2.50998	2.50998	1.82364	1.82364	1.15736	1.15736	0.738642	0.738642	0	0	0	0	6.10397	6.60688	12.8416	0	0	6.92374	4.73686	86.0732	1.66667	2.5	2.66667	1	-0.04	6	76.054	33.5489	4.12779	1.60566	0.716243	38.3067	5.15278	0.378507	5.15278	0.054739	0.546296	0.054739	0.546296	-0.378507	1.1853	24.648	86.134
289	1.58657	1071.49	19.0183	15.0466	15.8631	12.9755	8.65637	10.1395	6.41426	8.30078	4.50136	5.93159	2.96243	3.69252	10.0233	8.4178	0	4.89548	17.6776	17.2123	32.022	18.3296	19.1869	29.5579	0	384.137	1.11111	1.85185	2.51852	0.277778	-2.78	27	364.305	2.49432e+06	17.6247	6.74737	3.55659	157.303	11.8016	0.324168	11.8016	0.239809	0.202805	0.239809	-3.45401	-0.324168	2.63512	102.231	384.465
290	3.14601	490.642	7.84493	5.34106	5.34106	5.27086	2.92873	2.92873	2.03439	2.03439	1.3254	1.3254	0.866546	0.866546	11.249	9.58907	0	11.1639	0	0	6.32732	0	0	19.9359	0	152.033	1.27273	2.09091	2.90909	0	-1.85	11	148.081	514.325	5.89935	1.81528	0.759203	59.3042	10.9138	0.338734	10.9138	0.326931	0.27662	0.326931	-0.546667	-0.338734	-1.0605	37.3351	152.113
291	1.67093	785.366	22.4325	17.9125	19.5455	14.849	10.6281	12.5993	7.84917	11.0644	5.63075	9.05651	4.0869	7.3431	30.0641	19.4901	0	16.5931	25.8072	17.0692	4.89991	37.3712	30.3318	5.31679	4.73686	466.16	1.25806	1.93548	2.54839	0.590909	-1.71	31	436.385	1.01384e+07	23.9428	10.7406	5.9574	191.207	13.2199	0.479711	13.2199	0.326006	0.229872	0.326006	-0.975421	-0.479711	2.3908	123.183	466.625
292	1.74583	1122.19	18.4219	13.5762	13.5762	12.4187	7.72932	7.72932	5.87448	5.87448	4.06058	4.06058	2.70559	2.70559	0	4.79454	0	29.1033	33.1937	0	0	36.3982	0	19.9359	22.2859	348.144	0.807692	1.23077	1.61538	0	-4.01	26	332.242	1.2036e+06	15.5138	5.51736	2.47307	146.016	12.7265	0.335026	12.7265	0.270253	0.163818	0.270253	-0.365833	-0.335026	-2.401	96.0635	348.37
293	2.52204	683.851	20.397	14.0534	14.8699	12.6844	7.75332	8.90802	5.47345	6.50371	3.32022	4.42672	1.9333	2.94092	42.4435	28.6751	0	17.9909	5.75285	5.56345	23.8946	12.1327	5.31679	5.31679	10.2131	402.09	0.962963	1.51852	2.03704	0.375	-2.82	27	383.248	502045	22.2214	11.012	8.90064	157.498	12.8331	0.481229	12.8331	0.326625	0.00695061	0.326625	-1.4561	-0.481229	1.1293	93.9468	402.4
294	1.41473	512.487	15.372	13.053	13.053	10.5085	8.67421	8.67421	8.19351	8.19351	6.36699	6.36699	5.98508	5.98508	5.60105	9.90106	0	17.4879	24.9253	44.9458	6.42082	4.89991	0	11.386	5.26189	303.195	1.31818	2.04545	2.68182	0.882353	-1.12	22	278.206	148950	14.4709	4.93856	2.33154	131.213	12.4374	0.389799	12.4374	0.237115	0.0452803	0.237115	-0.497059	-0.389799	1.17428	80.7135	303.406
295	3.25759	56.5684	5.1547	3.93281	3.93281	2.64273	1.87111	1.87111	1.49294	1.49294	0.493901	0.493901	0	0	5.96931	4.79454	0	5.91791	0	0	0	13.8475	0	0	5.10653	88.0524	1.66667	1.83333	1.83333	0.75	-0.53	6	80.042	13.6096	5.47	1.79884	1.75818	36.7898	9.69907	0.481042	9.69907	0.305424	0.231481	0.305424	-0.740741	-0.481042	0.727	22.4738	88.106
296	2.8752	380.85	12.3449	10.5203	10.5203	7.30355	5.11702	5.11702	4.77221	4.77221	2.16253	2.16253	1.15636	1.15636	0	4.79454	0	6.09324	10.2325	5.68739	4.89991	20.1617	18.1991	21.143	4.73686	223.144	1.25	1.875	2.375	0.416667	-1.55	16	204.144	2433.19	12.5192	4.53113	3.23853	96.6258	11.3718	0.414205	11.3718	0.414205	0.362445	0.40998	-0.362445	-0.40998	1.9437	65.719	223.296
297	2.90855	349.071	11.4223	8.22705	8.22705	7.05775	4.47955	4.47955	2.99902	2.99902	1.74266	1.74266	1.00013	1.00013	23.2178	4.79454	0	12.1703	6.42082	12.1327	0	0	6.92374	0	20.0564	212.068	1.26667	1.8	2.26667	0.3	-1.91	15	200.105	1991.77	11.1664	4.54373	2.52242	86.5489	11.2932	0.504144	11.2932	0.337901	0.00347222	0.337901	-0.650887	-0.504144	1.3702	52.0099	212.201
298	2.17419	792.668	14.1125	10.8825	10.8825	9.68587	6.11777	6.11777	4.38336	4.38336	3.12134	3.12134	2.13807	2.13807	5.90718	4.79454	0	0	16.9046	16.8297	0	19.2425	30.3318	9.96796	10.4705	267.101	1.25	2.05	2.8	0.0666667	-2.82	20	254.184	60272.7	12.226	4.69505	1.98836	114.944	11.4095	0.496743	11.4095	0.250474	0.410089	0.250474	-0.486766	-0.496743	2.3374	76.5996	267.288
299	3.22128	616.529	10.4557	8.1827	8.1827	6.53658	4.10793	4.10793	3.23345	3.23345	2.31651	2.31651	1.47118	1.47118	0	9.58907	0	11.249	11.1639	4.5671	17.9421	18.6624	0	4.98398	0	194.08	1.14286	1.78571	2.42857	0.375	-1.85	14	184.114	1876.09	8.73523	2.56795	0.875774	79.029	11.672	0.331703	11.672	0.331703	0.316574	0.327863	-0.36	-0.327863	-1.0293	51.196	194.194
300	2.61947	609.093	12.577	8.95372	8.95372	7.98607	4.87346	4.87346	3.60472	3.60472	2.22214	2.22214	1.34457	1.34457	17.7672	15.0076	0	22.8061	0	0	13.1206	0	0	19.9359	5.73367	237.086	1.41176	2.11765	2.76471	0.333333	-2.06	17	226.131	6417.24	11.4261	4.07271	2.07602	95.1764	11.4865	0.390293	11.4865	0.302139	0.0311111	0.302139	-1.20477	-0.390293	-1.2905	59.0067	237.219
301	2.83126	52.7549	4.99156	3.34703	3.34703	2.77006	1.68953	1.68953	0.932414	0.932414	0.358203	0.358203	0.123475	0.123475	5.96931	4.79454	0	12.9656	0	0	0	0	0	0	10.8402	89.0477	1.83333	2.33333	2.33333	0.666667	-0.57	6	82.038	14.8345	5.43	2.65573	3.43	35.7648	9.51931	0.481195	9.51931	0.304125	0.0694444	0.304125	-0.835648	-0.481195	-0.5802	21.3072	89.094
302	1.91431	493.255	12.9578	10.8111	10.8111	8.6647	6.26912	6.26912	4.72283	4.72283	2.7479	2.7479	1.79908	1.79908	6.10397	5.10653	0	0	19.1935	16.6524	0	0	44.3098	10.3008	4.73686	248.152	1.33333	2.16667	2.94444	0.428571	-1.52	18	228.166	16668.7	12.9246	5.88724	3.24391	106.97	9.78676	0.490135	9.78676	0.128304	0.295648	0.128304	-0.49852	-0.490135	1.9056	72.9392	248.326
303	2.24124	733.654	18.6125	15.0405	15.857	11.8341	8.56092	10.2132	6.12841	8.37508	4.69514	6.4789	3.1952	4.22165	9.83725	13.2123	0	33.5559	12.5866	25.9312	26.1663	0	0	17.1404	10.4705	369.172	1.4	2.12	2.72	0.588235	-1.8	25	342.271	372276	19.5237	8.05266	4.24396	148.99	12.6096	0.495842	12.6096	0.254647	0.0305545	0.254647	-3.52197	-0.495842	1.2851	97.7354	369.487
304	3.46624	604.358	22.2925	12.9911	16.5688	12.2019	6.5198	12.641	5.22359	9.99148	3.03014	5.10238	2.27481	4.52194	67.9146	28.4732	0	0	0	0	0	0	0	18.095	39.1473	499.929	0.428571	0.571429	0.678571	1	0.36	28	483.944	223927	26.3953	8.84545	8.61511	154.153	11.0448	0.469539	11.0448	0.469539	2.61423	0.387437	-5.58735	-0.387437	-3.3666	79.682	500.072
305	1.63077	1253.12	22.3361	16.4653	17.2818	14.63	9.40758	11.299	7.5246	9.54034	5.33878	6.44902	3.73114	4.39794	39.2487	21.589	0	17.0037	29.6864	12.3221	18.4601	18.1991	4.89991	9.96796	5.73367	448.118	1	1.74194	2.48387	0.238095	-2.98	31	429.318	9.23755e+06	21.2596	7.93333	4.25896	177.025	14.2493	0.354246	14.2493	0.175041	0.0176233	0.175041	-3.37821	-0.354246	2.8955	109.823	448.47
306	4.0673	201.038	8.36181	4.72071	5.61513	4.32719	2.00056	3.53085	1.31019	2.47392	0.467647	0.925868	0.182592	0.547777	19.5512	9.35959	0	0	0	0	0	0	0	11.1027	14.8934	167.982	1.5	1.9	2	0	-0.84	10	163.001	75.1915	9.16	2.8291	4.08032	55.9869	9.89417	0.524531	9.89417	0.524531	0.978395	0.475395	-4.7561	-0.475395	-0.306	29.9049	168.041
307	2.83126	50	4.99156	3.47082	3.47082	2.77006	1.47821	1.47821	0.826751	0.826751	0.267813	0.267813	0.123475	0.123475	5.96931	4.79454	0	6.60688	0	0	7.1098	0	0	4.73686	5.10653	90.0317	2	2.5	2.5	0.666667	-0.57	6	84.03	14.8345	5.43	2.65573	3.43	35.5384	9.47431	0.479534	9.47431	0.329126	0.208333	0.329126	-0.93287	-0.479534	-0.2826	19.5118	90.078
308	2.88805	280.725	6.81155	5.09826	5.09826	4.96633	2.83382	2.83382	1.78793	1.78793	1.14971	1.14971	0.723931	0.723931	0	0	0	0	5.64718	5.5167	6.32732	18.5905	0	19.9359	0	132.044	1	1.9	2.8	0	-1.58	10	128.094	348.57	5.22418	1.98258	0.699499	56.9917	3.9937	0.24966	3.9937	0.180756	0.636574	0.180756	0.636574	-0.24966	0.4198	35.128	132.126
309	1.88954	757.743	14.872	11.2655	12.8379	10.0436	6.65418	8.51531	4.96969	7.08852	3.47103	5.10198	2.35602	3.59085	10.0233	8.4178	0	4.89548	17.2548	18.529	5.56345	36.3982	6.06637	10.0389	11.6009	322.054	1.04762	1.80952	2.57143	0.2	-1.56	21	307.697	69456.3	14.3803	5.67399	3.20399	128.741	12.4078	0.312335	12.4078	0.2614	0.277685	0.2614	-3.58052	-0.312335	2.7865	84.1132	322.817
310	2.27665	235.173	14.2507	11.4418	11.4418	9.11259	7.03529	7.03529	4.98228	4.98228	3.37846	3.37846	2.11022	2.11022	37.3128	15.3196	0	0	6.60688	19.2625	12.8416	0	0	6.92374	14.5803	278.173	0.947368	1.63158	2.26316	1	-0.24	19	252.137	15820	16.8133	8.83686	4.98069	113.517	9.7203	0.393567	9.7203	0.186128	0.423021	0.186128	-1.36482	-0.393567	-0.2267	68.4782	278.345
311	3.5677	71.5489	5.1547	3.56257	3.56257	2.64273	1.53128	1.53128	1.08548	1.08548	0.365091	0.365091	0	0	5.96931	4.79454	0	5.5731	0	0	6.92374	0	0	6.57894	5.10653	86.0368	1.83333	2	2	0.25	-0.79	6	80.042	13.6096	5.21	1.59815	1.52153	36.1002	9.59954	0.477897	9.59954	0.330163	0.175926	0.330163	-0.935185	-0.477897	0.6471	22.4498	86.09
312	2.98816	44	4.99156	3.21689	3.21689	2.80806	1.54369	1.54369	0.854903	0.854903	0.352706	0.352706	0.05	0.05	18.997	4.79454	0	0	0	0	0	0	0	0	10.2131	90.0317	1.33333	1.66667	1.66667	0.666667	-0.41	6	84.03	19.8003	5.59	2.80786	1.86855	35.2191	9.68056	0.388491	9.68056	0.18291	0.546296	0.18291	-0.559028	-0.388491	-1.4599	19.1786	90.078
313	2.53519	190.033	6.10445	5.43072	5.43072	4.46633	3.53446	3.53446	2.62226	2.62226	2.01062	2.01062	1.51457	1.51457	0	0	0	0	0	0	19.2625	11.1269	0	24.2655	0	118.078	0.888889	1.44444	2	0.333333	-0.78	9	108.099	254.269	5.04062	1.87058	0.747785	55.5204	2.23843	0.0619744	2.23843	-0.0272974	1.30176	0.0272974	1.30176	-0.0619744	2.1753	38.467	118.179
314	1.97331	621.124	14.2757	10.7483	11.5648	9.63023	6.06707	7.46092	4.58459	5.49527	3.32937	3.99124	2.3172	2.92148	24.5398	10.2131	0	5.81786	16.9167	0	12.6546	16.329	6.25577	14.9519	10.4705	297.09	1.35	2.15	2.9	0.545455	-1.42	20	282.22	56629.3	13.5579	5.16789	2.02507	118.54	10.1476	0.387483	10.1476	0.167138	0.266156	0.167138	-1.04098	-0.387483	-0.6093	74.041	297.34
315	3.27621	121.372	7.27602	4.96238	4.96238	4.1639	2.60076	2.60076	1.63654	1.63654	0.845375	0.845375	0.348414	0.348414	5.96931	9.58907	0	25.1696	0	0	0	0	0	0	10.8402	131.058	1.33333	1.88889	2.22222	0.6	-0.9	9	122.059	78.513	8.1	4.02669	4.96294	52.6562	10.3279	0.481221	10.3279	0.30329	0.0474537	0.30329	-0.961296	-0.481221	-0.621	30.9312	131.131
316	2.57679	281.934	9.13783	6.7664	6.7664	5.59222	3.54563	3.54563	2.67933	2.67933	1.5046	1.5046	0.884988	0.884988	12.0111	4.79454	0	6.42082	5.69393	0	0	17.0913	7.04767	4.98398	10.8402	169.085	1.91667	2.58333	3	0.428571	-1.36	12	158.096	538.368	8.73398	3.35755	2.06171	69.8256	10.3509	0.480077	10.3509	0.320378	0.273981	0.320378	-0.999395	-0.480077	-0.6255	42.5232	169.184
317	3.10708	315.235	10.552	8.34073	9.92672	6.72308	4.33023	5.12323	2.83728	3.69161	1.96852	2.58823	1.27456	1.7588	0	0	0	0	6.54476	27.956	0	14.2196	12.1327	15.9299	15.2074	259.021	1.21429	1.85714	2.35714	0.4	-0.74	14	246.019	1425.61	11.3354	5.21778	2.39212	92.3257	5.50562	0.49643	5.50562	0.133085	0.59836	0.133085	0.59836	-0.49643	1.9675	60.0044	260.131
318	2.52923	507.918	11.7067	8.1612	8.1612	7.59222	4.51965	4.51965	3.25449	3.25449	2.13431	2.13431	1.4155	1.4155	17.4062	15.0076	0	11.313	0	12.1327	16.9608	12.1327	0	0	5.10653	219.053	1	1.5	2	0	-2.43	16	210.124	5520.99	10.1002	3.61661	1.58366	90.8168	11.8217	0.507679	11.8217	0.268904	0.241667	0.268904	-0.569444	-0.507679	1.2934	55.5969	219.196
319	2.00856	833.456	15.6899	12.0526	12.0526	10.6009	6.48918	6.48918	4.61454	4.61454	3.24623	3.24623	2.22324	2.22324	6.07817	4.39042	0	11.465	29.261	5.56345	0	20.286	12.1327	19.9359	15.2074	303.113	1.18182	2	2.72727	0.214286	-2.9	22	289.185	133923	14.0548	5.47205	2.50083	124.866	13.1584	0.496753	13.1584	0.312235	0.0267197	0.312235	-0.900916	-0.496753	1.6822	78.4061	303.297
320	3.00978	200.661	6.69023	4.74221	4.74221	4.3257	2.56935	2.56935	1.70938	1.70938	1.02917	1.02917	0.552889	0.552889	0	4.79454	0	5.74951	5.56345	6.28616	12.1327	12.1327	0	0	5.10653	122.037	1.22222	1.77778	2.22222	0	-1.31	9	116.075	129.225	5.82004	2.30676	1.28771	52.7521	10.0361	0.507966	10.0361	0.149553	0.181111	0.149553	0.181111	-0.507966	1.2047	33.4943	122.123
321	3.02431	441.315	7.84493	5.45738	5.45738	5.27086	2.96049	2.96049	2.05334	2.05334	1.32167	1.32167	0.866646	0.866646	5.55927	4.79454	0	5.94834	11.1639	0	6.32732	0	0	19.9359	5.73367	151.049	1.54545	2.36364	3.18182	0	-1.85	11	146.089	514.325	5.89935	1.81528	0.759203	60.4826	10.9783	0.369248	10.9783	0.299992	0.0783333	0.299992	-0.394676	-0.369248	-0.7716	38.9218	151.129
322	1.90417	503.141	14.916	12.4127	13.1686	10.292	7.31123	7.84576	5.11813	5.4961	3.45797	3.627	2.22072	2.43783	0	0	0	0	18.5287	18.839	5.56345	0	36.3982	36.0891	16.3378	303.139	1	1.61905	2.2381	0.333333	-1.51	21	281.657	73240	15.8709	8.70516	5.40833	131.855	5.94125	0.491978	5.94125	0.118876	0.309409	0.118876	0.309409	-0.491978	4.1949	88.971	303.833
323	1.60643	1593.47	36.0788	25.2049	28.7826	22.1613	13.6598	18.8135	10.7929	15.4759	6.51152	9.83484	4.13505	7.07588	78.6478	53.0709	0	35.8545	12.2976	17.2217	13.8475	0	0	47.0487	19.518	767.115	1.10417	1.77083	2.41667	0.666667	-2.11	48	731.253	9.48198e+09	40.3207	16.2759	11.2038	276.924	12.5778	0.480708	12.5778	0.480708	0.0362647	0.385538	-5.5369	-0.385538	-1.6653	163.486	767.541
324	2.32349	489.294	10.8365	8.23416	8.23416	7.18154	4.78131	4.78131	3.57248	3.57248	2.4802	2.4802	1.63801	1.63801	11.949	4.79454	0	0	6.42082	16.4664	0	0	30.4623	4.98398	11.4673	203.106	1.4	2.13333	2.86667	0.181818	-1.81	15	190.141	3732.54	9.73391	3.74448	1.84536	87.2584	10.8486	0.368315	10.8486	0.234182	0.471574	0.234182	-0.621105	-0.368315	0.523	59.1725	203.245
325	2.80793	89.5118	11.1924	10.6396	10.6396	7.41421	7.02333	7.02333	4.61269	4.61269	3.01167	3.01167	1.95279	1.95279	0	0	0	0	6.60688	6.42082	70.629	0	0	6.92374	5.10653	214.23	0.533333	0.866667	1.2	1	-0.04	15	184.153	2230.02	14.96	13.96	13.96	96.2777	8.60976	0.396377	8.60976	0.0430524	0.372449	0.0430524	0.372449	-0.396377	4.6798	68.1638	214.393
326	3.5239	312.834	6.85337	4.27181	4.27181	4.19838	2.17458	2.17458	1.41986	1.41986	0.773964	0.773964	0.393362	0.393362	17.0662	13.9795	0	0	6.19684	0	0	4.98398	4.98398	0	0	130.018	1.44444	2.11111	2.55556	0	-1.39	9	127.054	104.201	5.74141	1.84798	1.04217	48.3593	11.9848	0.325347	11.9848	0.325347	0.707037	0.311156	-1.00116	-0.311156	-0.7977	27.6414	130.078
327	0	2	0	1.37796	6.65857	0	0	0	0	0	0	0	0	0	0	0	0	75.3612	0	0	0	0	0	0	0	165.868	1	1	1	0	2.36636	2	166.002	0	8.83647	3.36636	0.788953	73.4348	0	1	0	1	0	1	0	-1	-5.992	0	166.002
328	2.59508	37.8323	6.94975	6.5271	6.5271	4.41421	4.11536	4.11536	2.55644	2.55644	1.55768	1.55768	0.924668	0.924668	0	0	0	0	0	6.54476	38.5249	0	0	6.92374	5.73367	129.152	0.888889	1.44444	2	1	-0.04	9	110.095	103.688	8.96	7.96	7.96	58.6337	5.34325	0.330474	5.34325	-0.00772755	0.867188	0.00772755	0.867188	-0.330474	2.3056	42.4304	129.247
329	2.29684	18	3.41421	2.13992	2.13992	1.91421	0.960178	0.960178	0.349241	0.349241	0.0745356	0.0745356	0	0	0	0	0	6.60688	6.28616	0	0	0	0	0	9.90106	60.0211	2	2.25	2.25	0.5	-0.37	4	56.02	6.85475	3.63	2.63	1.63	24.0599	8.92361	0.388899	8.92361	0.144869	0.361111	0.144869	-0.361111	-0.388899	-0.8224	13.1498	60.052
330	2.17553	513.76	14.372	11.791	12.5469	9.6647	6.59321	6.97118	4.86026	5.2967	2.95217	3.20415	1.87413	2.00012	0	0	0	6.10397	6.60688	22.8248	0	6.19684	56.5599	9.88389	16.3378	290.119	1.15	1.9	2.5	0.3125	-1.42	20	271.642	37277.4	14.9781	7.38562	4.30372	124.71	6.01767	0.365839	6.01767	0.12448	0.158873	0.12448	-0.158873	-0.365839	3.4026	82.038	290.794
331	2.22964	356.07	9.96626	7.34941	8.86126	6.77086	4.26537	5.0213	2.87876	3.69316	1.88033	2.51027	1.21727	1.70921	0	0	0	0	15.7327	19.0491	0	18.1991	0	15.626	23.2019	229.017	1.28571	2	2.57143	0.222222	-0.93	14	221.026	2573.31	9.61838	4.06725	1.93756	92.122	5.97823	0.354254	5.97823	0.195502	0.591574	0.195502	0.591574	-0.354254	2.3645	60.3894	230.098
332	1.11158	1701.85	29.6726	24.2474	24.2474	20.6763	15.1182	15.1182	12.7836	12.7836	10.1317	10.1317	8.12261	8.12261	35.5448	19.4901	0	24.277	25.9312	28.6375	22.7733	4.89991	49.5219	33.5303	4.73686	581.264	1.16279	1.97674	2.7907	0.424242	-3.99	43	546.393	1.01863e+10	26.6236	9.25332	3.79191	248.816	14.1727	0.360871	14.1727	0.280216	0.144164	0.280216	-2.04208	-0.360871	1.9908	157.985	581.673
333	1.22825	1638.16	26.0619	20.9401	20.9401	18.5805	12.6092	12.6092	9.3164	9.3164	6.82388	6.82388	5.00961	5.00961	0	9.58907	0	11.8144	29.7799	39.59	0	24.2655	90.6864	15.2847	0	498.206	0.815789	1.5	2.28947	0.09375	-4.97	38	472.378	7.77479e+08	23.4299	9.82379	4.36905	220.54	13.6196	0.345517	13.6196	0.2578	0.0910882	0.2578	-0.20008	-0.345517	6.50732	150.414	498.586
334	3.20481	55.9134	4.28446	2.34106	2.34106	2.27006	0.952108	0.952108	0.456089	0.456089	0.100817	0.100817	0	0	5.96931	0	0	6.28616	0	0	0	0	0	0	14.6956	74.0004	1.8	2	2	0	-0.86	5	72.019	9.65148	4.14	1.45847	3.14	28.2215	9	0.475711	9	0.368365	0.166667	0.368365	-1.42593	-0.475711	-0.7301	13.6998	74.035
335	1.97474	8	3.41421	2.23939	2.99532	1.91421	1.08349	1.61801	0.412589	0.790554	0.0845154	0.253546	0	0	0	0	0	6.60688	5.88	0	0	0	0	0	16.7075	80.0029	1.75	2	2	1	0.25	4	75.474	6.85475	4.25	3.25	2.25	30.2017	7.74306	0.395138	7.74306	0.0566299	0.0848765	0.0566299	0.0848765	-0.395138	0.2175	17.8058	80.514
336	2.43055	270.265	7.6818	6.23134	8.38883	5.36017	3.84123	4.91998	2.83981	4.08544	2.05488	2.72587	1.44906	2.00476	0	0	0	0	0	13.0895	21.1179	0	0	46.1068	0	258.986	1.27273	2.18182	3.09091	0.333333	-0.09	11	249.01	487.853	7.55351	3.10806	1.56417	80.3321	3.36481	0.312335	3.36481	0.0208244	1.04779	0.0208244	1.04779	-0.312335	1.9369	54.5697	259.09
337	3.02768	286.097	15.1066	13.2786	14.0951	9.56066	8.51169	10.1209	5.88223	7.45431	3.75584	4.56043	2.47901	3.04793	10.1181	8.4178	0	5.75285	6.42082	12.8416	70.629	0	0	6.92374	4.55275	306.223	0.6	0.9	1.2	1	-0.09	20	272.24	17533.3	19.91	13.8731	17.91	125.842	10.5053	0.285542	10.5053	0.264347	0.078342	0.264347	-3.74045	-0.285542	5.3555	86.7276	306.512
338	2.2857	337.749	14.0876	12.0562	12.0562	9.11339	6.73627	6.73627	4.91453	4.91453	2.72232	2.72232	1.59534	1.59534	6.10397	5.10653	0	0	19.1935	18.7772	5.56345	7.1098	38.1129	5.31679	9.47373	267.183	1.21053	1.89474	2.47368	0.6	-1.1	19	242.169	16005.6	15.9559	8.90826	7.15465	115.287	9.72608	0.490849	9.72608	0.118956	0.302716	0.118956	-0.490215	-0.490849	1.6132	76.6625	267.369
339	2.94337	371.635	9.89734	6.90367	7.72017	6.03702	3.77493	5.15845	2.62047	3.96757	1.6379	2.47314	0.985333	1.44651	10.2232	12.3036	0	4.89548	12.9656	5.56345	12.1327	12.1327	0	0	5.73367	203.042	1.23077	1.76923	2.15385	0.25	-0.94	13	193.158	685.806	10.1429	3.84586	2.7834	76.5876	12.3863	0.331569	12.3863	0.331569	0.311786	0.330143	-4.56578	-0.330143	0.846	47.4942	203.238
340	1.75597	966.805	16.3552	12.7248	14.3108	11.8097	7.53584	8.32884	5.32958	6.18392	3.72131	4.2807	2.51206	2.86025	0	0	0	0	6.54476	32.7586	0	23.1059	36.3982	43.4621	4.98398	379.043	1.04167	1.83333	2.625	0.0555556	-2.73	24	366.137	666268	14.8366	6.40898	2.87864	147.074	4.72424	0.365808	4.72424	0.171755	0.687839	0.171755	0.687839	-0.365808	4.1659	97.6867	380.249
341	3.26591	96.9588	7.27602	5.33262	6.14912	4.18074	2.65491	4.04876	1.72621	2.7118	0.950177	1.59413	0.368293	0.85793	12.0111	4.79454	0	0	6.42082	5.75285	0	11.7619	6.25577	0	10.8402	149.051	1.88889	2.44444	2.77778	0.8	-0.22	9	138.127	80.2014	8.78	4.63927	4.29414	58.6178	10.0709	0.480086	10.0709	0.319999	0.552083	0.319999	-0.912917	-0.480086	0.1514	38.6102	149.215
342	1.97972	675.199	12.8196	10.5821	10.5821	9.34334	6.59265	6.59265	5.08899	5.08899	4.03086	4.03086	3.147	3.147	0	0	0	6.04184	5.95955	12.9656	22.3777	0	0	58.4233	5.73367	249.127	1	1.73684	2.63158	0.1875	-2.29	19	234.197	50264.4	10.6159	3.8512	1.47721	111.932	6.10671	0.369494	6.10671	0.19607	0.249861	0.19607	0.249861	-0.369494	2.4668	77.3994	249.317
343	4.07448	147.355	7.70711	3.90803	5.69688	3.70711	1.5303	4.59089	1.0628	3.67831	0.212726	1.91453	0.138556	1.24701	15.6454	9.1301	0	0	0	0	0	0	0	4.31063	19.5736	177.943	0.888889	1.11111	1.11111	0	0.26	9	173.941	27.4357	9.26	2.47609	8.26	49.764	9.62688	0.478008	9.62688	0.478008	2.95833	0.302318	-5.05035	-0.302318	-0.8116	25.1732	177.973
344	1.35196	1435.62	23.4512	19.5096	19.5096	17.3316	12.1294	12.1294	9.04942	9.04942	6.69967	6.69967	4.90624	4.90624	0	0	0	0	6.04184	54.2572	16.3359	0	24.5264	94.0634	10.1974	457.227	0.771429	1.57143	2.42857	0.166667	-4.09	35	430.365	2.27493e+08	21.4438	9.64509	4.63363	205.04	4.78382	0.352265	4.78382	0.151495	0.372676	0.151495	0.372676	-0.352265	5.3797	142.355	457.581
345	3.26705	378.897	10.0081	6.13744	6.13744	6.01974	3.10453	3.10453	2.14993	2.14993	1.33723	1.33723	0.754533	0.754533	27.0386	24.6191	0	0	12.1327	6.06637	0	0	0	0	0	186.008	1.15385	1.76923	2.23077	0	-2.05	13	183.074	675.816	9.04132	3.13291	1.75121	70.9029	12.6195	0.311151	12.6195	0.311151	0.506389	0.258306	-1.08741	-0.258306	1.6421	39.7088	186.098
346	1.66103	1214.48	21.3028	17.3082	17.3082	14.3087	9.8337	9.8337	8.27744	8.27744	4.872	4.872	3.29431	3.29431	0	4.79454	0	11.4461	11.5052	27.8411	0	4.6818	72.7964	31.4048	10.8323	399.206	0.933333	1.66667	2.43333	0.166667	-3.8	30	374.298	6.78139e+06	19.5136	7.55417	3.98107	175.26	12.8469	0.398666	12.8469	0.32437	0.172506	0.32437	-0.336236	-0.398666	5.5492	123.266	399.498
347	2.15308	799.394	18.2338	14.3284	14.3284	12.1213	7.65542	7.65542	4.95448	4.95448	3.42139	3.42139	2.18488	2.18488	0	4.79454	0	29.5893	18.1059	5.56345	12.1327	39.3424	6.06922	10.3008	19.4725	341.138	1.24	2.04	2.68	0.277778	-3.27	25	322.215	417377	18.0742	8.54532	4.38375	145.707	12.3441	0.496752	12.3441	0.269798	0.14964	0.269798	-0.379337	-0.496752	2.29918	90.8372	341.367
348	1.68248	753.22	21.673	17.7507	17.7507	14.4179	10.9354	10.9354	8.31084	8.31084	6.33482	6.33482	4.89113	4.89113	24.0948	19.4901	0	30.4431	19.2625	24.8259	0	18.7474	30.3318	5.31679	4.73686	416.231	1.23333	1.96667	2.63333	0.608696	-2.41	30	384.262	6.46148e+06	22.2791	10.0666	5.00719	177.326	13.241	0.479712	13.241	0.32594	0.00628509	0.32594	-0.948176	-0.479712	2.3832	111.797	416.518
349	2.51302	406.591	9.80312	7.98061	7.98061	6.91501	4.74984	4.74984	3.2273	3.2273	2.32207	2.32207	1.59764	1.59764	0	0	0	0	6.54476	0	16.6904	0	30.3318	24.2655	5.73367	183.105	0.785714	1.42857	2.14286	0.0769231	-1.6	14	170.15	2595.04	8.97474	4.07261	1.67825	84.1933	5.68798	0.326478	5.68798	0.0183807	0.588361	0.0183807	0.588361	-0.326478	2.8123	59.7694	183.254
350	2.8093	440.086	13.596	10.0675	11.7785	8.50415	5.33611	7.89215	3.12506	6.0601	1.83918	4.27852	1.16401	3.24698	11.6419	10.1143	0	5.68739	18.9633	0	24.2655	13.8475	0	0	25.3781	291.033	1.22222	1.72222	2.11111	0.4	-1.01	18	277.153	8015.47	15.0489	6.79788	4.34335	110.265	10.5042	0.424121	10.5042	0.380045	0.0106746	0.380045	-2.81659	-0.424121	3.2711	71.2614	291.265
351	2.00667	548.087	15.1983	12.913	12.913	9.99204	7.69076	7.69076	6.72823	6.72823	5.76482	5.76482	4.25166	4.25166	0	10.2131	0	29.7933	18.4427	5.56345	5.5731	12.1327	12.1327	26.8472	4.73686	288.173	1.2381	1.90476	2.52381	0.555556	-1.32	21	264.195	61005.6	14.6103	5.14751	2.10575	125.811	9.97119	0.507967	9.97119	0.115098	0.00372685	0.115098	-0.169052	-0.507967	3.2905	81.8936	288.387
352	2.22251	521.644	12.2507	9.03779	9.03779	8.13103	5.13492	5.13492	3.70761	3.70761	2.28619	2.28619	1.49215	1.49215	0	10.2131	0	17.2485	5.56345	5.56345	6.06637	42.4742	6.07602	0	5.10653	228.079	0.588235	1.11765	1.70588	0	-2.42	17	216.151	7380.19	11.077	4.61486	3.01407	98.9115	9.30053	0.507966	9.30053	0.119362	0.0234779	0.119362	0.0234779	-0.507966	2.9738	66.8064	228.247
353	1.20758	1306.55	20.6646	16.6047	17.3606	14.5974	10.3966	10.7746	7.98693	8.42337	6.13845	6.37355	4.64817	4.82027	0	9.58907	0	17.4213	11.5674	60.9635	0	6.06637	45.5324	14.8679	11.6009	425.162	0.9	1.66667	2.5	0.363636	-2.77	30	401.728	1.23432e+07	19.2088	7.81241	3.4812	177.429	12.4886	0.326216	12.4886	0.326216	0.047479	0.30554	-0.0653447	-0.30554	3.3532	119.455	425.92
354	3.13486	164.638	5.98313	4.13458	4.89051	3.80453	2.23994	2.6179	1.45141	1.85861	0.852453	1.17207	0.451729	0.587462	0	0	0	5.74951	5.02263	0	0	24.2655	0	0	16.7075	128.003	1.25	1.875	2.25	0	-0.69	8	123.518	72.4953	5.4468	2.05267	0.927965	52.5289	8.78731	0.506396	8.78731	0.133667	0.133488	0.133667	0.133488	-0.506396	2.0456	33.1168	128.558
355	1.4017	1147.94	20.9241	17.091	17.091	14.6479	9.91442	9.91442	7.11641	7.11641	4.95348	4.95348	3.40327	3.40327	0	4.79454	0	5.78324	23.7746	41.773	0	30.2053	43.4524	15.2847	9.15401	404.185	1.23333	2.13333	2.9	0.26087	-3.45	30	380.278	1.10522e+07	19.8487	8.91973	4.11095	174.26	12.8486	0.49276	12.8486	0.263341	0.234489	0.263341	-0.234489	-0.49276	3.65942	113.647	404.47
356	1.84262	1259.74	19.8361	13.8661	16.1945	13.4356	7.89825	9.47068	5.69957	7.57619	3.91248	5.52029	2.68384	4.05296	17.1937	13.5754	0	10.4589	26.1514	17.8283	22.9755	30.3318	0	10.0827	23.2019	434.981	0.964286	1.71429	2.42857	0	-2.48	28	427.198	2.33745e+06	18.8635	7.50254	3.4831	171.304	13.8988	0.280871	13.8988	0.280871	0.217697	0.266611	-0.686605	-0.266611	5.4927	105.194	436.27
357	1.74692	532.247	12.372	10.2246	10.2246	8.8265	6.42113	6.42113	4.80314	4.80314	3.45024	3.45024	2.4777	2.4777	0	0	0	5.94834	24.052	5.5167	32.1041	6.32732	0	19.9359	10.4705	247.143	1.27778	2.11111	2.94444	0.583333	-1.85	18	230.166	26268.4	11.2524	4.79567	2.22659	104.983	5.79556	0.475718	5.79556	0.244591	0.202078	0.244591	0.202078	-0.475718	1.8942	68.1661	247.302
358	2.49877	193.672	7.2342	5.4877	5.4877	4.93185	3.02432	3.02432	1.89283	1.89283	1.16087	1.16087	0.704481	0.704481	0	4.79454	0	0	13.0791	5.56345	0	0	30.3318	4.73686	0	136.052	1.3	2	2.6	0.125	-1.31	10	128.086	251.667	6.80507	3.66548	1.89538	59.4364	9.75596	0.463027	9.75596	0.292914	0.365417	0.292914	0.365417	-0.463027	1.3596	37.295	136.15
359	4.32734	201.159	10.5939	6.49172	6.49172	5.91279	3.33627	3.33627	2.35475	2.35475	1.38419	1.38419	0.600023	0.600023	36.6713	9.58907	0	0	0	0	0	0	0	0	25.5326	194.043	1.15385	1.61538	1.92308	0.666667	-1.02	13	184.059	507.296	11.98	4.87349	3.071	72.8582	10.5024	0.475423	10.5024	0.374612	0.883804	0.374612	-2.23644	-0.475423	-3.2849	37.749	194.139
360	1.28297	942.253	17.9325	14.5908	15.3468	12.7035	8.97675	9.35471	6.59667	7.0331	4.87832	5.11342	3.46035	3.64488	0	4.79454	0	5.68974	12.1919	44.1672	5.68739	15.2793	36.3982	20.9649	11.6009	371.151	1	1.84615	2.61538	0.368421	-2.31	26	349.696	1.48464e+06	17.1213	7.51452	3.61357	156.758	12.2703	0.368924	12.2703	0.349828	0.0635411	0.349828	-0.0635411	-0.368924	2.3617	104.174	371.872
361	1.88509	596.523	16.5601	14.5942	14.5942	11.0284	8.54637	8.54637	7.16365	7.16365	5.17421	5.17421	4.05483	4.05483	0	4.79454	0	11.9597	18.122	37.4302	11.1269	14.2196	0	30.8801	9.47373	317.199	1.21739	1.91304	2.56522	0.631579	-1.55	23	290.213	167995	16.3128	6.5186	3.09182	138.312	12.5894	0.492859	12.5894	0.160568	0.2018	0.160568	0.2018	-0.492859	3.2381	90.133	317.429
362	1.71027	569.582	14.7757	12.496	12.496	10.0039	8.18416	8.18416	7.59101	7.59101	6.68331	6.68331	5.55632	5.55632	12.2079	15.3196	0	5.41499	23.5032	32.1041	11.1269	6.06637	6.06637	12.9901	0	288.173	1.19048	2	2.80952	0.666667	-1.06	21	264.195	89570.1	13.5925	4.46716	1.80065	125.176	10.391	0.507956	10.391	0.115371	0.116066	0.115371	-0.565125	-0.507956	2.58	80.1204	288.387
363	0	4.85475	0	2.11917	5.87232	0	0	0	0	0	0	0	0	0	0	0	0	52.3353	0	0	0	0	0	0	0	197.828	0.4	0.4	0.4	0	0.996883	5	197.841	0	150.673	80.3255	45.1596	52.6832	0	3	0	3	0	2	0	-2	-1.118	13.5675	197.841
364	3.86542	172.034	9.56048	7.16352	7.98002	5.57459	3.56438	4.95822	2.37282	3.35842	1.28624	1.93019	0.738444	1.20985	12.0111	9.58907	0	5.90718	6.42082	5.75285	6.92374	11.7619	6.25577	5.31679	5.10653	191.062	1.58333	2.16667	2.5	0.714286	-0.71	12	178.148	316.067	11.29	5.87954	5.00884	75.7192	10.5405	0.479717	10.5405	0.325726	0.302312	0.325726	-0.972917	-0.479717	0.3288	48.2395	191.252
365	2.84738	38.9126	4.28446	3.61536	3.61536	2.27006	1.76478	1.76478	1.05557	1.05557	0.497891	0.497891	0	0	0	4.79454	0	5.78324	6.42082	0	0	6.92374	6.92374	0	0	72.0575	1.8	2	2	0.75	-0.33	5	64.043	9.65148	4.67	1.94248	3.67	31.9956	9.8125	0.300042	9.8125	0.129065	0.25463	0.129065	0.25463	-0.300042	0.9854	20.972	72.107
366	1.31105	1096.93	26.468	21.8845	21.8845	17.7242	13.303	13.303	10.8245	10.8245	8.1099	8.1099	5.51723	5.51723	23.0893	20.1141	0	5.91791	6.42082	61.1505	0	25.9802	72.7964	4.89991	0	501.288	0.864865	1.37838	1.86486	0.40625	-2.99	37	462.355	1.95844e+08	27.0557	11.5949	5.95504	219.953	12.0558	0.48059	12.0558	0.313046	0.132137	0.313046	-1.00777	-0.48059	5.5105	146.344	501.667
367	2.14021	551.985	15.2947	11.3072	11.3072	10.0033	6.594	6.594	4.61666	4.61666	3.0602	3.0602	1.99945	1.99945	11.7398	13.1712	0	6.10397	18.7151	17.6962	12.1327	0	30.3318	0	10.4705	295.118	0.952381	1.57143	2.09524	0.25	-2.01	21	279.176	51073.4	15.3802	6.62845	4.22633	120.898	12.5105	0.485695	12.5105	0.415914	0.270429	0.415914	-4.33867	-0.485695	4.1743	74.9264	295.304
368	5.26717	1764.13	73.1958	65.1811	66.9699	48.6614	42.2822	45.2731	29.1628	32.0698	19.1017	21.0032	12.6385	14.2177	97.4758	43.2016	0	25.6833	25.6833	89.8915	269.675	0	0	27.6949	37.0424	1465.1	0.24	0.4	0.59	0.950617	-1.94	100	1306.82	5.12715e+21	98.06	75.2999	74.3376	612.971	13.1073	0.471908	13.1073	0.471908	0.109315	0.461628	-4.95944	-0.461628	24.5705	409.327	1466.09
369	2.28097	515.702	12.2507	10.1434	10.1434	8.1647	5.69967	5.69967	4.24732	4.24732	2.7812	2.7812	1.84221	1.84221	0	5.10653	0	0	5.74951	16.6904	5.56345	0	44.1793	24.2848	0	224.12	0.823529	1.35294	1.94118	0.125	-2.02	17	208.175	8323.91	11.465	4.8753	2.75637	102.053	9.69191	0.507407	9.69191	0.120927	0.390612	0.120927	0.390612	-0.507407	4.17944	72.9508	224.303
370	3.57275	466.032	12.4557	7.3238	8.07972	7.34111	3.60995	3.98791	2.56933	2.9473	1.62318	2.01043	0.950872	1.19799	36.8547	30.343	0	0	12.1327	0	0	0	0	0	11.6009	246.963	0.875	1.25	1.5	0	-2.29	16	245.534	2479.52	11.7829	4.06349	2.03204	91.6936	10.4473	0.301327	10.4473	0.301327	0.564815	0.258302	-1.02546	-0.258302	2.0646	51.4152	247.55
371	3.17229	122.295	8.69023	5.89519	7.52819	5.18074	3.01823	5.50627	1.77483	4.40203	0.822751	3.24211	0.288899	2.17236	12.0111	4.79454	0	6.60688	11.5057	0	21.5878	0	0	0	15.9467	197.018	1.54545	2.18182	2.63636	0.8	0.09	11	186.193	226.847	11.09	6.77885	6.48643	72.9351	10.166	0.480063	10.166	0.320865	0.111087	0.320865	-0.984168	-0.480063	-0.228	47.613	197.281
372	1.81444	954.145	20.0956	16.1057	16.1057	13.4187	9.21532	9.21532	7.02025	7.02025	4.79406	4.79406	3.37122	3.37122	5.96931	9.90106	0	6.60688	17.9198	34.2381	5.56345	6.06637	50.2457	18.1991	9.84339	376.167	0.892857	1.57143	2.21429	0.208333	-3.27	28	352.26	1.8198e+06	19.4904	8.61238	4.91504	164.599	10.6955	0.507663	10.6955	0.341222	0.304135	0.341222	-0.991276	-0.507663	4.65404	109.208	376.452
373	3.34342	72.09	5.86181	4.21727	4.21727	3.18074	2.16509	2.16509	1.35298	1.35298	0.757024	0.757024	0.17462	0.17462	12.0111	4.79454	0	0	6.42082	0	0	6.92374	0	0	10.8402	103.063	2	2.42857	2.42857	0.75	-0.57	7	94.049	27.9771	6.43	2.57742	2.16665	42.1297	9.80532	0.480087	9.80532	0.319956	0.49537	0.319956	-0.928241	-0.480087	-0.1917	25.9022	103.121
374	1.23724	1006.73	24.6752	21.4511	21.4511	16.898	13.0143	13.0143	10.7326	10.7326	7.01886	7.01886	4.83034	4.83034	0	4.79454	0	23.4062	6.42082	44.4602	16.6904	0	12.1327	98.4675	4.73686	469.298	0.857143	1.4	1.91429	0.40625	-2.75	35	430.357	8.3448e+07	25.3461	11.7893	7.12672	210.684	12.6516	0.36546	12.6516	0.162422	0.0312563	0.162422	-0.0312563	-0.36546	7.2176	143.98	469.669
375	1.65202	583.005	15.5352	13.4764	13.4764	10.4831	8.91831	8.91831	8.30304	8.30304	7.69045	7.69045	6.4339	6.4339	5.60105	9.90106	0	5.41499	29.4549	44.9458	11.9939	0	6.07602	12.8442	6.42335	298.193	1.18182	2	2.77273	0.75	-1.07	22	272.218	148000	14.5177	4.71237	1.75242	132.915	11.704	0.377034	11.704	0.155176	0.102559	0.155176	-0.901504	-0.377034	3.4925	85.8758	298.426
376	3.71614	103.231	7.43916	5.79462	5.79462	4.09142	3.07578	3.07578	2.24955	2.24955	1.54216	1.54216	0.497328	0.497328	12.0111	4.79454	0	5.91791	0	6.42082	0	0	13.8475	0	10.8402	131.095	1.77778	2.22222	2.33333	0.833333	-0.57	9	118.071	75.5814	8.43	3.45452	2.46357	54.8596	10.1746	0.480079	10.1746	0.320247	0.0717593	0.320247	-0.912639	-0.480079	0.4444	35.0662	131.175
377	4.06294	86.8164	4.5	2.11917	5.05258	2	0.698482	5.71732	0.447833	3.66567	0	0	0	0	16.7465	0	0	0	0	0	0	0	0	0	14.3149	249.946	1.2	1.2	1.2	0	0.208312	5	247.836	3.60964	5.20831	1.12386	472.935	31.771	8.86806	0	8.86806	0	5.66667	0	-5.66667	0	-1.3541	5.8106	249.852
378	1.58456	1152.42	22.5014	18.6555	18.6555	15.584	10.9484	10.9484	8.01116	8.01116	5.39872	5.39872	3.45428	3.45428	0	5.10653	0	18.6906	18.311	34.4055	0	12.5242	29.6899	68.6824	0	431.243	1.03125	1.84375	2.5	0.333333	-3.52	32	402.312	2.62562e+07	21.7022	9.7392	4.69995	187.338	9.57383	0.394243	9.57383	0.226585	0.0205572	0.226585	-0.10198	-0.394243	4.2641	127.495	431.544
379	2.51927	658.497	13.2841	8.92857	8.92857	8.48607	4.87497	4.87497	3.52714	3.52714	2.36427	2.36427	1.55668	1.55668	17.8458	14.3836	0	11.2508	10.9029	0	12.1327	12.2632	5.31679	4.98398	10.2131	248.043	1.16667	1.88889	2.5	0	-2.83	18	240.13	13193	11.6494	4.20715	2.00767	100.04	11.0476	0.477583	11.0476	0.39424	0.0649537	0.39424	-1.68248	-0.477583	0.8892	61.5235	248.194
380	1.25754	1108.72	20.7609	16.9286	16.9286	14.7584	10.0285	10.0285	7.01757	7.01757	4.90863	4.90863	3.47337	3.47337	6.10397	5.10653	0	6.60688	31.1954	27.5554	0	7.1098	60.6637	16.3671	14.2106	406.189	0.866667	1.6	2.46667	0.25	-3.22	30	380.274	1.13373e+07	20.0691	9.51899	4.50368	174.935	10.2889	0.49287	10.2889	0.160713	0.207327	0.160713	-0.628034	-0.49287	3.738	118.665	406.482
381	4.61197	266.156	10.5939	6.25909	6.25909	5.85795	3.07647	3.07647	2.15809	2.15809	1.20412	1.20412	0.615822	0.615822	36.0299	19.1781	0	0	0	0	0	0	0	0	15.3196	190.011	1	1.46154	1.69231	0.333333	-1.92	13	184.059	416.517	11.08	4.19205	3.31954	71.5928	10.5762	0.481201	10.5762	0.372615	1.02731	0.372615	-2.01852	-0.481201	-1.1844	36.0214	190.107
382	1.96748	710.672	13.7423	10.7526	11.5085	9.70936	6.61458	6.99255	5.08166	5.51809	4.02177	4.27375	3.11392	3.23991	5.72499	5.10653	0	0	5.02263	35.6155	0	0	53.4308	4.9924	11.6009	284.072	1.1	1.85	2.65	0.1875	-1.84	20	271.642	85561.9	11.9432	4.07541	1.41899	121.689	11.3779	0.362998	11.3779	0.192846	0.665689	0.192846	-1.14235	-0.362998	2.6092	79.0028	284.746
383	1.85274	945.638	15.7423	11.2764	12.0929	10.4485	6.32321	7.86953	4.64131	6.20273	3.12614	4.05537	2.05479	2.57023	10.0233	13.2123	0	16.4966	11.0736	5.5167	24.2655	6.06637	18.1991	15.5142	5.13897	316.063	1.09091	1.77273	2.45455	0	-2.71	22	304.246	123731	14.2367	5.24406	2.69121	125.744	12.2345	0.320578	12.2345	0.276298	0.0178535	0.276298	-3.75012	-0.320578	1.4626	81.8621	316.342
384	1.63394	859.631	20.8028	15.9004	16.7948	13.9692	9.55698	10.0734	7.0822	7.70555	5.13086	5.54795	3.70554	4.00765	23.1683	19.4901	0	18.4938	19.2625	11.1269	4.89991	0	60.6637	17.9456	0	412.146	1.03448	1.65517	2.27586	0.318182	-2.8	29	388.319	4.27203e+06	20.922	9.60415	5.17412	174.876	12.8522	0.479712	12.8522	0.325942	0.252186	0.325942	-1.02847	-0.479712	2.4606	112.617	412.511
385	3.51644	126.49	6.56891	4.16448	4.16448	3.68074	2.03515	2.03515	1.30697	1.30697	0.628398	0.628398	0.185658	0.185658	12.0111	4.79454	0	6.42082	0	0	0	6.06922	0	0	16.1021	114.043	2	2.5	2.625	0.5	-1.08	8	108.056	45.115	6.92	2.99254	2.15722	46.5223	9.8131	0.48006	9.8131	0.321046	0.12963	0.321046	-1.13282	-0.48006	-0.68802	25.8412	114.104
386	-7.2e-08	70.5684	7.1547	4.98655	6.09073	3.4641	1.8165	1.8165	0.983163	0.983163	0	0	0	0	11.9386	0	0	17.0687	0	13.8475	0	0	0	0	19.8021	173.962	1	1	1	0.5	-0.540519	9	167.885	19.9609	15.7928	10.4424	761.007	63.347	8.88889	2	8.88889	2	0	0.550477	-1.08333	-0.550477	-2.4901	21.362	173.933
387	2.22871	521.951	14.372	12.5432	12.5432	9.68154	7.05042	7.05042	5.32138	5.32138	3.39627	3.39627	2.22749	2.22749	0	0	0	6.10397	0	13.1516	16.6904	0	6.06637	74.4499	4.73686	269.178	0.95	1.6	2.25	0.333333	-1.64	20	246.204	37793.3	14.7626	7.22467	3.92476	121.552	6.16421	0.367449	6.16421	0.107851	0.0114352	0.107851	0.0114352	-0.367449	3.66262	83.97	269.388
388	3.20481	57.9134	4.28446	2.77006	2.77006	2.27006	1.18972	1.18972	0.606493	0.606493	0.201184	0.201184	0	0	5.90718	4.79454	0	0	0	6.07602	0	0	0	12.3126	0	71.0371	2	2.2	2.2	0	-0.79	5	66.039	9.65148	4.21	1.52153	3.21	30.2809	9.47222	0.366133	9.47222	0.240297	0.481481	0.240297	-0.481481	-0.366133	-0.3423	19.3914	71.079
389	2.52597	311.416	8.55204	7.00135	7.81784	5.77086	3.96756	5.12226	2.89505	4.00022	2.04645	3.03205	1.41649	2.47814	0	0	0	0	5.94834	29.3144	5.56345	0	18.6856	9.96796	5.73367	181.067	1.41667	2.25	3.08333	0.5	-0.77	12	170.176	698.615	7.85739	2.93568	1.26509	75.7876	5.55366	0.367776	5.55366	0.219956	0.414954	0.219956	0.414954	-0.367776	1.15652	51.0474	181.264
390	3.31809	86.1075	6.56891	4.62552	5.44201	3.68074	2.15491	3.54876	1.40007	2.31076	0.663422	1.35587	0.250847	0.752541	12.0111	4.79454	0	0	5.75285	0	11.7619	0	6.25577	0	10.8402	135.035	2	2.5	2.625	0.75	-0.22	8	126.116	45.115	7.78	3.74219	2.87292	52.2528	9.95088	0.480064	9.95088	0.320832	0.481481	0.320832	-0.931157	-0.480064	-0.2387	33.9932	135.188
391	1.57513	1075.87	19.5623	15.2587	16.0752	13.4873	9.22698	10.7733	6.96639	8.52781	4.85165	5.76265	3.39748	3.95696	10.0233	8.4178	0	10.8438	35.256	0	50.5642	12.1327	0	25.2527	9.87584	402.147	1.21429	2.03571	2.82143	0.388889	-2.72	28	380.304	3.28498e+06	18.6344	7.7221	4.22807	162.351	11.5518	0.475718	11.5518	0.244607	0.00659209	0.244607	-3.79543	-0.475718	2.703	104.852	402.48
392	2.22974	670.452	11.8281	9.46044	9.46044	8.25402	5.38883	5.38883	3.96177	3.96177	2.87982	2.87982	1.87428	1.87428	0	0	0	0	11.5955	16.6436	0	0	36.0107	28.1671	5.73367	224.106	1.11765	1.88235	2.64706	0.0769231	-2.36	17	212.171	14004.4	9.83701	3.58944	1.54016	98.7334	5.75321	0.369158	5.75321	0.201987	0.483992	0.201987	0.483992	-0.369158	2.2175	68.3574	224.267
393	2.23169	937.609	21.7148	14.8952	14.8952	13.5783	8.00644	8.00644	5.86584	5.86584	3.71106	3.71106	2.42717	2.42717	44.8892	34.9242	0	17.9198	5.56345	12.1327	31.1892	0	0	5.31679	9.84339	405.081	1.06897	1.58621	2	0.176471	-4.22	29	390.199	1.52461e+06	21.0843	8.6456	5.3824	162.194	11.1789	0.49731	11.1789	0.326046	0.00530385	0.326046	-1.20441	-0.49731	2.1327	96.8761	405.319
394	2.9138	250.545	8.26758	6.07311	6.07311	5.23638	3.11147	3.11147	2.03365	2.03365	1.33697	1.33697	0.733596	0.733596	5.96931	4.79454	0	5.56345	5.74951	0	19.2425	12.1327	0	0	9.84339	152.047	1.36364	1.90909	2.27273	0.125	-1.51	11	144.085	335.479	7.59537	3.05314	1.70318	64.2306	10.3597	0.496768	10.3597	0.335183	0.269259	0.335183	-0.923469	-0.496768	1.3934	39.9533	152.149
395	1.52685	908.083	24.1814	19.3407	19.3407	15.4202	11.9726	11.9726	10.9536	10.9536	9.4169	9.4169	7.69683	7.69683	41.4487	29.3912	0	54.6352	12.8416	24.8356	0	6.07602	6.92374	6.92374	9.84339	462.225	1.12121	1.84848	2.54545	0.76	-2.06	33	428.267	1.66867e+07	24.0769	8.30752	3.75068	192.927	13.0919	0.481219	13.0919	0.306313	0.018543	0.306313	-1.71206	-0.481219	2.1973	115.885	462.539
396	1.95817	761.247	15.1041	12.7633	13.5798	10.7372	7.83719	8.71684	6.20233	7.11845	4.76968	5.72514	3.5581	4.39899	0	4.79454	0	5.78324	6.42082	30.8083	27.8366	11.3368	6.06637	41.5931	0	309.119	1.04545	1.81818	2.63636	0.315789	-1.71	22	290.282	212282	13.919	5.48813	2.25054	134.633	12.5893	0.305731	12.5893	0.177295	0.264794	0.177295	0.264794	-0.305731	4.0144	91.5485	309.434
397	3.0034	241.675	7.56048	5.02032	5.02032	4.69838	2.63373	2.63373	1.77351	1.77351	1.06053	1.06053	0.574349	0.574349	4.92331	10.1143	0	11.4369	0	0	24.2655	0	0	0	5.10653	139.027	1.3	1.8	2.2	0	-1.58	10	134.07	180.913	6.53876	2.34499	1.22262	56.8786	10.0361	0.507958	10.0361	0.269195	0.0159259	0.269195	-0.514444	-0.507958	1.3004	34.7612	139.11
398	3.50036	99.4307	7.98313	6.76124	6.76124	4.71874	3.94712	3.94712	2.58564	2.58564	1.74818	1.74818	0.952744	0.952744	5.96931	4.79454	0	5.91791	0	25.6833	0	0	6.92374	6.92374	5.10653	144.115	1.5	2.1	2.4	0.875	-0.53	10	128.086	137.981	9.47	5.27017	3.48682	62.2496	10.4364	0.481027	10.4364	0.305976	0.111157	0.305976	-0.642639	-0.481027	2.2874	40.9418	144.214
399	1.68706	940.636	21.3446	14.6765	15.571	13.6419	8.16128	9.65672	6.09296	7.47084	4.10516	4.99119	2.60287	3.35367	57.5874	24.4661	0	16.9817	0	0	17.2217	0	0	23.9994	21.3107	434.095	1.34483	2.06897	2.75862	0.538462	-2.23	29	415.15	2.81575e+06	21.4782	8.25303	4.36283	162.013	11.8194	0.529259	11.8194	0.529259	0.102584	0.394135	-4.90961	-0.394135	-2.9925	92.5895	434.302
400	3.17377	266.592	14.8911	13.1501	13.1501	9.77006	8.28805	8.28805	5.37447	5.37447	3.34128	3.34128	2.08765	2.08765	5.96931	4.79454	0	0	6.42082	25.6833	44.9458	0	0	31.2278	5.10653	280.24	0.8	1.35	1.95	0.722222	-1.05	20	248.196	22676.5	18.95	16.0057	16.95	124.52	10.3186	0.48123	10.3186	0.30284	0.323902	0.30284	-0.670665	-0.48123	5.8845	86.9938	280.452
401	2.04939	728.879	14.2757	10.3129	10.3129	9.57972	5.86462	5.86462	4.31719	4.31719	2.96873	2.96873	2.01691	2.01691	11.6101	14.2915	0	5.74951	28.4566	12.152	18.2088	6.07602	0	11.8957	4.73686	271.064	1.35	2.15	2.85	0	-2.82	20	261.167	50309	12.226	4.37876	1.89062	113.731	13.3057	0.507858	13.3057	0.213707	0.0667469	0.213707	-0.844308	-0.507858	3.0434	72.8125	271.247
402	3.57792	98.3531	5.86181	3.41803	4.31246	3.18074	1.55164	2.18409	0.886443	1.20267	0.382143	0.669356	0.0676302	0.202891	11.7526	9.58907	0	5.75285	0	0	0	0	0	12.6288	5.10653	119.988	1.57143	2	2	0.333333	-0.51	7	116.097	27.9771	6.49	2.6277	2.2186	45.7415	9.83565	0.475477	9.83565	0.372547	0.226852	0.372547	-1.4213	-0.475477	-0.4301	26.4958	120.129
403	1.78782	996.606	18.8028	15.5666	16.3226	13.1142	9.55051	9.92847	7.43325	7.86968	5.45683	5.7088	3.9146	4.04059	0	4.79454	0	11.6011	6.42082	59.4044	0	4.6818	48.5309	11.9476	16.6996	381.161	1.03704	1.77778	2.55556	0.363636	-2.17	27	357.715	2.00317e+06	18.2053	7.82916	3.91907	163.926	13.1402	0.306287	13.1402	0.274406	0.0277863	0.274406	0.0277863	-0.306287	4.2975	110.646	381.907
404	2.9935	26.5293	5.1547	2.66656	9.01054	2.64273	1.2062	4.86891	0.66891	7.07246	0.190476	5.14286	0	0	0	0	0	0	7.47288	0	0	0	0	63.7198	0	341.689	0.666667	0.833333	0.833333	1	1.92	6	343.638	13.6096	7.92	3.86633	4.08892	70.5744	3.26157	0.0919794	3.26157	0.0919794	0.310185	0.0742996	0.310185	-0.0742996	3.2182	43.284	345.654
405	1.79838	492.508	14.4934	12.6121	12.6121	10.3265	7.76629	7.76629	5.84012	5.84012	4.19877	4.19877	2.91868	2.91868	0	0	0	6.10397	6.10397	25.9312	11.1269	0	0	72.6113	4.73686	281.178	0.857143	1.33333	1.80952	0.368421	-1.64	21	258.215	102331	14.3037	6.87954	3.71699	126.911	6.48519	0.36546	6.48519	0.10791	0.0424131	0.10791	0.0424131	-0.36546	3.8868	86.331	281.399
406	1.56747	1350.67	19.7943	15.5927	15.5927	14.1698	9.44677	9.44677	7.15188	7.15188	5.23418	5.23418	3.74574	3.74574	5.96931	4.79454	0	6.42082	0	38.8507	10.7724	0	48.7919	46.3662	5.10653	378.137	0.862069	1.62069	2.41379	0.04	-3.92	29	360.287	8.43084e+06	17.197	6.91157	3.25233	167.023	10.8978	0.480986	10.8978	0.307315	0.0295951	0.307315	-0.824934	-0.480986	5.6772	115.811	378.431
407	1.76863	1072.49	22.0517	16.354	17.1705	14.1124	9.0233	10.8716	6.84093	8.82337	4.82262	6.1258	3.20313	4.07724	33.0044	21.9932	0	29.121	25.9312	24.5853	11.415	0	0	15.2847	10.4705	441.128	1.3	1.96667	2.53333	0.388889	-2.86	30	420.292	3.53264e+06	21.8395	8.47952	4.48703	171.858	14.2042	0.495871	14.2042	0.224351	0.078973	0.224351	-3.23355	-0.495871	1.4125	105.848	441.46
408	2.18307	1167.3	38.9634	32.9379	32.9379	23.4255	18.4941	18.4941	16.4719	16.4719	11.8216	11.8216	8.41033	8.41033	107.535	35.1217	0	31.4083	6.42082	0	27.881	41.5424	25.919	0	28.4212	733.461	0.882353	1.4902	2.03922	0.945946	-1.3	51	666.401	2.69033e+10	44.0995	17.0145	9.50633	303.595	14.0732	0.458937	14.0732	0.311188	0.0935549	0.311188	-1.99441	-0.458937	1.7856	186.258	733.937
409	3.25759	59.8135	5.1547	3.51016	3.51016	2.64273	1.62709	1.62709	1.12691	1.12691	0.389528	0.389528	0	0	12.0111	4.79454	0	0	0	0	6.92374	0	0	0	10.8402	89.0477	2	2.16667	2.16667	0.666667	-0.57	6	82.038	13.6096	5.43	1.76763	1.72155	35.7648	9.57407	0.480094	9.57407	0.319678	0.731481	0.319678	-0.962963	-0.480094	-0.5818	21.2852	89.094
410	2.49876	231.985	8.26758	5.81918	5.81918	5.19838	3.15529	3.15529	2.2257	2.2257	1.31188	1.31188	0.720551	0.720551	12.0111	4.79454	0	6.42082	0	5.69393	6.32732	6.19684	0	9.96796	10.8402	155.069	1.90909	2.63636	3.09091	0.333333	-1.36	11	146.085	394.89	7.74373	3.1565	2.04749	63.2507	10.2662	0.480077	10.2662	0.320376	0.287037	0.320376	-1.00037	-0.480077	-0.6359	37.9029	155.157
411	2.85118	245.529	8.26758	5.89691	5.89691	5.21521	3.2491	3.2491	2.22659	2.22659	1.42474	1.42474	0.802952	0.802952	12.0111	4.79454	0	0	5.56345	0	0	24.2655	6.06637	0	10.8402	151.063	1.36364	1.90909	2.36364	0.125	-1.35	11	142.093	335.479	7.75363	3.16343	1.78231	64.4569	10.3747	0.479831	10.3747	0.324622	0.625	0.324622	-1.00352	-0.479831	0.771	41.0062	151.165
412	3.34342	73.3352	5.86181	3.79462	3.79462	3.18074	1.86624	1.86624	1.18043	1.18043	0.571131	0.571131	0.100817	0.100817	12.0111	4.79454	0	6.54476	0	0	0	0	0	0	16.5739	104.059	1.85714	2.28571	2.28571	0.666667	-0.61	7	96.045	27.9771	6.39	2.54399	2.13212	41.1047	9.72532	0.48005	9.72532	0.321291	0.00462963	0.321291	-1.05324	-0.48005	-1.643	24.6656	104.109
413	1.73494	766.567	20.4828	17.9695	17.9695	13.049	11.0052	11.0052	10.4687	10.4687	9.28503	9.28503	8.0462	8.0462	5.60105	14.3836	0	28.3658	36.5133	32.1041	12.4968	6.92374	6.07602	20.7712	4.73686	386.246	1.07143	1.75	2.39286	0.791667	-1.45	28	352.26	1.61536e+06	19.8487	6.27201	2.44984	168.018	12.7913	0.450641	12.7913	0.303142	0.00469221	0.303142	-0.961052	-0.450641	4.6552	106.435	386.532
414	1.85165	642.471	19.1565	15.8639	15.8639	12.3642	9.27476	9.27476	7.35546	7.35546	5.05545	5.05545	2.92655	2.92655	29.1166	14.3836	0	0	38.8349	11.9843	4.89991	26.2412	19.0565	4.98398	4.73686	360.205	1.34615	2.11538	2.76923	0.6	-2.24	26	332.23	692235	20.0766	8.91929	4.89733	154.477	12.5424	0.464147	12.5424	0.328365	0.292319	0.328365	-0.710469	-0.464147	2.5537	97.331	360.454
415	4.07958	146.974	9.72361	6.29058	6.29058	5.54011	3.32832	3.32832	2.30978	2.30978	1.3905	1.3905	0.602409	0.602409	37.3089	4.79454	0	0	0	0	0	0	0	0	25.5326	180.063	1.16667	1.66667	2	0.833333	-0.53	12	168.06	358.753	11.47	5.17501	2.83881	68.6967	10.5209	0.393579	10.5209	0.18877	0.766929	0.18877	-1.86375	-0.393579	-3.3772	37.199	180.156
416	2.64	560.674	12.577	9.03711	10.549	7.98607	4.83778	5.5937	3.55634	4.37074	2.34348	3.08251	1.62579	1.92388	0	0	0	5.94834	21.5571	11.1269	0	12.1327	12.9901	9.96796	34.6692	268.028	1.05882	1.76471	2.35294	0.0909091	-1.52	17	259.055	6032.27	11.9507	4.39062	2.27577	108.579	5.96141	0.383007	5.96141	0.221717	0.156306	0.221717	0.156306	-0.383007	2.92322	71.0498	269.135
417	-8.85714e-08	126.661	9.86181	6.02742	10.1911	4.87832	2.26371	5.66335	1.12137	1.81532	0	0	0	0	39.7571	0	0	0	0	13.8475	0	0	0	0	24.2734	390.083	1	1	1	0.5	-0.408052	11	382.067	76.7809	16.9076	16.2953	3320.34	77.8173	9	0	9	0	0.833333	0	-2.5051	0	-0.0558	27.9926	390.131
418	5.15883	217.023	11.0774	5.50121	5.50121	5.44338	2.50061	2.50061	1.9517	1.9517	1.01896	1.01896	0.312311	0.312311	23.9907	35.5274	0	0	0	0	0	0	0	0	5.10653	213.986	0.923077	1.23077	1.30769	0.75	-1.02	13	213.028	260.659	11.98	2.73951	1.6767	65.9486	11.7506	0.476626	11.7506	0.460095	3.53257	0.460095	-6.60229	-0.476626	1.9039	23.5848	214.036
419	1.71734	1707.35	26.4135	18.4497	23.2547	16.8127	10.2534	14.8689	7.70427	12.6568	5.30704	8.82421	3.56032	6.33584	20.0466	26.7367	0	32.5941	37.6396	0	54.5973	0	6.92374	36.582	9.55612	655.892	0.972222	1.55556	2.11111	0.0869565	-2.71	36	640.202	7.27472e+07	26.3558	9.63211	5.06442	223.219	13.3723	0.505581	13.3723	0.261529	0.0407807	0.261529	-4.06765	-0.505581	4.905	141.155	658.346
420	1.30771	684.816	16.3552	14.6165	14.6165	11.8097	9.24986	9.24986	7.00638	7.00638	5.41618	5.41618	3.94216	3.94216	0	0	0	0	0	52.1102	35.7413	0	0	55.7535	0	325.227	0.958333	1.79167	2.625	0.578947	-1.88	24	298.244	669100	15.6363	6.93172	3.17653	143.838	4.43222	0.368752	4.43222	0.133785	1.02516	0.133785	1.02516	-0.368752	2.28752	96.496	325.46
421	3.36005	187.828	10.2676	7.86315	7.86315	6.03658	4.2865	4.2865	2.96361	2.96361	1.60164	1.60164	0.85494	0.85494	12.0111	4.79454	0	0	18.8012	12.8416	0	6.92374	0	4.9924	16.5739	187.132	1.53846	2.15385	2.61538	0.75	-1.1	13	170.107	519.86	11.9	6.41974	7.26697	77.8247	10.2987	0.480086	10.2987	0.319967	0.494516	0.319967	-0.945827	-0.480086	-0.0543	51.6256	187.243
422	2.9649	43.303	4.99156	3.16448	3.16448	2.80806	1.55171	1.55171	0.886005	0.886005	0.344142	0.344142	0.0430331	0.0430331	12.7108	4.79454	0	6.28616	0	0	0	0	0	0	10.2131	90.0317	1.83333	2.33333	2.33333	0.666667	-0.41	6	84.03	19.8003	5.59	2.80786	1.86855	35.2191	9.32588	0.393214	9.32588	0.150343	0.277778	0.150343	-1.18981	-0.393214	-1.4615	19.1566	90.078
423	1.60633	636.761	21.1375	18.2572	18.2572	13.5851	11.846	11.846	11.4354	11.4354	10.3342	10.3342	8.68403	8.68403	12.0733	20.1141	0	41.2945	30.0924	44.9458	0	0	0	20.7712	5.10653	408.288	1.03448	1.75862	2.44828	0.958333	-0.65	29	368.259	2.91045e+06	21.5771	7.49065	3.26673	174.448	11.4699	0.48123	11.4699	0.30285	0.0956814	0.30285	-0.748183	-0.48123	3.4487	110.037	408.579
424	2.64145	615.577	15.8948	10.024	14.5596	9.73496	5.44291	7.7107	4.13949	6.52422	2.83385	5.06317	1.76987	3.19599	0	10.2131	0	59.1825	0	0	12.1327	0	0	0	69.6056	403.85	0.619048	0.952381	1.28571	0.0769231	-0.22	21	400.859	36043.7	17.1389	6.49231	3.26241	150.262	10.0188	0.506033	10.0188	0.138795	0.0306826	0.138795	-0.252193	-0.506033	6.609	89.0796	406.907
425	1.87964	1022.73	22.0517	15.1472	15.1472	14.0475	8.66819	8.66819	6.46046	6.46046	4.43166	4.43166	3.15127	3.15127	41.3102	31.5411	0	35.1148	6.42082	24.2655	12.1327	0	5.31679	4.73686	5.10653	427.084	0.966667	1.6	2.2	0.2	-3.43	30	413.213	3.86121e+06	21.283	8.13141	4.75643	166.321	14.4729	0.572597	14.4729	0.572597	0.0533545	0.477864	-4.92362	-0.477864	5.034	95.6195	427.325
426	1.07742	1640.79	29.6726	24.4545	24.4545	20.6763	15.396	15.396	13.1874	13.1874	10.6232	10.6232	8.64919	8.64919	29.6269	19.4901	0	36.1128	32.352	17.501	28.3368	4.89991	30.3318	46.6443	4.73686	583.279	1.16279	1.97674	2.7907	0.484848	-3.73	43	546.393	1.01863e+10	26.8645	9.38282	3.85557	249.506	14.1881	0.36088	14.1881	0.280215	0.171241	0.280215	-2.02667	-0.36088	2.0811	157.366	583.689
427	1.76532	1227.12	23.1122	17.4689	18.9807	15.9356	10.5379	11.2938	7.91661	8.73101	5.93612	6.54611	4.35805	4.92452	11.6344	13.5754	0	18.1393	32.5469	37.9328	17.0326	18.1991	12.1327	15.5335	23.2019	488.098	0.909091	1.63636	2.33333	0.208333	-2.87	33	469.193	3.67736e+07	21.9486	8.81715	4.00912	199.442	14.8983	0.368906	14.8983	0.326378	0.181273	0.326378	-0.672327	-0.368906	5.7095	127.713	489.353
428	4.38173	131.037	7.6547	5.21092	5.21092	3.88675	2.35546	2.35546	1.93355	1.93355	1.10198	1.10198	0.150588	0.150588	17.3536	9.58907	0	0	0	13.8475	0	0	0	0	10.2131	132.042	1.44444	1.77778	1.77778	0.6	-0.9	9	124.051	54.465	8.1	2.14423	1.49883	52.1105	10.2761	0.478777	10.2761	0.342735	0.768519	0.342735	-2.22222	-0.478777	-0.589	28.9406	132.115
429	2.25	7.50978	2.12132	1.82246	1.82246	1.5	1.07735	1.07735	0.612372	0.612372	0.204124	0.204124	0	0	0	0	0	0	0	13.2138	0	0	0	4.73686	0	44.0262	1.33333	1.66667	1.66667	1	-0.04	3	40.021	8.75489	1.29784	0.206165	0.00340278	19.2119	4.5	0.376668	4.5	0.0701144	1	0.0701144	1	-0.376668	0.0166	10.819	44.053
430	1.4792	1123.97	21.3552	16.3528	17.9857	14.3189	9.36235	12.2425	6.78916	10.665	5.04623	8.85374	3.38044	6.24076	20.0466	16.8356	0	35.97	30.4623	0	39.9857	18.1991	0	0	14.2106	454.087	0.733333	1.23333	1.8	0.368421	-2.34	30	432.35	6.62032e+06	20.9136	8.06276	3.85043	175.413	13.0176	0.496767	13.0176	0.242799	0.0616666	0.242799	-3.77832	-0.496767	1.1616	107.944	454.526
431	1.51168	1434.39	22.3632	17.862	17.862	16.191	10.9689	10.9689	8.42937	8.42937	6.4022	6.4022	4.67369	4.67369	0	10.0564	0	11.949	36.6967	34.138	0	12.3937	64.1948	16.37	4.73686	435.17	1.15152	2.09091	3	0.192308	-4.15	33	414.319	7.87437e+07	19.5289	7.76483	3.41228	190.386	13.2749	0.45595	13.2749	0.243714	0.0731177	0.243714	-0.238464	-0.45595	3.95708	124.106	435.487
432	2.2894	846.507	14.2757	10.1996	10.1996	9.54171	5.83661	5.83661	4.35981	4.35981	2.94644	2.94644	2.02188	2.02188	5.42879	20.1141	0	33.978	5.56345	6.06637	24.2655	12.1327	0	0	4.41715	270.053	0.85	1.55	2.25	0	-2.95	20	260.16	38062.8	12.1028	4.3078	1.94826	112.519	12.0209	0.507966	12.0209	0.196579	0.0188225	0.196579	-0.410347	-0.507966	2.5768	72.9144	270.24
433	1.26952	1101.62	20.1752	16.9449	16.9449	14.8653	10.5611	10.5611	7.68009	7.68009	5.66034	5.66034	3.97809	3.97809	0	0	0	0	0	46.8021	32.352	12.3937	47.3714	32.0993	4.73686	399.206	0.833333	1.63333	2.43333	0.291667	-3.25	30	374.298	1.84997e+07	18.7581	8.63089	4.0447	175.713	5.94223	0.492264	5.94223	0.162319	0.734059	0.162319	0.734059	-0.492264	4.323	117.44	399.498
434	1.0705	2354.73	38.5678	27.4709	29.2598	24.8527	15.4215	18.4124	12.0557	15.0995	8.39767	10.9993	5.55348	7.65016	89.5046	54.0386	0	34.0168	5.5167	17.4542	15.4615	25.9802	4.98398	33.7543	14.9943	785.157	0.981132	1.67925	2.41509	0.444444	-4.13	53	752.293	2.91794e+11	38.59	14.5997	7.90613	295.204	12.5347	0.480708	12.5347	0.480708	0.0293278	0.388448	-5.54164	-0.388448	-2.42396	176.834	785.557
435	3.29248	52	6.56891	4.35777	6.14662	3.71874	2.29868	3.56359	1.49984	2.23014	0.81827	1.56651	0.243352	0.730056	12.2079	0	0	11.5057	0	0	0	0	0	25.2576	10.2131	154.012	1	1.25	1.375	1	0.62	8	144.176	53.4728	8.62	4.49424	2.81395	59.7327	8.75116	0.389546	8.75116	0.0894275	0.279491	0.0894275	-0.739969	-0.389546	-0.4322	39.7196	154.256
436	2.10299	888.266	16.8864	11.1707	14.3427	10.7906	6.19417	7.78016	4.73662	6.38395	3.22118	4.5768	2.14657	3.29999	11.5328	25.2206	0	44.3568	4.47272	6.06637	18.2088	0	0	31.8599	4.73686	441.869	1	1.69565	2.3913	0	-2.19	23	435.967	147455	15.6961	5.4658	2.53267	146.075	12.2919	0.507678	12.2919	0.235227	0.0232866	0.235227	-0.585908	-0.507678	3.6502	87.8787	444.031
437	3.93769	381.487	19.8911	15.6322	16.5266	12.1996	8.99048	10.4859	6.05864	7.57172	3.52844	4.55444	2.19927	2.78382	33.3167	22.6297	0	6.60688	6.60688	26.3723	32.1041	0	0	16.1843	9.26061	408.189	0.961538	1.5	2.03846	1	-0.18	26	376.138	227115	25.82	14.8259	17.2447	153.508	12.107	0.471845	12.107	0.471845	0.150529	0.378644	-4.47946	-0.378644	4.8546	92.0103	408.394
438	1.82015	626.374	17.5436	14.9398	14.9398	11.0611	9.39413	9.39413	9.43763	9.43763	8.60425	8.60425	6.79106	6.79106	28.2038	15.0076	4.39042	17.6191	32.1041	18.4147	0	6.07602	20.7712	0	0	336.21	1.125	1.83333	2.54167	0.85	-0.74	24	307.215	228932	16.7136	4.70154	1.7185	142.876	16.6346	0.389726	16.6346	0.155201	0.0865392	0.155201	-1.69208	-0.389726	3.3322	89.0726	336.447
439	1.53654	1058.62	19.5623	15.2587	16.0752	13.4873	9.22698	10.7733	6.96294	8.52436	4.87193	5.80116	3.3746	3.89004	10.0233	8.4178	0	4.89548	41.2044	0	44.2368	18.4601	0	25.2527	9.87584	402.147	1.14286	1.89286	2.60714	0.388889	-2.72	28	380.304	3.30748e+06	18.6344	7.7221	4.22807	162.351	11.3708	0.475718	11.3708	0.244607	0.0400241	0.244607	-3.73177	-0.475718	2.703	104.852	402.48
440	1.34069	943.323	19.468	16.5252	16.5252	14.3485	10.5249	10.5249	7.74753	7.74753	5.73133	5.73133	4.14006	4.14006	0	0	0	0	17.6374	43.3252	37.7915	6.32732	0	54.7509	9.72084	393.228	1	1.7931	2.58621	0.47619	-2.87	29	366.279	1.09866e+07	18.1772	8.24374	4.11922	169.649	5.43299	0.377778	5.43299	0.230874	0.463709	0.230874	0.463709	-0.377778	3.6777	114.936	393.495
441	2.00865	934.244	18.6814	13.1928	15.3503	12.4904	7.47191	8.55066	5.16092	6.40655	3.36161	4.0326	2.1592	2.6124	17.4517	13.1712	0	28.8436	16.6597	6.06637	18.1991	6.06637	22.5909	20.8309	10.1508	475.012	1.07692	1.88462	2.61538	0.125	-2.34	26	462.108	906576	18.4511	7.91028	3.90458	159.676	14.3705	0.403327	14.3705	0.315289	0.0165171	0.315289	-1.18508	-0.403327	3.8727	99.5938	475.212
442	1.72206	584.198	24.61	17.8545	17.8545	15.5093	10.7923	10.7923	8.78984	8.78984	6.48218	6.48218	4.40052	4.40052	98.3521	35.7457	0	12.9656	0	0	0	0	0	0	41.8821	484.238	0.666667	1.18182	1.69697	1	-0.6	33	448.215	1.36548e+07	26.9953	10.9837	5.32388	189.299	10.9344	0.393567	10.9344	0.186623	0.0849474	0.186623	-1.6616	-0.393567	-7.2914	107.792	484.503
443	1.49544	1440.89	22.5264	18.5973	18.5973	16.1142	11.5651	11.5651	9.09984	9.09984	7.22243	7.22243	5.51059	5.51059	0	9.58907	0	11.8144	17.188	52.4431	12.8416	0	48.6614	39.0787	0	438.206	0.939394	1.66667	2.45455	0.259259	-3.64	33	412.323	7.95282e+07	20.0015	7.74353	3.20928	191.426	13.0738	0.360539	13.0738	0.259139	0.334527	0.259139	-0.343366	-0.360539	4.1741	130.469	438.531
444	2.38515	507.467	13.4472	9.10174	9.10174	8.4516	5.11995	5.11995	3.89278	3.89278	2.72541	2.72541	1.74978	1.74978	48.4715	19.398	0	0	4.5671	6.19684	0	0	0	4.98398	15.5771	261.076	1.5	2.16667	2.72222	0.555556	-1.55	18	249.113	11734.4	12.8953	4.61119	1.96751	100.063	13.2196	0.393567	13.2196	0.351414	0.547262	0.351414	-1.48178	-0.393567	-2.4239	55.8768	261.209
445	1.81913	849.199	17.1041	13.5923	13.5923	11.5586	8.03993	8.03993	6.05527	6.05527	4.38314	4.38314	3.09861	3.09861	12.0111	9.90106	0	11.7358	0	12.8416	16.3359	24.015	12.1327	35.3158	5.73367	323.163	1.25	2	2.70833	0.263158	-2.66	24	302.228	386691	16.2067	6.84436	3.30875	140.294	11.2164	0.391259	11.2164	0.268389	0.162437	0.268389	-0.562828	-0.391259	2.6899	93.7317	323.396
446	2.61072	533.338	11.7067	8.17503	8.17503	7.57539	4.58153	4.58153	3.38701	3.38701	2.33414	2.33414	1.5118	1.5118	11.9386	9.58907	0	11.1269	10.7724	0	24.2655	12.1327	0	0	10.2131	216.042	0.75	1.125	1.4375	0	-2.36	16	208.128	4477.98	10.1678	3.65711	1.72489	90.7545	10.7257	0.477639	10.7257	0.335201	0.190347	0.335201	-0.996101	-0.477639	2.2362	57.8666	216.192
447	3.09272	251.05	8.43072	7.25661	7.25661	5.10906	3.90502	3.90502	3.21697	3.21697	1.80795	1.80795	1.14192	1.14192	0	5.10653	0	0	11.6674	11.1269	0	6.06637	19.0565	13.8475	0	150.104	1.27273	1.90909	2.36364	0.4	-0.98	11	136.109	252.107	8.1198	2.95161	1.73203	67.6854	9.46176	0.507655	9.46176	0.118789	0.398704	0.118789	0.398704	-0.507655	2.82402	46.9328	150.221
448	3.73174	320.051	19.6231	17.6872	17.6872	12.5656	10.8789	10.8789	7.40614	7.40614	5.0584	5.0584	2.90082	2.90082	0	9.58907	0	11.9386	50.7329	25.6833	25.6833	0	0	27.6949	9.47373	370.308	0.653846	1.03846	1.34615	0.909091	-1.06	26	328.238	367646	24.94	17.3586	14.1454	160.953	11.7978	0.46538	11.7978	0.305288	0.139881	0.305288	-0.139881	-0.46538	6.066	106.998	370.574
449	1.94	150.028	7.47469	7.05204	7.05204	5.23489	5.02357	5.02357	5.27993	5.27993	4.0856	4.0856	4.17763	4.17763	0	0	0	0	5.53893	17.7537	38.5249	0	0	0	5.73367	151.136	0.818182	1.18182	1.45455	1	-0.04	11	134.117	434.356	6.4732	1.82009	0.868252	68.3461	6.32083	0.32503	6.32083	0.0161841	0.300347	0.0161841	0.300347	-0.32503	1.9139	45.0904	151.253
450	3.12601	66.4804	5.86181	4.89385	4.89385	3.1259	2.29865	2.29865	1.65819	1.65819	0.401666	0.401666	0.331927	0.331927	0	4.79454	0	12.0733	0	0	6.92374	0	13.8475	4.73686	0	102.068	1.57143	2	2	0.8	-0.53	7	92.053	19.0936	6.47	2.61092	5.47	43.4741	10.0319	0.463156	10.0319	0.302379	0.025463	0.302379	-0.212963	-0.463156	0.9579	26.902	102.133
451	2.24954	68.2492	5.11288	4.44378	4.44378	3.39385	2.91123	2.91123	2.09934	2.09934	1.41123	1.41123	0.946114	0.946114	0	4.79454	0	0	5.78324	25.6833	6.42082	0	0	0	0	98.0732	1	1.57143	1.85714	0.833333	-0.33	7	88.065	47.1973	4.81993	2.10197	1.29815	43.7197	10.4631	0.299718	10.4631	0.132411	0.46412	0.132411	0.46412	-0.299718	1.5196	28.092	98.145
452	1.67873	1114.83	21.9575	17.0815	19.4098	14.9567	10.1576	11.7301	7.27903	9.12408	5.11162	6.74741	3.61495	5.09686	0	4.79454	0	11.8555	55.2976	19.6343	24.1784	18.1991	6.92374	20.1847	33.6724	479.095	1.22581	2	2.74194	0.380952	-2.13	31	457.237	1.39603e+07	22.0778	9.56346	4.8727	194.06	12.2924	0.49067	12.2924	0.260942	0.10585	0.260942	-0.163741	-0.49067	4.4716	126.46	480.421
453	3.39522	116.315	8.14626	6.33262	7.14912	4.53658	3.06316	5.2735	2.42313	4.80257	1.1543	2.2065	0.486144	1.21148	12.0111	4.79454	0	0	17.3158	5.75285	0	0	0	12.5115	10.8402	164.074	1.7	2.2	2.5	0.833333	-0.22	10	150.138	111.042	9.78	4.57316	4.63927	63.9508	10.1899	0.480084	10.1899	0.320158	0.303981	0.320158	-0.897731	-0.480084	-0.3337	44.3082	164.25
454	2.5281	854.326	20.0267	15.3635	16.18	12.8061	8.29661	9.73667	6.25197	8.14253	4.04778	5.88935	2.71972	4.42774	21.9723	13.2123	0	17.3581	11.313	4.30522	37.5721	37.6571	0	4.98398	9.94412	393.136	1.25926	1.92593	2.40741	0.333333	-2.49	27	370.281	824863	20.8175	8.93676	4.81907	158.357	13.3057	0.496767	13.3057	0.261557	0.0172038	0.261557	-4.04554	-0.496767	1.8111	98.515	393.465
455	3.52545	145.137	7.49156	4.22071	5.11513	3.9165	1.83511	3.3654	1.15775	2.39711	0.3562	0.821648	0.139307	0.417922	20.3989	9.35959	0	0	0	0	0	0	0	4.52375	14.8934	155.982	1.55556	2	2.11111	0.5	-0.42	9	150.99	51.0034	8.58	2.9319	7.58	50.3116	9.74458	0.479521	9.74458	0.46964	0.981867	0.46964	-4.60042	-0.479521	-0.8197	25.6319	156.03
456	2.54941	487.073	10.1294	7.31918	7.31918	6.6647	4.17383	4.17383	3.11432	3.11432	2.09268	2.09268	1.47557	1.47557	5.96931	9.90106	0	12.1703	5.56345	10.9029	0	24.3959	0	4.98398	5.10653	191.058	1.42857	2.21429	2.92857	0.1	-1.97	14	182.114	2019.54	8.62041	3.06408	1.41634	79.8021	10.5189	0.507941	10.5189	0.307397	0.0382407	0.307397	-0.880331	-0.507941	1.5006	51.3033	191.186
457	1.85502	884.862	14.9409	12.1675	12.1675	10.8097	7.19338	7.19338	5.23446	5.23446	3.69017	3.69017	2.62931	2.62931	0	0	0	0	6.54476	39.3853	0	6.19684	49.3883	20.8195	4.98398	289.133	0.909091	1.86364	2.77273	0.117647	-2.79	22	274.222	252727	12.9137	5.19865	2.21247	127.663	4.72725	0.31878	4.72725	0.0893611	0.712028	0.0893611	0.712028	-0.31878	2.30932	86.4644	289.342
458	1.97331	619.768	14.2757	10.8785	11.695	9.63023	6.20727	7.60112	4.72082	5.63151	3.48237	4.14424	2.45678	3.06106	24.5398	10.2131	0	0	22.6041	0	6.32732	28.5922	6.25577	9.96796	10.4705	296.094	1.4	2.2	2.95	0.5	-1.35	20	280.224	56629.3	13.6247	5.20849	2.0455	119.32	10.1753	0.387483	10.1753	0.163927	0.377268	0.163927	-1.00098	-0.387483	-0.0043	76.246	296.352
459	2.75418	23.1194	4.99156	4.43878	4.43878	2.80806	2.41718	2.41718	1.69599	1.69599	1.0086	1.0086	0.129099	0.129099	0	0	0	0	12.5248	6.42082	0	0	6.92374	6.92374	5.10653	88.0888	1.66667	2.16667	2.16667	1	-0.04	6	76.054	19.8003	5.96	3.16161	2.21253	38.9933	8.33477	0.396099	8.33477	0.0456023	0.329861	0.0456023	0.329861	-0.396099	1.0248	26.5408	88.15
460	2.46495	490.451	10.6734	8.03477	8.03477	7.30886	4.64631	4.64631	3.20852	3.20852	2.18509	2.18509	1.51802	1.51802	12.5818	9.18495	0	0	5.68739	10.7724	0	6.06637	36.3982	5.31679	0	203.075	1.13333	1.86667	2.66667	0.0833333	-1.9	15	193.136	3599.37	9.64726	4.08662	1.95921	86.7199	12.0604	0.323235	12.0604	0.25529	0.619118	0.25529	-0.996804	-0.323235	2.7478	58.5527	203.216
461	2.31148	259.713	9.14842	7.99964	7.99964	6.37294	5.12959	5.12959	4.05759	4.05759	3.33756	3.33756	2.45413	2.45413	0	0	0	0	5.41499	6.54476	31.2467	0	0	30.3318	5.73367	175.136	1.07692	1.69231	2.23077	0.5	-0.82	13	158.139	1880.59	8.76395	3.5055	1.48599	79.9551	5.90082	0.329585	5.90082	0.00755204	0.306806	0.00755204	0.306806	-0.329585	2.4571	55.6424	175.275
462	3.6628	404.135	11.7486	7.4057	7.4057	6.91279	3.6111	3.6111	2.52843	2.52843	1.67362	1.67362	1.00709	1.00709	40.489	22.3562	0	0	0	7.1098	0	0	0	10.4705	0	223.026	1.06667	1.46667	1.73333	0.125	-1.79	15	218.085	1638.01	11.2857	3.75659	1.59941	81.4384	12.9782	0.490714	12.9782	0.254407	0.823724	0.254407	-1.87662	-0.490714	1.3505	41.3439	223.125
463	1.99709	946.709	21.5517	15.8442	17.3561	13.6844	8.70901	9.46494	6.23943	7.08307	4.18104	4.72885	2.49076	2.98507	17.9076	14.3836	0	23.6138	22.8804	11.1269	18.1991	19.0565	6.92374	10.6336	33.0453	438.075	1.06897	1.7931	2.44828	0.25	-2.77	29	419.135	1.69861e+06	22.5184	10.1348	6.37042	177.507	12.2168	0.493293	12.2168	0.325664	0.0312547	0.325664	-0.873613	-0.493293	4.81574	111.228	439.295
464	1.92139	904.785	20.6814	14.2995	16.5673	13.2569	7.97535	9.10924	5.51982	6.77066	3.39528	4.25579	2.09804	2.81013	17.9076	14.3836	0	34.3238	17.193	0	30.3318	6.06637	0	10.6336	44.6462	444.005	1	1.75	2.39286	0.166667	-2.48	28	430.566	1.10922e+06	21.816	10.1703	6.59762	175.08	12.1169	0.493527	12.1169	0.3257	0.000786547	0.3257	-0.901271	-0.493527	4.8523	106.764	445.686
465	2.03374	787.531	14.8196	11.4071	11.4071	10.169	6.30778	6.30778	4.39491	4.39491	3.01762	3.01762	2.05367	2.05367	0	0	0	5.94834	28.2198	5.74951	0	7.1098	42.4646	9.96796	20.9411	282.112	0.904762	1.61905	2.33333	0.0666667	-3.02	21	268.191	75126.8	12.986	5.16291	2.50771	120.881	5.92604	0.496764	5.92604	0.222054	0.140368	0.222054	0.140368	-0.496764	2.5951	81.4308	282.303
466	1.5489	1091.14	21.9575	16.7759	17.5318	14.8851	10.1929	10.5708	7.82768	8.26412	5.56007	5.79517	3.82472	4.00526	18.053	19.086	0	18.1452	36.6477	16.4664	12.1327	41.2981	0	10.3008	11.6009	443.141	1.16129	1.87097	2.58065	0.304348	-2.9	31	420.722	1.25912e+07	21.3365	9.07606	5.05783	183.554	13.2892	0.392991	13.2892	0.26789	0.218768	0.26789	-0.816478	-0.392991	3.2848	116.488	443.906
467	2.77051	502.859	10.1294	7.26678	7.26678	6.68154	4.13339	4.13339	3.02166	3.02166	2.09443	2.09443	1.39957	1.39957	5.96931	9.90106	0	11.313	0	10.7724	12.1327	6.06637	18.1991	0	5.10653	188.047	1.07143	1.64286	2.21429	0	-2.03	14	180.118	1786.46	8.56303	3.03014	1.2866	80.228	10.7054	0.507029	10.7054	0.338992	0.0660185	0.338992	-1.11736	-0.507029	2.2436	52.5721	188.182
468	1.58964	1180.8	21.2503	16.3257	17.0817	14.4187	9.57839	9.95635	7.2083	7.64473	5.0909	5.34288	3.50698	3.63297	12.0111	9.90106	0	11.7358	23.755	22.2266	6.32732	29.8204	30.3318	9.96796	21.7518	424.13	1.26667	2.03333	2.7	0.227273	-3.16	30	403.72	8.71251e+06	20.1266	8.29573	4.07773	177.669	11.3276	0.435802	11.3276	0.268389	0.171845	0.268389	-0.640293	-0.435802	3.9983	114.239	424.888
469	2.96254	275.006	9.13783	6.4355	6.4355	5.64707	3.54862	3.54862	2.49965	2.49965	1.6075	1.6075	0.883813	0.883813	6.10397	5.10653	0	18.0438	5.56345	0	18.1991	0	0	0	15.9467	169.074	1.25	1.91667	2.41667	0.25	-1.26	12	158.092	497.748	8.83311	3.42442	1.66374	69.8839	9.22685	0.50426	9.22685	0.157261	0.0875151	0.157261	-0.794907	-0.50426	0.0899	43.7858	169.18
470	1.60408	1054.05	21.0872	16.4848	17.2408	14.6221	8.87811	9.25607	6.08568	6.49288	4.31793	4.6329	2.9638	3.15986	0	0	0	6.79294	56.9112	0	0	57.8581	0	20.6015	35.2853	430.104	0.966667	1.73333	2.43333	0.2	-3.59	30	411.696	9.7745e+06	19.7146	8.4179	3.79011	177.41	6.32597	0.492634	6.32597	0.230923	0.140943	0.230923	0.140943	-0.492634	4.3717	112.27	430.848
471	2.84626	108.694	12.6066	12.0538	12.0538	8.41421	8.02333	8.02333	5.3198	5.3198	3.51167	3.51167	2.30635	2.30635	0	0	0	0	6.60688	6.42082	83.4707	0	0	6.92374	5.10653	242.261	0.470588	0.764706	1.05882	1	-0.04	17	208.175	6072.01	16.96	15.96	15.96	109.008	8.6434	0.396377	8.6434	0.0430524	0.373047	0.0430524	0.373047	-0.396377	5.46	77.3978	242.447
472	1.61679	1148.95	24.8277	17.7773	17.7773	16.1888	10.1594	10.1594	7.45316	7.45316	5.13326	5.13326	3.40394	3.40394	41.9096	29.0792	0	30.1648	24.4601	0	17.0326	12.1327	0	25.9183	10.8402	473.166	1.26471	1.97059	2.58824	0.3	-4.62	34	450.262	2.64738e+07	24.0309	10.3312	5.59055	191.717	12.3318	0.481229	12.3318	0.325721	0.0603256	0.325721	-1.32834	-0.481229	-0.7311	120.782	473.446
473	3.38892	61.419	6.78446	5.67888	5.67888	3.4165	2.82096	2.82096	2.86558	2.86558	0.794947	0.794947	0.722934	0.722934	11.705	0	0	0	6.42082	0	0	20.7712	0	0	10.2131	118.099	1.5	1.875	1.875	1	-0.08	8	104.064	23.0054	7.92	2.46448	5.92	50.1524	9.02806	0.393306	9.02806	0.0615773	0.407407	0.0615773	-0.728009	-0.393306	0.5282	32.5956	118.176
474	2.6504	289.902	8.97469	6.35757	6.35757	5.69838	3.49965	3.49965	2.3907	2.3907	1.44604	1.44604	0.85687	0.85687	11.7526	9.58907	0	6.42082	0	5.56345	0	24.2655	6.06637	0	5.10653	164.047	1.16667	1.75	2.25	0.111111	-1.64	12	156.096	526.605	8.45653	3.66501	2.1961	69.6435	10.7127	0.475492	10.7127	0.372014	0.0315741	0.372014	-1.37606	-0.475492	0.8828	42.7888	164.16
475	1.84928	762.982	17.8112	14.3273	14.3273	12.0249	8.5537	8.5537	6.51376	6.51376	4.46894	4.46894	3.09109	3.09109	5.90718	4.79454	0	17.6471	11.7662	36.9341	6.19684	0	31.1892	20.6015	11.4673	340.201	1.28	2.08	2.8	0.388889	-2.67	25	316.239	465471	17.1627	7.48028	4.245	146.783	11.6941	0.365431	11.6941	0.253547	0.0845825	0.253547	-0.573083	-0.365431	2.30932	98.8657	340.431
476	3.82468	51.8485	7.32843	5.11728	5.11728	4.24264	2.67912	2.67912	2.13246	2.13246	1.34164	1.34164	0.3	0.3	31.8425	0	0	0	0	0	0	0	0	0	20.4261	136.074	0.666667	0.888889	0.888889	1	-0.16	9	124.051	93.4099	8.84	3.78825	1.90738	53.376	8.49653	0.395523	8.49653	0.0626542	0.40625	0.0626542	-1.11111	-0.395523	-2.058	30.7762	136.147
477	2.68337	439.304	13.052	8.68481	9.57923	7.77668	4.60218	6.13248	3.37467	4.5384	1.92049	2.36914	1.16495	1.5613	19.8338	9.35959	0	12.1703	5.56345	0	24.2655	0	0	4.52375	20.627	261.04	1.35294	1.88235	2.29412	0.222222	-1.4	17	249.074	3735.39	13.6641	5.28705	4.96806	97.0735	10.5272	0.524296	10.5272	0.524296	0.00553682	0.480078	-4.56473	-0.480078	0.1125	58.4293	261.17
478	3.64932	358.099	16.6315	13.6687	13.6687	10.5577	8.29081	8.29081	5.54203	5.54203	3.30447	3.30447	2.04224	2.04224	12.0733	14.6956	0	18.6249	19.2625	12.8416	19.2625	6.07602	6.07602	19.0758	5.10653	310.214	1	1.72727	2.40909	0.666667	-1.42	22	280.194	47532.4	20.58	14.5145	14.9781	133.476	11.5784	0.48123	11.5784	0.30284	0.0160681	0.30284	-0.835032	-0.48123	4.0343	88.7736	310.434
479	1.99894	31.8743	3.69867	2.84703	2.84703	2.43185	1.6571	1.6571	1.13792	1.13792	0.606004	0.606004	0.173451	0.173451	0	0	0	12.7108	0	6.60688	0	0	0	4.73686	5.10653	74.0368	2	2.6	2.6	1	-0.08	5	68.031	29.6933	3.12325	0.953692	0.596978	30.3711	8.08102	0.393583	8.08102	0.103946	0.189815	0.103946	0.189815	-0.393583	-0.6225	16.8258	74.079
480	2.88406	132.283	10.6484	9.42653	9.42653	6.77006	5.98839	5.98839	3.97217	3.97217	2.4942	2.4942	1.58689	1.58689	5.96931	4.79454	0	0	6.42082	12.8416	44.9458	0	0	6.92374	5.10653	200.178	0.857143	1.28571	1.71429	0.916667	-0.53	14	176.13	1119.28	13.47	10.5502	11.47	87.7094	10.2064	0.48123	10.2064	0.30284	0.34309	0.30284	-0.659309	-0.48123	3.9919	59.4798	200.322
481	3.60958	93.4307	7.98313	6.76124	6.76124	4.71874	3.94712	3.94712	2.61251	2.61251	1.62351	1.62351	1.08821	1.08821	5.96931	4.79454	0	5.91791	0	25.6833	0	0	13.8475	0	5.10653	144.115	1.3	1.7	1.9	0.875	-0.53	10	128.086	134.888	9.47	5.27017	3.48682	62.2496	10.4794	0.481026	10.4794	0.305987	0.101852	0.305987	-0.635463	-0.481026	2.2874	40.9418	144.214
482	1.48623	1029.29	19.1147	14.5994	17.0019	13.0605	8.51395	10.7901	5.90878	8.55983	3.9666	6.01446	2.63299	4.15675	10.0233	8.4178	0	4.89548	25.0205	15.4224	0	30.5928	42.4839	30.9528	0	445.046	1.03704	1.85185	2.66667	0.15	-2.06	27	426.21	1.37737e+06	19.6947	9.23245	5.46029	167.253	12.5704	0.311966	12.5704	0.240726	0.275495	0.240726	-3.56693	-0.311966	3.5786	112.977	446.37
483	2.96687	472.367	9.42229	6.45976	9.37318	6.19838	3.61607	5.07278	2.58839	4.15778	1.76899	2.90401	1.15721	2.16976	0	5.10653	0	5.74951	14.1095	5.38622	0	18.3296	28.6572	4.98398	11.6009	304.91	1.46154	2.23077	3	0	-0.55	13	300.462	1131.07	9.02268	3.30521	1.46156	93.6921	9.65404	0.504591	9.65404	0.154758	0.195	0.154758	0.195	-0.504591	3.1984	61.1348	305.502
484	2.50427	541.882	12.4138	8.65284	8.65284	8.09222	4.87108	4.87108	3.47916	3.47916	2.38329	2.38329	1.55307	1.55307	17.6037	13.5754	0	11.1269	5.56345	12.1327	30.3318	0	0	0	5.10653	234.049	0.941176	1.47059	1.94118	0	-2.23	17	226.137	7424.85	11.2612	4.33101	2.15243	96.1403	13.439	0.477639	13.439	0.335179	0.0745347	0.335179	-1.07819	-0.477639	3.33	58.7533	234.201
485	3.1835	582.74	8.71518	5.72474	5.72474	5.6647	3.11237	3.11237	2.23737	2.23737	1.41972	1.41972	0.957754	0.957754	16.9388	14.3836	0	11.1639	0	0	0	0	4.98398	14.9519	0	168.028	0.75	1.33333	2	0	-2.05	12	164.08	696.087	6.64723	1.96887	0.797017	63.4657	10.9472	0.32688	10.9472	0.32688	0.0412963	0.299798	-0.650231	-0.299798	-1.7672	40.1608	168.112
486	1.8517	1322.64	23.7503	19.4591	20.2756	15.7556	11.1765	12.6166	8.23281	10.1707	5.87184	7.76648	4.10995	5.5589	15.5826	13.2123	0	10.7199	61.5531	12.1147	8.98702	25.2468	20.8951	19.9665	4.73686	474.205	1.12121	1.84848	2.51515	0.5	-2.76	33	444.347	2.59192e+07	23.3999	9.23863	4.39767	192.781	13.3295	0.493113	13.3295	0.298884	0.1465	0.298884	-3.69809	-0.493113	1.6109	125.986	474.587
487	1.72041	584.374	14.8281	13.0232	13.0232	9.94916	8.4257	8.4257	8.02148	8.02148	7.2656	7.2656	5.96867	5.96867	0	9.58907	0	16.6132	23.537	32.1041	11.9939	6.07602	6.07602	19.9235	0	284.178	1.04762	1.85714	2.66667	0.684211	-1.18	21	260.207	85969.5	13.4807	4.17823	1.64918	126.229	12.3403	0.299087	12.3403	0.177838	0.0486659	0.177838	-0.0486659	-0.299087	3.8634	81.623	284.399
488	3.06264	491.744	11.5854	7.43629	9.59379	6.91359	3.89193	4.97068	2.83341	3.9956	1.67801	2.44643	0.908325	1.37939	23.2602	14.3836	0	6.54476	3.57018	4.5671	6.19684	22.5909	4.98398	0	10.8402	324.956	1.66667	2.26667	2.8	0.285714	-1.16	15	316.998	1641.17	11.9123	4.57283	2.89222	97.056	11.2059	0.480036	11.2059	0.327938	0.179615	0.327938	-1.20546	-0.480036	-1.4469	59.6509	325.062
489	1.6968	545.91	15.7507	14.3217	14.3217	10.2784	9.24161	9.24161	9.23754	9.23754	8.52412	8.52412	6.80281	6.80281	5.60105	9.90106	0	10.83	11.7012	43.9399	24.8356	0	6.07602	20.7712	0	302.225	1	1.72727	2.5	0.85	-0.63	22	272.218	111572	14.9305	4.46559	1.73554	133.916	11.8295	0.389603	11.8295	0.155197	0.107372	0.155197	-0.48394	-0.389603	4.2693	87.3338	302.458
490	1.71639	635.075	25.3171	17.7422	17.7422	16.0474	10.596	10.596	8.33421	8.33421	6.09089	6.09089	4.05765	4.05765	111.938	56.1718	0	0	0	0	0	0	0	0	23.6843	504.169	0.441176	0.852941	1.35294	1	-0.64	34	472.182	2.35763e+07	27.9395	11.6081	5.37107	192.23	10.6027	0.393567	10.6027	0.186733	0.741218	0.186733	-1.90905	-0.393567	-7.573	101.253	504.438
491	2.31936	1105.44	15.2672	11.5368	11.5368	10.6647	6.91448	6.91448	5.22151	5.22151	3.92904	3.92904	3.05403	3.05403	5.96931	14.6956	0	11.9801	16.5969	16.4196	0	6.06637	46.8653	4.98398	0	292.085	1	1.59091	2.27273	0.0588235	-3.08	22	280.198	181919	12.6449	4.45889	1.6539	123.98	12.2912	0.480984	12.2912	0.307482	0.133637	0.307482	-0.923833	-0.480984	2.5611	84.3695	292.294
492	1.67785	1061.16	22.8801	17.5407	18.4351	15.3248	10.3066	11.802	7.44842	8.85455	5.03183	6.01704	3.63687	4.59638	38.3318	19.0475	0	24.7527	30.4263	0	17.2217	0	13.8475	20.2687	18.5212	469.136	1.28125	2.0625	2.8125	0.611111	-2.44	32	445.199	1.76515e+07	22.7432	9.1994	4.52332	182.595	12.2564	0.472277	12.2564	0.472277	0.161058	0.454587	-4.30402	-0.454587	1.69	108.209	469.391
493	3.34342	69.3352	5.86181	4.08713	4.08713	3.18074	2.08996	2.08996	1.26228	1.26228	0.671758	0.671758	0.17462	0.17462	12.0733	4.79454	0	6.42082	0	0	0	6.92374	0	0	10.2131	104.047	1.85714	2.28571	2.28571	0.75	-0.57	7	96.041	27.9771	6.43	2.57742	2.16665	41.5841	9.68032	0.479328	9.68032	0.332004	0.273148	0.332004	-1.18056	-0.479328	-0.1581	23.9336	104.105
494	3.16849	35.303	5.20711	4.35546	4.35546	2.56066	1.8867	1.8867	2.20366	2.20366	0.273861	0.273861	0	0	5.60105	0	0	0	0	0	0	20.7712	0	4.88757	5.25724	90.0681	1.33333	1.5	1.5	1	-0.08	6	80.042	12.1648	5.92	1.57879	3.92	37.6712	7.90278	0.251285	7.90278	0.0949098	0.402778	0.0949098	-0.402778	-0.251285	1.2745	23.4668	90.122
495	3.19607	295.737	8.43072	5.61208	5.61208	5.10906	2.92805	2.92805	2.08174	2.08174	1.2522	1.2522	0.729519	0.729519	5.96931	4.79454	0	11.313	5.68739	0	18.1991	0	0	0	15.9467	153.043	1.45455	2.09091	2.54545	0	-1.71	11	146.081	252.107	7.39764	2.49436	1.40295	62.8862	10.3322	0.506972	10.3322	0.338972	0.13963	0.338972	-1.16435	-0.506972	0.6726	39.4785	153.137
496	2.39756	621.107	15.4054	12.213	12.213	10.0832	6.24397	6.24397	4.34904	4.34904	3.03575	3.03575	2.02784	2.02784	0	0	0	5.94834	29.4872	11.1269	0	27.5262	12.1327	9.96796	25.6779	290.138	1	1.61905	2.09524	0.285714	-2.7	21	272.179	52230.2	14.7038	6.16731	3.07338	122.408	5.84811	0.492704	5.84811	0.221432	0.153835	0.221432	0.153835	-0.492704	1.2576	79.7608	290.323
497	1.5914	1184.01	19.6979	15.8449	15.8449	14.1142	9.66766	9.66766	7.79328	7.79328	6.16557	6.16557	4.83635	4.83635	6.04184	9.58907	0	31.1939	17.9198	27.7238	4.89991	11.9476	36.3982	11.0503	9.47373	389.138	1.06897	1.89655	2.7931	0.272727	-3.48	29	370.259	1.05672e+07	16.4722	5.76174	2.2393	166.351	13.0892	0.453595	13.0892	0.245472	0.0219681	0.245472	-0.51076	-0.453595	2.2113	104.682	389.411
498	1.70241	626.243	16.4578	14.3991	14.3991	10.8391	9.28029	9.28029	8.9683	8.9683	8.35235	8.35235	6.81248	6.81248	5.60105	9.90106	0	10.83	29.9578	38.5249	11.9939	0	6.07602	19.7679	6.42335	312.209	1.13043	1.86957	2.6087	0.761905	-1.07	23	284.229	203206	15.4573	4.72862	1.83511	139.28	11.8462	0.377034	11.8462	0.155197	0.120059	0.155197	-0.914495	-0.377034	3.8826	90.4928	312.453
499	1.64911	498.909	15.7507	14.23	14.23	10.2784	9.15868	9.15868	9.29041	9.29041	8.58458	8.58458	6.83465	6.83465	5.60105	9.90106	0	16.7993	36.6993	12.8416	25.6833	0	0	20.7712	4.73686	306.219	1.04545	1.77273	2.54545	0.947368	-0.57	22	276.206	111572	14.9869	4.49349	1.74889	133.354	11.6837	0.465063	11.6837	0.305604	0.00497453	0.305604	-0.500575	-0.465063	3.5431	84.0758	306.446
500	1.57023	634.869	18.0707	14.1255	14.1255	12.0586	8.20568	8.20568	5.63369	5.63369	3.65677	3.65677	2.22238	2.22238	0	0	0	11.6712	24.3407	30.7615	0	24.2655	24.2655	0	31.7596	340.19	0.64	1	1.32	0.263158	-3.02	25	316.235	399576	18.3206	9.31823	6.17673	147.321	7.33973	0.493601	7.33973	0.122278	0.057855	0.122278	0.057855	-0.493601	2.88284	99.7572	340.427
501	1.70385	950.487	19.5099	15.1766	15.9325	13.669	9.16291	9.54088	6.77558	7.21201	5.14123	5.3932	3.68297	3.80896	6.60688	4.79454	0	11.8251	18.1121	41.0503	6.32732	11.0968	30.3318	20.1653	16.7075	397.131	1.21429	1.96429	2.60714	0.3	-2.77	28	377.706	4.2977e+06	18.5867	8.07889	3.63071	166.95	11.7431	0.386532	11.7431	0.247774	0.221354	0.247774	-0.442833	-0.386532	2.8854	105.701	397.866
502	3.63768	91.2842	6.73205	4.53473	4.53473	3.55342	2.21862	2.21862	1.60462	1.60462	0.804873	0.804873	0.206339	0.206339	18.1151	4.79454	0	0	0	0	6.92374	0	0	0	15.9467	119.058	1.75	2.125	2.125	0.75	-0.61	8	110.048	39.3681	7.39	2.63727	1.90208	46.924	9.85574	0.480013	9.85574	0.322664	0.979167	0.322664	-1.18056	-0.480013	-1.2209	27.292	119.12
503	1.78933	1174.3	19.5077	14.2861	15.1026	12.6469	8.24143	10.1328	6.82362	8.83936	4.97869	6.08893	3.5985	4.23944	39.2487	21.589	0	16.8798	23.9522	17.8388	12.1327	6.06637	4.5671	4.98398	5.73367	395.092	1.11111	1.81481	2.51852	0.277778	-2.39	27	379.278	1.19769e+06	17.9958	6.06503	3.00135	153.09	14.1968	0.326373	14.1968	0.175099	0.010677	0.175099	-3.37541	-0.326373	2.5243	93.5792	395.406
504	4.90838	267.212	11.5165	7.29806	7.29806	6.19128	3.59595	3.59595	2.94136	2.94136	1.78835	1.78835	0.850148	0.850148	35.8477	19.4901	0	0	0	6.92374	0	0	0	0	15.3196	206.043	1.21429	1.64286	1.85714	0.571429	-1.63	14	196.07	566.907	12.37	4.05246	2.69799	78.5904	10.4994	0.48121	10.4994	0.335816	0.747083	0.335816	-2.59303	-0.48121	-1.0025	41.6382	206.15
505	1.69689	857.757	22.0601	18.1818	18.1818	13.937	10.962	10.962	10.3423	10.3423	8.83663	8.83663	7.49907	7.49907	40.8944	24.5967	0	29.4549	19.2625	11.9939	6.92374	12.152	12.9998	13.8475	4.73686	416.22	1.3	2	2.66667	0.708333	-1.79	30	384.258	3.79963e+06	21.4424	6.85733	2.79425	176.917	12.9232	0.457742	12.9232	0.302566	0.00534991	0.302566	-1.6134	-0.457742	2.3744	109.143	416.514
506	3.74981	247.212	11.6818	11.0605	11.0605	7.05775	5.96698	5.96698	4.54433	4.54433	2.61553	2.61553	1.38115	1.38115	0	0	0	0	0	0	42.4026	0	0	52.8467	0	206.203	0.8	1.33333	1.86667	0.6	-0.78	15	180.165	1478.94	14.22	8.52206	9.52257	95.7796	2.38079	0.0887234	2.38079	-0.0288254	1.18776	0.0288254	1.18776	-0.0887234	5.4255	71.087	206.373
507	1.46109	1058.72	22.1206	16.2048	17.8377	14.8799	9.16702	11.2014	6.84034	8.88783	4.868	7.3045	3.30844	5.64336	35.3033	24.5967	0	5.69704	27.7987	0	33.1055	37.3795	0	20.8422	0	462.078	1.35484	2.09677	2.74194	0.333333	-2.9	31	444.369	1.10361e+07	21.3365	8.68657	4.02861	184.414	12.7135	0.476561	12.7135	0.352159	0.0782552	0.352159	-1.41843	-0.476561	-0.2256	110.608	462.513
508	2.37702	619.501	12.4663	9.03049	9.84698	7.95531	4.80249	6.24256	3.48158	4.63584	2.18291	2.65	1.4449	1.90023	10.3042	8.4178	0	5.81786	5.69393	5.56345	4.6818	13.114	35.0539	5.09868	4.55275	253.052	1.29412	1.94118	2.52941	0.1	-1.86	17	242.195	7301.6	11.6203	4.18953	2.82922	98.7745	10.702	0.358174	10.702	0.358174	0.200327	0.269052	-4.27936	-0.269052	1.3018	63.8153	253.283
509	1.77543	913.761	17.5517	12.8304	12.8304	12.0797	7.43913	7.43913	5.66519	5.66519	4.1324	4.1324	3.08386	3.08386	17.5416	13.5754	0	31.2197	22.5638	6.06637	29.1654	0	0	5.15571	14.681	346.077	1.2	2.04	2.84	0.176471	-3	25	334.193	700919	15.5232	5.81717	2.50612	140.425	13.89	0.466798	13.89	0.280848	0.0172827	0.280848	-0.603546	-0.466798	2.5564	82.5975	346.289
510	3.87606	572.986	27.1253	23.7645	24.659	17.0935	13.9604	15.421	10.5386	11.9494	5.85385	6.81795	3.57808	4.30671	20.0199	14.253	0	19.8206	17.6347	12.8416	84.0975	0	21.143	12.2405	18.5212	538.375	0.805556	1.30556	1.77778	0.961538	-0.7	36	483.267	2.75492e+07	35.3	22.2989	24.9708	220.342	11.9791	0.756117	11.9791	0.406812	0.0147547	0.406812	-4.4877	-0.756117	5.4167	142.87	538.707
511	3.64875	428.168	17.1755	14.1033	14.1033	11.1639	8.34591	8.34591	5.19594	5.19594	3.02319	3.02319	1.79169	1.79169	12.0733	9.90106	0	6.42082	12.8416	25.6833	0	12.152	12.152	43.3799	5.10653	318.219	0.913043	1.47826	2.04348	0.45	-1.87	23	288.217	88756.4	21.13	16.4996	18.0805	139.975	10.342	0.48123	10.342	0.302841	0.106023	0.302841	-0.819322	-0.48123	4.9635	97.3356	318.457
512	2.96074	528.346	21.8112	17.8551	17.8551	13.849	10.4809	10.4809	8.05947	8.05947	5.33043	5.33043	3.81234	3.81234	23.7848	14.3836	0	30.76	38.9589	12.8416	0	17.4898	13.8475	5.31679	15.0506	415.268	1.24138	1.96552	2.55172	0.85	-1.71	29	378.235	1.68044e+06	25.3266	13.5016	8.27695	172.667	13.1198	0.396376	13.1198	0.246746	0.110321	0.246746	-0.777755	-0.396376	0.6865	106.922	415.531
513	1.33226	1433.13	27.4072	23.1599	23.1599	18.775	13.4805	13.4805	10.9506	10.9506	6.89898	6.89898	4.60508	4.60508	0	4.79454	0	11.4461	18.1121	66.3148	0	4.6818	73.6538	36.3047	14.5724	527.29	0.974359	1.69231	2.41026	0.354839	-3.88	39	490.373	7.25071e+08	26.7162	11.4713	6.40751	229.456	13.2439	0.491608	13.2439	0.32437	0.169977	0.32437	-0.338093	-0.491608	5.98642	156.344	527.669
514	2.3354	524.853	12.577	8.66796	10.8255	8.02408	4.97982	6.05857	3.75839	4.92058	2.61868	3.3871	1.72488	2.1598	29.6848	14.6956	0	13.0277	3.57018	0	10.7639	22.5909	0	4.98398	9.84339	353.971	1.58824	2.29412	2.88235	0.555556	-0.71	17	343.012	7965.51	12.7393	4.88174	2.43686	109.186	11.5609	0.393569	11.5609	0.330007	0.201644	0.330007	-0.818065	-0.393569	-1.2181	65.6593	354.1
515	1.89384	987.004	18.0538	15.1756	16.07	13.4327	9.57957	10.9212	6.96234	9.04399	5.31616	8.02316	4.18893	7.1553	7.53343	0	0	0	0	24.2295	39.8636	0	24.5264	54.5973	9.96796	368.144	0.592593	1.11111	1.59259	0.166667	-2.7	27	347.252	4.40538e+06	16.472	7.13437	2.90724	160.568	4.76689	0.255894	4.76689	0.0747467	0.635669	0.0747467	-0.635669	-0.255894	6.6652	113.591	368.42
516	1.07399	1549.47	48.6342	35.0273	35.0273	31.2185	21.1572	21.1572	16.9882	16.9882	12.6893	12.6893	8.77899	8.77899	210.855	97.024	0	5.5731	0	0	12.9998	0	0	5.31679	42.6318	969.354	0.424242	0.833333	1.31818	0.945946	-1.42	66	906.386	121095188493510	53.9225	22.7664	10.7496	373.815	11.2792	0.393567	11.2792	0.186993	0.134439	0.186993	-2.04355	-0.393567	-12.9161	203.002	969.89
517	1.48381	1881.57	42.225	29.1613	32.6611	25.8216	15.7769	21.2837	12.3479	17.736	7.40991	11.4065	4.59915	8.13569	108.164	62.66	0	42.2449	11.7619	17.2217	13.8475	0	0	34.4199	29.7311	883.126	1.03571	1.69643	2.33929	0.64	-3.01	56	843.293	3.23502e+11	47.3659	19.6263	14.122	319.263	12.6449	0.480708	12.6449	0.480708	0.0056662	0.479317	-5.59814	-0.479317	-2.4997	185.358	883.613
518	1.85945	1108	18.8028	14.5171	17.4911	13.1142	8.31838	10.9552	6.03375	8.65904	4.23054	5.83755	2.88655	3.94901	10.7996	4.2089	0	0	0	42.3683	0	18.6495	42.4646	50.7579	4.98398	485.006	0.925926	1.66667	2.33333	0.047619	-2.32	27	469.222	2.41782e+06	18.0624	7.73614	3.86256	173.252	11.6344	0.337438	11.6344	0.138029	0.781582	0.138029	-0.993233	-0.337438	5.1477	117.74	485.35
519	2.15556	979.223	23.9934	18.896	19.7125	14.9216	10.3114	11.9637	8.75244	10.742	5.19288	7.11591	3.46118	5.32585	38.6066	23.2141	0	30.8266	6.54476	5.68739	17.0326	45.3078	0	17.1577	4.73686	465.193	1.1875	1.78125	2.28125	0.545455	-2.77	32	434.324	5.71694e+06	25.4903	10.2318	6.61198	188.934	13.0911	0.443689	13.0911	0.409779	0.0734374	0.409779	-3.84429	-0.443689	2.4182	119.838	465.572
520	2.18786	300.16	9.09601	8.03264	8.03264	6.36017	4.79083	4.79083	3.60763	3.60763	2.5568	2.5568	1.68511	1.68511	0	0	0	0	0	6.54476	24.1021	0	0	48.3554	0	173.12	1.15385	1.92308	2.53846	0.333333	-1.08	13	158.139	1444.82	8.51523	3.75358	1.98531	79.6855	2.33972	0.302366	2.33972	0.0165709	1.08753	0.0165709	1.08753	-0.302366	2.4055	56.533	173.259
521	2.65577	819.497	18.552	11.4757	13.2646	10.6767	6.09436	9.31908	4.94726	8.24671	3.26655	5.24629	1.95727	2.90814	37.6457	26.6918	0	10.7724	12.1327	24.2655	0	0	0	0	19.5736	387.989	0.666667	1	1.29167	0.166667	-1.28	24	378.066	88398.5	19.0502	5.62372	3.13217	131.608	13.6788	0.398853	13.6788	0.398853	0.157892	0.31999	-5.84549	-0.31999	3.2938	75.8242	388.146
522	1.91956	476.129	13.7862	12.0737	12.0737	9.84334	7.36904	7.36904	5.56315	5.56315	4.13364	4.13364	2.96487	2.96487	0	0	0	0	6.04184	26.179	11.1269	0	0	77.5112	0	266.178	0.7	1.15	1.6	0.333333	-1.64	20	244.212	62826.5	13.348	6.20703	2.91956	121.192	2.60185	0.303825	2.60185	0.0602185	0.380648	0.0602185	0.380648	-0.303825	3.0234	83.797	266.388
523	1.85115	763.138	16.7757	11.4982	12.3927	10.7767	6.42397	7.95427	4.91559	6.15494	3.40541	3.89084	2.32349	2.66461	38.9694	14.7781	0	11.465	5.5167	0	17.2217	0	0	19.4757	20.2574	347.063	1.30435	2.04348	2.73913	0.5	-1.66	23	333.112	165343	16.2067	5.76095	3.05276	128.304	10.7251	0.469171	10.7251	0.469171	0.141822	0.387419	-4.71895	-0.387419	-1.863	73.6551	347.224
524	3.69426	137.518	9.06891	8.04817	8.04817	4.81035	3.78742	3.78742	3.89295	3.89295	1.17198	1.17198	1.09191	1.09191	0	4.79454	0	12.0733	0	11.0278	6.92374	0	6.92374	21.143	4.73686	160.133	1.45455	1.90909	2.18182	0.875	-0.57	11	142.093	108.951	10.43	3.71548	7.32545	68.5387	10.5108	0.456849	10.5108	0.302607	0.00694444	0.302607	-0.202824	-0.456849	0.6442	44.1274	160.237
525	2.04277	644.955	15.1459	11.7873	11.7873	10.0409	6.59087	6.59087	5.23137	5.23137	3.6472	3.6472	2.50827	2.50827	24.4777	10.2131	0	6.60688	16.9817	0	12.6546	4.5671	18.9953	14.9519	10.4705	294.144	1.38095	2.14286	2.7619	0.583333	-1.81	21	276.171	85861.8	14.1409	5.18731	2.14105	120.542	10.2052	0.393609	10.2052	0.167153	0.250706	0.167153	-0.946925	-0.393609	-1.5298	74.628	294.315
526	2.73256	250.039	8.97469	6.98829	6.98829	5.73638	3.85365	3.85365	2.66846	2.66846	1.65246	1.65246	1.04327	1.04327	6.10397	5.10653	0	5.74951	6.54476	5.56345	0	31.3131	0	5.31679	5.10653	167.095	1.5	2.25	2.83333	0.333333	-1.06	12	154.104	526.215	9.03141	4.08824	2.21821	71.6646	9.47134	0.507955	9.47134	0.115449	0.183012	0.115449	-0.553611	-0.507955	0.645	46.9933	167.208
527	1.62e-06	601.535	12.3031	9.1558	11.4546	8.07732	4.81806	6.3962	3.36252	5.20691	2.06871	3.54662	1.24521	2.31481	10.0233	8.4178	0	33.2241	5.68739	4.72209	24.5264	18.1991	0	9.96796	5.73367	358.972	1.16667	1.72222	2.27778	0	-1.24974	18	348.071	7471.41	14.81	6.07506	3.62149	120.212	12.0476	1	12.0476	1	0	0.398728	-3.28565	-0.398728	-0.2028	62.816	360.167
528	1.62384	838.674	20.0956	16.5267	16.5267	13.5284	9.32857	9.32857	6.70099	6.70099	4.7518	4.7518	3.16341	3.16341	0	4.79454	0	12.0111	53.8645	19.2625	0	26.3523	11.9476	15.2847	19.9443	389.206	1.32143	2.07143	2.75	0.526316	-2.81	28	362.24	2.73464e+06	19.938	8.91945	4.35758	163.713	11.9507	0.492842	11.9507	0.248633	0.0348195	0.248633	-0.297851	-0.492842	1.3507	106.925	389.456
529	3.49045	105.096	6.56891	5.23071	5.23071	3.68074	2.50758	2.50758	1.5008	1.5008	0.623894	0.623894	0.254294	0.254294	0	4.79454	0	5.96931	12.18	0	0	13.8475	0	11.3158	0	114.068	1.75	2.25	2.375	0.5	-0.79	8	104.064	45.115	7.21	3.24262	2.39452	49.1494	10.4211	0.462649	10.4211	0.332593	0.3125	0.332593	-0.3125	-0.462649	1.1256	31.447	114.144
530	3.0699	257.538	7.56048	5.24221	5.24221	4.69838	2.78777	2.78777	1.93062	1.93062	1.13358	1.13358	0.671701	0.671701	5.96931	4.79454	0	5.56345	5.68739	0	12.1327	12.1327	0	0	10.8402	137.048	1.5	2.2	2.6	0	-1.51	10	130.082	178.193	6.60779	2.38963	1.2539	58.092	10.2976	0.477638	10.2976	0.335256	0.222222	0.335256	-0.951574	-0.477638	0.967	37.8137	137.138
531	3.68638	139.789	8.69023	6.24087	7.05737	5.21874	3.13463	4.52848	1.95682	2.94241	1.17797	1.82192	0.595933	1.06734	12.0111	9.58907	0	0	12.8309	5.75285	0	11.7619	6.25577	5.31679	5.10653	177.046	1.81818	2.45455	2.81818	0.666667	-0.71	11	166.137	230.532	10.29	6.02968	4.66273	69.3542	10.3646	0.479717	10.3646	0.325718	0.415787	0.325718	-0.980417	-0.479717	-0.0613	43.6225	177.225
532	2.84976	99.7359	8.5271	7.30521	7.30521	5.27006	4.48839	4.48839	2.91151	2.91151	1.7442	1.7442	1.05656	1.05656	5.96931	4.79454	0	0	6.42082	12.8416	25.6833	0	0	6.92374	5.10653	158.131	1.09091	1.63636	2.18182	0.888889	-0.53	11	140.097	240.896	10.47	7.5756	9.47	68.6145	10.0882	0.48123	10.0882	0.30284	0.33941	0.30284	-0.666212	-0.48123	2.8216	45.6288	158.241
533	2.82194	63.2004	5.69867	3.97716	4.79366	3.27006	1.93972	2.92532	1.00139	2.13814	0.375415	1.12625	0.168882	0.506646	0	0	0	5.16765	6.54476	5.75285	11.7619	0	0	0	16.8766	119.052	1.71429	2.28571	2.42857	0.666667	-0.22	7	110.121	29.0196	6.78	3.95301	5.78	46.9574	6.68282	0.378716	6.68282	0.150595	0.143935	0.150595	0.143935	-0.378716	-0.42823	33.4265	119.193
534	2.22106	959.136	19.1125	14.6471	14.6471	12.0268	8.05945	8.05945	7.12597	7.12597	3.66264	3.66264	2.60349	2.60349	17.5396	13.1712	0	11.3346	11.0736	11.1269	0	24.2655	38.9703	15.2847	5.73367	360.156	0.923077	1.61538	2.23077	0.263158	-2.83	26	341.231	415413	17.9759	6.15749	3.8708	148.821	13.1507	0.451124	13.1507	0.451124	0.153313	0.398711	-4.61602	-0.398711	5.1082	97.7641	360.383
535	2.47721	468.707	18.6565	15.1409	15.1409	11.9516	9.39238	9.39238	6.86273	6.86273	4.70984	4.70984	3.21544	3.21544	18.1772	19.8021	0	30.4607	25.6833	19.2625	0	12.152	12.152	6.92374	5.10653	352.225	1.28	2.04	2.72	0.7	-1.46	25	320.215	271686	21.5825	11.9846	8.45335	149.994	12.0919	0.48123	12.0919	0.302851	0.0535266	0.302851	-0.800751	-0.48123	3.2511	97.1434	352.471
536	3.03246	147.388	5.98313	4.26472	5.02064	3.78769	2.29902	2.67699	1.55155	1.98799	0.870005	1.12198	0.46278	0.588768	0	0	0	0	0	10.71	0	24.2655	0	0	17.3346	127.019	1.125	1.625	2	0	-0.69	8	121.526	70.7989	5.4468	2.05267	1.13802	53.0746	5.55611	0.398727	5.55611	0.0406995	0.721481	0.0406995	0.721481	-0.398727	1.9222	35.8644	127.574
537	2.3354	520.163	12.577	9.29	9.29	8.02408	5.29084	5.29084	4.09347	4.09347	2.84023	2.84023	1.85027	1.85027	29.6848	14.6956	0	13.0277	5.56345	0	10.7639	6.92374	0	4.98398	9.84339	242.09	1.58824	2.29412	2.88235	0.6	-1.44	17	228.119	7965.51	12.0285	4.43838	2.16657	96.2895	11.5642	0.393569	11.5642	0.32996	0.204977	0.32996	-0.815616	-0.393569	-1.51428	57.6793	242.231
538	2.75418	25.2193	4.99156	3.3332	3.3332	2.80806	1.70715	1.70715	1.01897	1.01897	0.421498	0.421498	0.057735	0.057735	6.10397	0	0	13.2138	0	0	0	0	0	0	15.3196	92.0473	1.16667	1.5	1.5	1	-0.12	6	84.03	19.8003	5.88	3.08492	2.13773	35.8518	8.16667	0.393593	8.16667	0.100047	0.364583	0.100047	-0.953704	-0.393593	-1.6681	20.1784	92.094
539	1.58106	1027.63	18.8028	13.9004	14.6563	13.0974	7.95046	8.32842	5.61672	6.02392	3.80029	4.11526	2.56076	2.75682	5.90718	4.79454	0	6.79294	45.2261	0	0	48.6614	0	20.6015	26.8083	383.079	1.14815	2.03704	2.88889	0.0555556	-3.52	27	369.683	2.24804e+06	16.9221	7.00478	3.55778	158.84	11.3064	0.453505	11.3064	0.248273	0.13605	0.248273	-0.509463	-0.453505	3.4448	101.132	383.795
540	1.63837	788.273	18.8446	13.6727	14.4892	12.3968	7.90549	9.06019	5.93757	7.0874	4.17095	5.25956	2.68619	3.78151	36.5509	15.0076	0	5.81786	29.0904	0	28.9836	0	0	14.9519	21.3107	384.122	1.34615	2.11538	2.84615	0.571429	-1.99	26	364.258	865189	18.7908	7.71544	3.59169	151.93	10.6902	0.480086	10.6902	0.319999	0.211722	0.319999	-1.17086	-0.480086	-1.4371	93.2122	384.418
541	3.19716	226.189	7.39734	5.2806	5.2806	4.88054	2.87611	2.87611	1.86462	1.86462	1.24995	1.24995	0.725548	0.725548	0	9.58907	0	0	23.6992	0	0	24.2655	0	0	0	134.037	0.9	1.3	1.6	0	-1.44	10	128.086	238.976	6.67682	2.91744	1.10289	58.4843	10.2273	0.297871	10.2273	0.150271	0.44213	0.150271	0.44213	-0.297871	1.3116	37.217	134.134
542	3.97898	182.702	14.7782	11.0472	11.0472	9.07107	6.22579	6.22579	4.71645	4.71645	3.16954	3.16954	1.43091	1.43091	11.0779	0	0	39.6413	19.5103	0	0	0	0	10.6336	30.6392	282.179	0.526316	0.789474	1	1	-0.32	19	256.129	12389.8	18.68	9.56287	5.67338	112.254	9.07919	0.394268	9.07919	0.0881164	0.387613	0.0881164	-1.1091	-0.394268	-4.0129	68.5992	282.337
543	3.0034	240.288	7.56048	5.37197	10.8697	4.69838	2.85265	5.60152	2.00208	5.17619	1.20089	3.03346	0.647323	1.56361	5.96931	4.79454	0	0	31.6851	0	3.07221	12.1327	12.1327	0	5.10653	323	1.3	1.8	2.2	0	-0.374935	10	316.665	180.913	7.72896	3.14617	1.8028	74.8425	10.3281	0	10.3281	0	0.36963	0	-0.853395	0	0.5569	33.0353	321.705
544	2.14931	488.208	10.2507	8.12782	8.12782	7.36017	4.90672	4.90672	3.55063	3.55063	2.60298	2.60298	1.86083	1.86083	0	0	0	6.2279	11.3346	25.0957	6.32732	6.32732	4.5671	14.9519	10.4705	205.096	1.4	2.33333	3.13333	0.444444	-1.69	15	194.133	6638.4	8.60486	3.16362	1.25343	86.0985	5.70046	0.381731	5.70046	0.167053	0.0456481	0.167053	0.0456481	-0.381731	0.7175	53.9584	205.221
545	2.63287	339.968	10.7676	6.7978	7.61429	6.4097	3.57747	4.45712	2.49819	3.44588	1.43329	2.34419	0.770385	1.43488	24.1636	22.7603	0	4.87715	0	11.3368	12.1327	5.38006	0	0	0	221.996	1.35714	2	2.42857	0.25	-1.17	14	217.147	1316.54	10.9079	3.91328	2.66128	81.3512	11.7528	0.449962	11.7528	0.449962	0.169074	0.292782	-4.92369	-0.292782	2.4523	44.3285	222.187
546	2.24931	895.906	19.9743	15.129	16.715	12.9258	7.96641	8.75941	5.34525	6.19958	3.58296	4.20267	2.37993	2.86418	0	4.79454	0	35.2767	28.1421	0	20.286	19.0565	6.06922	26.2307	25.2061	434.059	1.2963	2	2.59259	0.277778	-2.99	27	416.126	803324	20.3235	9.09437	4.79804	164.915	12.4637	0.496415	12.4637	0.23531	0.0261585	0.23531	-0.33636	-0.496415	2.89508	104.113	435.278
547	1.90884	1095.85	18.8028	15.0466	15.0466	13.207	8.38025	8.38025	5.91656	5.91656	4.2934	4.2934	2.95928	2.95928	0	0	0	0	36.3485	21.6754	0	32.9406	28.963	14.9519	19.9443	365.149	1.03704	1.92593	2.66667	0.210526	-3.39	27	346.241	2.54554e+06	17.0454	7.08289	3.10564	155.07	6.18095	0.492844	6.18095	0.16297	0.407396	0.16297	0.407396	-0.492844	2.5847	102.501	365.393
548	3.68541	76.1075	8.14626	5.38233	5.38233	4.62943	2.89022	2.89022	1.99044	1.99044	1.16257	1.16257	0.472428	0.472428	31.5257	0	0	0	0	0	0	0	0	0	25.5326	152.068	0.8	1.1	1.3	1	-0.2	10	140.05	139.798	9.8	4.59012	2.59029	58.1702	8.7662	0.393579	8.7662	0.110198	0.640648	0.110198	-1.49074	-0.393579	-2.9463	32.192	152.146
549	2.31092	763.164	16.8196	13.5119	13.5119	11.0832	7.20232	7.20232	4.79862	4.79862	3.34392	3.34392	2.18621	2.18621	0	0	0	5.94834	24.223	22.7564	0	14.2196	25.1228	21.8088	20.9411	312.159	1.13043	1.91304	2.56522	0.294118	-2.94	23	292.213	141797	16.4308	7.36151	3.82951	135.388	5.90065	0.496753	5.90065	0.221771	0.166079	0.221771	0.166079	-0.496753	1.8148	90.3628	312.373
550	2.34565	222.613	13.5436	10.7347	10.7347	8.61259	6.53529	6.53529	4.62873	4.62873	3.12846	3.12846	1.93344	1.93344	37.3128	15.3196	0	0	6.60688	25.6833	0	0	0	6.92374	14.5803	264.157	1	1.72222	2.33333	1	-0.24	18	240.126	9613.61	15.8163	8.03604	4.15099	107.152	9.68224	0.393567	9.68224	0.186128	0.419336	0.186128	-1.36431	-0.393567	-0.6168	63.8612	264.318
551	-7.2e-08	70.5684	7.1547	5.3401	8.30723	3.4641	1.8165	1.8165	0.983163	0.983163	0	0	0	0	11.9386	0	0	19.478	0	13.8475	0	0	0	0	19.8021	181.956	1	1	1	0.5	-0.436623	9	177.43	19.9609	15.827	10.5267	1227.94	65.6347	8.88889	2	8.88889	2	0	0.550477	-1.08333	-0.550477	-2.4901	21.362	183.478
552	1.67126	1416.07	20.405	16.5136	16.5136	14.5805	10.2395	10.2395	8.1831	8.1831	6.29774	6.29774	4.74778	4.74778	0	9.58907	0	22.9164	45.8359	19.5103	0	16.8145	24.2655	21.9063	9.72084	403.164	1.13333	2	2.9	0.318182	-3.39	30	382.274	1.48014e+07	17.4669	6.30223	2.5318	170.638	12.9524	0.486683	12.9524	0.274551	0.0320066	0.274551	-0.297679	-0.486683	2.0883	113.984	403.442
553	1.74508	996.559	16.2588	13.434	13.434	11.7795	7.8042	7.8042	5.97606	5.97606	4.7896	4.7896	3.6246	3.6246	0	0	0	0	6.79294	40.499	22.0766	14.2196	18.3296	17.1167	18.9475	322.107	0.958333	1.70833	2.5	0.210526	-2.95	24	306.212	826468	13.4854	4.77158	1.72117	138.292	5.52037	0.492846	5.52037	0.230801	0.295151	0.230801	0.295151	-0.492846	2.971	87.9727	322.34
554	-1.42857e-07	137.203	10.3094	7.38923	9.5976	5.28547	3.06495	3.06495	1.99002	1.99002	0.682223	0.682223	0	0	24.1465	19.8021	0	37.7382	0	13.8475	0	0	0	0	10.2131	218.01	1	1.07692	1.07692	0.666667	0.11974	13	208.138	187.824	18.818	10.2023	18.8256	105.186	9.33796	2	9.33796	2	0	0.547332	-1.43519	-0.547332	-4.1466	39.1296	218.218
555	1.56972	934.479	19.673	15.3812	15.3812	13.5797	9.18621	9.18621	7.01029	7.01029	4.91791	4.91791	3.50568	3.50568	24.5398	15.3196	0	12.6487	16.9817	6.42082	18.2181	4.5671	18.1991	39.3252	4.73686	385.175	1.14286	1.92857	2.64286	0.421053	-2.59	28	362.24	3.70503e+06	18.7585	7.80118	3.44596	161.208	10.2753	0.393567	10.2753	0.167146	0.110706	0.167146	-1.19636	-0.393567	0.4809	101.563	385.424
556	1.79745	738.049	16.6814	13.7355	13.7355	11.669	8.4741	8.4741	6.78749	6.78749	5.30337	5.30337	4.30869	4.30869	0	10.2131	0	17.603	18.4427	35.2815	6.42082	25.3089	18.1991	0	9.47373	326.152	1.08333	1.875	2.625	0.4	-2.2	24	304.216	532369	15.3349	6.02141	2.51023	141.212	10.0902	0.507967	10.0902	0.129032	0.0224546	0.129032	-0.0224546	-0.507967	4.2616	90.3776	326.392
557	2.52876	834.074	19.4828	15.9286	15.9286	12.2279	7.9636	7.9636	6.21647	6.21647	4.02162	4.02162	2.50472	2.50472	5.41499	0	0	11.7662	28.5059	5.56345	0	28.2531	25.9802	21.8088	25.6779	356.185	0.961538	1.53846	2	0.368421	-3.14	26	332.234	408156	19.1883	7.39704	3.74687	153.232	5.92929	0.492704	5.92929	0.221761	0.133738	0.221761	-0.520737	-0.492704	2.30452	101.596	356.426
558	2.81414	40.8127	4.99156	3.71727	3.71727	2.77006	1.88775	1.88775	1.25139	1.25139	0.437337	0.437337	0.139258	0.139258	6.10397	4.79454	0	6.42082	6.28616	0	0	6.92374	0	0	5.10653	88.0524	2	2.5	2.5	0.75	-0.37	6	80.042	14.8345	5.63	2.84598	3.63	36.7898	9.45528	0.392972	9.45528	0.122055	0.25	0.122055	-0.469907	-0.392972	-0.0438	22.3618	88.106
559	2.38857	125.372	6.85337	4.87159	4.87159	4.19838	2.84158	2.84158	2.1886	2.1886	1.40575	1.40575	0.905167	0.905167	18.1151	4.79454	0	0	12.9656	0	0	0	0	5.31679	10.2131	131.058	1.66667	2.33333	2.55556	0.8	-0.61	9	122.059	130.496	6.50919	2.32594	1.39855	52.493	10.1735	0.48008	10.1735	0.320297	0.328704	0.320297	-0.882824	-0.48008	-1.2062	30.0503	131.131
560	1.25404	732.39	20.9325	19.0883	19.0883	14.3987	12.8336	12.8336	11.7584	11.7584	10.3802	10.3802	8.54347	8.54347	0	9.58907	0	22.9033	24.0399	43.9399	56.9397	0	6.07602	13.8475	4.73686	412.298	1	1.8	2.6	0.851852	-1.12	30	372.294	1.03768e+07	20.7644	7.78139	3.38954	181.946	12.6632	0.46177	12.6632	0.305585	0.0578861	0.305585	0.0578861	-0.46177	6.4005	117.782	412.614
561	1.5034	803.519	18.4765	15.381	16.1975	13.3477	9.45849	10.275	6.66602	7.7498	4.89879	6.03983	3.45359	4.47127	0	0	0	6.60688	13.2138	44.2468	15.3544	11.7619	0	58.3308	14.8358	383.167	0.925926	1.66667	2.48148	0.380952	-1.86	27	358.317	2.56174e+06	18.5008	8.88592	4.35262	164.207	8.79486	0.39398	8.79486	0.137317	0.0897786	0.137317	0.0897786	-0.39398	2.856	109.122	383.517
562	1.48002	1451.18	23.0703	18.5691	18.5691	16.691	11.4689	11.4689	8.7526	8.7526	6.64449	6.64449	4.88136	4.88136	0	10.0564	0	11.949	36.6967	40.5589	0	6.06637	65.955	20.9371	4.73686	449.185	1.14706	2.08824	3	0.222222	-4.15	34	426.33	1.27783e+08	20.4565	8.32336	3.58369	196.751	13.2718	0.45595	13.2718	0.243704	0.0926541	0.243704	-0.199129	-0.45595	3.99958	128.973	449.514
563	1.62444	1137.88	23.3028	16.4573	17.2132	15.1512	9.06299	9.44096	6.35386	6.76106	4.06862	4.39821	2.58299	2.80768	22.7935	22.7603	0	17.2885	17.1864	12.1327	25.3772	30.3318	0	20.9343	16.3378	464.086	0.9375	1.59375	2.25	0.0952381	-3.79	32	448.703	9.88276e+06	22.8854	9.5636	5.88337	185.111	12.9389	0.457237	12.9389	0.417418	0.0659389	0.417418	-4.64186	-0.457237	5.5497	113.239	464.831
564	1.92351	701.823	19.8196	17.73	17.73	12.6538	10.7356	10.7356	9.8017	9.8017	6.86125	6.86125	5.09954	5.09954	0	9.90106	0	22.8519	24.3744	29.7181	25.6833	0	6.06637	40.6851	4.73686	372.266	1.22222	1.96296	2.66667	0.708333	-1.51	27	336.261	757271	20.2301	7.48482	4.02289	164.058	12.1253	0.507509	12.1253	0.133052	0.0069572	0.133052	-0.310815	-0.507509	6.264	109.688	372.549
565	1.95548	920.258	23.6125	17.0454	18.8343	14.1016	8.92874	11.9196	7.75022	10.794	4.08774	6.72286	2.49145	4.55938	52.4818	33.9245	0	12.4247	11.0278	4.5671	12.2632	21.143	0	18.3421	10.4705	489.115	1.19355	1.80645	2.3871	0.714286	-1.22	31	462.119	2.47836e+06	26.0357	9.72888	7.69818	176.926	11.9938	0.480826	11.9938	0.480826	0.0651539	0.387419	-5.1148	-0.387419	-1.5985	104.372	489.335
566	2.23654	884.549	14.872	11.0228	11.8393	10.0547	6.36875	7.80881	4.62593	6.01589	3.19717	4.09319	2.30268	3.03898	10.1181	12.9705	0	4.89548	11.0736	11.0736	6.06637	24.2655	36.3982	5.31679	0	299.062	0.809524	1.47619	2.14286	0	-2.37	21	286.247	68767.3	13.6056	5.19688	2.74235	122.349	11.5793	0.354983	11.5793	0.294714	0.0981193	0.294714	-4.2842	-0.354983	3.8301	83.4873	299.351
567	4.03412	97.4307	8.36181	7.25623	7.25623	4.41472	3.70469	3.70469	3.83555	3.83555	1.83966	1.83966	0.995898	0.995898	6.10397	5.10653	0	17.9398	0	0	0	0	27.6949	0	5.10653	146.131	1.3	1.7	1.8	1	-0.08	10	128.086	102.345	9.92	3.35189	2.27202	62.8823	9.49421	0.395718	9.49421	0.0635413	0.0340741	0.0635413	-0.418981	-0.395718	1.0218	41.7116	146.23
568	2.92082	197.17	7.93916	6.17196	6.17196	4.44919	2.96092	2.96092	2.74245	2.74245	1.436	1.436	0.817183	0.817183	11.6943	9.58907	0	5.90718	0	4.89991	7.04767	13.8475	0	0	4.73686	143.058	1.4	1.9	2	0.666667	-1.06	10	134.07	140.428	7.05186	1.71332	0.76083	58.7546	11.0174	0.432937	11.0174	0.41692	0.293981	0.41692	-0.966435	-0.432937	0.3736	33.33	143.142
569	1.9466	578.62	14.8196	12.913	13.7295	10.1479	7.43089	8.24739	6.01553	7.09931	3.70309	4.83336	2.9706	4.06635	0	0	0	0	5.91791	13.0895	21.1657	0	11.7619	79.3498	0	298.15	0.952381	1.47619	2	0.333333	-1.45	21	276.279	72592.7	14.4857	6.12175	3.09	131.315	2.48148	0.339323	2.48148	0.0552451	0.615011	0.0552451	0.615011	-0.339323	4.487	91.731	298.455
570	1.91817	939.923	20.0956	17.2576	18.0136	13.5496	10.1118	10.4898	7.24585	7.68229	5.33972	5.57482	3.6584	3.82474	0	0	0	0	11.0645	59.2978	6.42082	7.1098	24.2655	43.1206	21.3218	399.208	1.07143	1.85714	2.57143	0.434783	-2.04	28	369.726	2.08292e+06	20.688	9.44018	4.67835	172.39	6.21616	0.496742	6.21616	0.119191	0.353001	0.119191	0.353001	-0.496742	5.9724	120.918	399.966
571	2.32349	490.049	10.8365	8.10402	8.10402	7.18154	4.71624	4.71624	3.50835	3.50835	2.43194	2.43194	1.62473	1.62473	12.0111	4.79454	0	0	6.42082	16.4664	0	0	30.4623	4.98398	10.8402	204.09	1.46667	2.2	2.93333	0.181818	-1.81	15	192.133	3732.54	9.73391	3.74448	1.84536	86.7127	10.6264	0.480078	10.6264	0.320317	0.346574	0.320317	-0.971962	-0.480078	1.1223	57.6139	204.229
572	2.94666	314.466	13.4307	8.87175	9.76618	7.60499	4.69685	6.22714	3.86272	5.02645	2.45708	3.05744	1.61378	2.23705	44.6326	19.8846	0	0	0	6.92374	0	0	0	4.52375	19.6302	274.045	1.29412	1.82353	2.23529	1	-0.09	17	259.042	3001.11	14.9691	4.88425	3.22201	96.4652	10.7079	0.471723	10.7079	0.471723	0.717207	0.393566	-4.97957	-0.393566	-2.7143	51.5133	274.162
573	1.58037	678.356	19.6125	17.6006	17.6006	12.5443	10.8624	10.8624	11.1284	11.1284	8.50057	8.50057	7.22082	7.22082	0	9.58907	0	40.143	17.7537	19.2625	19.2625	6.07602	0	51.3283	0	372.278	1.11111	1.85185	2.55556	0.826087	-1.32	27	336.265	1.00622e+06	19.0163	6.08746	2.94283	163.478	13.0385	0.35125	13.0385	0.243424	0.066069	0.243424	-0.167294	-0.35125	3.8145	106.842	372.553
574	3.34342	69.3352	5.86181	3.53435	3.53435	3.18074	1.69908	1.69908	1.03661	1.03661	0.457997	0.457997	0.0780926	0.0780926	18.6802	4.79454	0	0	0	0	0	0	0	0	15.3196	106.027	1.71429	2.14286	2.14286	0.666667	-0.61	7	100.029	27.9771	6.39	2.54399	2.13212	40.0134	9.52032	0.479261	9.52032	0.334452	0.726852	0.334452	-1.625	-0.479261	-1.5758	20.7284	106.077
575	1.9951	1191.73	21.9993	16.5544	18.1404	14.2225	9.04579	9.83878	6.70931	7.50231	4.63745	5.36743	3.0159	3.42214	11.6344	18.3699	0	33.859	16.9448	17.6962	17.6811	31.1892	6.92374	21.2467	4.73686	476.055	1.13333	1.86667	2.53333	0.181818	-3	30	458.153	3.96019e+06	21.7027	8.78853	4.28062	179.985	13.8442	0.487332	13.8442	0.272915	0.153117	0.272915	-0.724234	-0.487332	4.43364	113.293	477.305
576	2.88317	510.383	10.1294	7.08327	7.08327	6.69838	3.95249	3.95249	2.80103	2.80103	1.98193	1.98193	1.35	1.35	4.92331	15.3216	0	5.68739	15.6333	6.19684	6.06637	24.2655	0	0	0	190.038	1.21429	1.92857	2.64286	0	-2.17	14	184.11	1862.14	8.42924	2.95145	1.14875	78.9439	11.2476	0.618246	11.2476	0.288857	0.0484259	0.288857	-0.497685	-0.618246	1.3814	49.5624	190.158
577	2.93535	428.511	7.6818	5.7806	5.7806	5.36017	3.35041	3.35041	2.29226	2.29226	1.52854	1.52854	1.01138	1.01138	0	4.79454	0	5.62559	5.58302	5.38622	6.06637	12.1327	18.1991	0	4.41715	146.037	1	1.81818	2.72727	0	-1.57	11	140.097	487.853	6.16025	2.23497	1.02612	63.0794	10.7168	0.422729	10.7168	0.33569	0.30213	0.33569	-0.30213	-0.422729	1.793	42.484	146.145
578	1.48344	1161.57	22.8801	18.4612	18.4612	15.3296	10.6691	10.6691	8.48564	8.48564	6.35845	6.35845	4.33615	4.33615	17.364	9.58907	0	5.90718	25.322	27.7238	4.89991	12.4038	68.4448	4.98398	9.94412	433.2	1.25	1.96875	2.6875	0.32	-3.45	32	406.292	1.88466e+07	21.7696	8.58914	3.91336	186.528	13.0687	0.488892	13.0687	0.265323	0.124075	0.265323	-0.726321	-0.488892	3.50612	120.327	433.508
579	1.75108	662.499	15.1041	13.6396	14.4561	10.8132	8.63286	10.0267	7.01368	7.92437	5.57487	6.37961	4.79978	5.51267	0	0	0	0	6.04184	11.8358	54.5712	5.56345	11.7619	47.4593	0	314.182	1.36364	2.27273	3.09091	0.578947	-0.93	22	288.29	218279	14.649	5.93441	2.29663	137.208	3.49019	0.36088	3.49019	0.0459215	0.714774	0.0459215	0.714774	-0.36088	4.2711	96.8847	314.498
580	2.91466	56.0782	7.27602	5.96334	5.96334	4.1259	3.1947	3.1947	2.35629	2.35629	0.879498	0.879498	0.501108	0.501108	0	0	0	12.2079	13.0895	0	0	13.8475	0	5.31679	10.2131	133.11	1.11111	1.44444	1.66667	1	-0.12	9	118.071	65.147	8.88	4.73017	7.88	55.7023	8.72112	0.392095	8.72112	0.0636029	0.329861	0.0636029	-0.329861	-0.392095	-0.6624	36.2313	133.191
581	1.38683	863.352	24.8885	21.0787	21.8952	15.8488	13.4289	15.0381	12.6046	14.1767	10.9247	11.6447	9.14324	9.50325	15.871	23.4254	0	35.4898	41.9283	51.3666	6.42082	0	0	26.088	4.55275	499.297	1.02941	1.70588	2.41176	0.961538	-0.7	34	454.354	2.5423e+07	26.3655	9.63789	4.93606	204.768	12.1956	0.39312	12.1956	0.266098	0.0624879	0.266098	-4.0622	-0.39312	3.3973	130.437	499.714
582	3.18185	91.0962	6.56891	5.23071	5.23071	3.6259	2.61536	2.61536	1.90403	1.90403	0.829124	0.829124	0.352062	0.352062	0	9.58907	0	11.5665	12.8416	0	13.8475	0	0	0	0	114.068	1	1.25	1.375	0.666667	-0.66	8	104.064	40.3392	7.34	3.35567	5.34	48.887	10.196	0.300016	10.196	0.12978	0.0835185	0.12978	0.0835185	-0.300016	0.9446	30.596	114.144
583	2.21133	654.223	13.1734	9.23797	10.0545	8.44851	4.92416	6.47048	3.5225	5.08392	2.14349	3.07272	1.31654	1.83198	10.0233	8.4178	0	4.89548	17.3231	0	18.4601	18.1991	0	15.2847	10.8726	265.063	1.11111	1.77778	2.33333	0	-2.19	18	254.21	10134.1	12.2718	4.58869	2.93015	103.918	11.0674	0.383534	11.0674	0.237548	0.0511587	0.237548	-3.67256	-0.383534	0.4498	67.5423	265.298
584	2.71104	222.54	8.97469	7.48867	7.48867	5.75322	4.15692	4.15692	2.93287	2.93287	2.07004	2.07004	1.09676	1.09676	6.10397	5.10653	0	6.04184	0	5.56345	0	0	44.3032	5.31679	0	165.115	1.25	1.83333	2.33333	0.4	-0.86	12	150.116	606.775	9.22977	4.23674	2.06145	73.2353	9.72653	0.386793	9.72653	0.0939653	0.0901852	0.0939653	-0.420185	-0.386793	1.3279	49.9235	165.236
585	2.32349	490.049	10.8365	8.10402	8.10402	7.18154	4.71624	4.71624	3.50835	3.50835	2.43194	2.43194	1.62473	1.62473	12.0111	4.79454	0	0	6.42082	16.4664	0	0	30.4623	4.98398	10.8402	204.09	1.46667	2.2	2.93333	0.181818	-1.81	15	192.133	3732.54	9.73391	3.74448	1.84536	86.7127	10.6264	0.480078	10.6264	0.320317	0.346574	0.320317	-0.971962	-0.480078	1.1223	57.6139	204.229
586	2.3354	524.853	12.577	8.66796	8.66796	8.02408	4.97982	4.97982	3.75839	3.75839	2.61868	2.61868	1.72488	1.72488	42.1089	19.086	0	6.42082	0	10.7639	0	4.98398	0	0	9.84339	246.065	1.58824	2.29412	2.88235	0.555556	-1.51	17	235.106	7965.51	11.9604	4.39658	2.14138	94.0901	13.0179	0.393569	13.0179	0.330123	0.0383107	0.330123	-1.11561	-0.393569	-1.6836	52.9003	246.194
587	2.29582	575.86	11.9912	8.97388	8.97388	8.18154	5.34648	5.34648	4.12843	4.12843	3.09254	3.09254	2.32226	2.32226	0	15.0076	0	17.2823	17.5477	11.1269	12.1327	12.1327	12.1327	0	0	226.063	0.823529	1.29412	1.76471	0.0714286	-2.29	17	216.151	10104.2	9.90227	3.35061	1.32202	97.9625	12.2296	0.507174	12.2296	0.200543	0.0264786	0.200543	-0.307917	-0.507174	2.233	62.4521	226.231
588	1.92869	396.025	15.3387	12.9363	13.7528	10.2532	8.02206	9.00766	5.31296	6.39658	3.45517	4.50605	2.21946	3.13632	5.96931	4.79454	0	5.69393	5.02596	12.1737	69.5493	0	0	22.3345	5.10653	313.182	1	1.57143	2.14286	0.8	-1.04	21	286.251	60925.4	18.0101	11.6013	8.09246	130.84	10.8484	0.476386	10.8484	0.358823	0.0343326	0.358823	-1.01915	-0.476386	4.5159	85.91	313.467
589	2.82575	31.8743	4.28446	3.01016	3.01016	2.27006	1.40458	1.40458	0.876686	0.876686	0.196941	0.196941	0	0	6.10397	4.79454	0	0	6.28616	0	6.92374	0	0	0	5.10653	74.0368	2	2.2	2.2	0.666667	-0.37	5	68.031	9.65148	4.63	1.90548	3.63	30.4249	9.25463	0.385934	9.25463	0.147678	0.472222	0.147678	-0.796296	-0.385934	-0.4339	17.7448	74.079
590	3.34342	69.3352	5.86181	4.08713	4.08713	3.18074	2.01823	2.01823	1.42186	1.42186	0.695432	0.695432	0.0780926	0.0780926	11.8872	4.79454	0	6.60688	0	0	6.92374	0	0	0	10.2131	104.047	1.85714	2.28571	2.28571	0.75	-0.57	7	96.041	27.9771	6.43	2.57742	2.16665	41.5841	9.77032	0.480971	9.77032	0.308045	0.282407	0.308045	-0.956019	-0.480971	-0.3006	23.8856	104.105
591	2.24333	757.296	12.5352	9.39061	10.9766	8.73718	5.52742	6.32042	3.97795	4.89363	2.76336	3.29203	1.86036	2.12469	0	4.79454	0	5.42879	16.7295	10.0362	6.06637	12.1327	36.3982	15.9299	4.41715	299.979	0.944444	1.66667	2.44444	0	-1.87	18	292.067	19275.2	11.2335	4.4243	1.97386	112.004	11.9705	0.45582	11.9705	0.192816	0.0187326	0.192816	-0.0187326	-0.45582	4.2225	75.62	301.139
592	3.94229	220.587	11.3534	8.87101	8.87101	6.22103	4.48898	4.48898	4.14495	4.14495	1.41127	1.41127	0.793076	0.793076	23.5194	9.58907	0	12.8416	0	0	0	20.7712	0	0	16.2042	202.132	1.35714	1.85714	2.21429	0.777778	-1.1	14	184.11	562.852	12.9	4.95024	6.41974	83.7752	11.2718	0.458806	11.2718	0.322942	0.0976285	0.322942	-0.776181	-0.458806	-0.0791	52.2488	202.254
593	1.63299	2.75489	2.70711	2.40825	2.40825	1.41421	0.816497	0.816497	0.408248	0.408248	0	0	0	0	0	0	0	0	0	0	0	14.2196	0	4.73686	0	46.0419	1.33333	1.33333	1.33333	1	-0.04	3	40.021	2.75489	2.96	1.96	1.96	20.2177	4.25	0.387928	4.25	0.0350784	1.625	0.0350784	1.625	-0.387928	0.2626	12.933	46.069
594	1.94376	642.437	14.8196	12.3434	13.9158	10.1479	7.13671	8.33117	5.4903	7.01051	3.57479	4.94016	2.58841	3.83086	0	0	0	0	0	24.533	21.1657	0	17.8283	60.2934	11.6009	318.096	1.04762	1.80952	2.61905	0.294118	-1.16	21	299.721	72649.2	14.7638	6.30437	3.20327	135.253	6.20938	0.339551	6.20938	0.05673	0.797538	0.05673	0.797538	-0.339551	4.8944	92.194	318.873
595	1.39867	811.209	19.0205	16.3223	16.3223	13.899	10.179	10.179	7.37353	7.37353	5.47613	5.47613	3.99087	3.99087	0	0	0	0	6.04184	32.7238	16.6904	0	0	112.947	0	368.225	0.642857	1.14286	1.67857	0.230769	-2.68	28	340.3	4.68949e+06	18.6726	9.49593	4.77607	168.289	2.62706	0.297133	2.62706	0.0602185	0.337417	0.0602185	0.337417	-0.297133	5.107	118.216	368.524
596	2.47292	590.612	14.1543	9.12393	12.9641	8.87992	4.92079	7.24915	3.57077	6.34182	2.20633	4.28122	1.35882	3.60906	0	10.2131	0	21.5443	19.8362	11.7619	24.2655	0	0	0	46.4038	353.884	0.684211	1.05263	1.42105	0	-0.45	19	350.009	14757.9	14.9487	5.8974	3.35783	133.413	9.85378	0.505194	9.85378	0.14768	0.118922	0.14768	-0.118922	-0.505194	5.8626	80.3766	356.057
597	2.03544	601.028	13.5685	10.0862	10.0862	9.13023	6.03147	6.03147	4.80985	4.80985	3.75024	3.75024	2.66887	2.66887	12.2079	15.3196	0	24.3845	17.5847	0	12.6546	4.5671	0	14.9519	5.73367	265.117	1.26316	2.05263	2.73684	0.545455	-1.77	19	250.153	35227.1	12.2734	4.40616	1.75856	108.098	10.0752	0.395983	10.0752	0.165265	0.168175	0.165265	-0.966908	-0.395983	-1.3164	65.9788	265.273
598	4.06951	137.727	8.3094	5.44297	5.44297	4.4641	2.67683	2.67683	1.99093	1.99093	1.21336	1.21336	0.367471	0.367471	23.8984	9.58907	0	0	0	0	6.92374	0	0	0	15.9467	147.053	1.3	1.7	1.8	0.6	-1.1	10	138.058	106.756	8.9	3.16572	2.02162	57.4504	10.1019	0.480979	10.1019	0.320861	1.04398	0.320861	-1.32176	-0.480979	-0.881	32.411	147.13
599	3.72098	186.266	9.06891	5.37541	6.26983	4.82719	2.51181	4.04211	1.73107	2.97043	0.739466	1.22489	0.248685	0.603478	26.4407	9.35959	0	0	0	0	0	0	0	4.52375	20.627	185.009	1.63636	2.09091	2.36364	0.666667	-0.46	11	177.008	140.746	10.54	3.79513	5.95929	62.0164	9.98203	0.480021	9.98203	0.469148	0.708719	0.469148	-4.60262	-0.480021	-1.4924	33.6073	185.072
600	3.26591	94.9588	7.27602	5.20883	5.20883	4.18074	2.86624	2.86624	1.87563	1.87563	1.03645	1.03645	0.46124	0.46124	12.0111	4.79454	0	0	19.3864	0	0	0	0	0	16.5739	132.09	1.66667	2.22222	2.55556	0.8	-0.61	9	120.067	80.2014	8.39	4.28669	3.93127	53.8346	10.0393	0.480086	10.0393	0.319968	0.46412	0.319968	-0.955139	-0.480086	-0.8628	33.8996	132.163
601	2.27907	563.422	12.9578	10.6948	10.6948	8.70271	6.00565	6.00565	4.23717	4.23717	2.94789	2.94789	2.03471	2.03471	0	4.79454	0	5.90718	6.54476	12.1703	23.2596	7.1098	18.1991	23.5159	4.73686	243.126	1.27778	2.11111	2.83333	0.266667	-2.03	18	226.17	13760.4	12.4275	5.53723	2.80014	106.763	10.8669	0.496745	10.8669	0.216383	0.00723818	0.216383	0.00723818	-0.496745	2.527	72.8877	243.306
602	2.33851	770.621	14.2757	11.7973	11.7973	9.6514	6.97518	6.97518	5.05286	5.05286	3.94251	3.94251	2.9166	2.9166	0	0	0	5.94834	11.8597	29.1308	5.5167	0	6.06637	46.7121	11.4673	269.164	1.1	1.85	2.55	0.333333	-2.3	20	250.2	52721.3	12.7196	4.66662	1.77653	117.158	6.03313	0.382996	6.03313	0.22205	0.216459	0.22205	0.216459	-0.382996	3.11	83.4778	269.352
603	3.44671	115.697	6.56891	4.16448	4.16448	3.6259	1.89847	1.89847	1.13483	1.13483	0.396892	0.396892	0.158917	0.158917	5.96931	4.79454	0	12.5043	0	0	0	0	0	4.9924	16.5739	117.054	1.625	2.125	2.25	0.333333	-1.26	8	110.052	40.3392	6.74	2.83889	4.74	46	9.68556	0.479866	9.68556	0.324899	0.201481	0.324899	-1.04315	-0.479866	-1.6556	28.3126	117.108
604	2.19061	12.3645	4.12132	3.27602	3.27602	2.41421	1.8165	1.8165	0.930904	0.930904	0.408248	0.408248	0.117851	0.117851	0	0	0	0	0	19.5103	0	0	0	0	11.4673	74.0844	1	1.4	1.4	1	-0.08	5	64.047	11.2451	4.92	3.92	3.92	32.1489	5.05903	0.330425	5.05903	-0.0065253	0.71875	0.0065253	0.71875	-0.330425	-0.7061	22.7258	74.127
605	4.50558	233.137	10.5939	6.37541	6.37541	5.85795	3.21388	3.21388	2.32567	2.32567	1.34588	1.34588	0.694224	0.694224	36.3506	14.3836	0	0	0	0	0	0	0	0	20.4261	192.027	1	1.46154	1.69231	0.5	-1.63	13	184.059	416.517	11.37	4.40904	3.51816	72.2255	10.2942	0.48121	10.2942	0.33295	0.927778	0.33295	-2.20037	-0.48121	-1.3926	37.0212	192.123
606	3.5677	71.5489	5.1547	2.44949	4.08248	2.64273	0.833333	3.5	0.408248	2.85774	0.111111	1	0	0	20.2249	0	0	0	0	0	0	0	0	0	17.5233	127.925	1	1.16667	1.16667	0	0.22	6	128.13	13.6096	6.22	2.40278	2.45697	38.5293	9.08642	0.76253	9.08642	0.0241748	2.95062	0.0241748	-2.95062	-0.76253	-1.3404	17.8396	128.13
607	1.15763	1626.89	31.974	22.6153	24.4041	20.6711	12.7943	15.7503	9.86051	12.8616	6.8602	9.42631	4.63133	6.68423	77.9388	44.1376	0	28.3284	0	6.32732	46.9117	0	0	28.3101	15.2074	662.114	1.06818	1.75	2.47727	0.5	-2.81	44	634.218	4.39137e+09	32.5794	12.529	6.72523	246.979	12.395	0.755811	12.395	0.478293	0.0487367	0.478293	-5.60129	-0.755811	-2.5442	138.645	662.442
608	1	0	2	0.755929	5.07093	1	0.142857	6.42857	0	0	0	0	0	0	0	0	0	0	0	0	0	0	0	37.2318	0	253.809	1	1	1	0	1.46	2	253.808	2	3.46	2.46	0.144932	36.9345	2.12	0	2.12	0	2.12	0	2.12	0	1.7714	28.04	253.808
609	2.06595	608.621	14.6565	12.6729	12.6729	10.254	7.40863	7.40863	5.65173	5.65173	3.79272	3.79272	2.71153	2.71153	0	0	0	0	6.60688	18.7151	22.2635	0	6.06637	67.5358	4.73686	279.162	1	1.71429	2.52381	0.263158	-2.06	21	258.215	89136.5	13.9018	6.14684	3.00613	126.221	5.98134	0.488239	5.98134	0.127143	0.63711	0.127143	0.63711	-0.488239	3.9624	87.466	279.383
610	2.98145	203.416	6.69023	4.70325	4.70325	4.30453	2.56893	2.56893	1.65348	1.65348	1.00949	1.00949	0.574236	0.574236	5.96931	9.90106	0	5.56345	0	0	12.1327	18.1991	0	0	0	121.03	1.22222	1.77778	2.11111	0	-1.31	9	116.075	129.225	5.82004	2.30676	1.28771	52.7521	10.0898	0.544815	10.0898	0.0714811	0.219907	0.0714811	-1.12907	-0.544815	0.0501	30.7725	121.115
611	2.25848	493.917	13.6649	11.3828	12.1387	9.1647	6.47708	6.85505	4.95069	5.38713	3.18215	3.43413	2.14979	2.27578	0	0	0	0	5.91791	23.6821	5.56345	0	30.4623	42.1783	11.6009	274.124	1.10526	1.84211	2.42105	0.3125	-1.38	19	255.643	22742.9	14.0381	6.68986	4.04907	119.596	5.96603	0.309365	5.96603	0.0478344	0.320247	0.0478344	0.320247	-0.309365	3.8186	80.703	274.795
612	3.02147	134.107	5.11288	3.83396	3.83396	3.39385	2.13429	2.13429	1.33555	1.33555	0.756194	0.756194	0.427994	0.427994	0	0	0	0	5.74951	0	0	24.2655	6.06637	0	5.10653	94.0419	1	1.57143	1.85714	0	-0.98	7	88.065	47.1973	4.18611	1.6462	0.929059	42.2256	8.63222	0.507967	8.63222	0.115075	0.321759	0.115075	0.321759	-0.507967	1.3922	28.1068	94.113
613	2.26179	393.715	13.8805	11.971	11.971	9.01066	7.17194	7.17194	6.0706	6.0706	4.2112	4.2112	3.16983	3.16983	5.60105	10.2131	0	11.6674	0	37.7915	6.42082	12.1327	26.2281	4.89991	0	263.189	1.10526	1.68421	2.21053	0.625	-1.06	19	238.181	18368.6	14.3512	5.93055	3.48472	115.423	11.0135	0.507967	11.0135	0.115095	0.114259	0.115095	-0.597726	-0.507967	2.7326	77.4366	263.381
614	3.13164	128.226	9.39734	7.06988	8.85873	5.6639	4.17221	5.32106	2.80563	3.98314	1.64031	2.41491	0.949548	1.77658	5.96931	4.79454	0	6.42082	5.24994	31.4361	0	0	0	25.2576	5.10653	208.059	1.33333	2	2.5	0.875	0.17	12	192.22	351.108	12.17	7.80035	8.26833	84.5597	10.1384	0.48123	10.1384	0.30284	0.27914	0.30284	-0.708417	-0.48123	2.2497	57.3478	208.348
615	1.72206	584.198	24.61	17.8545	17.8545	15.5093	10.7923	10.7923	8.78984	8.78984	6.48218	6.48218	4.40052	4.40052	98.3521	35.7457	0	12.9656	0	0	0	0	0	0	41.8821	484.238	0.666667	1.18182	1.69697	1	-0.6	33	448.215	1.36548e+07	26.9953	10.9837	5.32388	189.299	10.9344	0.393567	10.9344	0.186623	0.0849474	0.186623	-1.6616	-0.393567	-7.2914	107.792	484.503
616	1.70686	776.48	18.3006	13.3005	14.117	11.8074	7.53566	8.58442	5.89936	7.00435	4.19388	5.61807	2.8514	4.14416	35.2412	24.5967	0	11.4466	16.8894	0	40.9273	6.92374	0	5.31679	5.73367	363.089	1.36	2	2.6	0.3125	-2.52	25	346.259	328695	17.3078	6.4135	2.95954	147.225	12.3244	0.507967	12.3244	0.352115	0.0119611	0.352115	-1.15118	-0.507967	0.1505	90.3937	363.395
617	3.63768	90.4295	6.73205	5.08751	5.08751	3.55342	2.53777	2.53777	2.10804	2.10804	1.00339	1.00339	0.285154	0.285154	12.0111	4.79454	0	5.91791	0	0	0	13.8475	0	0	10.8402	117.079	1.625	2	2	0.8	-0.57	8	106.06	39.3681	7.43	2.66781	1.93032	48.4947	10.0157	0.480079	10.0157	0.320236	0.0208333	0.320236	-0.930556	-0.480079	0.0543	30.4492	117.148
618	1.63034	746.426	17.2254	15.0724	16.7054	12.2584	9.18758	11.2288	6.97397	8.9374	5.44031	7.29592	3.96396	5.47368	0	0	0	0	0	12.5866	58.2893	0	23.5238	65.5678	0	370.154	1.08	1.92	2.76	0.428571	-1.1	25	344.379	825571	17.3207	7.64619	3.57451	159.527	2.56283	0.33955	2.56283	0.0563597	0.724699	0.0563597	0.724699	-0.33955	5.8856	110.68	370.587
619	1.43149	910.12	33.3252	23.4942	23.4942	21.2837	14.1131	14.1131	11.1416	11.1416	8.2028	8.2028	5.54561	5.54561	149.251	71.4914	0	0	0	0	0	0	0	0	33.158	666.222	0.333333	0.644444	1.02222	1	-0.84	45	624.243	4.93093e+09	36.9866	15.5849	7.43634	254.024	10.8586	0.393567	10.8586	0.186733	0.783569	0.186733	-2.02027	-0.393567	-9.7488	133.886	666.579
620	2.53954	20.8548	4.28446	3.30902	3.30902	2.27006	1.65205	1.65205	1.08472	1.08472	0.341112	0.341112	0	0	0	0	0	6.10397	6.54476	0	0	6.92374	0	0	10.8402	75.0684	2	2.2	2.2	1	-0.08	5	66.039	9.65148	4.92	2.1751	3.92	31.6033	8.23611	0.392103	8.23611	0.0633843	0.337963	0.0633843	-0.337963	-0.392103	-0.6741	20.7352	75.111
621	1.82119e-07	1290.16	22.5851	17.0399	17.0399	14.166	8.75166	8.75166	6.19116	6.19116	4.22546	4.22546	2.53785	2.53785	0	19.1781	0	22.498	35.4173	9.1342	35.8842	14.0953	0	19.9359	11.4673	420.198	0.7	1.03333	1.33333	0.375	-3.78	30	396.242	4.5237e+06	22.5085	9.14554	3.98844	167.955	11.4408	0.338721	11.4408	0.331703	0.351296	0.331703	-0.370741	-0.338721	-3.1756	111.26	420.434
622	2.30263	751.029	18.0161	11.894	20.524	11.1844	6.50873	10.8237	4.87503	9.5238	3.0412	6.28841	1.88801	5.71628	12.0111	9.90106	0	12.1703	18.6394	12.7038	0	12.1327	12.1327	90.3635	15.5771	776.687	1.04167	1.54167	2	0.133333	0.39	24	765.784	143674	20.6989	8.85471	5.19883	192.834	10.8976	0.505725	10.8976	0.320316	0.24162	0.320316	-1.01983	-0.505725	4.5573	124.806	776.872
623	1.70381	545.77	14.8281	13.2828	13.2828	9.94916	8.72213	8.72213	8.38687	8.38687	7.67102	7.67102	6.33036	6.33036	0	9.58907	0	10.83	29.3202	38.5249	18.4147	0	6.07602	13.8475	0	286.193	0.904762	1.66667	2.47619	0.789474	-0.92	21	260.207	85969.5	13.723	4.30112	1.70839	126.918	12.3543	0.299087	12.3543	0.155197	0.0245729	0.155197	-0.0245729	-0.299087	4.0874	81.717	286.415
624	1.59106	1156.03	19.7254	14.2169	15.7893	13.398	7.98082	9.9051	5.7445	7.71312	3.81577	5.04174	2.56137	3.31692	10.0233	8.4178	0	17.6368	33.7143	0	18.3296	30.3318	0	20.6015	26.2136	419.046	1.10714	1.96429	2.78571	0.0588235	-3.08	28	405.738	2.90487e+06	18.2911	7.15069	3.78788	165.075	11.4939	0.453505	11.4939	0.237623	0.0180014	0.237623	-3.81066	-0.453505	2.9933	103.988	419.85
625	2.39112	551.379	12.2507	9.37637	10.1929	8.20271	4.90058	5.71707	3.2766	4.47979	2.01678	3.11215	1.39262	2.28221	0	0	0	5.94834	0	27.6112	0	17.5336	25.3939	19.9443	5.20725	249.068	1.41176	2.23529	2.88235	0.2	-1.86	17	238.211	9685.46	11.6203	4.98064	2.63171	102.076	8.39855	0.290197	8.39855	0.250876	0.286577	0.250876	0.286577	-0.290197	1.85554	65.6882	249.299
626	1.97661	996.468	19.3885	15.6535	15.6535	12.9736	8.63158	8.63158	6.27935	6.27935	4.32056	4.32056	2.82283	2.82283	0	0	0	11.8662	17.0752	22.4399	0	7.1098	44.1793	40.0079	16.2042	358.179	1	1.74074	2.40741	0.181818	-3.52	27	336.269	1.22885e+06	18.2765	7.79391	4.18249	158.967	5.93928	0.496734	5.93928	0.221761	0.0287821	0.221761	-0.0287821	-0.496734	3.78022	109.317	358.445
627	2.30263	751.029	18.0161	11.894	20.524	11.1844	6.50873	10.8237	4.87503	9.5238	3.0412	6.28841	1.88801	5.71628	12.0111	9.90106	0	12.1703	18.6394	12.7038	0	12.1327	12.1327	90.3635	15.5771	776.687	1.04167	1.54167	2	0.133333	0.39	24	765.784	143674	20.6989	8.85471	5.19883	192.834	10.8976	0.505725	10.8976	0.320316	0.24162	0.320316	-1.01983	-0.505725	4.5573	124.806	776.872
628	1.74596	823.126	16.8446	14.0428	14.0428	11.5797	8.50704	8.50704	7.02226	7.02226	5.26751	5.26751	4.0101	4.0101	0	4.79454	0	24.4738	12.5866	11.9375	22.0862	0	6.92374	52.7203	5.10653	325.179	1.5	2.33333	3.125	0.421053	-2.11	24	302.228	474344	15.4196	5.7565	2.35566	140.901	12.5259	0.394254	12.5259	0.228031	0.0126013	0.228031	-0.217598	-0.394254	1.5346	94.5782	325.412
629	1.81448	745.6	12.8196	10.0202	10.7761	9.3265	6.06359	6.44156	4.55683	4.96403	3.47625	3.77434	2.54254	2.77111	0	0	0	0	5.02263	47.7495	0	18.8515	0	29.8198	11.6009	274.073	1.21053	2.15789	3.10526	0.25	-2.08	19	263.627	60220.6	10.8071	3.95875	1.59918	113.4	6.21801	0.349627	6.21801	0.143923	0.653711	0.143923	0.653711	-0.349627	1.8971	72.2404	274.715
630	2.1331	1001.78	14.397	10.9215	10.9215	10.292	6.52965	6.52965	4.84149	4.84149	3.67713	3.67713	2.75023	2.75023	0	10.0018	0	5.90718	22.3116	16.1216	0	6.06637	42.4646	15.4565	0	277.085	1.04762	1.80952	2.66667	0	-2.92	21	266.195	144177	11.8695	4.29132	1.61243	118.769	12.2435	0.352519	12.2435	0.279942	0.306244	0.279942	-0.306244	-0.352519	1.3278	78.4479	277.283
631	2.64454	690.357	14.4223	10.5814	13.0308	8.67489	5.81378	9.72291	4.55484	9.95672	3.16446	8.48155	2.17904	6.59852	25.1105	16.8356	0	14.4602	18.529	11.3368	6.06637	6.92374	6.92374	5.31679	5.13897	324.027	1.52632	2.15789	2.68421	0.6	-0.48	19	308.321	14628.8	14.9193	4.81262	2.57027	116.532	12.2411	0.310095	12.2411	0.247083	0.0990018	0.247083	-3.87664	-0.310095	0.612	73.3747	324.449
632	3.37386	335.669	9.30096	5.7133	10.0283	5.51974	2.934	5.0915	2.08893	4.49675	1.25859	2.70371	0.72901	2.57373	5.96931	9.90106	0	11.313	3.57018	3.57018	6.06637	6.06637	45.1817	0	5.10653	389.825	1.33333	1.91667	2.41667	0	-0.05	12	385.882	391.609	10.0337	3.7733	2.00255	96.07	10.5595	0.505932	10.5595	0.339049	0.0497222	0.339049	-1.10747	-0.505932	2.2996	60.5001	389.914
633	2.57233	277.173	12.5081	7.9491	8.84353	7.22103	4.29961	5.8299	3.32322	4.56257	2.09409	2.57951	1.23913	1.58025	45.1355	14.7781	0	0	0	0	0	0	0	9.26061	19.9999	260.03	1.0625	1.625	2.125	1	-0.09	16	247.031	2182.49	13.9729	5.0463	3.45338	90.1002	10.3686	0.469171	10.3686	0.469171	0.729877	0.387497	-4.73049	-0.387497	-3.1044	46.8963	260.135
634	1.89427	904.038	18.1041	15.4946	15.4946	12.5546	9.73115	9.73115	8.20931	8.20931	7.17829	7.17829	6.09879	6.09879	11.6943	9.90106	0	11.4568	6.42082	49.9834	18.0595	0	22.7662	17.89	4.73686	354.194	1.34615	2.15385	2.92308	0.571429	-1.85	26	328.242	1.52797e+06	16.3329	5.3328	1.80207	153.088	12.8298	0.465446	12.8298	0.359384	0.082603	0.359384	-1.63016	-0.465446	2.9525	98.7398	354.45
635	1.64645	799.627	17.1125	13.6952	14.5117	11.2776	8.60828	9.97343	7.70519	8.72732	6.60856	7.01163	5.50319	5.85005	10.399	13.2123	0	11.1645	23.537	44.0884	5.56345	12.1327	6.06637	11.1068	4.55275	350.119	1.20833	2	2.75	0.611111	-1.4	24	328.26	301898	16.0893	5.29665	2.47028	141.906	12.3308	0.445975	12.3308	0.445975	0.132254	0.361799	-4.49055	-0.361799	3.2934	88.2426	350.436
636	2.06814	640.622	15.4054	11.0467	12.5585	9.9524	6.0792	6.83513	4.24653	5.09016	2.60609	3.13656	1.52573	1.9728	12.0733	4.79454	0	0	27.2938	0	6.92374	42.4646	0	0	37.7821	326.011	1.09524	1.71429	2.28571	0.133333	-1.91	21	315.067	46409.7	15.4783	6.69606	4.27718	131.373	10.7016	0.479035	10.7016	0.344094	0.404931	0.344094	-1.02475	-0.479035	4.6376	80.7038	327.163
637	1.59085	620.762	17.8196	15.9755	15.9755	11.881	10.316	10.316	9.42277	9.42277	8.43741	8.43741	6.94686	6.94686	0	9.58907	0	22.9033	24.0399	38.022	24.8356	0	12.9998	13.8475	4.73686	344.235	1.12	1.92	2.68	0.818182	-1.12	25	312.239	577935	17.3017	5.95719	2.52285	151.127	11.9031	0.461777	11.9031	0.305293	0.0410954	0.305293	-0.0410954	-0.461777	4.8401	96.881	344.495
638	3.02372	19.1194	4.5	3.94721	3.94721	2	1.72361	1.72361	2.17082	2.17082	0	0	0	0	5.60105	0	0	0	0	0	0	20.7712	0	0	5.10653	74.0732	1.2	1.2	1.2	1	-0.04	5	64.043	3.60964	4.96	0.976756	9507.96	32.6283	8.52083	0.39076	8.52083	0.0563259	0.5	0.0563259	-0.5	-0.39076	0.7772	21.9718	74.123
639	1.52232	876.243	19.673	16.181	16.181	13.6009	9.4501	9.4501	6.94718	6.94718	5.29804	5.29804	3.71092	3.71092	0	4.79454	0	12.0111	66.9541	12.8416	0	26.3523	9.79982	9.96796	19.9443	387.191	1.14286	1.85714	2.5	0.526316	-2.81	28	362.24	3.97871e+06	18.5485	7.6675	3.37224	162.917	12.5088	0.492842	12.5088	0.251322	0.0906714	0.251322	-0.276335	-0.492842	1.0568	104.821	387.44
640	2.19061	14.3645	4.12132	3.14588	3.14588	2.41421	1.72448	1.72448	0.865835	0.865835	0.362238	0.362238	0.0912871	0.0912871	0	0	0	6.60688	6.54476	6.42082	0	0	0	0	10.8402	75.0684	1.6	2.2	2.2	1	-0.08	5	66.039	11.2451	4.92	3.92	3.92	31.6033	7.98625	0.396326	7.98625	0.044255	0.21875	0.044255	0.21875	-0.396326	-0.6725	20.7572	75.111
641	2.95009	351.566	6.97469	5.07369	5.07369	4.87701	2.77277	2.77277	1.86005	1.86005	1.25231	1.25231	0.783746	0.783746	0	0	0	0	16.9817	0	12.6546	0	0	19.9359	5.73367	135.054	1.3	2.2	3	0	-1.65	10	130.09	372.422	5.15986	1.66292	0.539771	56.3211	5.47829	0.381798	5.47829	0.182241	0.43287	0.182241	0.43287	-0.381798	-0.0649	36.0961	135.13
642	1.85853	1025.25	22.9219	15.4163	16.3107	14.4751	8.57991	10.1102	6.51198	7.75133	4.3649	4.85032	2.95074	3.29186	63.3707	29.4737	0	16.9817	0	12.6546	4.5671	0	0	24.7925	19.6302	463.074	1.22581	1.93548	2.54839	0.5	-2.72	31	445.152	5.87528e+06	22.9539	8.79647	5.13286	171.885	11.2939	0.481161	11.2939	0.469171	0.0271722	0.469171	-4.83254	-0.481161	-2.1054	96.542	463.296
643	1.83351	973.432	21.129	17.2795	17.2795	13.8498	9.87906	9.87906	7.1485	7.1485	5.36454	5.36454	3.66278	3.66278	5.81722	13.9795	0	11.8144	34.6261	30.8916	12.1327	12.1424	13.8475	34.3649	0	398.212	1.24138	1.96552	2.65517	0.363636	-2.93	29	371.266	3.24558e+06	20.7953	8.61107	4.24413	169.73	13.6505	0.358206	13.6505	0.255944	0.143172	0.255944	-0.403882	-0.358206	3.33494	113.289	398.482
644	2.82575	33.8743	4.28446	3.43281	3.43281	2.27006	1.38833	1.38833	1.06902	1.06902	0.210819	0.210819	0	0	0	4.79454	0	0	0	6.4101	4.89991	14.0953	0	0	0	73.0528	1.6	1.8	1.8	0.666667	-0.53	5	66.039	9.65148	4.47	1.75818	3.47	31.3905	9.43056	0.351387	9.43056	0.208685	0.75	0.208685	0.75	-0.351387	-0.2956	19.751	73.095
645	1.95444	612.298	14.6125	12.5035	12.5035	10.137	7.56837	7.56837	6.42788	6.42788	5.1467	5.1467	4.07732	4.07732	6.10397	5.10653	0	11.519	6.42082	31.0094	11.1269	7.1098	12.1424	24.09	9.47373	287.152	1.42857	2.28571	3.09524	0.529412	-1.52	21	266.191	95969	13.1644	4.48557	1.75482	124.52	9.97287	0.492857	9.97287	0.165676	0.00837963	0.165676	-0.411699	-0.492857	1.8503	79.8028	287.359
646	4.13598	197.884	9.72361	5.98098	5.98098	5.43043	2.93741	2.93741	1.99727	1.99727	0.99333	0.99333	0.546421	0.546421	30.4324	14.3836	0	0	0	0	0	5.31679	0	5.73367	10.2131	176.043	1.33333	1.83333	2.08333	0.4	-1.79	12	168.064	249.067	10.21	4.16404	4.09414	67.1618	10.2369	0.481161	10.2369	0.326368	0.696157	0.326368	-1.47222	-0.481161	-1.4174	36.3957	176.128
647	3.91817	264.961	11.8449	7.91976	8.73625	6.93043	4.0475	5.09626	2.60212	3.91274	1.34015	2.5291	0.745829	1.63005	23.6094	9.58907	0	12.5043	5.75285	11.7619	0	0	0	4.9924	21.6804	235.063	1.33333	1.93333	2.33333	0.571429	-1.44	15	222.161	1213.26	13.56	6.93244	7.61725	90.5386	10.5937	0.481189	10.5937	0.316716	0.0687874	0.316716	-1.1462	-0.481189	-1.0791	56.8114	235.265
648	1.78979	933.654	16.6814	13.0226	13.0226	11.631	7.60764	7.60764	5.66301	5.66301	4.11099	4.11099	3.0379	3.0379	5.96931	9.90106	0	5.69393	18.79	28.2021	0	17.9263	30.3318	20.3834	0	321.123	1.25	2.04167	2.79167	0.176471	-3.22	24	306.22	496426	14.3772	5.44925	2.30236	137.552	11.3854	0.476452	11.3854	0.356214	0.105862	0.356214	-1.00742	-0.476452	2.4175	88.326	321.34
649	1.83642	828.604	16.7757	11.5645	12.4589	10.743	6.50333	8.03363	4.99483	6.23418	3.38618	3.8716	2.37774	2.71886	38.4247	14.4661	0	23.533	0	0	10.8944	0	0	19.4757	20.2574	347.063	1.56522	2.30435	3	0.5	-1.82	23	333.112	152841	16.0525	5.67128	3.26751	127.671	11.6855	0.469171	11.6855	0.469171	0.0622289	0.390147	-4.65925	-0.390147	-1.5405	75.091	347.224
650	1.71911	879.614	15.8112	12.99	12.99	11.2035	7.90577	7.90577	6.09328	6.09328	4.19595	4.19595	2.63283	2.63283	0	4.79454	0	5.78324	5.56345	35.1851	12.8416	13.1206	40.9136	15.3994	0	306.148	1.30435	2.17391	2.95652	0.277778	-2.69	23	288.225	431538	13.9377	5.49943	2.81831	133.91	11.5917	0.368356	11.5917	0.159322	0.0559436	0.159322	0.0559436	-0.368356	3.4208	89.6412	306.369
651	2.55407	1101.71	15.7566	10.5765	10.5765	10.3968	6.02387	6.02387	4.77101	4.77101	3.54965	3.54965	2.58103	2.58103	45.4153	30.0152	0	21.5449	0	12.1327	0	0	0	0	8.8343	302.006	0.681818	1.04545	1.40909	0	-3.42	22	296.146	113220	12.3305	3.61161	1.25717	118.565	11.9962	0.504143	11.9962	0.344106	0.00597222	0.344106	-0.940881	-0.504143	1.3128	73.8772	302.194
652	4.06023	219.048	8.36181	4.88923	5.70572	4.32719	2.26257	3.87174	1.69331	3.19047	0.707374	1.48773	0.298198	0.894595	27.8821	13.2123	0	0	0	0	0	0	0	0	15.3929	169.004	1.6	2	2.1	0.666667	-0.66	10	162.102	75.1915	9.34	2.95072	4.24172	57.3934	9.95833	0.48006	9.95833	0.321129	0.956019	0.321129	-4.27421	-0.48006	-1.7139	32.0268	169.158
653	1.36439	1309.42	24.2943	18.3926	18.3926	16.2742	10.8236	10.8236	7.80635	7.80635	5.3324	5.3324	3.85006	3.85006	17.8395	17.9658	0	17.514	49.5387	10.9029	12.1327	16.8303	25.1228	5.15666	19.1033	476.156	1.14706	1.94118	2.67647	0.333333	-3.69	34	453.267	4.67634e+07	23.4676	9.66108	4.95021	192.2	13.1419	0.49344	13.1419	0.436913	0.0701732	0.436913	-4.58696	-0.49344	5.6863	118.187	476.451
654	1.52793	642.648	20.1041	19.1371	19.1371	13.2537	12.346	12.346	11.8082	11.8082	9.74577	9.74577	8.0078	8.0078	0	5.10653	0	6.10397	10.83	42.4312	51.3666	11.1462	0	46.7707	0	384.339	0.964286	1.75	2.5	0.851852	-0.56	28	340.296	2.16025e+06	20.7023	7.60337	3.34106	173.619	10.1891	0.392796	10.1891	0.0577519	0.105851	0.0577519	-0.105851	-0.392796	7.3088	119.029	384.648
655	2.70008	360.14	10.552	7.56468	7.56468	6.60906	4.20499	4.20499	2.90417	2.90417	1.82713	1.82713	1.10607	1.10607	5.96931	9.58907	0	18.6249	11.2508	0	0	24.2655	0	0	10.8402	193.074	1.21429	1.85714	2.42857	0.2	-1.84	14	182.114	1277.44	10.2422	4.41132	2.58495	81.3483	11.4266	0.48122	11.4266	0.303302	0.0103704	0.303302	-0.97884	-0.48122	1.3163	52.0547	193.202
656	1.63629	915.925	19.2338	15.5946	17.2276	12.7708	9.61208	12.5353	7.95333	11.5737	6.14338	9.61014	4.45566	7.55919	20.0466	16.8356	0	15.8328	38.5178	31.2467	10.3716	12.1327	7.04767	9.622	0	413.144	1.07407	1.74074	2.40741	0.666667	-1	27	386.349	1.63453e+06	19.3222	7.11111	3.67361	161.384	12.9564	0.303747	12.9564	0.2427	0.0652726	0.2427	-3.69213	-0.303747	1.0159	102.469	413.565
657	2.80304	26.2647	3.57735	2.90825	2.90825	1.73205	1.20412	1.20412	0.908248	0.908248	0	0	0	0	0	4.79454	0	5.78324	0	0	13.8475	0	0	0	0	58.0419	1.5	1.5	1.5	0.666667	-0.33	4	52.032	3.24511	3.67	1.04453	6.88396	25.6307	9.44444	0.300344	9.44444	0.126268	0.166667	0.126268	0.166667	-0.300344	0.5953	16.355	58.08
658	2.00368	837.489	15.6899	11.9541	12.7101	10.5417	6.782	7.15996	4.93241	5.36884	3.35221	3.58731	2.31404	2.51277	0	0	0	12.0523	27.4929	5.56345	0	0	49.3883	9.96796	27.8051	314.093	1.09091	1.86364	2.63636	0.125	-2.53	22	299.656	104512	14.4091	5.69193	2.75557	132.436	6.0299	0.485178	6.0299	0.222054	0.143555	0.222054	-0.193284	-0.485178	3.5876	88.8578	314.776
659	3.03528	395.259	12.5081	9.61074	10.4272	7.23107	4.95089	5.72428	4.78469	5.55809	2.23304	3.5315	1.39773	2.23682	12.0111	9.90106	0	17.7158	5.56345	16.4096	0	0	20.7712	10.1072	5.10653	244.088	1.625	2.1875	2.625	0.6	-1.14	16	228.188	2586.61	12.9273	4.38624	2.70491	98.077	11.5234	0.857676	11.5234	0.362181	0.150069	0.362181	-0.994945	-0.857676	-0.2482	58.2759	244.316
660	2.91316	374.034	7.6818	6.1188	6.1188	5.37701	3.61004	3.61004	2.56838	2.56838	1.82336	1.82336	1.25046	1.25046	0	0	0	0	0	11.0736	5.38622	0	30.3318	12.1327	5.73367	143.073	0.818182	1.54545	2.36364	0	-1.5	11	134.117	505.764	6.22562	2.27408	0.944444	65.453	5.7562	0.398226	5.7562	0.0393211	0.850093	0.0393211	0.850093	-0.398226	2.422	48.3604	143.189
661	3.04649	66.4386	4.99156	3.04817	3.04817	2.77006	1.42523	1.42523	0.764529	0.764529	0.257954	0.257954	0.0712885	0.0712885	5.96931	9.58907	0	6.42082	6.28616	0	0	0	0	0	5.10653	88.016	1.83333	2.33333	2.33333	0.333333	-0.86	6	84.03	14.8345	5.14	2.38155	3.14	34.5864	9.36806	0.480916	9.36806	0.310068	0.349537	0.310068	-1.0787	-0.480916	-0.34	18.3168	88.062
662	1.63647	452.755	14.6649	13.905	13.905	10.0893	9.50219	9.50219	8.66927	8.66927	8.28427	8.28427	6.9944	6.9944	0	5.10653	0	11.016	0	36.5133	51.3666	0	5.5731	19.9235	0	288.245	1.14286	2	2.80952	0.9	-0.3	21	256.219	105498	14.3023	4.84693	1.85379	129.754	11.1658	0.389325	11.1658	0.0700869	0.207144	0.0700869	-0.369724	-0.389325	5.0903	86.9438	288.475
663	2.10747	548.278	12.5352	10.6349	10.6349	8.75402	6.3622	6.3622	5.07504	5.07504	3.74813	3.74813	2.84715	2.84715	0	0	0	0	5.91791	18.7769	16.6904	0	6.06637	54.4122	5.73367	238.147	1.05556	1.83333	2.61111	0.25	-1.8	18	220.19	19557.7	11.2995	4.46496	1.88807	108.042	6.1172	0.398457	6.1172	0.0362241	0.43375	0.0362241	0.43375	-0.398457	2.8461	75.4734	238.334
664	1.92953	390.063	12.9578	11.4849	11.4849	8.6647	6.99845	6.99845	5.49259	5.49259	3.76441	3.76441	2.61453	2.61453	0	4.79454	0	11.7012	0	25.1977	24.8259	0	31.1892	11.8236	0	245.178	1.16667	1.77778	2.38889	0.5625	-1.15	18	222.182	14267.5	13.2856	6.14477	3.42243	109.996	12.303	0.302618	12.303	0.166442	0.102598	0.166442	0.102598	-0.302618	3.29972	74.9645	245.366
665	2.83126	52.7549	4.99156	3.21689	4.11132	2.77006	1.59751	2.22997	0.867345	1.31456	0.325669	0.549276	0.0956435	0.286931	5.96931	4.79454	0	6.42082	5.75285	0	0	0	0	12.6288	5.10653	106.009	1.83333	2.33333	2.33333	0.666667	-0.18	6	100.098	14.8345	5.82	3.02747	3.82	41.58	9.55042	0.481209	9.55042	0.30367	0.155864	0.30367	-0.787037	-0.481209	0.3909	26.1058	106.146
666	1.57644	1038.1	17.9325	13.9764	14.7929	12.7584	8.34208	9.15858	5.9348	7.01857	4.2984	5.4157	2.97348	3.92215	0	4.79454	0	11.949	11.4219	27.0375	11.3368	6.19684	60.7941	15.2847	5.73367	362.12	1.15385	2	2.80769	0.1	-2.96	26	344.314	1.91764e+06	16.5053	7.1115	3.12009	154.443	12.6708	0.346139	12.6708	0.261394	0.111184	0.261394	-0.202263	-0.346139	3.7212	105.11	362.458
667	3.02372	22.3645	4.5	3.85546	3.85546	2	1.52421	1.52421	1.88936	1.88936	0	0	0	0	0	5.20725	0	4.64634	0	0	0	21.143	0	0	0	75.0684	1.2	1.2	1.2	1	-0.08	5	66.039	3.60964	4.92	0.953692	2257.92	32.1872	10.0417	0.63336	10.0417	0.0674126	0.25	0.0674126	-0.25	-0.63336	0.1904	21.3994	75.111
668	4.32341	252.423	12.8783	8.22339	8.22339	7.30664	4.40093	4.40093	3.23091	3.23091	1.95849	1.95849	0.961216	0.961216	49.1961	14.6956	0	0	0	0	0	0	0	0	25.5326	238.069	0.9375	1.375	1.75	0.75	-1.06	16	224.08	2030.69	14.94	6.50686	4.20717	90.3823	10.6555	0.4755	10.6555	0.371757	0.849381	0.371757	-1.92551	-0.4755	-3.5339	48.3728	238.192
669	2.41593	554.724	13.4472	8.98542	8.98542	8.4516	5.08819	5.08819	3.87244	3.87244	2.71563	2.71563	1.7596	1.7596	48.2129	24.1925	0	0	10.7639	0	0	4.98398	0	0	9.84339	262.06	1.38889	2.05556	2.61111	0.555556	-1.55	18	251.105	11734.4	12.8953	4.61119	1.96751	98.8844	13.0633	0.393567	13.0633	0.330216	0.57096	0.330216	-1.52301	-0.393567	-2.7128	54.2901	262.193
670	1.88447	784.882	15.5267	12.1612	12.9777	10.6522	6.70146	7.51796	4.62091	5.61999	3.02212	4.21956	1.96025	2.84984	0	5.10653	0	5.74951	5.94834	27.0839	0	41.7991	20.0378	25.5855	0	313.1	1.09091	1.86364	2.54545	0.133333	-2.67	22	298.266	150482	14.275	5.98432	2.9876	131.469	9.30125	0.507964	9.30125	0.227249	0.222314	0.227249	0.222314	-0.507964	3.39942	88.8132	313.386
671	1.75006	885.742	18.897	14.7528	15.5693	12.2699	8.45615	10.3476	6.59962	8.61535	4.6135	5.74197	2.90441	3.53488	21.797	13.2123	0	16.6934	11.3879	32.1869	12.1327	23.9564	0	10.1406	10.2568	378.136	1.23077	1.84615	2.42308	0.470588	-2.26	26	356.278	891546	18.5287	7.16127	3.77977	151.839	12.4225	0.341331	12.4225	0.239797	0.104393	0.239797	-3.26189	-0.341331	1.1933	95.0482	378.454
672	3.24783	195.558	6.85337	5.8094	5.8094	4.21521	3.03269	3.03269	2.30548	2.30548	1.54213	1.54213	0.82735	0.82735	0	0	0	0	0	16.8143	0	0	32.0466	0	5.73367	121.089	1.11111	1.55556	1.88889	0.25	-0.98	9	110.095	109.738	6.14469	2.09492	1.04357	55.5012	5.68185	0.398299	5.68185	0.0372936	0.914352	0.0372936	0.914352	-0.398299	1.88564	40.3284	121.183
673	1.93682	326.327	15.8387	14.7406	14.7406	10.7255	9.6221	9.6221	7.21454	7.21454	6.07405	6.07405	4.5679	4.5679	0	4.79454	0	11.3843	12.5248	32.4759	51.3666	0	0	18.7474	4.73686	309.267	1	1.59091	2.18182	0.947368	-0.57	22	274.214	114495	17.7787	8.90499	4.24492	136.331	12.9367	0.463895	12.9367	0.311895	0.130793	0.311895	-0.136975	-0.463895	4.4022	90.84	309.494
674	-1.28571e-08	213.839	13.5	10.2234	23.9485	6	2.19089	6.57267	1.34164	4.02492	0	0	0	0	23.4681	0	0	194.167	0	0	0	0	0	0	57.7358	501.676	0.380952	0.380952	0.380952	0	6.5887	21	501.299	175.625	56.4453	28.7954	370.313	268.243	8.54861	2	8.54861	2	0	0.869681	-5.38889	-0.869681	-10.5546	53.5253	502.307
675	3.17168	218.156	6.85337	5.12648	5.12648	4.19838	2.68525	2.68525	1.99217	1.99217	1.13092	1.13092	0.633468	0.633468	0	0	0	11.499	0	5.56345	12.1327	6.06637	6.92374	0	10.2131	124.052	1.11111	1.77778	2.22222	0.142857	-1.18	9	116.075	104.201	5.94788	1.97322	1.13408	53.3848	8.85009	0.50426	8.85009	0.157152	0.0601852	0.157152	-0.0688889	-0.50426	1.40622	34.5086	124.139
676	2.375	143.098	9.35337	8.44894	8.44894	5.38283	4.5229	4.5229	4.73916	4.73916	2.2047	2.2047	1.63927	1.63927	0	5.10653	0	18.3119	0	17.4486	0	0	6.92374	21.143	4.73686	174.149	1.41667	2	2.33333	1	-0.12	12	154.104	351.261	9.96418	3.32206	2.73425	74.5305	9.433	0.39033	9.433	0.109386	0.0153241	0.109386	-0.262454	-0.39033	0.2309	47.8582	174.264
677	2.452	157.911	9.13783	7.91594	7.91594	5.6259	4.67023	4.67023	3.80219	3.80219	2.42112	2.42112	1.43349	1.43349	0	4.79454	0	17.8669	0	25.9312	0	0	18.7474	0	5.73367	170.142	1.33333	1.83333	2.25	0.888889	-0.57	12	152.112	647.799	9.51749	3.89561	1.97295	73.9142	11.5877	0.341344	11.5877	0.239247	0.127315	0.239247	-0.302685	-0.341344	0.5921	48.6274	170.256
678	2.58753	469.21	9.96626	7.60402	7.60402	6.77086	4.4562	4.4562	3.20879	3.20879	2.22161	2.22161	1.60956	1.60956	5.96931	4.79454	0	6.42082	0	16.3359	0	0	42.4646	0	5.10653	186.068	1.07143	1.78571	2.57143	0.0833333	-1.83	14	176.13	1975.13	8.75438	3.49933	1.59297	81.7987	10.6124	0.480986	10.6124	0.307338	0.0846759	0.307338	-0.790414	-0.480986	2.4669	55.2878	186.21
679	1.83292	819.306	18.4743	14.2843	14.2843	12.3761	8.55917	8.55917	7.12079	7.12079	5.30368	5.30368	4.27363	4.27363	23.8623	18.9939	0	30.9475	16.8764	5.56345	25.3089	18.1991	0	0	9.47373	362.133	1.11538	1.84615	2.53846	0.4	-2.34	26	342.212	893517	17.0928	6.12545	2.87982	149.543	14.26	0.507967	14.26	0.248741	0.0244905	0.248741	-2.77544	-0.507967	4.5068	90.7076	362.372
680	2.1875	217.599	8.10445	6.42438	6.42438	5.28769	3.50498	3.50498	2.30981	2.30981	1.32314	1.32314	0.794605	0.794605	0	4.79454	0	5.90718	6.54476	12.1147	6.92374	12.5242	0	15.2847	0	153.09	1.81818	2.63636	3.18182	0.428571	-1.32	11	142.097	424.732	7.78331	3.75281	2.83914	65.0314	10.4353	0.355955	10.4353	0.216384	0.00418084	0.216384	0.00418084	-0.355955	0.0883	40.9754	153.185
681	3.10283	107.736	7.27602	4.62514	4.62514	4.1259	2.26968	2.26968	1.39103	1.39103	0.552451	0.552451	0.276365	0.276365	11.9386	9.58907	0	13.0895	0	0	0	0	0	5.31679	10.2131	133.038	1.11111	1.44444	1.66667	0.5	-1.1	9	126.047	65.147	7.9	3.84857	6.9	51.2955	9.72536	0.480291	9.72536	0.316992	0.313194	0.316992	-1.05903	-0.480291	-1.2548	28.1413	133.103
682	2.75058	333.281	12.1818	9.43486	9.43486	7.43087	5.3268	5.3268	3.86099	3.86099	2.34878	2.34878	1.64881	1.64881	11.7398	13.1712	0	6.04184	11.9843	12.6111	12.1327	6.06637	13.8475	5.31679	0	231.123	1.3125	2	2.5625	0.5	-1.03	16	215.133	2704.51	13.0368	5.34416	3.85007	93.6675	12.4377	0.415919	12.4377	0.415919	0.188411	0.314202	-4.25255	-0.314202	3.2459	58.2867	231.261
683	2.16366	610.479	12.7507	10.2862	10.2862	8.59997	6.14114	6.14114	5.01384	5.01384	3.66953	3.66953	2.58904	2.58904	5.90718	4.79454	0	5.53893	11.0802	30.7275	0	6.06637	12.1327	22.2085	5.73367	244.132	1.5	2.33333	3	0.384615	-1.88	18	228.17	21508.9	11.2241	3.81233	1.5882	104.777	11.378	0.36553	11.378	0.250474	0.131016	0.250474	-0.441496	-0.36553	1.2604	69.2003	244.298
684	1.65977	642.82	18.192	15.0582	15.8141	12.7752	9.2313	9.60926	6.57836	7.0148	4.86056	5.11254	3.4999	3.62588	0	0	0	12.6487	13.2138	37.7464	11.1269	0	12.1327	52.2644	21.4443	374.176	0.884615	1.53846	2.19231	0.428571	-1.43	26	347.696	1.097e+06	19.3349	10.0467	5.28624	160.498	8.77909	0.39398	8.77909	0.0697859	0.0908984	0.0697859	0.0908984	-0.39398	3.0559	105.655	374.912
685	2.41593	554.724	13.4472	8.98542	8.98542	8.4516	5.08819	5.08819	3.87244	3.87244	2.71563	2.71563	1.7596	1.7596	48.2129	24.1925	0	0	10.7639	0	0	4.98398	0	0	9.84339	262.06	1.38889	2.05556	2.61111	0.555556	-1.55	18	251.105	11734.4	12.8953	4.61119	1.96751	98.8844	13.0633	0.393567	13.0633	0.330216	0.57096	0.330216	-1.52301	-0.393567	-2.7128	54.2901	262.193
686	2.31224	505.942	12.4138	8.45346	10.7212	8.05855	4.67487	5.80876	3.28885	4.56892	2.03483	2.80039	1.25328	1.86669	0	5.10653	0	11.499	20.8174	0	6.06637	30.3318	0	0	39.5397	287.951	0.823529	1.41176	2	0	-1.09	17	282.489	6760.59	12.3691	5.0463	2.97327	113.306	9.61955	0.504203	9.61955	0.168714	0.0522994	0.168714	-0.0522994	-0.504203	5.1447	69.6528	289.545
687	3.0699	257.538	7.56048	5.04283	5.79876	4.69838	2.68808	3.06604	1.8155	2.25194	1.07157	1.30667	0.62151	0.811798	5.96931	4.79454	0	5.56345	5.02263	0	12.1327	12.1327	0	0	16.7075	155.998	1.5	2.2	2.6	0	-1.02	10	151.528	178.193	7.09136	2.70894	1.48152	63.0554	10.2945	0.477639	10.2945	0.335232	0.215278	0.335232	-0.956019	-0.477639	2.0382	38.4113	156.568
688	1.46026	540.38	20.1041	19.5513	19.5513	13.2537	12.9345	12.9345	12.6155	12.6155	10.8393	10.8393	9.25997	9.25997	0	5.10653	0	6.10397	10.83	54.267	64.2082	0	0	34.6187	0	388.371	0.821429	1.53571	2.28571	1	-0.04	28	340.296	2.16025e+06	21.2019	7.89898	3.50177	174.999	10.2507	0.39312	10.2507	0.0542899	0.00830457	0.0542899	-0.00830457	-0.39312	7.4686	119.077	388.68
689	2.44122	1186.18	44.8173	38.4863	39.3028	29.5334	24.7234	26.0885	17.4012	18.4491	11.7265	12.1919	7.8611	8.36961	59.8576	38.1912	0	18.9349	6.42082	38.5249	154.1	6.07602	6.07602	35.4994	9.47373	889.631	0.639344	1.04918	1.47541	0.895833	-1.42	61	798.591	6.47225e+12	57.5968	38.9879	31.9775	371.573	13.0464	0.397312	13.0464	0.397312	0.262907	0.393567	-5.083	-0.393567	10.1111	245.443	890.319
690	2.3971	684.836	15.7862	12.6529	12.6529	10.7576	6.89784	6.89784	4.59008	4.59008	3.14689	3.14689	2.08714	2.08714	5.96931	4.79454	0	0	5.5731	16.6904	20.4817	0	66.7493	0	9.47373	294.126	0.909091	1.59091	2.27273	0.105263	-2.81	22	276.206	115111	15.5764	7.83634	3.85453	130.052	11.9342	0.503441	11.9342	0.341129	0.387326	0.341129	-0.428323	-0.503441	4.0173	88.814	294.35
691	2.55371	102.103	5.27602	3.63896	3.63896	3.28769	2.0236	2.0236	1.34608	1.34608	0.760919	0.760919	0.433153	0.433153	11.9386	9.58907	0	12.8416	0	0	0	0	0	4.73686	0	100.016	1.14286	1.57143	1.71429	0.5	-0.86	7	96.041	46.6705	4.30287	1.32958	0.764845	40.2648	10.0104	0.393124	10.0104	0.313522	0.262731	0.313522	-0.398148	-0.393124	-0.15	20.333	100.073
692	1.90177	634.82	13.5267	11.919	11.919	9.8265	7.43643	7.43643	5.97574	5.97574	4.6795	4.6795	3.63989	3.63989	0	0	0	0	6.04184	26.0551	22.3777	0	0	65.3784	0	264.163	0.9	1.65	2.55	0.333333	-1.8	20	244.212	76322.1	11.98	4.63713	1.832	120.186	2.61227	0.361661	2.61227	0.0672347	0.494074	0.0672347	0.494074	-0.361661	3.0839	83.274	264.372
693	2.61351	536.947	12.4138	9.4436	10.1995	8.11339	5.29279	5.67075	3.64919	4.08562	2.49702	2.74899	1.73321	1.85919	0	0	0	5.94834	10.8405	23.2417	0	0	31.1892	9.96796	23.0683	248.083	1.11765	1.76471	2.35294	0.166667	-1.81	17	235.613	7328.29	11.6689	4.59061	2.31347	104.641	5.90375	0.383007	5.90375	0.221727	0.205614	0.221727	0.205614	-0.383007	2.5238	70.6808	248.717
694	2.80304	26.2647	3.57735	2.1547	2.1547	1.73205	0.82735	0.82735	0.455342	0.455342	0	0	0	0	0	0	0	5.95955	0	0	0	0	0	11.4673	5.40928	59.0483	1.5	1.5	1.5	0	-0.73	4	54.032	3.24511	3.27	0.710529	0.173734	24.1044	6.05556	0.370334	6.05556	0.182528	0.333333	0.182528	-0.333333	-0.370334	-1.16143	16.1015	59.072
695	3.84258	114.842	6.73205	4.84106	4.84106	3.55342	2.32523	2.32523	1.8241	1.8241	0.735163	0.735163	0.246951	0.246951	17.6705	9.58907	0	0	0	0	0	13.8475	0	0	5.10653	116.047	1.375	1.75	1.75	0.6	-0.86	8	108.052	39.3681	7.14	2.44819	1.72809	47.3163	10.2431	0.475493	10.2431	0.37193	0.395833	0.37193	-1.34722	-0.475493	0.2961	27.4808	116.116
696	1.63382	1070.92	21.4659	16.7745	18.347	14.2362	10.2033	12.4727	8.33999	10.7629	5.92374	7.34669	3.96967	4.94658	21.797	8.4178	4.39042	21.5694	23.7929	50.3538	12.1327	6.06637	0	10.1406	21.8577	453.129	1.33333	2.03333	2.63333	0.52381	-1.77	30	428.767	6.17576e+06	21.4616	8.39863	4.60264	180.151	15.0449	0.338601	15.0449	0.231592	0.110056	0.231592	-3.38001	-0.338601	4.8021	112.513	453.967
697	1.69616	672.909	16.2423	14.1396	14.1396	11.0211	8.89211	8.89211	7.97969	7.97969	7.32406	7.32406	5.93884	5.93884	5.60105	5.10653	0	5.41499	17.7537	37.8536	17.5477	7.1098	0	31.0433	11.1602	310.193	1.26087	2.08696	2.82609	0.619048	-1.46	23	284.229	259558	15.0903	5.01622	1.92635	138.795	10.9556	0.496758	10.9556	0.130336	0.104275	0.130336	-0.899978	-0.496758	3.9156	91.3938	310.437
698	1.76213	1359.56	25.5348	18.5238	18.5238	16.6719	10.5	10.5	7.71089	7.71089	5.19965	5.19965	3.47071	3.47071	29.4469	24.2847	0	30.8982	23.1351	5.56345	12.1327	24.2655	10.9663	21.2052	17.2635	477.165	1.17143	1.88571	2.51429	0.208333	-4.85	35	454.293	4.24938e+07	24.7858	10.8456	6.35446	199.142	12.4672	0.481229	12.4672	0.325721	0.0323111	0.325721	-1.32212	-0.481229	1.1929	128.861	477.477
699	3.15294	259.68	7.56048	5.15046	5.15046	4.71521	2.70478	2.70478	1.81593	1.81593	1.13345	1.13345	0.653798	0.653798	4.92331	10.1143	0	11.3748	0	0	12.1327	12.1327	0	0	5.73367	138.043	1.4	2	2.4	0	-1.58	10	132.078	182.238	6.53876	2.34499	1.0472	57.4243	10.1473	0.393168	10.1473	0.291601	0.0393519	0.291601	-0.50463	-0.393168	1.177	37.5088	138.126
700	2.96705	77.0041	5.69867	3.75527	3.75527	3.27006	1.92523	1.92523	1.09908	1.09908	0.476054	0.476054	0.182401	0.182401	5.96931	9.58907	0	12.8416	6.28616	0	0	0	0	0	5.10653	102.032	1.71429	2.28571	2.42857	0.5	-0.86	7	96.041	29.0196	6.14	3.33455	5.14	40.9514	9.59931	0.481221	9.59931	0.303278	0.0520833	0.303278	-0.923981	-0.481221	0.0501	22.9338	102.089
701	2.82235	72.8289	6.40578	4.76124	4.76124	3.77006	2.68953	2.68953	1.63952	1.63952	0.844766	0.844766	0.420563	0.420563	5.96931	4.79454	0	6.42082	12.9656	6.42082	0	0	0	0	10.8402	117.079	1.5	2.125	2.5	0.8	-0.57	8	106.06	48.2755	7.43	4.58552	5.43	48.4947	9.83331	0.48123	9.83331	0.30284	0.247222	0.30284	-0.737546	-0.48123	0.2	30.5412	117.148
702	2.08554	998.055	14.2338	11.2447	11.2447	10.3265	6.83844	6.83844	5.00076	5.00076	3.6776	3.6776	2.67459	2.67459	0	4.79454	0	5.42879	16.7295	16.3359	0	6.06637	66.73	0	4.41715	272.084	0.761905	1.52381	2.38095	0	-2.87	21	260.207	126045	11.9155	4.59905	1.92533	120.818	12.5268	0.455796	12.5268	0.193448	0.00749717	0.193448	-0.00749717	-0.455796	4.6132	85.426	272.303
703	3.12181	306.825	9.13783	5.83682	5.83682	5.60906	2.99888	2.99888	2.03407	2.03407	1.25137	1.25137	0.720156	0.720156	9.84662	20.2286	0	11.3748	0	6.06637	18.1991	0	0	0	0	168.017	1	1.41667	1.75	0	-1.98	12	164.076	472.112	8.1198	2.95161	1.54001	66.7374	10.1587	0.275801	10.1587	0.275801	0.273889	0.258306	-0.673611	-0.258306	1.503	39.7508	168.108
704	2	8	2.82843	2.82843	2.82843	2	2	2	1.41421	1.41421	1	1	0.25	0.25	0	0	0	0	0	0	25.6833	0	0	0	0	56.0626	0.5	0.75	0.75	1	0	4	48.044	3.60964	2.25	0.75	0.125	26.8282	1.5	0.053306	1.5	-0.053306	1.5	0.053306	1.5	-0.053306	1.5604	18.468	56.108
705	1.63299	2.75489	2.70711	2.07735	2.07735	1.41421	0.788675	0.788675	0.288675	0.288675	0	0	0	0	0	0	0	0	0	0	0	7.04767	0	11.2685	0	46.0531	2	2	2	1	-0.08	3	40.025	2.75489	2.92	1.92	1.92	19.5991	4.59722	0.271722	4.59722	-0.00172468	1.65278	0.00172468	1.65278	-0.271722	-0.9205	13.2471	46.073
706	1.4472	571.12	24.6646	19.5996	19.5996	16.3666	12.5699	12.5699	9.72882	9.72882	7.22394	7.22394	5.08023	5.08023	74.6255	35.7457	0	0	6.60688	25.1804	38.5249	0	0	0	18.9475	494.273	0.647059	1.29412	1.97059	1	-0.44	34	452.242	3.46945e+07	28.1363	13.7531	7.07158	199.764	10.6077	0.393567	10.6077	0.186732	0.328866	0.186732	-1.69068	-0.393567	-1.2322	117.396	494.578
707	1.84556	983.175	18.6814	13.6543	14.4708	12.4904	7.55445	8.4341	5.34926	6.26537	3.72445	4.62685	2.44201	3.17074	17.6937	13.9795	0	16.128	11.313	16.9002	23.5792	31.3753	6.06637	5.31679	9.84339	371.063	1.11538	1.88462	2.57692	0.0526316	-3.19	26	357.277	975303	17.6272	7.36531	3.57276	152.227	14.4196	0.496745	14.4196	0.346193	0.00113679	0.346193	-1.19538	-0.496745	4.5133	97.6195	371.389
708	2.67246	804.99	18.0685	12.8469	13.6634	11.1629	6.80648	7.21472	5.09623	5.48293	3.47616	4.00775	2.46716	2.70971	17.7091	17.9658	0	28.0552	5.56345	0	43.3228	6.06637	0	0	22.0613	357.065	1.25	1.91667	2.45833	0.25	-2.35	24	343.241	141862	17.9954	6.64108	3.42829	140.987	13.4277	0.496103	13.4277	0.420065	0.0505324	0.420065	-4.59914	-0.496103	3.5591	87.4678	357.353
709	1.53329	1000.41	25.4241	19.7358	19.7358	16.6749	11.6382	11.6382	8.58791	8.58791	5.70234	5.70234	4.22289	4.22289	18.6904	17.9658	0	30.7546	31.4946	29.7799	6.06637	18.1991	12.9901	16.2831	20.3139	495.234	1.22857	1.94286	2.6	0.48	-2.98	35	463.286	4.92176e+07	26.6217	12.1232	7.76035	202.556	12.4454	0.488376	12.4454	0.42207	0.0444704	0.42207	-4.42287	-0.488376	3.0711	127.235	495.542
710	3.52908	447.106	10.8783	8.42613	10.0121	6.48527	4.49535	5.28835	3.30156	4.09456	2.28063	3.21457	1.21678	1.50694	0	9.58907	0	17.2909	10.1666	6.42082	4.5671	6.92374	13.8475	20.9139	0	260.016	1.5	2.07143	2.57143	0.555556	-0.84	14	248.015	1094.57	11.236	4.12545	1.81983	90.096	11.7068	0.32835	11.7068	0.32835	0.0804167	0.310185	-0.342546	-0.310185	1.57852	58.7617	261.119
711	2.82321	459.587	17.7317	12.3775	12.3775	10.6668	6.84275	6.84275	5.20157	5.20157	3.32196	3.32196	2.14014	2.14014	67.4349	24.5967	0	0	0	6.92374	0	0	0	10.6336	20.6836	335.133	1.21739	1.82609	2.30435	0.75	-1.79	23	314.145	66426.7	19.2571	8.17184	5.11127	130.962	11.7869	0.480075	11.7869	0.320508	0.547421	0.320508	-1.51088	-0.480075	-4.1517	73.736	335.313
712	4.38173	131.037	7.6547	5.21092	5.21092	3.88675	2.35546	2.35546	2.23531	2.23531	1.06933	1.06933	0.0914769	0.0914769	17.3536	9.58907	0	0	0	13.8475	0	0	0	0	10.2131	132.042	1.11111	1.33333	1.33333	0.6	-1.06	9	124.051	54.465	7.94	2.04596	1.41507	52.1105	10.0817	0.480408	10.0817	0.319956	1.13657	0.319956	-1.66667	-0.480408	0.1818	29.0526	132.115
713	1.75816	940.423	17.3885	13.8283	13.8283	12.1522	8.22059	8.22059	5.9477	5.9477	4.20789	4.20789	2.95898	2.95898	6.07817	4.39042	0	12.6108	24.1295	35.7285	0	0	22.7662	21.8757	15.2074	343.144	1.2	2.04	2.88	0.352941	-2.9	25	325.218	868593	15.6174	6.19337	2.83579	143.165	13.6121	0.453595	13.6121	0.312176	0.0598937	0.312176	-0.835854	-0.453595	2.6672	89.9724	343.362
714	3.15155	292.492	8.43072	5.48194	5.48194	5.10906	2.86298	2.86298	2.00865	2.00865	1.22236	1.22236	0.656468	0.656468	11.7188	4.79454	0	11.313	0	12.1327	6.06637	0	0	0	15.3196	154.027	1.18182	1.81818	2.27273	0	-1.71	11	148.073	271.813	7.39764	2.49436	1.40295	62.3406	10.2717	0.50426	10.2717	0.335323	0.0552778	0.335323	-1.13861	-0.50426	0.796	36.7309	154.121
715	1.8053	1356.31	20.8277	16.6831	16.6831	14.5966	10.0256	10.0256	7.59962	7.59962	5.75855	5.75855	4.40268	4.40268	0	9.58907	0	11.8144	17.691	45.8983	0	0	72.5394	9.88389	5.73367	398.174	0.833333	1.4	2.06667	0.166667	-3.64	30	376.29	1.28218e+07	18.3925	7.00192	2.68517	173.127	12.9529	0.349902	12.9529	0.259139	0.35635	0.259139	-0.356794	-0.349902	3.049	118.492	398.466
716	2.14293	675.3	17.0352	13.4107	14.2272	10.8627	7.5955	9.14182	5.54177	7.10319	4.1476	5.0586	2.88987	3.42971	10.0233	13.2123	0	16.3661	18.3361	25.9312	25.3089	0	0	17.1404	9.87584	341.141	1.47826	2.21739	2.82609	0.533333	-1.64	23	318.249	143169	17.7098	7.28738	4.21328	136.395	12.41	0.495923	12.41	0.254645	0.111573	0.254645	-3.87093	-0.495923	0.5567	86.9694	341.433
717	6.54708	530.14	21.0774	10.5249	10.5249	10.4434	5.01246	5.01246	4.24927	4.24927	2.59632	2.59632	1.10099	1.10099	47.6808	70.6508	0	0	0	0	0	0	0	0	5.10653	413.974	0.48	0.72	0.96	0.875	-1.58	25	413.056	39741.9	23.42	5.45626	2.7392	124.733	12.8254	0.476627	12.8254	0.459647	4.27882	0.459647	-8.47083	-0.476627	4.4451	43.3728	414.064
718	2.15325	956.496	20.5707	15.5071	16.3236	13.3685	8.31405	9.79721	5.75568	7.46966	3.83117	5.31875	2.34215	3.53134	22.0344	18.3189	0	17.9232	0	16.8764	19.2425	19.2425	24.2655	16.563	9.47373	403.109	1.03571	1.60714	2.10714	0.25	-2.86	28	382.288	1.4172e+06	21.4402	9.89664	5.82176	163.901	12.5034	0.496768	12.5034	0.322235	0.0269793	0.322235	-4.0067	-0.496768	2.1336	104.444	403.456
719	2.40156	173.128	7.39734	5.61804	5.61804	4.8257	3.16336	3.16336	2.22362	2.22362	1.27146	1.27146	0.743336	0.743336	0	0	0	12.6487	6.42082	5.69393	0	12.5242	0	9.96796	10.8402	141.09	1.8	2.6	3.1	0.5	-0.87	10	130.086	278.182	7.23953	3.33641	1.82091	59.0892	8.57429	0.394751	8.57429	0.0921271	0.0129167	0.0921271	-0.180139	-0.394751	-0.7282	37.3529	141.174
720	2.25558	588.689	13.121	9.93492	9.93492	8.57539	5.62571	5.62571	4.15497	4.15497	2.77455	2.77455	1.96585	1.96585	12.0111	9.58907	0	12.328	0	16.4664	6.92374	6.19684	24.2655	10.3008	5.10653	246.1	1.38889	2.11111	2.77778	0.230769	-2.3	18	232.154	14189.7	12.1647	4.91204	2.50504	103.814	11.0724	0.479709	11.0724	0.326047	0.262824	0.326047	-1.03196	-0.479709	1.2997	67.2432	246.266
721	2.87612	673.689	13.4472	8.39304	8.39304	8.39675	4.38489	4.38489	3.17777	3.17777	2.09208	2.09208	1.34078	1.34078	33.0358	29.8177	0	10.7145	0	12.1327	0	0	0	9.98481	0	249.997	0.833333	1.16667	1.44444	0	-3.04	18	248.11	9329.08	11.4455	3.76362	1.70645	96.5751	10.9431	0.34786	10.9431	0.34786	0.238981	0.260966	-1.17532	-0.260966	-1.191	52.0768	250.126
722	0	0	0	0.707107	3.67423	0	0	0	0	0	0	0	0	0	0	0	0	19.478	0	0	0	0	0	0	0	63.9291	1	1	1	0	0.623377	1	65.39	0	1.62338	0.227543	3.04004	20.2518	0	0	0	0	0	0	0	0	-0.0025	0	65.39
723	1.97785	740.85	14.9409	12.5319	13.2878	10.8265	7.98548	8.36345	6.04115	6.47759	4.68904	4.92414	3.61181	3.80651	0	0	0	0	0	43.7954	33.5305	0	18.3296	23.5159	16.5849	310.124	0.954545	1.77273	2.63636	0.315789	-1.64	22	291.676	212866	13.9844	5.86406	2.46688	135.78	6.23305	0.316095	6.23305	0.0739194	0.826228	0.0739194	0.826228	-0.316095	4.0189	91.2227	310.828
724	1.9234	731.669	14.8281	12.687	12.687	9.92245	7.89219	7.89219	7.32136	7.32136	6.34021	6.34021	4.73574	4.73574	5.60105	10.2131	0	5.41499	11.6674	31.0695	16.5131	6.06637	19.0565	19.0565	0	282.162	1.09524	1.90476	2.71429	0.473684	-1.54	21	260.207	81187	13.1458	4.01037	1.62604	124.974	10.7911	0.507944	10.7911	0.115717	0.00932945	0.115717	-0.55628	-0.507944	4.1263	84.6396	282.383
725	1.76661	814.145	20.2588	15.8084	15.8084	13.4728	9.10193	9.10193	6.86168	6.86168	4.85052	4.85052	3.39685	3.39685	24.5398	10.2131	0	5.81786	30.1399	19.3864	12.4033	4.5671	11.9476	26.3685	16.3675	393.212	1.35714	2.14286	2.85714	0.588235	-2.15	28	366.232	2.34846e+06	20.5808	8.90116	3.99222	162.084	10.6259	0.387462	10.6259	0.167627	0.220025	0.167627	-1.15618	-0.387462	-0.727	102.62	393.448
726	1.83079	940.383	19.3885	14.2484	14.2484	12.9904	8.15233	8.15233	5.83606	5.83606	3.87163	3.87163	2.44864	2.44864	12.7108	14.2915	0	29.5887	17.0003	0	41.2105	18.1991	0	5.09868	15.5771	371.128	1.25926	2	2.7037	0.157895	-3.23	27	353.224	1.55483e+06	18.5578	7.98165	4.12981	153.982	13.0746	0.490782	13.0746	0.197997	0.0984306	0.197997	-1.00561	-0.490782	1.5566	96.3965	371.368
727	1.50685	1778.51	40.6477	29.3587	32.8584	24.9109	15.957	21.4638	12.8878	18.2758	7.33975	11.3363	4.68731	8.39931	84.555	57.8655	0	47.5253	12.1737	28.9836	13.8475	0	13.8475	34.4199	19.518	851.173	1.05556	1.72222	2.37037	0.692308	-2.44	54	807.307	1.29987e+11	45.9458	19.1351	13.9405	311.878	12.6512	0.480708	12.6512	0.480708	0.0103524	0.385538	-5.56315	-0.385538	-0.2892	186.553	851.659
728	2.09888	614.059	14.5876	11.2426	12.9535	9.53604	6.3449	8.30136	4.49241	7.16064	3.0754	5.37626	1.97745	3.90065	10.0233	8.4178	0	10.1454	25.4459	6.42082	4.30522	31.1892	0	24.4697	4.73686	311.065	1.4	2.1	2.65	0.428571	-1.16	20	294.292	39363.9	15.2331	6.52741	3.48094	125.134	12.3805	0.480954	12.3805	0.242607	0.125	0.242607	-3.41263	-0.480954	1.7815	81.5368	311.428
729	1.62313	421.789	14.8281	13.7225	13.7225	9.94916	9.31086	9.31086	9.22278	9.22278	8.58804	8.58804	7.20789	7.20789	0	10.2131	0	17.6229	5.41499	42.9341	38.5249	0	0	13.8475	0	292.24	0.761905	1.47619	2.28571	1	-0.08	21	260.207	85969.5	14.5083	4.70745	1.90681	128.873	10.4722	0.39312	10.4722	0.0596192	0.0400147	0.0596192	-0.0535577	-0.39312	3.7509	83.7406	292.463
730	1.64977	1274.16	18.217	14.6397	14.6397	13.2592	8.67152	8.67152	6.37421	6.37421	4.4236	4.4236	3.11121	3.11121	0	0	0	0	5.8244	44.699	0	6.19684	67.5874	20.4981	9.96796	352.144	0.888889	1.81481	2.74074	0.047619	-3.8	27	336.273	3.50321e+06	15.4545	6.17408	2.86803	154.88	4.7671	0.339574	4.7671	0.1803	0.601194	0.1803	0.601194	-0.339574	4.62012	106.882	352.401
731	1.45836	1042.57	18.6396	15.2224	15.2224	13.1867	9.01321	9.01321	6.75066	6.75066	4.5959	4.5959	3.15243	3.15243	0	0	0	6.04184	6.60688	39.8941	5.56345	6.19684	49.5188	33.3804	10.4705	358.179	1.03704	1.88889	2.74074	0.181818	-3.18	27	336.269	2.48601e+06	17.2447	7.59595	3.98538	157.757	6.21395	0.490326	6.21395	0.137779	0.0685313	0.137779	-0.0685313	-0.490326	3.88212	107.678	358.445
732	3.01942	436.174	9.58542	5.90629	12.2503	6.1259	3.15036	6.32235	2.27675	5.44874	1.54184	6.26819	0.937576	3.19111	0	0	0	0	0	28.9243	0	0	0	79.1305	0	430.69	0.692308	1.07692	1.46154	0	0.54	13	433.703	1349.04	10.0713	3.5993	1.49362	107.169	4.0172	0.196705	4.0172	0.129035	0.793472	0.129035	0.793472	-0.196705	4.0079	64.6887	434.711
733	1.70304	297.789	11.5436	8.93954	9.75604	7.6647	5.5703	6.61905	4.26138	5.53355	3.06743	4.57607	2.26476	3.80835	5.96931	9.58907	0	24.5356	5.24994	25.0153	0	0	11.7619	10.6336	5.10653	244.088	1.4375	2.25	3	0.8	-0.91	16	228.188	5794.18	11.5718	4.94765	2.6072	98.3522	11.1123	0.48123	11.1123	0.314936	0.0640408	0.314936	-0.728901	-0.48123	0.7968	61.5932	244.316
734	1.74982	857.385	15.6481	12.9795	15.137	11.3097	8.19913	9.27788	6.11978	7.36541	4.5276	5.19859	3.41186	4.01946	0	0	0	0	0	24.9031	44.3063	0	0	76.4386	4.98398	414.059	1	1.86957	2.78261	0.25	-1.62	23	395.138	321931	14.9399	6.4759	3.06694	150.02	4.90431	0.380141	4.90431	0.0725791	0.858422	0.0725791	0.858422	-0.380141	5.3303	104.871	414.29
735	2.98145	207.558	6.69023	4.74221	4.74221	4.30453	2.50321	2.50321	1.60595	1.60595	0.946055	0.946055	0.508512	0.508512	5.90718	4.79454	0	0	5.56345	0	6.19684	18.3296	0	4.98398	5.73367	122.048	1.66667	2.44444	2.77778	0	-1.38	9	116.079	129.225	5.75123	2.25933	1.25283	52.5174	10.3831	0.365551	10.3831	0.249762	0.441574	0.249762	-0.441574	-0.365551	0.1805	32.7549	122.127
736	1.23967	1163.57	21.5348	17.6812	17.6812	15.008	11.0646	11.0646	8.72299	8.72299	6.77043	6.77043	4.97674	4.97674	6.10397	14.2915	0	11.3765	36.7117	61.2343	12.1327	10.6335	6.92374	15.0406	4.52309	426.207	1.22581	2.03226	2.83871	0.521739	-2.58	31	399.276	1.80874e+07	20.3298	8.16363	3.78488	179.034	13.3982	0.385172	13.3982	0.256555	0.00237487	0.256555	-0.641359	-0.385172	3.08132	113.514	426.492
737	0	232.565	10.6463	7.05699	8.4712	5.77638	3.13205	3.13205	2.43431	2.43431	1.27166	1.27166	0.691287	0.691287	36.3506	24.5967	0	23.0528	0	0	0	0	0	0	10.2131	213.996	1.07143	1.35714	1.5	0.5	-0.863766	14	208.364	333.963	15.6013	5.78038	4.99408	94.4954	10.26	2	10.26	2	0	0.550038	-2.86343	-0.550038	-4.2987	37.5876	214.412
738	3.13486	160.497	5.98313	4.75661	4.75661	3.80453	2.55096	2.55096	1.78649	1.78649	1.11545	1.11545	0.563421	0.563421	0	0	0	0	5.74951	5.56345	0	6.06637	25.1228	0	5.10653	108.058	1.25	1.875	2.25	0.142857	-0.98	8	100.076	72.4953	5.16245	1.86462	0.808017	48.5906	8.91926	0.507687	8.91926	0.11798	0.368056	0.11798	0.368056	-0.507687	1.70062	32.8438	108.14
739	2.18527	729.42	13.9494	11.4409	11.4409	9.79202	6.93997	6.93997	4.91927	4.91927	3.51292	3.51292	2.48053	2.48053	0	4.79454	0	5.78324	0	41.3598	5.56345	18.352	18.352	22.2169	0	267.137	1.2	2	2.75	0.25	-2.36	20	250.196	64713.8	12.6626	5.32783	2.24515	116.857	11.2534	0.356945	11.2534	0.178181	0.0320896	0.178181	0.0320896	-0.356945	1.7194	79.6434	267.332
740	3.21488	109.066	7.98313	5.48694	6.30344	4.68074	2.85157	4.00627	1.74325	2.89308	0.850232	1.9163	0.346138	1.03842	12.0111	4.79454	0	6.60688	11.5057	0	11.7619	0	0	0	15.9467	165.046	1.7	2.3	2.7	0.8	-0.26	10	154.126	133.509	9.74	5.51919	4.60297	63.412	10.0926	0.480064	10.0926	0.320832	0.0664739	0.320832	-0.994963	-0.480064	-0.8762	40.022	165.214
741	1.59752	969.865	21.5099	16.6407	18.1526	14.3851	9.26654	10.0225	6.8911	7.73474	3.97547	4.54015	2.65002	2.98692	6.10397	5.10653	0	6.60688	39.7931	5.68739	0	30.4623	43.2607	20.6015	27.9387	447.123	1.06667	1.83333	2.56667	0.238095	-2.58	30	425.17	4.6373e+06	22.113	10.4494	6.7413	185.183	9.87728	0.490847	9.87728	0.228633	0.230003	0.228633	-0.546814	-0.490847	4.5719	121.557	448.354
742	2.72021	371.418	13.052	10.5653	10.5653	7.83152	5.6901	5.6901	5.19296	5.19296	2.48441	2.48441	1.46006	1.46006	6.10397	10.2131	0	17.8953	17.6717	0	6.06637	12.1327	20.7712	5.31679	5.10653	239.152	1.29412	1.94118	2.47059	0.538462	-1.1	17	218.147	4163.25	13.9629	5.48965	4.3408	101.919	9.96894	0.507584	9.96894	0.120607	0.0483616	0.120607	-0.652662	-0.507584	1.306	66.7451	239.315
743	3.88089	128.265	7.43916	5.54817	5.54817	4.09142	2.86324	2.86324	1.9787	1.9787	1.27074	1.27074	0.396181	0.396181	11.7526	9.58907	0	5.91791	6.42082	0	0	13.8475	0	0	5.10653	130.063	1.55556	2	2.11111	0.666667	-0.86	9	120.063	75.5814	8.14	3.22213	2.25804	53.6812	10.4743	0.475493	10.4743	0.371941	0.344907	0.371941	-1.32931	-0.475493	0.6862	32.0978	130.143
744	2.11299	1074.39	20.9659	16.5294	17.2853	14.0488	8.91573	9.29369	6.21368	6.59164	4.53555	4.94993	3.17895	3.46329	0	0	0	0	58.6393	17.8087	20.5469	7.1098	10.6335	20.8724	37.9685	415.141	1.17241	1.93103	2.58621	0.35	-3.18	29	393.705	3.86338e+06	20.5516	8.88143	3.86613	173.516	6.60403	0.492702	6.60403	0.204369	0.322166	0.204369	0.322166	-0.492702	3.0919	111.716	415.881
745	1.97789	642.717	15.0791	11.2439	11.2439	10.2239	6.39042	6.39042	4.34697	4.34697	2.9242	2.9242	1.79831	1.79831	5.90718	4.79454	0	13.0277	11.313	11.1269	0	17.6128	36.3982	6.06922	15.206	282.1	1.09524	1.66667	2.19048	0.125	-2.84	21	268.187	68513	14.5666	7.07911	4.06182	121.914	10.8294	0.49306	10.8294	0.246261	0.0911442	0.246261	-0.48222	-0.49306	2.49958	76.6342	282.299
746	-4.11429e-07	384.902	21.1877	13.5696	14.6738	11.8256	6.94736	6.94736	5.02836	5.02836	3.01541	3.01541	1.33691	1.33691	73.9841	9.58907	0	17.0687	0	0	0	0	0	0	61.2783	448.052	0.555556	0.777778	0.925926	0.833333	-0.940519	27	423.963	149867	30.7759	15.0368	10.8408	162.209	10.0909	0.479251	10.0909	0.334877	0	0.334877	-2.19796	-0.479251	-6.9887	77.4976	448.155
747	1.44305	704.258	16.3552	13.3344	13.3344	11.7928	8.28064	8.28064	6.237	6.237	4.71395	4.71395	3.41678	3.41678	0	4.39042	0	12.6102	18.4427	36.7589	17.6962	0	30.3318	5.31679	14.2106	329.143	1.08333	1.91667	2.79167	0.368421	-2.27	24	309.211	664546	15.269	6.69027	3.16965	140.087	13.1704	0.493088	13.1704	0.230804	0.193663	0.230804	-0.193663	-0.493088	3.3265	88.1777	329.371
748	2.19061	15.1194	4.12132	2.93878	2.93878	2.41421	1.45846	1.45846	0.677731	0.677731	0.256141	0.256141	0.0645497	0.0645497	0	0	0	6.60688	6.54476	0	0	0	0	5.42579	10.9492	76.0637	1.8	2.4	2.4	1	-0.12	5	68.035	11.2451	4.88	3.88	3.88	30.7583	7.92375	0.394997	7.92375	0.0569327	0.107639	0.0569327	0.107639	-0.394997	-1.558	19.2759	76.099
749	3.71614	103.231	7.43916	5.79462	5.79462	4.09142	3.07578	3.07578	2.24955	2.24955	1.54216	1.54216	0.497328	0.497328	12.0111	4.79454	0	5.91791	0	6.42082	0	0	13.8475	0	10.8402	131.095	1.77778	2.22222	2.33333	0.833333	-0.57	9	118.071	75.5814	8.43	3.45452	2.46357	54.8596	10.1746	0.480079	10.1746	0.320247	0.0717593	0.320247	-0.912639	-0.480079	0.4444	35.0662	131.175
750	2.45159	118	5.98313	4.23071	4.23071	3.78769	2.36536	2.36536	1.55408	1.55408	0.89057	0.89057	0.522884	0.522884	0	9.58907	0	11.9383	12.9656	0	0	0	0	10.6336	0	114.043	1.375	2.125	2.5	0.5	-1.06	8	108.056	64.0525	5.08409	1.8137	0.959499	46.251	10.3015	0.33728	10.3015	0.320947	0.200231	0.320947	-0.387731	-0.33728	-0.7841	26.1584	114.104
751	1.44458	737.611	18.5707	14.6272	15.3831	12.4601	8.95777	9.33574	6.91374	7.35018	5.10917	5.36115	3.4387	3.56468	5.60105	14.2915	0	11.6005	29.8485	31.6185	24.2655	0	24.2655	4.89991	11.6009	375.14	1.07692	1.69231	2.30769	0.380952	-1.75	26	352.687	770962	19.0239	8.29527	4.69704	157.952	12.9051	0.385069	12.9051	0.162425	0.0413692	0.162425	-0.800575	-0.385069	4.4256	100.987	375.871
752	2.70967	428.748	12.8365	8.79038	8.79038	8.00291	4.80942	4.80942	3.35916	3.35916	2.08031	2.08031	1.26986	1.26986	23.8876	14.3836	0	6.42082	5.56345	0	0	30.3318	5.31679	0	10.2131	237.064	1.11765	1.70588	2.17647	0.181818	-2.37	17	226.123	5278.04	12.6984	5.64238	3.94042	96.879	10.8739	0.479709	10.8739	0.393885	0.0368981	0.393885	-1.70434	-0.479709	-0.1169	57.3483	237.211
753	2.85944	632.287	11.8699	9.51994	9.51994	7.51974	5.14955	5.14955	4.25234	4.25234	2.45906	2.45906	1.70504	1.70504	0	9.58907	0	11.249	23.6265	4.5671	17.9421	0	13.8475	9.96796	0	222.112	1.4375	2.125	2.75	0.5	-1.85	16	208.136	5116.14	10.6606	3.62223	1.46138	91.5489	11.909	0.338721	11.909	0.331978	0.314909	0.331978	-0.335642	-0.338721	0.0793	60.4327	222.248
754	2.02505	867.677	17.1041	12.7693	12.7693	11.5417	7.38463	7.38463	5.41182	5.41182	3.78984	3.78984	2.54572	2.54572	11.8765	14.6956	0	11.1269	5.56345	16.6904	12.1327	6.06637	54.5973	0	5.73367	317.105	0.666667	1.16667	1.70833	0	-3.4	24	302.224	326434	15.494	6.38038	3.17482	138.733	11.4277	0.477639	11.4277	0.335226	0.0355888	0.335226	-1.09699	-0.477639	3.8177	92.7912	317.344
755	2.53954	18.8548	4.28446	3.17888	3.17888	2.27006	1.56003	1.56003	1.0316	1.0316	0.264224	0.264224	0	0	6.10397	0	0	6.60688	0	0	6.92374	0	0	0	10.2131	76.0524	1.8	2	2	1	-0.08	5	68.031	9.65148	4.92	2.1751	3.92	31.0576	8.11111	0.3937	8.11111	0.0742386	0.138889	0.0742386	-0.560185	-0.3937	-0.6405	18.7666	76.095
756	1.81766	1126.14	19.8196	13.1719	14.7443	12.5763	7.25262	9.11375	5.34634	7.4336	3.48304	5.02395	2.29139	3.53995	32.5657	26.3836	0	5.76025	22.0582	18.1991	24.2655	4.8311	5.42579	0	16.0181	418	1.07407	1.77778	2.48148	0.0625	-2.56	27	408.7	938136	19.2085	6.87328	4.07198	155.486	12.9879	0.450861	12.9879	0.417223	0.250858	0.417223	-4.88159	-0.450861	3.7283	90.4557	418.78
757	2.01777	679.049	17.0876	11.6422	13.431	10.6061	6.28839	9.34898	4.62841	6.95586	2.70361	3.60091	1.84666	2.63934	15.6454	9.1301	0	11.499	6.42082	11.1269	24.2655	24.2655	0	9.04749	19.5736	360.016	0.652174	0.956522	1.21739	0.0769231	-1.66	23	346.083	77258.2	17.6901	6.84436	6.54138	131.357	10.7123	0.524296	10.7123	0.524296	0.0624772	0.404263	-4.56979	-0.404263	2.2204	81.0342	360.195
758	3.23643	78.5977	6.56891	5.60095	5.60095	3.6639	2.83666	2.83666	1.8283	1.8283	0.942063	0.942063	0.366651	0.366651	0	4.79454	0	12.0733	0	6.42082	6.92374	0	13.8475	0	4.73686	116.084	1.75	2.25	2.375	0.833333	-0.53	8	104.064	42.8446	7.47	3.46927	3.65282	49.839	10.1908	0.462872	10.1908	0.302389	0.0763889	0.302389	-0.195046	-0.462872	1.348	31.519	116.16
759	2.95466	282.936	6.10445	4.57369	4.57369	4.46633	2.55736	2.55736	1.66256	1.66256	1.09811	1.09811	0.690821	0.690821	0	0	0	0	5.64718	5.5167	6.32732	12.5242	0	19.9359	0	120.044	1.33333	2.33333	3.22222	0	-1.45	9	116.083	254.269	4.43095	1.51239	0.560794	50.9812	3.91204	0.341951	3.91204	0.179985	0.712963	0.179985	0.712963	-0.341951	0.3529	31.6837	120.115
760	2.91316	378.724	7.6818	5.85853	5.85853	5.37701	3.40477	3.40477	2.35226	2.35226	1.61142	1.61142	1.08811	1.08811	0	5.10653	0	5.74951	5.5167	5.38622	0	18.3296	18.1991	4.98398	0	145.053	1.09091	1.90909	2.72727	0	-1.57	11	138.105	505.764	6.16025	2.23497	0.923217	64.1269	9.3087	0.505667	9.3087	0.141298	0.238981	0.141298	0.238981	-0.505667	1.9404	43.4078	145.161
761	1.39437	1337.36	28.8611	19.3448	21.1337	18.1367	10.8815	13.8724	8.43975	11.4362	5.77001	8.37047	3.86917	6.0271	89.6641	49.2441	0	17.1122	0	10.8944	0	0	0	28.3101	20.3139	605.077	1	1.66667	2.33333	0.6875	-1.91	39	580.143	2.53378e+08	30.0579	11.1643	6.22387	215.716	12.2852	0.483058	12.2852	0.483058	0.0203308	0.393567	-5.59443	-0.393567	-4.6285	120.025	605.343
762	1.51377	1034.53	22.717	18.9046	20.5376	15.3962	11.3412	13.5977	8.78924	12.0248	6.4763	9.41766	4.55502	6.55333	10.0233	8.4178	0	0	17.4203	55.2909	22.0423	31.9236	18.1991	27.9989	5.10653	475.196	1.03125	1.75	2.46875	0.5	-1.58	32	442.416	1.73427e+07	23.5739	10.1354	4.99273	195.814	12.7419	0.396366	12.7419	0.242137	0.293638	0.242137	-3.48749	-0.396366	4.0241	130.37	475.68
763	3.31809	86.1075	6.56891	4.37159	5.26602	3.68074	2.27422	2.90667	1.45701	1.90423	0.757301	1.0155	0.262561	0.540731	12.0111	4.79454	0	0	12.1737	0	0	0	0	12.6288	10.8402	135.035	1.875	2.375	2.5	0.75	-0.22	8	126.116	45.115	7.78	3.74219	2.87292	53.2848	9.93026	0.480086	9.93026	0.319999	0.429012	0.319999	-0.959213	-0.480086	-0.2818	34.0812	135.188
764	2.64176	294.233	9.84493	6.97388	6.97388	6.09222	3.85652	3.85652	2.8153	2.8153	1.70915	1.70915	0.973275	0.973275	12.0111	4.79454	0	12.1703	0	5.56345	12.1327	12.1327	0	0	15.9467	181.074	1.38462	1.92308	2.38462	0.222222	-1.55	13	170.103	758.764	9.53734	3.90952	2.75739	75.6161	10.3962	0.507967	10.3962	0.320316	0.159858	0.320316	-1.0203	-0.507967	0.3466	47.422	181.191
765	2.37484	533.009	11.7067	8.47388	8.47388	7.57539	4.85053	4.85053	3.69266	3.69266	2.50803	2.50803	1.65951	1.65951	12.0111	9.90106	0	12.1703	0	16.4664	0	24.3959	0	4.98398	10.8402	220.085	1.5	2.25	2.9375	0.181818	-2.01	16	208.132	5230.2	10.5059	3.86186	1.84845	91.5069	10.6439	0.507941	10.6439	0.320317	0.150228	0.320317	-1.03287	-0.507941	0.8279	59.2787	220.228
766	1.60277	414.845	15.7862	13.7549	13.7549	10.631	8.34144	8.34144	6.44002	6.44002	3.71301	3.71301	2.09997	2.09997	6.10397	5.10653	0	0	19.1935	31.302	18.4051	0	12.1327	31.297	9.47373	307.215	1.22727	1.95455	2.59091	0.666667	-1.1	22	278.202	159418	17.257	9.13205	7.25057	133.376	9.80308	0.490849	9.80308	0.118956	0.309093	0.118956	-0.488055	-0.490849	2.3934	88.3295	307.434
767	2.0008	594.031	16.2757	12.8219	12.8219	10.3631	7.38213	7.38213	6.00895	6.00895	4.16641	4.16641	2.5379	2.5379	0	20.4261	0	22.998	11.8358	23.9685	12.1327	12.1327	12.1327	13.8475	0	302.152	0.636364	1	1.31818	0.333333	-2.36	22	280.194	69045.6	16.0182	6.60217	3.8453	129.855	9.54187	0.50426	9.54187	0.157162	0.0964723	0.157162	-0.107389	-0.50426	3.5664	85.2792	302.37
768	2.90929	141.026	9.94131	8.29677	8.29677	6.27006	5.09778	5.09778	3.34241	3.34241	2.04889	2.04889	1.27201	1.27201	5.96931	4.79454	0	0	6.42082	19.2625	25.6833	0	6.07602	6.57894	5.10653	184.146	1.07692	1.61538	2.15385	0.727273	-0.79	13	164.119	673.235	12.21	9.29921	11.21	80.6548	10.1623	0.48123	10.1623	0.30284	0.326049	0.30284	-0.674391	-0.48123	3.3778	54.7688	184.279
769	1.5496	831.886	19.7254	15.875	16.6915	13.4148	9.58237	10.3989	7.40016	8.48393	5.40499	6.53525	3.77045	4.84655	11.7398	13.1712	0	0	12.2321	54.623	12.1327	17.8283	24.2655	21.7474	0	407.164	0.892857	1.60714	2.35714	0.428571	-1.7	28	383.313	2.41365e+06	19.6093	7.96815	4.16199	167.661	13.2714	0.415987	13.2714	0.415987	0.587686	0.339581	-4.33119	-0.339581	4.9456	107.569	407.505
770	2.53552	619.904	13.9912	11.1054	11.8613	9.05775	6.04118	6.41915	4.12951	4.53671	2.85151	3.17112	1.99942	2.21521	0	4.79454	0	5.96931	22.8869	11.3813	0	24.5956	25.1228	5.09868	16.3378	278.082	1.36842	2.05263	2.68421	0.285714	-1.81	19	263.619	21427.4	13.6177	5.44617	2.48905	116.499	11.9074	0.462294	11.9074	0.341403	0.342249	0.341403	-0.351108	-0.462294	3.31924	74.0045	278.739
771	1.96443	939.682	30.1016	21.7429	21.7429	18.7079	12.3774	12.3774	9.89127	9.89127	7.33652	7.33652	5.07963	5.07963	109.768	40.5402	0	6.28616	0	0	13.9714	0	0	15.3016	41.8821	581.266	0.9	1.5	2.025	0.857143	-2.27	40	542.268	3.09842e+08	32.2472	12.7139	6.003	227.896	12.067	0.393567	12.067	0.187763	0.139854	0.187763	-2.38355	-0.393567	-8.1611	132.919	581.58
772	1.60478	768.07	17.6041	13.4478	13.4478	12.0376	8.29036	8.29036	6.65995	6.65995	5.07424	5.07424	3.61024	3.61024	36.8099	20.4261	0	12.4627	0	16.3359	0	0	42.4646	5.4801	9.57445	347.137	1.04	1.8	2.56	0.444444	-1.58	25	326.199	790600	16.8652	6.29625	2.7392	143.929	10.3665	0.393566	10.3665	0.218179	0.228955	0.218179	-1.52544	-0.393566	-0.0241	88.2369	347.367
773	2.70359	326.289	9.13783	6.11112	6.11112	5.60906	3.24417	3.24417	2.34098	2.34098	1.40148	1.40148	0.738221	0.738221	17.5704	9.58907	0	11.9843	0	6.26316	0	0	5.15666	4.52309	10.8402	172.048	1.83333	2.5	2.91667	0.333333	-1.56	12	164.076	557.519	8.53579	3.22495	1.72856	66.9487	10.7795	0.480078	10.7795	0.320321	0.0266204	0.320321	-1.14296	-0.480078	-1.0777	38.6439	172.14
774	2.46364	599.899	13.9912	11.3048	11.3048	9.04091	6.13489	6.13489	4.26963	4.26963	2.90853	2.90853	2.00829	2.00829	0	4.79454	0	5.96931	23.5516	11.3813	0	30.662	19.0565	5.09868	10.4705	259.132	1.31579	1.94737	2.52632	0.285714	-2.3	19	242.173	21185.9	13.1392	5.13651	2.44727	111.535	11.8896	0.462294	11.8896	0.341403	0.334079	0.341403	-0.334079	-0.462294	2.24804	73.4069	259.309
775	3.26591	93.0587	7.27602	5.63148	5.63148	4.18074	3.16509	3.16509	2.08696	2.08696	1.18588	1.18588	0.547513	0.547513	12.0111	4.79454	0	0	6.42082	12.8416	0	0	6.92374	0	10.8402	131.095	1.77778	2.33333	2.66667	0.833333	-0.57	9	118.071	80.2014	8.43	4.32271	3.96836	54.8596	10.0801	0.480086	10.0801	0.319967	0.58912	0.319967	-0.899583	-0.480086	0.5885	35.1362	131.175
776	3.13826	284.38	9.35337	7.62648	7.62648	5.4097	3.93525	3.93525	3.95349	3.95349	1.84144	1.84144	0.989948	0.989948	0	5.10653	0	16.914	0	5.56345	6.06637	6.06637	6.06637	20.7712	5.10653	166.099	1	1.58333	2	0.4	-1.18	12	152.108	347.981	8.91242	2.7002	1.6985	72.4796	9.21343	0.50426	9.21343	0.157183	0.00513889	0.157183	-0.0666667	-0.50426	2.3953	48.4716	166.22
777	2.29393	541.902	13.6649	11.5182	11.5182	9.24071	6.63674	6.63674	4.72637	4.72637	3.15726	3.15726	2.15435	2.15435	0	0	0	0	6.04184	41.7262	0	7.1098	30.4623	17.2245	10.4705	259.168	1.42105	2.26316	3	0.4	-1.81	19	238.185	23720.8	13.6177	6.38397	3.35105	113.526	5.54626	0.496662	5.54626	0.121178	0.361909	0.121178	0.361909	-0.496662	2.7827	79.6681	259.353
778	2.03157	563.944	14.1125	12.2059	13.0224	9.6647	6.96461	7.78111	5.46075	6.54453	3.86036	4.99063	2.40537	3.50112	0	0	0	0	6.04184	6.54476	21.1657	0	11.7619	79.3498	0	284.135	0.95	1.45	1.95	0.294118	-1.45	20	264.268	47893.8	13.5293	5.50501	2.43376	124.95	2.45023	0.338065	2.45023	0.0552902	0.499271	0.0552902	0.499271	-0.338065	4.2394	87.162	284.428
779	1.50543	856.511	18.8028	14.6265	15.3825	13.1142	8.79728	9.17525	6.47063	6.87783	4.69118	4.99391	3.20652	3.37018	0	9.90106	0	16.5747	17.0197	56.7196	6.07602	0	18.1991	15.6968	21.1754	389.114	1.25926	2.07407	2.88889	0.315789	-2.48	27	369.679	2.2444e+06	17.9101	7.63731	3.80268	161.389	12.2547	0.506247	12.2547	0.19135	0.117723	0.19135	-0.331917	-0.506247	2.1861	102.529	389.839
780	3.82468	47.4581	7.32843	7.27564	7.27564	4.24264	4.09334	4.09334	2.60655	2.60655	2.68328	2.68328	1.34164	1.34164	0	0	0	0	0	0	30.6621	0	0	27.6949	0	130.159	0.666667	0.888889	0.888889	1	-0.04	9	110.095	93.4099	8.96	3.88699	1.97671	59.2637	2.27431	0.324524	2.27431	0.0757236	1.27778	0.0757236	1.27778	-0.324524	1.8828	42.4244	130.255
781	2.48074	571.894	12.577	9.1023	9.1023	8.00291	5.33678	5.33678	4.09341	4.09341	2.95069	2.95069	2.10075	2.10075	17.7009	14.3836	0	12.104	24.099	6.42082	4.5671	0	0	4.98398	10.8402	239.091	1.47059	2.17647	2.82353	0.5	-1.89	17	226.127	8256.49	11.5912	4.17194	2.00694	95.8832	11.6168	0.480036	11.6168	0.328106	0.117778	0.328106	-1.17144	-0.480036	-1.5628	58.9589	239.231
782	1.33775	1184.71	26.4135	17.9366	19.7254	16.7941	10.0972	13.0881	7.78582	10.8296	5.3459	7.94752	3.53232	5.62319	78.0009	44.4496	0	16.9817	0	6.32732	10.8944	0	0	28.3101	15.2074	559.072	0.888889	1.47222	2.05556	0.666667	-1.67	36	536.134	7.56715e+07	27.3671	10.2391	5.5923	200.395	12.154	0.480708	12.154	0.480708	0.0574521	0.387419	-5.30827	-0.387419	-3.2827	111.192	559.318
783	1.28616	1319.7	20.5014	16.7224	16.7224	14.6698	10.0072	10.0072	7.62456	7.62456	5.41221	5.41221	3.81855	3.81855	0	0	0	6.04184	12.3564	39.6613	10.9497	6.19684	49.6493	38.3644	10.4705	397.19	1.03333	1.93333	2.86667	0.166667	-3.64	30	374.298	1.49339e+07	18.3925	7.64752	3.53063	173.648	6.35027	0.490326	6.35027	0.137779	0.113155	0.137779	-0.113155	-0.490326	4.36342	119.535	397.482
784	2.10332	629.691	12.5352	9.72781	9.72781	8.77519	5.47563	5.47563	3.9306	3.9306	2.82894	2.82894	1.93851	1.93851	0	4.79454	0	5.90718	5.5731	22.6943	0	25.71	18.1991	15.2847	4.73686	241.085	1.38889	2.27778	3	0.0769231	-2.56	18	230.162	26205.4	10.5849	4.03025	1.65597	103.507	11.9026	0.496743	11.9026	0.255945	0.117729	0.255945	-0.117729	-0.496743	1.911	68.0824	241.25
785	1.47143	630.939	21.0267	19.7141	19.7141	13.5443	12.6441	12.6441	12.5663	12.5663	10.2862	10.2862	8.67482	8.67482	5.60105	10.2131	0	6.10397	10.83	55.2728	44.9458	5.5731	13.8475	26.8472	0	402.35	1.10345	1.86207	2.58621	0.925926	-0.34	29	356.295	2.74831e+06	21.8755	7.66024	3.8633	179.103	10.2102	0.392797	10.2102	0.0591325	0.0969072	0.0591325	-0.518799	-0.392797	6.5036	120.513	402.663
786	3.78843	158.341	7.43916	4.32628	4.32628	4.03658	2.01669	2.01669	1.29884	1.29884	0.550319	0.550319	0.212963	0.212963	24.1427	14.3836	0	0	0	0	0	0	0	0	10.2131	132.006	1.11111	1.55556	1.66667	0.25	-1.39	9	128.039	60.4718	7.61	2.80621	3.21514	49.9071	9.97287	0.480895	9.97287	0.372288	0.949074	0.372288	-1.71074	-0.480895	-0.8852	24.8956	132.071
787	1.83642	828.604	16.7757	11.5645	12.4589	10.743	6.50333	8.03363	4.99483	6.23418	3.38618	3.8716	2.37774	2.71886	38.4247	14.4661	0	23.533	0	0	10.8944	0	0	19.4757	20.2574	347.063	1.56522	2.30435	3	0.5	-1.82	23	333.112	152841	16.0525	5.67128	3.26751	127.671	11.6855	0.469171	11.6855	0.469171	0.0622289	0.390147	-4.65925	-0.390147	-1.5405	75.091	347.224
788	3.5596	174.932	10.4307	7.14165	7.14165	5.94726	3.91598	3.91598	2.82037	2.82037	1.66465	1.66465	0.804628	0.804628	24.0223	9.58907	0	12.8416	6.42082	0	0	0	0	0	21.6804	190.095	1	1.30769	1.53846	0.714286	-1.14	13	176.087	487.225	11.86	5.49613	5.15484	75.5202	10.2363	0.480086	10.2363	0.319967	0.246343	0.319967	-1.07973	-0.480086	-1.0195	45.0734	190.199
789	2.63441	146.219	9.30096	6.23817	6.23817	5.57459	3.56201	3.56201	2.71945	2.71945	1.86706	1.86706	1.08173	1.08173	37.3128	0	0	0	0	0	0	0	0	4.73686	25.5326	180.063	0.916667	1.5	2	1	-0.24	12	168.06	454.518	9.84503	3.64892	1.58176	68.6428	9.11954	0.393567	9.11954	0.18357	0.525787	0.18357	-1.56894	-0.393567	-3.2214	35.986	180.156
790	-4.05e-07	143.627	8.3094	6.68212	11.8052	4.4641	2.24358	2.24358	1.52775	1.52775	0.782055	0.782055	0.257799	0.257799	24.1465	19.8021	0	80.9418	0	0	0	0	0	0	10.2131	209.954	1	1.16667	1.25	0.5	1.49636	12	206.126	106.756	19.1296	9.06716	6.95352	132.67	9.63296	1	9.63296	1	0	0.547196	-2.43981	-0.547196	-10.784	22.0276	210.158
791	2.32379	4.75489	3.57735	3.57735	3.57735	1.73205	1.73205	1.73205	1.73205	1.73205	0	0	0	0	0	0	0	0	0	5.91791	0	0	0	20.7712	0	58.0783	1	1	1	1	0	4	48.044	3.24511	4	1.33333	0	27.8341	2.16667	0.0630373	2.16667	-0.0499861	0.833333	0.0499861	0.833333	-0.0630373	1.6623	20.512	58.124
792	2.12467	587.767	14.0436	9.78435	9.78435	8.87603	5.27601	5.27601	3.82489	3.82489	2.46545	2.46545	1.45767	1.45767	17.6469	17.9658	0	11.2508	5.76025	12.1327	18.3296	6.92374	0	10.4735	4.52309	270.062	1.26316	1.89474	2.36842	0.166667	-2.31	19	261.138	19345.5	13.1295	4.75302	2.9281	105.757	12.3503	0.415912	12.3503	0.415912	0.236017	0.360868	-4.39523	-0.360868	3.25412	60.6372	270.21
793	1.22141	789.67	28.351	24.9797	26.6127	19.8469	15.159	17.647	9.94962	12.6517	6.73784	9.14609	4.44676	6.34491	0	0	0	0	0	63.8571	73.9992	14.2196	45.8533	45.5326	9.47373	590.369	0.475	0.85	1.25	0.625	-1.42	40	536.512	8.34855e+08	34.7796	25.3025	17.4058	251.86	5.40491	0.496426	5.40491	0.122845	0.877686	0.122845	0.877686	-0.496426	6.2646	176.993	590.944
794	4.096	187.125	10.4307	6.63492	6.63492	5.91359	3.29254	3.29254	2.32638	2.32638	1.0766	1.0766	0.741566	0.741566	37.5422	14.3836	0	0	0	4.89991	0	0	0	0	15.3196	191.043	0.769231	1	1.15385	0.5	-1.63	13	182.067	374.348	11.37	5.09325	6.75573	73.1911	10.1452	0.480286	10.1452	0.317232	0.598611	0.317232	-1.26157	-0.480286	-1.4578	39.3474	191.139
795	2.81112	476.168	15.1734	14.0854	14.0854	9.36421	7.72783	7.72783	6.56727	6.56727	4.22893	4.22893	2.72858	2.72858	0	0	0	0	5.41499	0	35.9818	5.5731	0	77.9985	0	270.235	1.1	1.8	2.4	0.5	-1.3	20	240.22	18819.2	16.7535	7.47377	4.99749	125.219	2.36477	0.084721	2.36477	-0.0103986	0.32985	0.0103986	0.32985	-0.084721	6.5379	91.8	270.46
796	1.71448	734.098	17.4304	12.9307	13.7472	11.4136	7.40137	8.45013	5.71851	6.8235	4.10037	5.52455	2.83012	4.12288	35.2412	19.4901	0	5.69704	16.8894	0	16.6618	31.1892	6.06637	5.31679	5.73367	347.094	1.375	2.04167	2.66667	0.3125	-2.32	24	330.26	232420	16.5347	6.29145	2.67366	142.431	12.3106	0.476561	12.3106	0.352115	0.0153767	0.352115	-1.12786	-0.476561	0.4449	88.7289	347.396
797	4.33499	159.131	8.36181	5.91803	5.91803	4.41472	2.80164	2.80164	2.67627	2.67627	1.20421	1.20421	0.361282	0.361282	23.7744	9.58907	0	0	0	0	13.8475	0	0	0	10.2131	146.058	1.4	1.8	1.9	0.666667	-0.9	10	136.062	102.345	9.1	2.78889	1.80446	58.4755	10.6361	0.475484	10.6361	0.372333	0.446296	0.372333	-1.50088	-0.475484	-0.3414	33.5096	146.142
798	1.69585	1234.5	23.4135	17.4155	18.232	15.1339	9.69764	10.5141	7.29795	8.36017	4.76108	5.95937	3.17231	4.0418	23.8876	24.2847	0	18.4009	28.1492	10.5645	11.3368	25.1228	24.0803	15.2847	5.10653	458.126	1.21875	1.96875	2.65625	0.285714	-3.73	32	436.32	1.16237e+07	22.9441	9.60254	5.49151	186.079	12.4347	0.481229	12.4347	0.325722	0.204347	0.325722	-1.28753	-0.481229	1.97722	119.287	458.496
799	1.46921	744.269	17.6481	14.0274	14.8439	12.1354	8.3081	9.18775	5.84108	7.0166	4.03261	5.01401	2.54907	3.40875	0	9.58907	0	16.3963	13.0277	41.6104	5.56345	0	36.5287	23.2909	4.73686	356.119	1.12	1.88	2.48	0.315789	-2.34	25	336.287	630076	17.482	8.16001	4.82377	150.731	11.589	0.493193	11.589	0.285946	0.211187	0.285946	-0.336634	-0.493193	3.1596	97.8777	356.447
800	4.03156	257.218	10.6463	6.28365	7.17808	5.72103	2.98494	4.51523	2.10273	3.26646	0.924512	1.36598	0.436772	0.776578	32.224	14.1541	0	0	0	0	0	0	0	4.52375	20.627	213.004	1.46154	1.92308	2.23077	0.5	-0.95	13	205.018	317.162	12.05	4.33256	6.23283	72.5429	10.5158	0.52649	10.5158	0.52649	0.791227	0.480075	-4.90632	-0.480075	-1.5757	38.3643	213.082
801	2.8476	395.024	10.552	6.78191	11.2072	6.64707	3.50698	5.71962	2.25668	4.01766	1.34146	2.74038	0.756039	1.50313	0	0	0	6.60688	20.8174	0	6.06637	6.06637	22.5909	9.8476	39.5397	359.837	1.14286	1.78571	2.42857	0.111111	0.18	14	357.361	1280.94	12.2505	5.91592	3.39374	110.811	5.86228	0.479298	5.86228	0.149443	0.278394	0.149443	0.278394	-0.479298	4.4215	68.763	361.393
802	2.54841	375.974	8.38891	6.87832	6.87832	5.91501	4.1665	4.1665	2.89817	2.89817	2.08859	2.08859	1.49395	1.49395	0	0	0	0	6.54476	6.42082	16.4664	0	12.2632	23.1831	5.73367	160.1	1.25	2.08333	2.91667	0.2	-1.28	12	148.124	1058.27	7.37347	2.99085	1.10162	71.392	5.49686	0.360889	5.49686	0.0456294	0.710166	0.0456294	0.710166	-0.360889	1.6691	51.0571	160.22
803	2.12292	46.1417	5.11288	4.5601	4.5601	3.39385	3.0747	3.0747	2.29183	2.29183	1.5747	1.5747	1.08104	1.08104	0	0	0	6.10397	0	12.8416	19.2625	0	0	0	5.10653	100.089	1	1.57143	1.85714	1	-0.04	7	88.065	47.1973	5.10368	2.31411	1.47506	44.3524	8.90917	0.393131	8.90917	0.0539848	0.0358796	0.0539848	0.0358796	-0.393131	1.3114	29.0918	100.161
804	1.55265	955.68	19.129	14.0158	15.5882	12.9187	8.23916	9.55525	6.28713	8.14637	4.41847	5.72322	3.2519	4.48282	17.8562	14.3836	0	22.8581	17.1519	11.1366	16.6618	18.2088	18.2088	10.3092	17.3346	402.055	1.37037	2.14815	2.88889	0.222222	-2.58	27	387.743	1.72848e+06	17.8149	6.8618	3.37567	163.87	12.8283	0.368121	12.8283	0.270108	0.182043	0.270108	-0.795649	-0.368121	1.0799	104.457	402.863
805	1.62059	842.868	18.5707	14.3365	15.153	12.4543	8.5697	10.0529	6.3842	8.15115	4.69152	6.10866	3.27242	4.24696	22.5374	13.2123	0	4.89548	5.91791	31.6185	17.6962	12.1327	6.06637	33.8875	5.10653	374.13	1.03846	1.65385	2.23077	0.315789	-2.38	26	352.286	806935	18.4122	7.88438	4.41695	153.063	12.036	0.480265	12.036	0.318079	0.0709922	0.318079	-3.79699	-0.480265	2.4335	99.8963	374.462
806	3.45135	567.527	13.9223	10.4517	12.0377	8.29024	5.34185	6.13485	4.93051	5.78485	2.44566	3.05014	1.53129	2.00921	0	5.10653	0	16.7376	10.0362	5.56345	6.07602	12.1327	32.9097	15.9299	10.5238	304.021	1.27778	1.83333	2.27778	0.285714	-1.78	18	292.071	6382.81	14.2817	5.24645	3.12067	115.108	10.0086	0.506462	10.0086	0.133017	0.034675	0.133017	-0.226287	-0.506462	3.88276	73.7098	305.175
807	3.79112	78.5712	6.07735	4.85546	4.85546	2.94338	2.17773	2.17773	2.55515	2.55515	0.641596	0.641596	0	0	11.3843	4.79454	0	0	0	0	0	20.7712	0	0	5.10653	102.068	1.42857	1.57143	1.57143	0.8	-0.53	7	92.053	17.0862	6.47	1.52348	2.20126	43.1548	10.0208	0.480845	10.0208	0.30828	0.583333	0.30828	-0.756944	-0.480845	1.1171	27.0908	102.133
808	2.93898	201.595	14.8911	13.6692	13.6692	9.77006	8.98839	8.98839	6.09349	6.09349	3.9942	3.9942	2.64755	2.64755	5.96931	4.79454	0	0	6.42082	12.8416	83.4707	0	0	6.92374	5.10653	284.272	0.6	0.9	1.2	0.944444	-0.53	20	248.196	22676.5	19.47	16.5241	17.47	125.899	10.3332	0.48123	10.3332	0.30284	0.345492	0.30284	-0.653061	-0.48123	6.3325	87.1818	284.484
809	2.04066	970.901	14.397	11.485	11.485	10.2372	6.6621	6.6621	4.99166	4.99166	3.67282	3.67282	2.64803	2.64803	0	0	0	0	5.81786	22.2908	17.0998	4.6818	19.1804	45.3985	5.73367	275.117	1	1.80952	2.66667	0.0625	-2.95	21	262.211	128898	11.8419	4.27581	1.74453	120.603	6.0159	0.382965	6.0159	0.1632	0.454869	0.1632	0.454869	-0.382965	2.7657	83.6584	275.315
810	3.03246	143.247	5.98313	4.75661	4.75661	3.78769	2.54497	2.54497	1.83555	1.83555	1.03397	1.03397	0.544763	0.544763	0	0	0	0	5.74951	0	5.56345	12.1327	19.0565	0	5.10653	108.058	1.125	1.625	2	0.142857	-0.98	8	100.076	70.7989	5.16245	1.86462	0.997109	48.5906	8.75667	0.507967	8.75667	0.115094	0.329259	0.115094	0.329259	-0.507967	1.70062	32.8438	108.14
811	2.58999	330.611	8.55204	7.05451	7.05451	5.78769	4.15525	4.15525	3.10693	3.10693	2.31543	2.31543	1.6431	1.6431	0	4.79454	0	5.90718	0	18.529	11.1269	0	12.1327	18.3069	0	161.084	1.41667	2.25	3	0.3	-1.31	12	150.116	737.336	7.34508	2.62694	0.998168	71.5967	11.3266	0.351696	11.3266	0.251081	0.0693981	0.251081	0.0693981	-0.351696	1.28092	47.2162	161.204
812	3.24526	105.921	7.98313	5.91594	5.91594	4.6639	3.33936	3.33936	2.28885	2.28885	1.21585	1.21585	0.706394	0.706394	5.96931	4.79454	0	12.4627	12.9656	6.42082	0	0	0	0	16.5739	146.106	1.6	2.2	2.6	0.833333	-0.61	10	132.078	121.866	9.39	5.1966	5.52532	60.1995	10.0616	0.481187	10.0616	0.304417	0.0416667	0.304417	-0.843036	-0.481187	-0.4727	38.5166	146.19
813	3.03738	219.264	15.5982	14.1692	14.1692	10.3081	9.18457	9.18457	6.0662	6.0662	3.94136	3.94136	2.58703	2.58703	0	4.79454	0	12.5141	12.9656	12.8416	70.629	0	0	12.2405	5.10653	299.282	0.761905	1.19048	1.61905	0.944444	-0.57	21	262.203	39615.7	20.43	17.4815	17.3787	131.449	11.2811	0.394544	11.2811	0.219574	0.0320872	0.219574	0.0320872	-0.394544	4.5762	90.4075	299.499
814	2.02147	981.937	17.0623	13.515	13.515	12.3813	8.11301	8.11301	5.59105	5.59105	3.99098	3.99098	2.91476	2.91476	0	0	0	6.60688	18.0761	27.8368	6.32732	0	60.6637	15.2847	9.52368	331.132	0.88	1.56	2.24	0.1	-3.18	25	314.239	1.16121e+06	15.3537	6.74575	2.85529	144.535	9.13986	0.436846	9.13986	0.232078	0.0233734	0.232078	0.0233734	-0.436846	3.961	98.2515	331.375
815	2.21373	251.719	14.9578	12.149	12.9655	9.61259	7.53529	8.58405	5.33583	6.54203	3.62846	4.87133	2.28699	3.46955	29.8519	15.3196	0	6.60688	0	18.5945	37.4452	0	0	6.92374	9.84339	308.166	0.9	1.55	2.2	1	0.15	20	280.216	25988.3	18.1996	9.97346	5.5016	124.891	9.85638	0.393568	9.85638	0.131923	0.362079	0.131923	-1.26115	-0.393568	0.88	79.6012	308.44
816	2.076	285.993	11.7067	9.11342	9.92992	7.66823	5.5279	6.40756	4.08797	5.25953	2.85757	4.06145	1.97007	3.30233	24.3537	10.2131	0	12.0429	0	17.8854	11.7619	0	0	11.9161	9.84339	247.088	1.375	2.125	2.75	0.9	-0.14	16	230.18	5745.85	12.3204	5.01423	2.1228	98.5267	9.87387	0.393568	9.87387	0.133931	0.266574	0.133931	-1.05873	-0.393568	-0.2606	61.4824	247.316
817	1.5701	940.145	18.0956	14.951	14.951	12.5974	8.89729	8.89729	6.88668	6.88668	4.71686	4.71686	2.94149	2.94149	0	4.79454	0	5.90718	23.2628	28.7986	12.8416	6.92374	42.4646	22.4379	4.41715	347.163	1.07692	1.80769	2.46154	0.285714	-2.95	26	326.25	1.70161e+06	16.5148	6.74844	3.51725	152.008	12.1944	0.421022	12.1944	0.250788	0.00439093	0.250788	-0.00439093	-0.421022	4.16024	99.7012	347.418
818	3.29062	115.265	8.19867	7.17792	7.17792	4.4165	3.35479	3.35479	3.35397	3.35397	1.06743	1.06743	0.463234	0.463234	0	4.79454	0	5.96931	6.60688	11.0278	6.92374	0	0	21.143	4.73686	146.118	1.4	1.9	2.2	0.857143	-0.57	10	130.082	81.2384	9.43	3.56215	7.43	62.1738	10.3004	0.459873	10.3004	0.30234	0.200509	0.30234	-0.200509	-0.459873	0.2557	39.5324	146.21
819	1.58202	1101.07	24.1206	17.7917	17.7917	15.6508	10.1127	10.1127	7.55138	7.55138	5.26854	5.26854	3.43001	3.43001	29.4469	24.2847	0	30.3953	24.5948	5.68739	12.1327	19.1804	4.89991	25.9183	10.8402	459.187	1.27273	1.9697	2.60606	0.35	-4.29	33	434.263	1.55363e+07	23.3747	9.88951	5.69536	187.555	12.3318	0.481229	12.3318	0.325721	0.038808	0.325721	-1.29963	-0.481229	-0.2577	120.642	459.463
820	2.86139	110.406	9.2342	8.01232	8.01232	5.77006	4.98839	4.98839	3.26506	3.26506	1.9942	1.9942	1.23333	1.23333	5.96931	4.79454	0	0	6.42082	12.8416	32.1041	0	0	6.92374	5.10653	172.146	1	1.5	2	0.9	-0.53	12	152.108	402.848	11.47	8.56551	9.47	74.9795	10.1345	0.48123	10.1345	0.30284	0.341049	0.30284	-0.663372	-0.48123	3.2117	50.2458	172.268
821	2.30372	473.737	11.5436	10.0791	10.0791	7.70271	5.49196	5.49196	4.2787	4.2787	2.80294	2.80294	1.83539	1.83539	0	0	0	0	0	18.7151	16.4664	7.1098	6.06637	42.3088	4.73686	218.142	1.3125	2.125	2.8125	0.384615	-1.48	16	200.156	6156.99	11.0189	4.57616	2.19388	96.0203	5.24796	0.496743	5.24796	0.119121	0.915003	0.119121	0.915003	-0.496743	2.2806	67.1087	218.3
822	2.47553	26.2647	2.70711	1.39443	2.28885	1.41421	0.447214	0.894427	0.1	0.3	0	0	0	0	0	0	0	0	0	0	5.40125	0	0	12.6288	5.26189	58.983	2	2	2	0	-0.16	3	58.085	2.75489	2.84	1.84	1.84	24.2869	7.18364	0.185427	7.18364	0.129521	1.44444	0.129521	1.44444	-0.185427	0.39728	14.599	59.093
823	2.5749	626.504	11.2841	8.2806	8.2806	7.68154	4.85162	4.85162	3.71373	3.71373	2.79067	2.79067	2.04549	2.04549	0	9.58907	0	11.8144	22.2005	5.38622	0	24.2655	6.06637	5.31679	5.73367	212.059	0.9375	1.625	2.375	0	-2.36	16	204.144	6293.94	8.90912	2.8208	0.981579	91.0499	11.621	0.398225	11.621	0.258269	0.366944	0.258269	-0.366944	-0.398225	1.3056	60.1571	212.208
824	3.17168	219.543	6.85337	5.54913	5.54913	4.19838	2.75637	2.75637	1.98547	1.98547	1.13131	1.13131	0.54774	0.54774	0	0	0	0	5.81786	11.3879	0	6.19684	13.8475	9.96796	5.73367	123.08	1.44444	2.11111	2.55556	0.333333	-1.12	9	114.087	104.201	6.0069	2.00949	1.1609	53.9405	5.46954	0.383369	5.46954	0.129497	0.571759	0.129497	0.571759	-0.383369	0.67564	35.9184	123.159
825	1.79969	494.495	13.9494	11.8541	11.8541	9.75835	7.37313	7.37313	5.63974	5.63974	4.23235	4.23235	3.06596	3.06596	0	4.79454	0	11.8251	19.0695	29.9041	12.8416	7.1098	18.1991	5.31679	9.47373	275.152	1.2	2	2.65	0.5625	-1.71	20	254.18	71847.8	13.2813	5.73286	2.73874	119.008	11.3465	0.492869	11.3465	0.220201	0.128777	0.220201	0.128777	-0.492869	2.6201	76.2457	275.348
826	3.15294	257.538	7.56048	5.57311	5.57311	4.71521	2.91611	2.91611	2.0436	2.0436	1.31215	1.31215	0.76827	0.76827	0	10.1143	0	10.6107	5.56345	0	6.06637	25.1228	0	0	0	137.048	1.4	2	2.4	0.142857	-1.38	10	130.082	182.238	6.73601	2.4732	1.12714	58.4493	10.2273	0.271791	10.2273	0.271791	0.18287	0.258301	-0.37963	-0.258301	1.90322	37.8334	137.138
827	2.33909	17.5098	4.82843	4.23071	4.23071	2.91421	1.89385	1.89385	0.985599	0.985599	0.491582	0.491582	0.166667	0.166667	0	0	0	0	13.2138	0	0	14.2196	0	9.47373	0	90.0681	1	1.33333	1.5	1	-0.08	6	80.042	20.9863	5.92	4.92	3.92	38.0612	4.65722	0.382298	4.65722	0.069602	0.690972	0.069602	0.690972	-0.382298	0.2792	23.752	90.122
828	1.82246	1077.32	22.2922	17.9038	17.9038	14.6399	10.4581	10.4581	9.29572	9.29572	7.69636	7.69636	6.28175	6.28175	34.9765	19.1781	0	41.8358	29.5513	0	20.2967	0	13.8475	0	18.6277	428.147	1.25806	2	2.67742	0.565217	-2.74	31	404.245	1.1075e+07	20.1788	6.38492	2.39278	178.433	13.6994	0.459599	13.6994	0.341658	0.063518	0.341658	-0.98818	-0.459599	2.5364	104.505	428.437
829	2.88805	275.705	6.81155	5.48867	5.48867	4.96633	3.2645	3.2645	2.1961	2.1961	1.51223	1.51223	1.01607	1.01607	0	0	0	0	0	5.5167	5.38622	0	30.4623	17.1167	0	129.058	0.9	1.7	2.6	0	-1.37	10	122.106	348.57	5.4176	2.10254	0.759881	59.3327	4.1812	0.256267	4.1812	0.0701435	1.06019	0.0701435	1.06019	-0.256267	2.2348	41.743	129.162
830	3.50212	246.362	5.98313	3.9712	3.9712	3.78769	2.06893	2.06893	1.29605	1.29605	0.685867	0.685867	0.382688	0.382688	5.68974	9.58907	0	5.55927	0	0	12.2632	0	4.98398	4.98398	0	112.027	1.375	2.125	2.5	0	-1.32	8	108.056	64.0525	4.8297	1.6512	0.841205	44.1937	10.2147	0.325168	10.2147	0.325168	0.380787	0.314118	-0.474537	-0.314118	-0.9368	27.6834	112.088
831	4.2944	165.627	9.77602	6.46476	6.46476	5.44741	3.45332	3.45332	2.53844	2.53844	1.58215	1.58215	0.703955	0.703955	17.9337	13.5754	0	19.3864	0	0	0	0	0	0	16.5739	182.087	1.58333	2.08333	2.33333	0.833333	-0.75	12	170.074	292.345	11.25	4.31894	2.3842	68.5306	12.1109	0.479716	12.1109	0.329163	0.151736	0.329163	-3.06801	-0.479716	-0.2275	38.8466	182.17
832	2.45302	228.578	8.10445	6.15643	6.15643	5.28769	3.54552	3.54552	2.37934	2.37934	1.47037	1.47037	0.895948	0.895948	5.96931	4.79454	0	6.42082	6.42082	5.56345	0	0	30.3318	0	5.10653	150.068	1.27273	1.90909	2.45455	0.222222	-1.31	11	140.097	349.029	7.7932	3.76048	2.84605	65.482	10.1726	0.481222	10.1726	0.303178	0.212315	0.303178	-0.741803	-0.481222	1.7038	42.3988	150.177
833	2.83209	141.384	5.81999	5.09386	5.09386	3.93185	2.97134	2.97134	1.83915	1.83915	1.25107	1.25107	0.713713	0.713713	0	0	0	0	0	6.42082	5.56345	0	6.06637	31.1892	0	106.078	1.125	1.75	2.125	0.25	-0.78	8	96.088	91.3676	5.3585	2.50835	1.09354	50.1613	2.16204	0.0622487	2.16204	-0.0307441	1.13972	0.0307441	1.13972	-0.0622487	2.249	35.82	106.168
834	1.21007	1211.63	23.3299	19.5832	19.5832	16.6742	11.9931	11.9931	8.99506	8.99506	6.70506	6.70506	4.68103	4.68103	0	4.39042	0	5.81722	12.5866	67.1914	17.6962	7.1098	42.4646	32.9829	9.72084	458.248	0.941176	1.64706	2.38235	0.321429	-3.38	34	427.333	9.6907e+07	22.4141	10.2635	5.22857	199.733	13.38	0.496768	13.38	0.203922	0.211724	0.203922	-0.211724	-0.496768	5.3513	135.018	458.581
835	1.83769	804.749	20.6983	16.6131	16.6131	12.9632	10.1423	10.1423	9.74915	9.74915	8.79125	8.79125	7.26103	7.26103	52.4297	24.9087	4.39042	18.122	24.8356	0	12.152	26.8472	0	0	0	392.2	1.32143	2	2.64286	0.727273	-1.37	28	363.235	1.50008e+06	19.9253	5.83275	2.01426	163.872	16.8591	0.389712	16.8591	0.189906	0.0675565	0.189906	-1.98046	-0.389712	1.8957	99.9444	392.467
836	1.74857	1121.2	18.0956	13.9316	14.7481	12.6354	8.00358	8.88323	5.9035	6.79318	4.15175	4.92186	2.7805	3.40827	0	9.90106	0	5.74951	5.00762	45.3847	11.3368	18.3296	42.6356	15.2847	0	361.088	1.11538	2	2.80769	0.05	-3.25	26	346.306	1.45017e+06	16.231	6.57146	3.02226	153.542	10.8427	0.507886	10.8427	0.17818	0.215983	0.17818	0.215983	-0.507886	4.92842	104.365	361.426
837	2.25819	577.62	13.121	10.3407	11.0967	8.61339	5.69464	6.0726	4.07921	4.48641	2.8081	3.10347	1.91757	2.15838	0	4.79454	0	5.90718	17.3169	22.8872	6.92374	7.1098	18.3296	10.3008	16.3378	266.082	1.5	2.27778	2.94444	0.307692	-1.68	18	251.608	14295.7	12.7686	5.31151	2.59005	110.275	10.8245	0.495174	10.8245	0.216383	0.0180868	0.216383	-0.0180868	-0.495174	2.5085	72.2484	266.728
838	2.05631	709.823	14.9828	10.7928	13.9512	10.0586	6.23711	8.45683	4.61515	7.03579	3.1987	5.13939	2.28079	4.02287	0	9.90106	0	17.0306	16.4629	10.0362	17.8283	17.0326	24.2655	15.9299	11.6009	382.938	1.28571	2.09524	2.85714	0.133333	-1.17	21	373.594	80037.7	14.7542	5.90853	2.90752	139.587	12.2461	0.505764	12.2461	0.237928	0.0393128	0.237928	-0.167253	-0.505764	4.5867	89.9438	384.682
839	1.62628	896.38	20.6375	14.3098	14.3098	13.0576	8.21993	8.21993	6.43058	6.43058	4.36769	4.36769	3.00852	3.00852	41.4014	31.137	0	43.8638	12.1327	4.5671	4.89991	0	0	10.1974	5.73367	407.118	1.10714	1.78571	2.46429	0.4375	-2.63	28	392.198	1.4353e+06	20.1132	7.41406	4.10579	154.484	13.6795	0.451219	13.6795	0.451219	0.00078292	0.333305	-4.64456	-0.333305	2.0165	83.0534	407.318
840	2.47412	494.044	14.0436	9.58597	13.3656	8.87603	5.45367	7.34349	4.07773	7.31954	2.734	3.89261	1.88088	2.88878	3.79254	0	0	5.91791	10.0453	11.1269	0	24.2655	24.2655	0	58.0047	351.915	0.631579	0.947368	1.21053	0.142857	-0.11	19	345.419	15386.1	15.2821	6.11469	3.93292	136.735	6.11271	0.200859	6.11271	0.200859	0.382377	0.0843441	-1.45669	-0.0843441	6.4955	85.037	354.491
841	2.09619	911.112	17.2672	13.8293	13.8293	11.5284	7.41214	7.41214	5.42864	5.42864	4.00301	4.00301	2.73642	2.73642	0	0	0	5.94834	17.8859	33.5756	0	20.4164	25.1228	14.9519	20.9411	325.154	1.04167	1.83333	2.54167	0.235294	-3.09	24	306.22	278328	15.7923	6.19154	2.75646	139.196	6.00606	0.496753	6.00606	0.223553	0.119551	0.223553	0.119551	-0.496753	2.10562	93.2468	325.372
842	3.20481	55.9134	4.28446	2.89385	2.89385	2.27006	1.2285	1.2285	0.728502	0.728502	0.165964	0.165964	0	0	5.78324	4.79454	0	6.28616	0	0	6.92374	0	0	0	4.79454	72.0211	1.8	2	2	0.333333	-0.66	5	68.031	9.65148	4.34	1.6394	3.34	29.7922	9.44444	0.294624	9.44444	0.191613	0.277778	0.191613	-0.425926	-0.294624	-0.2257	16.745	72.063
843	2.64176	294.233	9.84493	6.97388	6.97388	6.09222	3.85652	3.85652	2.8153	2.8153	1.70915	1.70915	0.973275	0.973275	12.0111	4.79454	0	12.1703	0	5.56345	12.1327	12.1327	0	0	15.9467	181.074	1.38462	1.92308	2.38462	0.222222	-1.55	13	170.103	758.764	9.53734	3.90952	2.75739	75.6161	10.3962	0.507967	10.3962	0.320316	0.159858	0.320316	-1.0203	-0.507967	0.3466	47.422	181.191
844	2.75954	129.014	5.27602	3.37945	3.37945	3.28769	1.72718	1.72718	1.07347	1.07347	0.556683	0.556683	0.303268	0.303268	11.9386	9.58907	0	0	0	12.152	0	0	0	4.73686	0	98.0004	1.14286	1.57143	1.71429	0	-1.12	7	96.041	46.6705	4.05007	1.18313	0.651857	39.5752	9.92361	0.386575	9.92361	0.338391	0.578704	0.338391	-0.578704	-0.386575	-0.374	20.239	98.057
845	1.63754	458.483	14.8281	13.6062	13.6062	9.94916	9.16341	9.16341	9.00313	9.00313	8.34708	8.34708	7.00648	7.00648	0	9.90106	0	11.519	17.1161	49.8578	25.6833	0	0	13.8475	0	290.225	1	1.80952	2.61905	0.947368	-0.37	21	260.207	85969.5	14.2368	4.56559	1.83708	128.241	12.3773	0.39312	12.3773	0.138555	0.0124445	0.138555	-0.0541299	-0.39312	3.9591	82.7408	290.447
846	1.97156	904.351	19.3885	15.8461	15.8461	13.0284	9.15751	9.15751	6.72797	6.72797	4.46207	4.46207	2.78088	2.78088	0	10.2131	0	24.4401	23.8277	17.6315	0	18.4601	23.6236	39.433	0	370.212	1.18519	1.96296	2.62963	0.421053	-2.87	27	344.249	1.53823e+06	18.9073	8.21653	4.10941	157.856	9.98345	0.507604	9.98345	0.226585	0.00197346	0.226585	-0.121399	-0.507604	2.9077	105.929	370.457
847	1.91862	358.456	12.2613	11.405	11.405	8.91745	7.72385	7.72385	6.00598	6.00598	4.95324	4.95324	3.99447	3.99447	0	0	0	0	5.53893	0	64.4561	5.56345	0	35.2317	0	243.199	0.722222	1.33333	2	0.647059	-0.82	18	218.194	26369.6	12.226	5.4398	2.20803	111.194	2.81051	0.293601	2.81051	0.0460165	0.374931	0.0460165	0.374931	-0.293601	4.3319	76.629	243.394
848	2.9961	146.998	10.1044	7.66067	7.66067	6.1259	4.56257	4.56257	3.05524	3.05524	1.78128	1.78128	1.08278	1.08278	11.9386	9.58907	0	12.8416	12.8416	19.2625	0	0	0	0	10.2131	188.105	0.692308	1	1.30769	0.777778	-1.06	13	172.095	553.722	11.94	7.58196	10.94	77.5703	10.0998	0.48123	10.0998	0.30284	0.221161	0.30284	-0.758763	-0.48123	1.8863	47.5906	188.223
849	2.26216	828.365	20.0791	15.1364	16.7694	12.7355	8.22186	10.6475	6.26402	9.90369	4.05916	7.29187	2.8059	5.91368	26.7193	13.2123	0	24.5919	11.5024	4.30522	36.0274	19.3276	0	11.8409	15.6778	413.108	1.40741	2.07407	2.66667	0.470588	-1.77	27	390.337	710025	21.5292	8.9463	4.94052	162.996	13.0943	0.480953	13.0943	0.262694	0.0429002	0.262694	-3.93524	-0.480953	0.4176	102.913	413.521
850	2.76025	103.588	9.4641	6.14738	6.14738	5.4641	3.54919	3.54919	2.94355	2.94355	2.09946	2.09946	1.21213	1.21213	36.6238	0	0	0	0	0	0	0	0	0	30.6392	180.063	0.333333	0.416667	0.5	1	-0.24	12	168.06	416.314	9.84503	3.24957	1.32668	68.3235	8.9737	0.387498	8.9737	0.110987	1.64037	0.110987	-1.64037	-0.387498	-3.8346	36.0408	180.156
851	1.49324	743.471	17.2254	14.6191	16.1915	12.2035	8.95441	10.1489	6.83194	8.35215	5.03971	6.40507	3.56727	4.80972	0	0	0	0	0	24.533	47.3448	0	17.8283	58.1456	11.6009	373.138	0.92	1.68	2.52	0.4	-1.2	25	349.761	758920	17.2257	7.5834	3.82238	159.102	6.2897	0.339551	6.2897	0.05673	0.808147	0.05673	0.808147	-0.339551	4.5802	107.577	373.953
852	3.05509	113.71	7.98313	5.53935	5.53935	4.6259	3.06257	3.06257	1.99458	1.99458	1.03128	1.03128	0.552451	0.552451	11.9386	9.58907	0	12.8416	12.8416	0	0	0	0	0	10.2131	146.058	0.9	1.2	1.4	0.666667	-1.06	10	136.062	116.617	8.94	4.78481	6.94	58.4755	9.89655	0.48123	9.89655	0.30284	0.0627778	0.30284	-0.87001	-0.48123	0.716	33.7396	146.142
853	2.88156	178.613	6.69023	4.91094	4.91094	4.3257	2.71476	2.71476	1.82456	1.82456	1.11891	1.11891	0.601357	0.601357	0	0	0	12.3564	0	5.56345	0	24.2655	0	0	10.2131	124.052	1.11111	1.66667	2.11111	0.142857	-1.02	9	116.075	129.225	6.10531	2.50609	1.43585	53.3848	8.77056	0.507967	8.77056	0.115098	0.0280556	0.115098	0.0280556	-0.507967	0.8845	34.0296	124.139
854	2.19061	7.50978	4.12132	4.12132	4.12132	2.41421	2.41421	2.41421	1.35355	1.35355	0.707107	0.707107	0.353553	0.353553	0	0	0	0	0	0	19.2625	0	0	13.8475	0	72.0939	1	1.4	1.4	1	0	5	60.055	11.2451	5	4	4	34.199	2.21181	0.0653826	2.21181	-0.0538313	1.34375	0.0538313	1.34375	-0.0653826	2.1965	25.199	72.151
855	2.2794	62.9288	5.98313	5.13783	5.13783	3.80453	3.3165	3.3165	2.61217	2.61217	1.87486	1.87486	1.18823	1.18823	0	0	0	12.0837	0	12.8416	12.8416	0	0	0	11.4673	114.116	0.875	1.25	1.5	1	-0.08	8	100.08	72.4953	6.04626	2.46448	1.20173	50.2379	5.65324	0.326315	5.65324	0.0191789	0.28125	0.0191789	0.28125	-0.326315	0.215	34.4188	114.192
856	1.97474	5.24511	3.41421	2.86143	2.86143	1.91421	1.52333	1.52333	0.723607	0.723607	0.223607	0.223607	0	0	0	0	0	0	6.60688	6.42082	0	0	6.92374	0	5.10653	60.0575	1.75	2	2	1	-0.04	4	52.032	6.85475	3.96	2.96	1.96	26.2634	7.875	0.396387	7.875	0.0427893	0.319444	0.0427893	0.319444	-0.396387	0.3887	17.3768	60.096
857	2.28079	404.608	17.0791	15.3467	16.1632	11.0409	9.22279	10.1024	6.69105	8.34096	4.06366	5.07939	2.65111	3.48866	6.10397	5.10653	0	6.04184	5.24994	12.1082	43.4204	0	11.7619	57.2772	0	337.244	0.956522	1.56522	2.17391	0.7	-0.51	23	302.293	106289	20.5345	11.9391	8.78103	147.008	10.4652	0.386793	10.4652	0.0939762	0.0918922	0.0939762	-0.43686	-0.386793	5.5591	103.236	337.573
858	2.67826	37.0614	5.69867	4.93878	4.93878	3.27006	2.61316	2.61316	1.83243	1.83243	0.664389	0.664389	0.353225	0.353225	0	0	0	6.60688	12.5866	0	0	0	0	19.1643	5.10653	103.1	1.57143	2.14286	2.28571	1	-0.08	7	90.061	29.0196	6.92	4.08892	5.92	44.5431	8.25264	0.395054	8.25264	0.0555532	0.234306	0.0555532	0.234306	-0.395054	-0.0233	30.2245	103.165
859	3.17168	218.156	6.85337	5.12648	5.12648	4.19838	2.68525	2.68525	1.97079	1.97079	1.18038	1.18038	0.639639	0.639639	0	0	0	11.499	5.56345	0	18.1991	6.92374	0	0	10.2131	124.052	1.22222	1.88889	2.33333	0.142857	-1.18	9	116.075	104.201	5.94788	1.97322	1.13408	53.3848	8.93259	0.507952	8.93259	0.118251	0.185463	0.118251	0.185463	-0.507952	1.40622	34.5086	124.139
860	3.05751	347.056	10.7152	7.46754	7.46754	6.55775	3.83729	3.83729	2.67206	2.67206	1.75343	1.75343	1.00687	1.00687	12.0733	15.0076	0	17.0625	0	0	25.3089	0	0	0	9.84339	198.053	1.5	2.14286	2.64286	0.222222	-1.75	14	188.094	1237.46	10.3316	3.97212	1.94218	80.184	10.431	0.504255	10.431	0.336716	0.102927	0.336716	-1.60694	-0.504255	0.5188	47.2544	198.174
861	2.23084	583.609	13.2947	10.09	10.09	9.23202	5.97962	5.97962	4.3903	4.3903	3.28229	3.28229	2.40468	2.40468	11.57	9.58907	0	5.90718	0	11.1269	0	0	60.6637	10.6336	0	252.09	0.736842	1.21053	1.57895	0.0666667	-2.62	19	240.177	37379.8	11.4693	4.24236	1.68864	110	12.3131	0.322409	12.3131	0.322409	0.351944	0.315682	-1.13928	-0.315682	1.7696	70.3384	252.273
862	2.03544	602.618	13.5685	9.7873	9.7873	9.13023	5.68638	5.68638	4.31182	4.31182	3.17838	3.17838	2.16609	2.16609	31.1467	10.2131	0	5.81786	11.1639	0	17.2217	0	0	14.9519	15.5771	267.097	1.26316	2.05263	2.73684	0.5	-1.81	19	254.141	35227.1	12.2354	4.38424	1.74761	106.846	9.95018	0.393567	9.95018	0.167139	0.218049	0.167139	-1.18913	-0.393567	-1.98	62.7448	267.245
863	2.41879	454.735	10.1818	7.17406	7.99056	6.59415	3.97823	5.41829	2.87247	4.4675	1.86434	3.27016	1.27096	2.41988	16.1165	13.2123	0	6.54476	5.68739	4.30522	0	30.3318	4.72209	0	0	212.026	1.21429	1.85714	2.35714	0.125	-1.56	14	204.166	1830.17	9.01309	2.98446	1.43751	81.5228	11.3666	0.326178	11.3666	0.326178	0.146481	0.271863	-3.65553	-0.271863	-0.1324	50.8505	212.23
864	2.40334	908.514	20.7862	15.4153	16.2318	13.1977	8.24929	9.68935	6.17847	7.33273	4.20766	4.70131	2.9576	3.39154	27.6578	18.0069	0	18.529	5.56345	5.56345	26.3523	36.3982	10.7885	0	14.0265	407.104	0.892857	1.35714	1.78571	0.263158	-2.91	28	386.276	1.1295e+06	21.3908	8.85243	5.30398	162.907	12.6498	0.468141	12.6498	0.357001	0.0204405	0.357001	-4.39885	-0.468141	2.0189	101.928	407.444
865	1.821	977.079	20.8028	16.3167	17.0726	14.0707	8.44203	8.82	5.64603	6.05323	3.90065	4.19602	2.57233	2.83003	0	0	0	0	51.2921	0	6.32732	58.771	0	25.5855	30.5484	417.12	0.724138	1.31034	1.82759	0.210526	-3.46	29	397.693	3.48661e+06	20.2788	9.15512	4.69346	172.521	6.15171	0.495197	6.15171	0.231507	0.329983	0.231507	0.329983	-0.495197	4.0466	110.494	417.853
866	3.81743	234.112	9.06891	5.29748	6.93047	4.82719	2.42924	5.37174	1.65698	5.05229	0.713727	2.80861	0.230577	1.64747	21.1613	13.2123	0	16.5468	0	0	0	0	0	0	15.3929	200.977	1.63636	2.09091	2.36364	0.666667	-0.31	11	194.169	140.746	10.69	3.90442	6.1028	66.9165	10.0283	0.480063	10.0283	0.32087	0.0919444	0.32087	-4.17937	-0.480063	-1.0657	39.6178	201.225
867	1.97416	498.498	13.621	11.8885	11.8885	8.97116	7.10583	7.10583	6.4564	6.4564	4.84861	4.84861	3.46811	3.46811	0	5.10653	0	11.705	17.5853	6.42082	17.5574	12.1327	12.1327	26.8472	4.73686	258.162	1.21053	1.89474	2.57895	0.529412	-1.28	19	236.185	22446.3	12.7386	4.37823	2.18492	114.652	9.43383	0.507967	9.43383	0.115098	0.073162	0.115098	-0.073162	-0.507967	4.2146	75.9828	258.361
868	3.55075	149.072	8.19867	4.87541	5.76983	4.45451	2.28931	3.8196	1.48977	2.72913	0.570554	1.05597	0.212746	0.55967	20.5335	9.35959	0	6.28616	0	0	0	0	0	4.52375	14.8934	169.998	1.6	2.1	2.4	0.666667	-0.26	10	163.001	99.5928	9.74	3.79889	5.8692	56.6765	9.89681	0.469182	9.89681	0.469182	0.120694	0.38318	-4.55166	-0.38318	-1.3445	30.0669	170.057
869	2.25205	176.445	7.72361	5.70883	5.70883	4.60906	3.27027	3.27027	2.73973	2.73973	1.78146	1.78146	0.914907	0.914907	12.0111	4.79454	0	0	12.3387	11.9939	0	0	0	6.57894	10.8402	141.079	2	2.5	2.8	0.571429	-0.83	10	130.082	248.881	7.27905	2.42152	1.57369	59.5291	10.2145	0.480086	10.2145	0.319991	0.380648	0.319991	-0.916944	-0.480086	0.3645	37.4752	141.17
870	2.05655	609.27	18.8302	16.039	16.039	12.6236	9.75639	9.75639	6.85842	6.85842	5.31861	5.31861	3.61044	3.61044	11.5704	9.90106	0	12.5248	12.1082	45.1936	0	0	30.3318	30.5883	4.73686	357.23	1.15385	1.80769	2.42308	0.590909	-1.83	26	326.246	758406	20.4815	10.3506	5.09275	157.093	12.8237	0.450104	12.8237	0.343593	0.0158388	0.343593	-1.58112	-0.450104	3.3429	103.437	357.494
871	1.76532	1220.95	23.1122	17.8061	19.318	15.9356	11.037	11.7929	8.514	9.3284	6.52088	7.13087	4.90571	5.47218	11.6344	13.5754	0	18.2459	38.9678	43.1244	12.1327	23.099	12.1327	5.31679	23.2019	486.108	0.909091	1.63636	2.33333	0.269231	-2.47	33	465.201	3.67736e+07	22.3286	9.05205	4.13949	200.862	14.9323	0.316688	14.9323	0.23148	0.119918	0.23148	-0.626031	-0.316688	7.0165	128.568	487.377
872	3.96939	260.947	11.4058	7.86062	10.466	6.12361	3.86449	8.56303	3.05653	8.45336	1.15918	5.70669	0.56175	4.8474	14.6203	9.1301	0	0	29.4733	0	0	0	13.8475	4.31063	14.6802	263.999	1.28571	1.78571	2.14286	1	0.65	14	250.064	433.822	14.65	5.65703	9.21461	86.5795	11.0151	0.47694	11.0151	0.47694	0.324846	0.316123	-4.8851	-0.316123	1.9754	54.8674	264.176
873	1.39468	1321.89	28.154	19.1905	20.9794	17.5987	10.7344	13.7253	8.42384	11.4203	5.72995	8.33041	3.81517	5.97311	83.0572	49.2441	0	17.1122	0	10.8944	6.92374	0	0	28.3101	15.2074	589.082	1.05263	1.73684	2.42105	0.6875	-1.87	38	564.144	1.49045e+08	29.1209	10.601	5.8343	210.922	12.269	0.483058	12.269	0.483058	0.00562593	0.387606	-5.50231	-0.387606	-3.6009	118.613	589.344
874	3.80886	112.606	8.14626	5.26602	5.26602	4.62943	2.73679	2.73679	1.81919	1.81919	1.03724	1.03724	0.407954	0.407954	31.2049	4.79454	0	0	0	0	0	0	0	0	20.4261	150.053	1.3	1.8	2.1	0.8	-0.49	10	140.05	139.798	9.51	4.34514	2.40243	57.5375	10.341	0.393565	10.341	0.188756	0.701481	0.188756	-1.68519	-0.393565	-2.7381	31.1922	150.13
875	2.99751	347.36	11.9663	9.35661	9.35661	7.70191	5.13541	5.13541	2.98652	2.98652	1.91776	1.91776	1.25681	1.25681	11.9386	9.58907	0	24.3407	0	0	0	38.1129	0	0	9.47373	222.089	0.9375	1.3125	1.625	0.333333	-1.84	16	208.128	3922.21	12.2306	5.90053	2.82348	94.1712	11.5442	0.462372	11.5442	0.338496	0.238704	0.338496	-0.508192	-0.462372	2.04	58.355	222.24
876	3.90784	143.906	9.06891	7.20462	8.09905	4.833	3.49756	4.93107	2.73895	4.02184	0.673452	2.02035	0.528474	1.58542	20.1144	8.76195	0	0	0	0	0	27.6949	0	9.04749	0	184.066	1.09091	1.36364	1.54545	1	0.08	11	170.035	110.229	11.08	4.19205	6.47683	66.5419	12.7031	0.513084	12.7031	0.513084	0.426312	0.280824	-4.30478	-0.280824	2.914	41.1565	184.147
877	1.45688	1128.52	22.0099	17.4222	17.4222	14.9627	10.0601	10.0601	7.9298	7.9298	5.86107	5.86107	4.1664	4.1664	23.2094	9.58907	0	0	25.198	27.7238	7.1098	5.4801	61.521	4.98398	14.681	420.169	1.19355	1.93548	2.64516	0.291667	-3.45	31	396.273	1.69756e+07	20.8079	8.35352	4.0899	179.517	12.2785	0.488892	12.2785	0.312474	0.346018	0.312474	-0.933117	-0.488892	3.34942	113.443	420.465
878	2.23498	819.615	17.4828	12.3922	12.3922	11.3247	7.05667	7.05667	5.26454	5.26454	3.67765	3.67765	2.71008	2.71008	11.7398	23.0723	0	29.3477	11.2605	12.1424	35.3697	0	0	12.0047	0	334.093	1.29167	2.04167	2.66667	0.117647	-2.96	24	321.193	253126	15.9175	5.59322	2.57655	135.408	13.3383	0.507104	13.3383	0.41799	0.0365741	0.41799	-4.52499	-0.507104	3.5079	83.9015	334.297
879	1.75597	966.805	16.3552	12.7248	14.3108	11.8097	7.51571	8.3087	5.38511	6.23945	3.76686	4.37785	2.59444	2.96843	0	0	0	0	6.54476	26.9342	11.8908	18.5905	22.7145	60.5788	0	379.043	0.958333	1.75	2.54167	0.0555556	-2.73	24	366.137	666268	14.8366	6.40898	2.87864	147.074	4.4413	0.365793	4.4413	0.128571	0.630617	0.128571	0.630617	-0.365793	4.1659	97.6867	380.249
880	1.27687	637.4	18.1481	14.651	14.651	12.5168	9.1779	9.1779	7.28791	7.28791	5.55273	5.55273	4.06931	4.06931	12.4673	13.5754	0	30.9564	6.42082	38.6721	4.89991	18.4601	0	25.0846	0	366.198	1.15385	1.88462	2.53846	0.705882	-1.87	26	342.224	1.44398e+06	17.5392	7.03396	3.63584	150.919	13.3486	0.33826	13.3486	0.266539	0.157173	0.266539	-2.73264	-0.33826	0.1967	92.1577	366.416
881	3.11616	268.04	8.26758	6.07311	6.07311	5.27439	3.09839	3.09839	2.04914	2.04914	1.33986	1.33986	0.767521	0.767521	0	4.79454	0	5.74951	17.5991	0	25.3089	0	0	0	9.84339	152.047	1.54545	2.27273	2.81818	0.125	-1.51	11	144.085	343.176	7.59537	3.05314	1.49037	64.2306	10.2487	0.504254	10.2487	0.160689	0.0399074	0.160689	0.0399074	-0.504254	1.2133	40.0463	152.149
882	2.82194	62.7101	5.69867	4.05413	4.05413	3.27006	2.18953	2.18953	1.28597	1.28597	0.594766	0.594766	0.253288	0.253288	5.96931	4.79454	0	6.42082	12.9656	0	0	0	0	0	10.8402	103.063	1.71429	2.28571	2.42857	0.75	-0.57	7	94.049	29.0196	6.43	3.61416	5.43	42.1297	9.70264	0.48123	9.70264	0.302889	0.190972	0.302889	-0.772731	-0.48123	-0.1901	25.9242	103.121
883	3.0034	237.533	7.56048	5.11208	5.11208	4.69838	2.7227	2.7227	1.85203	1.85203	1.11426	1.11426	0.604007	0.604007	5.96931	4.79454	0	11.313	0	0	24.2655	0	0	0	10.2131	138.032	1.2	1.7	2.1	0	-1.51	10	132.074	180.913	6.60779	2.38963	1.2539	57.5463	10.2306	0.507966	10.2306	0.335183	0.0740741	0.335183	-0.986111	-0.507966	1.0904	35.0661	138.122
884	2.03266	392.937	13.9244	10.8931	10.8931	9.21955	6.49965	6.49965	4.3634	4.3634	2.73992	2.73992	1.72554	1.72554	0	9.58907	0	11.8144	12.8416	31.3707	0	5.4801	30.3318	5.31679	5.20725	264.147	0.894737	1.47368	2.05263	0.428571	-1.88	19	244.165	18362.7	15.1784	9.10359	7.20521	112.522	11.5914	0.326098	11.5914	0.242829	0.0132419	0.242829	-0.359425	-0.326098	2.4711	72.7029	264.325
885	2.3462	390.182	14.2507	11.4265	11.4265	8.96923	6.3857	6.3857	4.81482	4.81482	2.50582	2.50582	1.5278	1.5278	6.10397	9.90106	0	18.9349	18.3361	5.56345	0	24.2655	13.8475	5.31679	10.4705	266.163	1.36842	2	2.52632	0.5	-1.59	19	244.165	13068.2	15.4674	7.75944	6.78505	113.31	10.7465	0.490849	10.7465	0.221339	0.223426	0.221339	-0.54843	-0.490849	0.4521	73.9809	266.341
886	3.16849	38.5481	5.20711	2.78821	5.056	2.56066	1.23673	2.37062	0.773291	3.28936	0.179284	0.537853	0	0	10.3994	0	0	0	0	0	0	0	0	0	39.9093	147.925	1.33333	1.5	1.5	1	0.83	6	146.38	12.1648	6.83	2.2184	4.83	50.8082	8.00694	0.391925	8.00694	0.212752	0.43287	0.212752	-1.48611	-0.391925	1.3489	27.3758	149.404
887	2.53838	627.874	13.2841	9.10804	9.10804	8.52408	5.02059	5.02059	3.61404	3.61404	2.31672	2.31672	1.3944	1.3944	24.3741	15.0076	0	22.8061	0	0	6.19684	0	0	19.9359	10.8402	253.081	1.38889	2.11111	2.77778	0.333333	-2.1	18	242.13	11393.9	12.3594	4.6432	2.13699	99.9706	11.5066	0.393566	11.5066	0.302139	0.0406283	0.302139	-1.44088	-0.393566	-2.3181	60.4185	253.218
888	3.47355	183.412	8.85337	5.74049	5.74049	5.03658	3.01669	3.01669	1.97562	1.97562	1.03302	1.03302	0.507104	0.507104	17.7219	14.3836	0	19.2625	0	0	0	0	0	0	10.2131	160.037	1	1.54545	1.90909	0.5	-1.39	11	152.061	182.377	9.61	4.42937	5.07458	62.637	10.3318	0.48123	10.3318	0.371647	0.0837963	0.371647	-1.50427	-0.48123	-0.105	34.1296	160.125
889	2.77727	350.665	10.7152	7.34375	7.34375	6.50291	3.99679	3.99679	2.97192	2.97192	1.81264	1.81264	1.03723	1.03723	12.0111	4.79454	0	17.9198	5.56345	0	18.1991	0	0	0	21.0532	197.069	1.35714	2	2.5	0.222222	-1.75	14	186.102	1115.78	10.3316	3.97212	2.36671	80.4103	10.4186	0.50426	10.4186	0.320316	0.114259	0.320316	-1.09948	-0.50426	0.0522	49.0868	197.19
890	1.59106	1154.07	19.7254	14.6395	16.212	13.398	8.15337	10.4227	5.97166	8.39459	3.91539	5.3406	2.61504	3.4779	9.83725	8.4178	0	17.6368	33.7143	6.25577	12.1327	36.5287	0	20.6015	21.0747	418.05	1.10714	1.96429	2.78571	0.111111	-3.04	28	403.742	2.90487e+06	18.3292	7.17397	3.80271	165.964	11.7161	0.453505	11.7161	0.230923	0.122631	0.230923	-3.31066	-0.453505	3.7494	105.724	418.862
891	3.85057	126.058	8.36181	7.39385	8.39385	4.33722	3.50998	5.32647	3.61769	4.83655	1.56232	2.2478	0.425722	1.27717	8.02794	4.56505	0	11.519	0	0	0	6.66483	6.92374	20.7712	4.52375	164.097	1.4	1.8	1.9	1	0.19	10	147.049	76.9036	10.19	3.54318	4.07749	63.8338	10.6638	0.327039	10.6638	0.188407	0.0730453	0.188407	-1.76617	-0.327039	2.5421	44.9275	164.185
892	2.70016	178.877	9.30096	6.12186	6.12186	5.57459	3.4317	3.4317	2.58393	2.58393	1.74329	1.74329	0.980004	0.980004	36.9921	4.79454	0	0	0	0	0	0	0	4.73686	20.4261	178.048	1.25	1.83333	2.33333	0.833333	-0.69	12	168.06	454.518	9.39842	3.35931	1.41574	68.0101	10.6649	0.455045	10.6649	0.337771	0.58662	0.337771	-1.73352	-0.455045	-3.0132	34.9862	178.14
893	1.7118	528.607	11.6649	9.31113	9.31113	8.3265	5.74454	5.74454	4.30295	4.30295	2.89243	2.89243	1.78215	1.78215	0	4.79454	0	5.90718	17.2992	5.69393	12.8416	12.1327	24.2655	15.5142	0	227.106	1.29412	2.05882	2.76471	0.230769	-2.1	17	214.163	20345.8	10.0796	4.04947	2.20174	99.0511	11.8438	0.305076	11.8438	0.25636	0.125512	0.25636	-0.125512	-0.305076	2.5394	64.9579	227.267
894	2.08881	1145.78	19.7672	14.0151	15.5875	12.7312	7.89018	9.9204	5.78604	8.06434	3.79884	5.48216	2.62716	3.9173	38.6918	21.9932	0	16.3389	17.4542	12.1327	18.4601	6.92374	4.72209	9.96796	11.6009	413.041	1.33333	2.07407	2.77778	0.176471	-2.52	27	399.721	1.03246e+06	19.2474	7.24119	3.78777	158.165	14.786	0.345389	14.786	0.232305	0.0357728	0.232305	-3.81397	-0.345389	3.8772	98.5947	413.833
895	1.63252	948.089	19.3467	16.0196	16.0196	13.7584	9.76873	9.76873	6.94375	6.94375	5.07604	5.07604	3.50531	3.50531	0	4.79454	0	11.949	12.1082	54.8844	0	12.3937	41.9374	20.7162	4.73686	379.201	1.21429	2	2.75	0.380952	-2.93	28	354.264	4.55111e+06	18.4341	8.39237	3.84361	163.65	12.9575	0.38129	12.9575	0.254748	0.14161	0.254748	-0.14161	-0.38129	2.9721	108.278	379.464
896	2.37926	495.016	16.916	14.0394	14.0394	11.1471	8.6082	8.6082	5.86888	5.86888	3.86822	3.86822	2.50938	2.50938	5.96931	9.58907	0	18.122	6.42082	24.8356	19.2625	6.07602	30.3801	12.9998	5.10653	316.204	1.17391	1.95652	2.69565	0.5	-1.9	23	288.217	133513	19.1474	11.639	8.33951	139.026	11.8827	0.48123	11.8827	0.302851	0.104153	0.302851	-0.751235	-0.48123	5.0056	94.2458	316.441
897	1.80267	1259.63	22.7694	17.3877	18.2042	15.2329	9.73133	11.1714	7.46932	8.62357	4.9666	5.46025	3.59834	4.03228	15.7192	8.4178	0	5.68739	36.2719	11.1269	0	38.1129	35.0539	20.2813	13.5989	455.126	0.84375	1.34375	1.78125	0.238095	-3.57	32	434.328	1.80377e+07	21.6541	8.51753	4.83925	184.111	11.0828	0.357001	11.0828	0.357001	0.232149	0.339648	-4.36109	-0.339648	3.05564	114.313	455.496
898	3.65579	86.8434	5.91421	4.73167	4.73167	3.12132	2.32294	2.32294	1.77175	1.77175	0.999393	0.999393	0.102062	0.102062	5.60105	0	0	0	6.42082	0	0	6.92374	6.92374	5.92043	11.5299	98.0732	1.85714	2.28571	2.28571	0.666667	-0.48	7	88.065	26.8387	6.52	1.99425	2.24464	44.3574	8.89583	0.377933	8.89583	0.121725	0.614583	0.121725	-0.888889	-0.377933	0.7806	29.7478	98.145
899	2.2794	68.4386	5.98313	4.27984	5.91283	3.80453	2.41024	4.89828	1.70373	4.25602	1.00509	3.44346	0.4578	2.7873	12.2079	0	0	0	11.5057	0	0	21.5878	0	0	10.2131	151.997	1	1.375	1.625	1	0.62	8	144.176	72.4953	6.73601	2.96089	1.54853	56.0629	8.89352	0.389502	8.89352	0.0905551	0.498843	0.0905551	-0.498843	-0.389502	0.1032	36.9296	152.24
900	2.77379	284.943	9.84493	8.41055	8.41055	6.13023	4.3967	4.3967	3.1581	3.1581	1.99857	1.99857	1.03688	1.03688	0	0	0	0	5.81786	24.4774	0	6.19684	13.9714	21.7916	5.73367	180.137	1.53846	2.23077	2.76923	0.555556	-1.16	13	164.127	770.731	9.92446	4.1832	2.66161	78.7951	5.7466	0.383319	5.7466	0.131108	0.590556	0.131108	0.590556	-0.383319	0.81892	53.1894	180.255
901	2.08183	633.325	14.9138	10.0783	10.9727	9.25984	5.61177	7.14206	4.23599	5.47534	2.77255	3.25797	1.8605	2.20162	44.1144	19.2607	0	6.42082	0	10.6335	6.19684	0	4.98398	4.52375	14.5237	308.041	1.5	2.2	2.8	0.555556	-1.29	20	295.079	24961.5	15.1056	5.6023	3.6292	111.382	11.5475	0.469171	11.5475	0.469171	0.0289046	0.390147	-4.6596	-0.390147	-1.7057	63.8526	308.183
902	2.32241	51.9134	3.69867	2.73071	2.73071	2.39385	1.55048	1.55048	0.97047	0.97047	0.569236	0.569236	0.185395	0.185395	0	4.79454	0	5.96931	13.0277	0	0	0	0	4.73686	0	72.0211	1.8	2.2	2.2	0.666667	-0.53	5	68.031	10.3904	2.69371	0.707536	0.250605	29.7384	9.67708	0.464963	9.67708	0.308762	0.0648148	0.308762	-0.0648148	-0.464963	-0.0667	15.576	72.063
903	1.50164	1140.21	23.6979	19.7096	19.7096	15.7401	11.1379	11.1379	8.90419	8.90419	6.05385	6.05385	4.24293	4.24293	5.81722	9.18495	0	23.5913	22.9866	31.5316	0	18.3296	56.4663	25.1686	0	451.25	1.18182	1.90909	2.54545	0.416667	-3.33	33	421.31	3.13453e+07	22.8494	9.26666	4.72868	193.029	14.5748	0.337018	14.5748	0.253408	0.0310516	0.253408	-0.509318	-0.337018	3.88822	126.053	451.55
904	2.53954	20.8548	4.28446	3.30902	3.30902	2.27006	1.63516	1.63516	1.15986	1.15986	0.287983	0.287983	0	0	0	0	0	12.6487	0	0	0	6.92374	0	0	10.8402	75.0684	2	2.2	2.2	1	-0.08	5	66.039	9.65148	4.92	2.1751	3.92	31.6033	8.01852	0.394776	8.01852	0.0579316	0.0601852	0.0579316	-0.0601852	-0.394776	-0.6741	20.7352	75.111
905	2.6526	677.909	14.1543	9.53577	11.0476	8.89675	5.34523	6.10116	3.98762	4.83125	2.72096	3.23726	1.97848	2.58596	11.9386	9.58907	0	18.5356	26.5116	0	6.06637	6.06637	0	4.98398	33.4149	300.991	1.21053	1.89474	2.47368	0.166667	-1.72	19	293.041	17297.4	13.7057	5.10755	2.66719	117.3	11.1776	0.481222	11.1776	0.352122	0.0551698	0.352122	-1.16317	-0.481222	3.1901	71.2348	302.113
906	2.95466	278.545	6.10445	4.9641	4.9641	4.46633	2.98803	2.98803	2.06492	2.06492	1.46252	1.46252	0.995014	0.995014	0	0	0	0	0	0	10.9029	0	18.3296	23.1831	0	117.058	1	1.88889	2.77778	0	-1.24	9	110.095	254.269	4.62112	1.62172	0.616663	53.3222	3.11954	0.361176	3.11954	0.0453393	1.20602	0.0453393	1.20602	-0.361176	2.1679	38.2987	117.151
907	2.99133	426.266	11.4223	7.42857	7.42857	7.01974	3.88694	3.88694	2.61001	2.61001	1.59992	1.59992	0.954392	0.954392	17.8458	14.3836	0	11.2508	0	0	24.2655	0	5.31679	0	10.2131	209.032	1.06667	1.66667	2.2	0	-2.37	15	202.101	1921.25	10.7092	4.22806	2.53416	84.1491	10.7835	0.477583	10.7835	0.39424	0.0440741	0.39424	-1.67112	-0.477583	0.4079	49.6668	209.157
908	3.93027	527.099	18.5876	15.0411	15.9355	11.098	7.99716	9.79476	6.11882	7.76442	3.17345	3.8726	1.86431	2.30301	19.6649	9.35959	0	6.60688	0	31.2564	11.1462	0	18.4799	32.9233	14.6244	359.186	1	1.54167	2.08333	0.588235	-1.2	24	329.163	72443.3	22.8	12.2038	15.6864	144.34	11.1179	0.334495	11.1179	0.334495	0.168651	0.324064	-4.3453	-0.324064	3.6311	96.4188	359.403
909	2.27185	770.743	11.4054	8.89691	8.89691	8.36017	5.4727	5.4727	4.17506	4.17506	3.26085	3.26085	2.48945	2.48945	0	4.79454	0	5.78324	0	33.2872	0	0	42.4646	10.1974	0	220.064	0.882353	1.64706	2.52941	0	-2.42	17	212.167	21278.3	8.7	2.82535	0.958832	97.0881	12.3507	0.288564	12.3507	0.193969	0.0834259	0.193969	0.0834259	-0.288564	2.7743	64.9622	220.231
910	2.58247	230.099	8.97469	7.54107	7.54107	5.71955	4.1728	4.1728	3.06029	3.06029	1.97103	1.97103	1.08765	1.08765	0	0	0	0	11.7914	6.42082	5.56345	12.1327	19.1804	12.2405	5.10653	165.115	1.33333	1.91667	2.41667	0.4	-1.02	12	150.116	534.287	9.07107	4.11783	2.54835	73.2353	9.03236	0.507967	9.03236	0.115095	0.329501	0.115095	0.329501	-0.507967	1.5426	50.3325	165.236
911	1.60305	460.758	16.4054	15.2998	15.2998	10.8598	10.2215	10.2215	10.0541	10.0541	9.29374	9.29374	8.06845	8.06845	0	10.2131	0	12.2079	16.7479	36.5133	44.9458	0	6.92374	13.8475	0	320.272	0.869565	1.56522	2.30435	1	-0.08	23	284.229	209151	16.3918	5.4591	2.2686	141.603	10.2918	0.39312	10.2918	0.0545088	0.0374251	0.0545088	-0.14046	-0.39312	4.387	92.9046	320.517
912	2.80304	29.0196	3.57735	2.8165	3.63299	1.73205	0.983163	2.94949	0.741582	2.22474	0	0	0	0	10.7996	4.2089	0	0	0	0	0	12.5115	0	0	0	78.0139	1.5	1.5	1.5	1	0.15	4	72.088	3.24511	4.15	1.46746	126.372	28.4784	9.55556	0.260158	9.55556	0.0148042	0.611111	0.0148042	-0.611111	-0.260158	-0.0053	19.9904	78.136
913	4.06294	90.0615	4.5	2.67196	3.48846	2	0.924156	2.77247	0.73302	2.19906	0	0	0	0	10.1181	8.4178	0	0	6.25577	0	0	0	0	0	4.55275	95.9881	1.6	1.6	1.6	1	-0.09	5	92.075	3.60964	4.91	0.947955	1761	30.3679	9.1875	0.285753	9.1875	0.261427	0.715278	0.261427	-3.66667	-0.285753	-0.496	17.4726	96.107
914	1.52821	931.028	18.6396	14.9422	14.9422	13.1867	9.19662	9.19662	6.83515	6.83515	4.8585	4.8585	3.36448	3.36448	5.90718	4.79454	0	0	41.0804	5.68739	32.1041	30.5928	0	25.2527	10.4705	366.18	1.18519	1.96296	2.7037	0.368421	-3.16	27	344.249	2.5649e+06	17.2637	7.6085	3.99333	156.117	11.1833	0.475718	11.1833	0.248198	0.388953	0.248198	-0.463758	-0.475718	3.1545	101.996	366.425
915	2.85357	364.815	10.0081	7.03377	7.03377	6.01974	3.67391	3.67391	2.71684	2.71684	1.73712	1.73712	0.949625	0.949625	17.5704	9.58907	0	11.9843	5.76025	0	0	6.92374	0	9.67976	10.8402	186.064	1.76923	2.38462	2.76923	0.428571	-1.56	13	176.087	801.978	9.52741	3.44224	1.96785	73.3137	11.0003	0.480078	11.0003	0.320322	0.0208333	0.320322	-1.13889	-0.480078	-0.76928	43.3809	186.167
916	2.83126	47.9001	4.99156	4.32246	4.32246	2.77006	2.26478	2.26478	1.45202	1.45202	0.602062	0.602062	0.352062	0.352062	0	4.79454	0	5.78324	0	12.8416	0	6.92374	6.92374	0	0	86.0732	1.66667	2.16667	2.16667	0.8	-0.33	6	76.054	14.8345	5.67	2.88413	3.67	38.3605	10.0437	0.300031	10.0437	0.12933	0.289352	0.12933	0.289352	-0.300031	1.3755	25.589	86.134
917	2.83126	49.5098	4.99156	3.76968	3.76968	2.77006	1.98839	1.98839	1.14374	1.14374	0.463865	0.463865	0.213865	0.213865	5.96931	4.79454	0	0	6.42082	6.42082	0	0	6.92374	0	5.10653	88.0524	1.83333	2.33333	2.33333	0.75	-0.53	6	80.042	14.8345	5.47	2.69371	3.47	36.7898	9.59931	0.481231	9.59931	0.302829	0.291667	0.302829	-0.710648	-0.481231	0.8711	22.5438	88.106
918	1.93653	1069.63	17.0601	12.0299	12.8464	11.3592	6.94366	8.38373	5.38629	6.80783	3.94191	4.79157	2.84724	3.35403	16.0253	22.5596	0	27.5123	16.9382	0	18.1991	24.2655	0	10.6336	0	342.031	0.875	1.58333	2.29167	0	-2.97	24	332.252	380043	14.6115	4.76169	2.04283	136.298	12.5529	0.351036	12.5529	0.294035	0.0525	0.294035	-4.42298	-0.351036	1.9049	86.2015	342.332
919	1.55078	795.534	16.192	13.534	13.534	11.8821	8.54314	8.54314	6.25957	6.25957	4.46287	4.46287	3.16814	3.16814	0	0	0	0	30.0003	11.2041	32.1041	6.32732	30.3318	25.2527	4.73686	323.175	1.08333	1.91667	2.75	0.388889	-2.63	24	302.232	735436	14.9305	6.86338	3.32024	140.25	6.0331	0.475718	6.0331	0.244607	0.499485	0.244607	0.499485	-0.475718	4.0556	93.4784	323.4
920	1.66196	550.045	16.4054	14.9764	14.9764	10.8598	9.74076	9.74076	9.44108	9.44108	8.56864	8.56864	7.30949	7.30949	0	9.90106	0	11.519	17.1161	43.437	25.6833	5.5731	6.92374	19.9235	0	316.24	1.13043	1.91304	2.65217	0.857143	-0.63	23	284.229	209151	15.8721	5.18102	2.12888	140.281	12.1536	0.392797	12.1536	0.13296	0.11731	0.13296	-0.11731	-0.392797	4.5153	91.8808	316.485
921	1.20566	1240.49	23.493	19.0913	19.0913	16.5805	12.0084	12.0084	9.18804	9.18804	7.05813	7.05813	5.27288	5.27288	0	13.5754	0	29.2839	0	67.4779	24.2655	0	53.098	9.88389	0	461.228	0.852941	1.44118	2.05882	0.321429	-3.25	34	432.324	8.61444e+07	22.5377	9.9352	4.82331	197.397	13.4656	0.326215	13.4656	0.326215	0.0267709	0.305531	-0.251125	-0.305531	5.857	131.147	461.556
922	1.80024	815.398	16.8446	14.6726	14.6726	11.6346	8.93682	8.93682	6.94057	6.94057	5.66053	5.66053	4.37514	4.37514	0	4.79454	0	11.8251	6.04184	26.0551	27.6029	0	4.89991	61.251	0	323.2	1.33333	2.125	2.875	0.45	-2.07	24	298.24	506981	15.4573	5.77854	2.20357	142.681	12.867	0.360871	12.867	0.230295	0.0445389	0.230295	-0.0445389	-0.360871	2.906	97.8157	323.44
923	1.27322	679.745	21.8467	20.0026	20.0026	15.025	13.454	13.454	11.2753	11.2753	9.47129	9.47129	7.77032	7.77032	0	9.58907	0	17.4883	24.0399	50.3607	63.3605	0	6.07602	13.8475	4.73686	428.329	0.967742	1.74194	2.54839	0.857143	-1.12	31	384.305	1.27602e+07	23.0521	10.2143	4.95717	189.316	12.5907	0.46177	12.5907	0.305574	0.043716	0.305574	0.043716	-0.46177	7.1807	124.583	428.657
924	4.06951	137.727	8.3094	4.89019	4.89019	4.4641	2.35768	2.35768	1.6471	1.6471	0.878331	0.878331	0.288656	0.288656	24.0844	9.58907	0	0	0	0	0	0	0	0	21.0532	149.032	1.2	1.6	1.7	0.5	-1.14	10	142.046	106.756	8.86	3.13625	1.99738	55.8797	9.89685	0.48	9.89685	0.334305	1.54639	0.334305	-2.04398	-0.48	-2.1562	29.2538	149.102
925	1.99386	375.759	13.121	10.2305	11.047	8.64707	5.99168	7.27958	4.56438	5.58011	3.41519	4.53158	2.37005	3.36034	18.3119	15.3196	0	11.2918	6.54476	5.56345	11.7619	0	36.5876	5.31679	0	269.109	1.05556	1.72222	2.33333	0.538462	-0.59	18	250.214	15025.2	13.8327	6.03538	2.70247	111.036	9.92158	0.389097	9.92158	0.108408	0.195637	0.108408	-1.0734	-0.389097	-0.0273	72.3931	269.366
926	1.19269	1434.55	23.993	18.9781	18.9781	17.0316	11.7405	11.7405	9.38876	9.38876	7.2475	7.2475	5.19783	5.19783	17.3022	14.6956	0	11.949	19.4485	39.0367	0	0	72.7964	17.4495	9.72084	464.174	1	1.74286	2.48571	0.206897	-4.19	35	440.329	2.01723e+08	21.3504	8.23624	3.80797	202.135	12.4161	0.488891	12.4161	0.307127	0.144433	0.307127	-0.88555	-0.488891	5.1327	131.629	464.521
927	2.32379	8	3.57735	2.95531	5.11281	1.73205	1.37292	2.61855	1.01379	3.50505	0	0	0	0	0	0	0	0	0	3.92464	0	0	0	36.4383	0	169.959	1.5	1.5	1.5	1	0.73	4	162.937	3.24511	4.73	1.9981	15.3324	40.731	2.34333	0.0832238	2.34333	0.00529552	0.803333	0.00529552	0.803333	-0.0832238	1.8298	29.156	169.993
928	5.66163	826.928	27.2922	19.4002	19.4002	16.1697	10.4629	10.4629	7.92386	7.92386	4.48594	4.48594	2.82081	2.82081	97.3052	38.3563	0	6.28616	0	6.92374	13.8475	0	0	21.2672	15.3196	502.191	0.714286	1.25714	1.68571	0.6	-4.04	35	472.237	1.02588e+07	30.96	14.9768	12.6908	199.547	12.8446	0.481229	12.8446	0.305481	0.214016	0.305481	-1.55677	-0.481229	-2.3854	115.674	502.477
929	1.50787	1046.68	21.6312	17.2362	17.9921	15.1354	10.1155	10.4935	7.15241	7.55961	5.08303	5.37267	3.44163	3.62217	5.81722	4.39042	0	5.02263	35.1279	44.6551	18.4601	13.1762	12.1327	20.1847	25.8115	446.152	1.16129	2	2.77419	0.363636	-2.68	31	422.718	1.37322e+07	21.5482	10.085	5.33084	184.642	13.4682	0.492786	13.4682	0.162433	0.0364086	0.162433	-0.474756	-0.492786	4.2756	118.154	446.91
930	1.90177	637.637	13.5267	11.7889	11.7889	9.8265	7.29623	7.29623	5.83316	5.83316	4.51801	4.51801	3.49141	3.49141	0	0	0	0	6.04184	26.0551	22.5082	0	6.19684	58.2297	0	265.158	1.05	1.9	2.85	0.352941	-1.87	20	246.208	76322.1	11.9155	4.59905	1.81293	119.406	4.67909	0.346746	4.67909	0.132147	0.431574	0.132147	0.431574	-0.346746	2.4789	81.069	265.36
931	1.83875	918.143	19.6125	17.0179	17.0179	12.567	9.92781	9.92781	9.79985	9.79985	6.96409	6.96409	4.82961	4.82961	5.96931	4.79454	0	21.8084	0	18.5356	41.2923	6.06637	6.06637	51.7354	5.10653	363.22	0.925926	1.51852	2	0.5	-2.16	27	334.269	1.59918e+06	18.2149	5.66845	2.79014	161.396	11.1545	0.477599	11.1545	0.336759	0.0478009	0.336759	-0.923297	-0.477599	5.51712	107.675	363.501
932	1.57455	1227.53	21.9575	17.3392	18.0951	14.9567	10.0931	10.4711	7.3249	7.7321	5.21684	5.54643	3.63318	3.84974	12.0733	9.90106	0	0	30.4858	33.484	0	6.92374	61.6515	9.55108	20.755	438.135	1.25806	2.06452	2.80645	0.25	-3.09	31	415.727	1.36922e+07	21.1538	8.957	4.50074	184.588	11.3689	0.479312	11.3689	0.33266	0.327264	0.33266	-0.948752	-0.479312	5.33862	119.48	438.911
933	2.31219	107.625	6.69023	5.26124	5.26124	4.30453	3.26688	3.26688	2.34073	2.34073	1.60841	1.60841	1.0626	1.0626	5.96931	4.79454	0	6.04184	0	25.8072	0	0	0	5.31679	5.10653	129.079	1.55556	2.33333	2.66667	0.833333	-0.57	9	118.071	129.225	6.54862	2.82385	1.67686	54.0637	10.2919	0.480081	10.2919	0.320191	0.278935	0.320191	-0.713241	-0.480081	0.2131	33.2775	129.159
934	3.63243	133.774	7.43916	4.70287	4.70287	4.03658	2.30434	2.30434	1.61517	1.61517	0.738295	0.738295	0.304056	0.304056	17.9183	9.58907	0	6.42082	0	0	0	0	0	5.73367	10.8402	132.053	1.55556	2	2.11111	0.5	-1.1	9	124.055	60.4718	7.9	3.03231	3.47971	51.6311	9.99306	0.480075	9.99306	0.320508	0.310185	0.320508	-1.21407	-0.480075	-1.7263	29.4226	132.119
935	1.71207	584.515	15.7507	14.0622	14.0622	10.2784	8.94519	8.94519	8.87216	8.87216	8.1187	8.1187	6.44112	6.44112	5.60105	9.90106	0	16.6132	17.7537	19.2625	24.8356	6.07602	6.07602	26.8472	0	300.209	1.09091	1.81818	2.59091	0.75	-0.89	22	272.218	111572	14.6865	4.34549	1.67831	133.226	11.7427	0.389603	11.7427	0.177838	0.0759958	0.177838	-0.501956	-0.389603	4.0453	87.2398	300.442
936	2.45891	376.002	11.8031	8.92014	8.92014	7.73638	4.73913	4.73913	2.95342	2.95342	1.81247	1.81247	1.05279	1.05279	5.96931	4.79454	0	13.0277	5.74951	5.56345	6.2146	13.1762	18.1991	5.15571	14.681	223.084	1.5	2.25	2.9375	0.272727	-2.04	16	210.124	4044.88	12.0316	6.44489	3.99646	93.2883	10.181	0.496076	10.181	0.306415	0.0565301	0.306415	-0.90973	-0.496076	1.5204	58.7928	223.228
937	3.98516	104.606	9.72361	6.4069	6.4069	5.54011	3.48175	3.48175	2.48103	2.48103	1.51248	1.51248	0.671209	0.671209	37.6296	0	0	0	0	0	0	0	0	0	30.6392	182.079	0.666667	0.916667	1.08333	1	-0.24	12	168.06	358.753	11.76	5.41346	3.0154	69.3294	8.95662	0.393579	8.95662	0.110579	0.725818	0.110579	-1.66931	-0.393579	-3.5854	38.1988	182.172
938	2.5846	258.491	8.97469	6.60402	6.60402	5.69838	3.72222	3.72222	2.63445	2.63445	1.61564	1.61564	0.955337	0.955337	12.0111	4.79454	0	0	6.42082	5.56345	0	0	30.3318	0	10.8402	165.079	1.41667	2	2.5	0.222222	-1.35	12	154.104	526.605	8.7439	3.8752	2.35865	70.8219	10.3786	0.480078	10.3786	0.320316	0.385093	0.320316	-0.959395	-0.480078	0.641	45.7572	165.192
939	2.38416	636.361	16.8196	12.6789	13.4349	11.0029	7.57508	7.95305	5.43959	5.81755	3.66	4.08175	2.47518	2.69104	11.7188	19.8021	0	40.71	12.8416	25.3288	0	0	12.152	0	16.3378	338.092	1.04348	1.78261	2.56522	0.411765	-2.01	23	319.635	120212	17.3455	8.01512	4.48267	139.079	12.2085	0.506895	12.2085	0.341779	0.101769	0.341779	-0.752167	-0.506895	3.5399	86.0001	338.787
940	3.56053	158.376	8.19867	4.92781	5.82224	4.45451	2.28128	3.81158	1.4608	2.70016	0.570065	1.03551	0.201727	0.513893	26.8197	9.35959	0	0	0	0	0	0	0	4.52375	14.8934	169.998	1.5	2	2.3	0.666667	-0.26	10	163.001	99.5928	9.74	3.79889	5.8692	56.6765	10.1401	0.469508	10.1401	0.469508	0.763117	0.38849	-4.56471	-0.38849	-1.3429	30.0889	170.057
941	1.17385	1731.14	42.8692	34.3679	34.3679	26.7697	20.7443	20.7443	20.6233	20.6233	17.2214	17.2214	13.3692	13.3692	107.084	60.0304	0	34.3669	25.6833	37.6772	0	0	26.8472	27.6949	18.9475	822.404	0.689655	1.27586	1.87931	0.857143	-2.54	58	760.446	1.7475e+12	43.5462	14.2638	6.24734	337.426	14.8385	0.480829	14.8385	0.335291	0.0217094	0.335291	-2.04786	-0.480829	2.2456	199.438	822.942
942	3.42065	359.709	8.43072	5.24931	5.24931	5.09222	2.66333	2.66333	1.80654	1.80654	0.990771	0.990771	0.583926	0.583926	22.9122	14.3836	0	0	0	6.06637	0	0	9.96796	0	5.10653	156.017	1.36364	2	2.45455	0	-1.85	11	152.065	243.678	7.25929	2.40945	1.53955	59.5144	10.4767	0.476563	10.4767	0.352152	0.417824	0.352152	-1.33963	-0.476563	-1.2386	34.6427	156.097
943	2.38258	961.559	13.6899	11.7735	11.7735	9.77086	7.06538	7.06538	5.50484	5.50484	4.44311	4.44311	3.40493	3.40493	0	0	0	0	0	0	43.4442	0	0	74.5111	0	256.125	0.5	1.1	1.85	0.1	-2.34	20	240.22	71554.9	11.4837	4.07602	1.4214	118.206	2.27028	0.061629	2.27028	-0.00670514	1.31739	0.00670514	1.31739	-0.061629	5.76304	88.434	256.348
944	1.50858	1828.08	40.6477	28.1368	31.6365	24.9109	15.1754	20.6822	11.8603	17.2484	7.06039	11.0347	4.46956	7.95591	102.06	62.66	0	42.2449	0	28.9836	13.8475	0	0	34.4199	24.6246	853.116	1.05556	1.72222	2.37037	0.625	-2.97	54	815.283	1.29987e+11	45.4196	18.778	13.6495	308.104	12.6299	0.480883	12.6299	0.480708	0.0185225	0.480708	-5.58657	-0.480883	-1.8606	179.351	853.587
945	2.65257	325.609	11.4223	8.9355	8.9355	7.00291	4.9373	4.9373	3.8269	3.8269	2.10369	2.10369	1.21291	1.21291	6.10397	10.2131	0	11.499	18.15	0	12.1327	6.06637	13.8475	5.31679	5.10653	211.121	1.2	1.86667	2.4	0.454545	-1.26	15	194.125	1870.12	11.8128	4.99996	3.41634	89.1887	9.72949	0.50426	9.72949	0.157261	0.177992	0.157261	-0.681574	-0.50426	1.1292	57.8701	211.261
946	1.69636	595.781	15.9494	12.7889	12.7889	10.5417	7.56516	7.56516	5.63336	5.63336	3.74867	3.74867	2.33527	2.33527	0	15.3196	0	11.499	11.7914	31.3707	11.6298	18.1991	18.1991	12.2405	0	301.168	0.863636	1.54545	2.22727	0.333333	-2.2	22	278.202	85967.6	16.1754	7.70741	4.96803	130.611	9.45019	0.507967	9.45019	0.157163	0.0714086	0.157163	-0.0842823	-0.507967	2.9568	87.3681	301.386
947	3.86542	172.034	9.56048	7.16352	7.98002	5.57459	3.56438	4.95822	2.37282	3.35842	1.28624	1.93019	0.738444	1.20985	12.0111	9.58907	0	5.90718	6.42082	5.75285	6.92374	11.7619	6.25577	5.31679	5.10653	191.062	1.58333	2.16667	2.5	0.714286	-0.71	12	178.148	316.067	11.29	5.87954	5.00884	75.7192	10.5405	0.479717	10.5405	0.325726	0.302312	0.325726	-0.972917	-0.479717	0.3288	48.2395	191.252
948	3.7484	124.955	8.19867	5.04413	5.93856	4.49251	2.4498	3.9801	1.58314	2.77512	0.693655	1.26643	0.318593	0.840309	27.1404	4.56505	0	0	0	0	0	0	0	4.52375	19.9999	172.014	1.3	1.7	1.8	1	0.03	10	163.001	101.178	10.03	4.02335	4.86688	57.3092	10.0094	0.469514	10.0094	0.469514	0.623403	0.393564	-4.57489	-0.393564	-1.5511	31.0887	172.073
949	2.578	579.419	25.8907	23.0262	23.0262	16.9215	14.53	14.53	10.8095	10.8095	7.05627	7.05627	4.90424	4.90424	6.04184	14.3836	0	35.9824	19.2517	38.5249	57.7874	0	13.8475	19.1643	9.47373	495.392	0.942857	1.51429	2.05714	0.896552	-1.59	35	442.321	2.62908e+07	31.4399	19.5811	13.9152	214.213	12.8657	0.460986	12.8657	0.328411	0.0733889	0.328411	-0.632498	-0.460986	6.8819	140.913	495.745
950	1.65369	1280.66	26.397	16.631	20.2087	15.898	8.66714	14.6838	6.5662	12.5765	4.02266	9.47618	2.76916	7.22976	62.4375	38.2601	0	16.9817	0	12.6546	4.5671	0	0	32.4076	25.1508	586.962	0.914286	1.51429	2.14286	0.5	-1.21	35	570.025	1.92517e+07	28.3627	9.92241	7.18193	192.676	11.9554	0.489555	11.9554	0.489555	0.00861915	0.387419	-6.00479	-0.387419	-1.512	106.386	587.161
951	3.45528	128.955	8.19867	5.04413	5.93856	4.45451	2.44475	3.97504	1.62274	2.86209	0.645846	1.13127	0.235838	0.602106	27.1404	4.56505	0	0	0	0	0	0	0	4.52375	19.9999	172.014	1.5	2	2.3	1	0.03	10	163.001	99.5928	10.03	4.02335	6.15453	57.3092	9.9311	0.46917	9.9311	0.46917	0.568673	0.393593	-4.50388	-0.393593	-1.5511	31.0887	172.073
952	1.70998	989.145	21.4934	16.7522	18.3852	13.4999	8.96017	12.743	6.87149	10.3684	3.93868	5.15167	2.5379	3.66637	20.0466	16.8356	0	0	23.7312	37.5853	0	36.3982	19.1804	14.3441	4.73686	441.139	0.793103	1.27586	1.75862	0.368421	-2.3	29	414.359	1.35974e+06	22.9836	9.94823	9.63847	172.538	11.2183	0.492262	11.2183	0.229319	0.495114	0.229319	-3.28585	-0.492262	1.9829	116.513	441.575
953	2.38857	125.372	6.85337	4.87159	4.87159	4.19838	2.84158	2.84158	2.1886	2.1886	1.40575	1.40575	0.905167	0.905167	18.1151	4.79454	0	0	12.9656	0	0	0	0	5.31679	10.2131	131.058	1.66667	2.33333	2.55556	0.8	-0.61	9	122.059	130.496	6.50919	2.32594	1.39855	52.493	10.1735	0.48008	10.1735	0.320297	0.328704	0.320297	-0.882824	-0.48008	-1.2062	30.0503	131.131
954	2.73057	126.49	6.19867	5.34703	5.34703	3.62783	2.92618	2.92618	2.85948	2.85948	1.64767	1.64767	0.892346	0.892346	0	5.20725	0	5.53893	0	17.5805	0	6.2146	13.8475	0	0	113.084	1.625	2.25	2.375	0.833333	-0.53	8	102.072	63.3223	5.60387	1.47147	0.702861	49.4117	10.7569	0.623653	10.7569	0.167105	0.125	0.167105	-0.125	-0.623653	1.1399	33.0044	113.16
955	3.39405	121.372	7.27602	5.08617	5.90267	4.18074	2.43233	3.82618	1.47113	2.45673	0.771784	1.38416	0.301693	0.691212	11.7526	9.58907	0	6.42082	5.75285	0	11.7619	0	6.25577	0	5.10653	148.019	1.55556	2.11111	2.44444	0.6	-0.51	9	140.119	80.2014	8.49	4.37679	4.02405	57.4394	10.2888	0.475501	10.2888	0.371681	0.135417	0.371681	-1.32958	-0.475501	0.3932	35.6418	148.183
956	3.08341	199.439	14.3471	13.3791	13.3791	9.1639	8.35931	8.35931	5.82415	5.82415	3.3516	3.3516	2.25537	2.25537	0	4.79454	0	12.0733	6.42082	6.42082	64.2082	0	13.8475	6.92374	4.73686	270.256	0.789474	1.21053	1.63158	0.941176	-0.53	19	236.185	11923.9	18.47	13.8914	15.413	119.853	11.2916	0.462953	11.2916	0.305534	0.0279706	0.305534	-0.0361813	-0.462953	5.6391	82.306	270.457
957	0	2	0	1.37796	3.37796	0	0	0	0	0	0	0	0	0	0	0	0	34.2617	0	0	0	0	0	0	0	41.9882	1	1	1	0	0.93	2	41.988	0	12.6188	1.93	0.00526882	34.5105	0	1	0	1	0	1	0	-1	-5.992	0	41.988
958	2.64176	294.988	9.84493	7.10402	7.10402	6.09222	3.92158	3.92158	2.87943	2.87943	1.75741	1.75741	0.986557	0.986557	11.949	4.79454	0	5.74951	6.42082	5.56345	0	24.2655	0	0	16.5739	180.09	1.38462	1.92308	2.38462	0.222222	-1.55	13	168.111	758.764	9.53734	3.90952	2.75739	76.1618	10.6184	0.507967	10.6184	0.23418	0.191108	0.23418	-0.66246	-0.507967	-0.2527	48.9806	180.207
959	1.81741	1113.4	21.8885	15.7485	15.7485	14.13	8.74437	8.74437	6.51393	6.51393	4.2493	4.2493	2.673	2.673	23.5541	22.7603	0	16.8143	11.3748	17.6962	30.5928	18.1991	6.92374	15.6176	5.73367	414.13	0.966667	1.73333	2.43333	0.0952381	-3.88	30	397.251	3.67527e+06	20.844	8.23754	4.93368	169.484	12.8559	0.415986	12.8559	0.415986	0.0308042	0.36555	-4.50479	-0.36555	4.50362	106.614	414.387
960	1.8339	533.526	15.0352	11.1629	11.1629	10.0713	6.70567	6.70567	5.2488	5.2488	3.86698	3.86698	2.64515	2.64515	36.8099	20.4261	0	6.42082	5.71169	5.56345	0	0	30.3318	5.15571	9.57445	295.106	1.14286	1.85714	2.52381	0.5	-1.51	21	278.155	89031.2	14.4282	5.35818	2.32626	120.593	10.1614	0.393566	10.1614	0.27134	0.109583	0.27134	-1.58609	-0.393566	-1.0189	71.3912	295.291
961	3.43991	176.387	9.56048	6.7334	6.7334	5.53658	3.57517	3.57517	2.39355	2.39355	1.28482	1.28482	0.642832	0.642832	12.0111	4.79454	0	5.95955	19.3864	0	0	0	0	4.9924	22.3075	174.112	1.5	2.08333	2.5	0.666667	-1.3	12	160.092	312.646	10.7	5.36338	5.48223	70.4347	10.2171	0.480086	10.2171	0.319969	0.0128671	0.319969	-1.00028	-0.480086	-1.5481	45.522	174.204
962	1	2	2	1.70711	7.20484	1	0.707107	6.20484	0	0	0	0	0	0	0	0	0	0	0	26.1216	0	0	0	4.43249	0	216.994	1.5	1.5	1.5	1	0.935065	2	212.601	2	2.93506	1.93506	0.00450938	30.8297	2.19444	0	2.19444	0	1.02778	0	1.02778	0	0.5813	5.864	215.625
963	3.12601	67.3352	5.86181	4.08713	4.08713	3.1259	2.02508	2.02508	1.44688	1.44688	0.470032	0.470032	0.252713	0.252713	12.0733	4.79454	0	6.42082	0	0	6.92374	0	0	0	10.2131	104.047	1.85714	2.28571	2.28571	0.75	-0.57	7	96.041	19.0936	6.43	2.57742	5.43	41.5841	9.64972	0.48116	9.64972	0.305459	0.166667	0.305459	-0.962963	-0.48116	-0.1581	23.9336	104.105
964	1.81419	527.968	12.1125	9.84779	9.84779	8.8265	6.24053	6.24053	4.7053	4.7053	3.59638	3.59638	2.727	2.727	0	4.79454	0	12.1351	36.0258	19.3864	0	17.0326	0	0	14.2106	247.084	1.11111	1.88889	2.72222	0.461538	-1.91	18	234.146	33604.6	10.0536	3.54017	1.30028	104.23	12.3335	0.486116	12.3335	0.260113	0.0377069	0.260113	-0.104112	-0.486116	1.4123	62.1185	247.25
965	2.09418	828.365	18.9912	12.1067	13.8955	11.3945	6.46786	9.4936	4.90024	7.7299	3.07401	5.22573	2.05	3.64916	58.0411	28.9322	0	0	0	16.8303	0	0	4.98398	8.83438	19.4171	404.002	1.2	1.84	2.4	0.555556	-1.18	25	390.049	181259	20.1358	7.20965	5.15148	137.634	11.672	0.480704	11.672	0.480704	0.703729	0.387419	-5.31708	-0.387419	-2.6179	76.1527	404.161
966	2.77727	350.665	10.7152	7.34375	7.34375	6.50291	3.99679	3.99679	2.97192	2.97192	1.81264	1.81264	1.03723	1.03723	12.0111	4.79454	0	17.9198	5.56345	0	18.1991	0	0	0	21.0532	197.069	1.35714	2	2.5	0.222222	-1.75	14	186.102	1115.78	10.3316	3.97212	2.36671	80.4103	10.4186	0.50426	10.4186	0.320316	0.114259	0.320316	-1.09948	-0.50426	0.0522	49.0868	197.19
967	3.72098	182.125	9.06891	5.24527	6.1397	4.82719	2.43668	3.96697	1.64038	2.87973	0.685639	1.17106	0.238985	0.574379	26.5029	9.35959	0	0	0	0	0	0	0	4.52375	19.9999	185.993	1.54545	2	2.27273	0.666667	-0.46	11	179	140.746	10.54	3.79513	5.95929	61.4707	9.92647	0.479261	9.92647	0.469185	0.930941	0.469185	-4.68262	-0.479261	-1.4588	31.6387	186.056
968	2.55629	470.729	12.8889	8.94412	9.76062	7.90548	4.79957	6.37693	3.41686	5.05659	1.93062	3.11271	1.06829	2.10626	28.7362	13.2123	0	5.75285	5.56345	0	0	30.3318	0	4.18309	10.8402	259.051	1.35294	1.94118	2.47059	0.3	-1.44	17	246.179	4634.93	13.6243	5.75948	4.94132	99.1348	11.4563	0.480021	11.4563	0.322437	0.305378	0.322437	-3.80655	-0.480021	-0.0551	60.629	259.283
969	4.13598	192.084	9.72361	6.05795	6.05795	5.43043	3.09547	3.09547	2.23089	2.23089	1.19128	1.19128	0.66836	0.66836	36.6675	14.3836	0	0	0	0	0	0	0	0	15.3196	176.032	0.916667	1.25	1.41667	0.5	-1.59	12	168.06	249.067	10.41	4.32154	4.26119	67.4312	10.2438	0.481211	10.2438	0.307179	0.665046	0.307179	-1.40296	-0.481211	-0.3634	35.6314	176.124
970	2.97751	213.612	15.5982	14.6302	14.6302	10.3081	9.37716	9.37716	6.27588	6.27588	4.21213	4.21213	2.74272	2.74272	0	4.79454	0	5.96931	6.42082	6.42082	97.0013	0	0	11.6606	0	298.287	0.619048	0.952381	1.28571	0.947368	-0.53	21	260.207	40352.2	20.47	17.5214	17.4188	132.583	10.9235	0.468995	10.9235	0.305002	0.0650981	0.305002	-0.0650981	-0.468995	6.4209	91.562	298.511
971	1	2	2	1.37796	2.13389	1	0.377964	1.13389	0	0	0	0	0	0	0	0	0	0	0	0	6.38292	0	0	11.6009	0	49.9923	1.5	1.5	1.5	1	0.29	2	47.464	2	2.29	1.29	1.73828	19.0425	4.63889	0.130431	4.63889	0.0108392	1.47222	0.0108392	1.47222	-0.130431	0.855	11.777	50.488
972	2.92297	177.936	13.4768	12.255	12.255	8.77006	7.98839	7.98839	5.38638	5.38638	3.4942	3.4942	2.29399	2.29399	5.96931	4.79454	0	0	6.42082	12.8416	70.629	0	0	6.92374	5.10653	256.24	0.666667	1	1.33333	0.9375	-0.53	18	224.174	8372.6	17.47	14.5307	15.47	113.169	10.3007	0.48123	10.3007	0.30284	0.345	0.30284	-0.654562	-0.48123	5.5523	77.9478	256.43
973	2.48464	873.85	14.9828	11.4682	12.2241	10.1682	6.48992	6.86788	4.79666	5.20386	3.57114	3.90073	2.66983	2.90005	0	5.26189	0	0	17.1308	27.7238	0	12.3937	35.8802	11.0532	17.3346	296.083	1.38095	2.14286	2.80952	0.125	-2.35	21	283.657	90085.2	13.6247	5.20849	2.0744	126.94	9.4884	0.333444	9.4884	0.0998631	0.311617	0.0998631	0.311617	-0.333444	3.22408	83.7664	296.761
974	2.1998	759.383	16.1793	12.0109	12.0109	10.3243	6.8029	6.8029	5.5283	5.5283	4.14541	4.14541	3.08666	3.08666	11.8765	14.3836	0	40.9595	18.529	5.69393	6.92374	4.5671	0	0	21.9379	304.117	1.36364	2.04545	2.68182	0.357143	-2.61	22	288.178	100728	14.3324	4.70237	1.83979	125.416	12.5062	0.444742	12.5062	0.404328	0.0774102	0.404328	-0.953449	-0.444742	-0.4215	76.0322	304.306
975	0	2.75489	0	1.78621	1.78621	0	0	0	0	0	0	0	0	0	0	0	0	15.5593	0	0	0	0	0	0	0	57.039	1	1	1	0	-0.18	3	52.003	0	288.301	37.7706	1.82	16.9616	0	1	0	-0.268716	0	0.268716	0	-1	-2.4673	8.4878	57.043
976	2.20467	573.456	12.9578	10.6434	10.6434	8.6647	5.89059	5.89059	4.22345	4.22345	2.76416	2.76416	1.69771	1.69771	0	0	0	0	5.95955	22.5017	0	0	62.3784	10.3092	5.73367	239.142	0.944444	1.55556	2.22222	0.133333	-2.29	18	222.186	13295.9	12.1744	5.36109	2.8844	107.368	5.91441	0.369372	5.91441	0.197876	0.401481	0.197876	0.401481	-0.369372	3.36174	77.2631	239.322
977	3.8275	106.452	6.73205	3.86562	3.86562	3.55342	1.76615	1.76615	1.15415	1.15415	0.532105	0.532105	0.105628	0.105628	17.9805	9.58907	0	0	0	0	0	0	0	5.73367	10.2131	119.022	1.25	1.5	1.5	0.333333	-1.1	8	114.036	39.3681	6.9	2.26981	1.56541	44.7205	9.63491	0.479645	9.63491	0.331682	1.53009	0.331682	-1.7963	-0.479645	-1.5171	23.247	119.076
978	2.83209	145.733	5.81999	4.54107	4.54107	3.93185	2.58046	2.58046	1.64371	1.64371	1.0254	1.0254	0.58342	0.58342	0	0	0	6.60688	0	5.56345	0	0	30.3318	0	5.10653	108.058	1.125	1.75	2.125	0.142857	-0.82	8	100.076	91.3676	5.31928	2.47823	1.07398	48.5906	8.53759	0.39168	8.53759	0.0681369	0.139722	0.0681369	0.139722	-0.39168	1.1789	32.3648	108.14
979	2.55704	574.982	12.577	8.68508	10.1969	7.96923	4.60578	5.36171	3.32723	4.2001	2.05213	2.48856	1.38679	1.90131	5.96931	4.79454	0	5.8244	21.5571	0	4.6818	25.1228	0	10.0827	28.3084	270.992	1.29412	1.88235	2.35294	0.1	-1.59	17	265.035	7198.03	11.8827	4.34897	2.3998	106.608	10.7412	0.475289	10.7412	0.375324	0.265187	0.375324	-1.18058	-0.475289	2.58072	63.0753	272.091
980	1.63651	1072.09	22.3196	14.6026	17.2859	13.7634	7.81105	12.3322	5.90195	10.3219	3.71934	7.52196	2.58759	5.61747	48.5108	23.6951	0	12.2387	11.1639	0	17.2217	0	0	28.0969	25.1508	491.001	1.13333	1.83333	2.5	0.5	-1.32	30	475.055	2.63316e+06	23.3454	8.31451	5.67515	166.424	11.7639	0.489543	11.7639	0.489543	0.000205987	0.390147	-5.63887	-0.390147	-0.5998	94.0859	491.183
981	3.12697	447.991	10.552	7.09826	7.09826	6.66823	3.70981	3.70981	2.52977	2.52977	1.55138	1.55138	0.886458	0.886458	0	0	0	17.0721	5.56345	0	24.2751	12.1384	0	0	20.7368	186.043	1.14286	1.78571	2.28571	0	-2.46	14	180.122	1378.34	9.62666	3.97224	2.02416	80.5752	9.11332	0.50426	9.11332	0.157491	0.060102	0.157491	-0.283352	-0.50426	1.52836	48.9746	186.17
982	2.31219	107.625	6.69023	5.26124	5.26124	4.30453	3.24001	3.24001	2.38151	2.38151	1.64612	1.64612	1.0626	1.0626	5.96931	4.79454	0	5.91791	6.54476	19.3864	0	0	0	5.31679	5.10653	129.079	1.66667	2.44444	2.77778	0.833333	-0.57	9	118.071	129.225	6.54862	2.82385	1.67686	54.0637	10.3144	0.480991	10.3144	0.307286	0.140046	0.307286	-0.66463	-0.480991	0.0706	33.2295	129.159
983	3.38892	61.419	6.78446	5.67888	5.67888	3.4165	2.82096	2.82096	2.86558	2.86558	0.794947	0.794947	0.722934	0.722934	11.705	0	0	0	6.42082	0	0	20.7712	0	0	10.2131	118.099	1.5	1.875	1.875	1	-0.08	8	104.064	23.0054	7.92	2.46448	5.92	50.1524	9.02806	0.393306	9.02806	0.0615773	0.407407	0.0615773	-0.728009	-0.393306	0.5282	32.5956	118.176
984	2.10832	580.803	13.2423	10.6345	10.6345	9.25402	6.55886	6.55886	4.95713	4.95713	3.73333	3.73333	2.7393	2.7393	0	10.2131	0	17.4169	0	30.6372	5.56345	12.1327	18.1991	17.4495	0	255.126	1	1.73684	2.52632	0.25	-2	19	238.181	34288.3	12.0554	4.93827	2.29072	112.081	9.76138	0.504253	9.76138	0.157207	0.0347577	0.157207	-0.0402027	-0.504253	2.3754	74.6303	255.317
985	2.72044	848.002	13.0246	9.80712	10.563	8.50291	5.37278	5.75075	4.21002	4.64646	3.05103	3.28613	2.27839	2.45049	0	10.0018	0	5.42879	32.6529	4.73041	4.6818	32.1705	0	5.09868	11.6009	263.046	1.38889	2.11111	2.83333	0.166667	-2.01	18	253.604	15625.7	11.1017	3.49093	1.27732	106.775	12.3902	0.426322	12.3902	0.200556	0.168148	0.200556	-0.168148	-0.426322	2.08732	69.4115	263.684
986	3.68e-07	606.49	19.2947	14.6163	15.4328	11.5754	7.86482	9.26178	5.78185	6.67751	2.801	2.801	1.97176	1.97176	10.399	0	0	12.0837	0	12.8416	11.1269	0	50.2457	24.2655	28.9906	368.177	0.76	1	1.2	0.333333	-1.77	25	340.275	133431	23.23	12.5724	18.4099	150.001	8.74306	0.394347	8.74306	0.394347	0.266111	0.327656	-4.66667	-0.327656	2.4998	101.768	368.499
987	2.60362	984.373	23.8805	14.9241	15.7406	13.9107	8.01992	9.45998	6.19271	8.05502	4.04765	5.83573	2.55452	4.02567	56.8443	53.0381	0	16.438	12.1327	12.1327	18.1991	0	0	0	0	481.039	0.741935	1.19355	1.58065	0.294118	-2.48	31	469.24	2.08549e+06	24.7864	7.89286	4.89341	169.118	12.9749	0.430118	12.9749	0.430118	0.0557549	0.369492	-6.21375	-0.369492	4.7564	89.4776	481.336
988	2.66122	215.509	8.26758	6.54917	7.3051	5.18154	3.68283	4.0608	2.80787	3.24431	1.47093	1.72291	0.992274	1.11826	0	0	0	6.04184	0	11.4435	5.56345	0	31.1892	0	17.3346	169.066	1.36364	1.90909	2.36364	0.333333	-0.53	11	157.559	285.511	8.56551	3.74439	2.91243	72.1694	5.71697	0.327656	5.71697	0.0405684	0.218681	0.0405684	0.218681	-0.327656	2.2297	48.8054	169.655
989	1.69154	788.67	18.8446	13.7602	15.3932	12.3799	7.73276	9.66117	5.7487	7.88594	3.93086	6.14688	2.77898	4.80974	29.2615	24.2847	0	24.6319	11.326	9.77706	30.0224	0	17.5128	5.31679	4.73686	396.045	1.42308	2.19231	2.80769	0.375	-2.33	26	380.318	697024	18.4608	7.50202	3.6061	156.736	12.4277	0.476559	12.4277	0.352261	0.163189	0.352261	-1.2554	-0.476559	0.5923	94.3405	396.446
990	2.59508	41.5676	6.94975	6.05317	6.05317	4.41421	2.9712	2.9712	1.59797	1.59797	0.86359	0.86359	0.38658	0.38658	0	0	0	0	26.4275	0	0	14.2196	0	0	14.2106	134.094	0.777778	1.22222	1.55556	1	-0.12	9	120.063	103.688	8.88	7.88	7.88	55.9046	5.06444	0.382298	5.06444	0.0700972	0.652639	0.0700972	0.652639	-0.382298	0.2958	34.571	134.175
991	2.40172	24.8289	4.12132	3.39981	3.39981	2.41421	1.85106	1.85106	0.955342	0.955342	0.406526	0.406526	0.117851	0.117851	0	4.79454	0	0	6.42082	12.707	0	0	6.92374	0	0	72.0575	1.8	2.4	2.4	0.75	-0.33	5	64.043	11.2451	4.67	3.67	3.67	31.9956	9.40486	0.303403	9.40486	0.11948	0.708333	0.11948	0.708333	-0.303403	0.9854	20.972	72.107
992	2.14813	674.673	14.1125	10.3983	12.7267	9.64787	6.10275	7.90744	4.49231	6.42935	3.13896	4.98832	2.24447	3.88442	0	4.79454	0	11.1571	15.7981	16.8143	0	17.8283	36.3982	5.31679	23.2019	322.994	1.1	1.9	2.7	0.133333	-1.16	20	313.144	47058.9	13.8062	5.68174	2.66204	131.019	11.7946	0.325063	11.7946	0.23391	0.00337963	0.23391	-0.0063648	-0.325063	4.7681	85.8347	324.232
993	3.19097	904.049	25.2862	19.4664	20.2829	15.2203	10.376	11.8161	8.15254	9.3068	4.259	4.75266	2.93882	3.37276	39.3521	22.8014	0	38.2875	5.56345	0	24.2655	34.6187	4.72209	5.31679	18.7633	488.183	0.969697	1.48485	1.90909	0.571429	-2.86	33	456.303	5.13712e+06	28.1732	11.8433	9.65895	193.594	12.9532	0.465123	12.9532	0.407152	0.024504	0.407152	-4.45033	-0.465123	2.4712	119.87	488.559
994	3.98516	104.606	9.72361	6.4069	6.4069	5.54011	3.48175	3.48175	2.48103	2.48103	1.51248	1.51248	0.671209	0.671209	37.6296	0	0	0	0	0	0	0	0	0	30.6392	182.079	0.666667	0.916667	1.08333	1	-0.24	12	168.06	358.753	11.76	5.41346	3.0154	69.3294	8.95662	0.393579	8.95662	0.110579	0.725818	0.110579	-1.66931	-0.393579	-3.5854	38.1988	182.172
995	2.11201	232.877	9.7342	7.47717	8.29366	6.0783	4.33062	5.93978	3.09361	4.66568	1.98034	2.78492	1.29533	1.78923	10.1181	8.4178	0	5.75285	26.1793	13.0895	0	0	0	4.89991	9.28961	209.072	1.30769	1.92308	2.46154	1	-0.17	13	194.147	717.003	10.9079	4.89862	5.19768	78.4251	10.3853	0.378793	10.3853	0.264397	0.148455	0.264397	-3.78285	-0.378793	-0.4035	48.2916	209.267
996	1.15763	1628.62	31.974	22.1926	23.9815	20.6711	12.583	15.539	9.66857	12.6697	6.73819	9.3043	4.56883	6.62172	83.8459	44.1376	0	22.5452	0	6.32732	39.9879	0	0	28.3101	20.9411	663.109	1.04545	1.72727	2.45455	0.47619	-3.01	44	636.214	4.39137e+09	32.3854	12.4104	6.64983	245.954	12.3848	0.755811	12.3848	0.478293	0.0446045	0.478293	-5.61782	-0.755811	-3.6479	137.158	663.43
997	3.47132	104.126	7.27602	5.3401	5.3401	4.20191	2.3401	2.3401	1.32904	1.32904	0.744017	0.744017	0.262189	0.262189	11.9386	9.58907	0	6.42082	0	0	14.2196	0	0	9.47373	0	132.042	1.11111	1.44444	1.66667	0.6	-1.06	9	124.051	84.3649	7.94	3.88411	3.51637	52.7492	10.2581	0.468571	10.2581	0.316369	0.3125	0.316369	-0.58162	-0.468571	-0.2775	28.649	132.115
998	2.09381	440.687	11.3805	10.1624	10.1624	7.84687	6.12115	6.12115	4.13638	4.13638	3.26672	3.26672	2.15685	2.15685	0	0	0	0	0	26.0551	16.4664	0	0	54.1937	0	216.163	1.125	1.875	2.625	0.428571	-1.28	16	196.168	7553	11.2127	5.17069	2.27382	97.2717	3.3294	0.360889	3.3294	0.0456294	1.13065	0.0456294	1.13065	-0.360889	3.0522	69.7907	216.328
999	1.8629	867.528	17.2254	13.6914	13.6914	12.2203	8.34547	8.34547	6.1372	6.1372	4.5303	4.5303	3.30107	3.30107	0	4.39042	0	11.7656	6.04184	48.5764	12.1327	18.3296	12.3937	24.8358	5.73367	338.166	1.08	1.84	2.56	0.277778	-2.8	25	319.238	993007	15.7117	6.60118	3.10121	144.498	13.3051	0.367774	13.3051	0.220072	0.222793	0.220072	-0.269104	-0.367774	2.6529	94.2001	338.39
1000	4.21073	248.166	8.36181	4.64278	5.45927	4.32719	2.03999	3.64916	1.45458	2.90708	0.552031	1.17902	0.227403	0.682209	27.6235	18.0069	0	0	0	0	0	0	0	0	9.65928	167.973	1.3	1.7	1.8	0.333333	-0.95	10	164.094	75.1915	9.05	2.7555	3.98206	56.215	10.0197	0.475474	10.0197	0.372867	1.37269	0.372867	-4.49875	-0.475474	-1.4721	29.0584	168.126
1001	2.82575	30.6292	4.28446	3.56295	3.56295	2.27006	1.72374	1.72374	1.3801	1.3801	0.272166	0.272166	0	0	0	4.79454	0	5.91791	0	6.28616	0	0	13.8475	0	0	72.0575	1.6	1.8	1.8	0.75	-0.33	5	64.043	9.65148	4.67	1.94248	3.67	31.9956	9.50463	0.303112	9.50463	0.122016	0.203704	0.122016	0.203704	-0.303112	0.8413	20.902	72.107
1002	2.1359	606.447	13.8281	10.0284	10.0284	9.05855	5.43908	5.43908	3.80088	3.80088	2.27919	2.27919	1.47047	1.47047	11.7244	13.9795	0	17.2885	5.68739	0	37.386	0	0	20.8309	0	262.087	1.21053	1.89474	2.52632	0.0833333	-2.7	19	251.156	23433.4	12.7491	5.29848	3.15253	107.569	12.7287	0.322997	12.7287	0.275343	0.12456	0.275343	-0.478835	-0.322997	1.7595	67.2446	262.244
1003	1.63299	2.75489	2.70711	2.15432	2.15432	1.41421	1.02333	1.02333	0.316228	0.316228	0	0	0	0	0	0	0	6.60688	0	0	0	6.92374	0	0	5.10653	46.0419	2	2	2	1	-0.04	3	40.021	2.75489	2.96	1.96	1.96	19.8984	7.56944	0.396664	7.56944	0.0402206	0.25	0.0402206	0.25	-0.396664	-0.0014	12.7598	46.069
1004	3.90695	370.842	15.3805	14.552	14.552	9.4516	8.01746	8.01746	6.13348	6.13348	3.64701	3.64701	2.02946	2.02946	0	0	0	0	0	0	60.8173	0	0	65.8465	0	274.266	0.6	1	1.4	0.6	-1.04	20	240.22	16062.3	18.96	11.7591	12.0175	126.915	2.41009	0.0887234	2.41009	-0.0288252	1.18266	0.0288252	1.18266	-0.0887234	7.152	94.078	274.492
1005	1.76267	1171.92	20.5432	15.5271	15.5271	13.9356	8.82158	8.82158	6.51828	6.51828	4.15966	4.15966	2.85609	2.85609	23.2012	13.1712	0	17.7397	17.1122	12.1327	18.3296	22.7662	13.8475	20.2687	4.73686	399.131	0.931034	1.62069	2.31034	0.15	-3.62	29	383.248	4.52112e+06	18.7298	7.41995	3.58283	163.56	14.0271	0.417931	14.0271	0.323764	0.109055	0.323764	-0.867618	-0.417931	5.3604	101.823	399.376
1006	3.00784	154.814	12.0626	11.0947	11.0947	7.80806	6.96469	6.96469	4.38345	4.38345	2.78978	2.78978	1.81315	1.81315	0	4.79454	0	5.96931	13.0277	6.42082	51.3666	0	6.92374	6.92374	4.73686	228.209	0.8125	1.3125	1.8125	0.928571	-0.53	16	200.152	3223.28	15.47	12.5391	11.5442	100.759	11.0279	0.465969	11.0279	0.305267	0.0366243	0.305267	-0.0366243	-0.465969	4.4704	68.477	228.376
1007	3.27742	228.725	5.98313	4.08751	4.08751	3.78769	2.09661	2.09661	1.33033	1.33033	0.697154	0.697154	0.382682	0.382682	5.68974	4.79454	0	0	5.81786	0	12.2632	0	0	9.96796	5.73367	111.043	1.75	2.5	2.875	0	-1.32	8	106.064	64.0525	4.8297	1.6512	0.841205	45.3721	10.2436	0.385103	10.2436	0.345933	0.337963	0.345933	-0.412037	-0.385103	-0.6479	29.2701	111.104
1008	3.00589	270.549	8.26758	6.20325	6.20325	5.23638	3.17654	3.17654	2.09621	2.09621	1.35426	1.35426	0.776337	0.776337	5.90718	4.79454	0	0	11.313	0	0	31.3753	0	0	10.4705	151.063	1.54545	2.27273	2.81818	0.125	-1.51	11	142.093	333.43	7.59537	3.05314	1.70318	64.7762	10.6357	0.496742	10.6357	0.248334	0.440833	0.248334	-0.440833	-0.496742	0.7941	41.5119	151.165
1009	2.08584	701.936	14.0018	11.1188	11.9353	9.69351	6.73069	8.17076	4.8606	6.76696	3.55761	5.5144	2.51818	4.21179	10.0233	8.4178	0	0	24.5298	23.738	0	34.898	6.06637	10.3008	0	291.104	1.15	2.05	2.95	0.357143	-1.5	20	274.24	56228.9	13.4816	5.47472	2.41678	118.222	12.8317	0.31537	12.8317	0.243232	0.374352	0.243232	-3.44641	-0.31537	1.2188	77.9885	291.376
1010	2.84493	301.421	9.6818	7.48732	13.8016	6.25322	4.20499	15.8114	2.64977	15.8018	1.57916	13.6274	0.981208	9.77196	29.0291	4.79454	0	0	5.56345	4.89548	3.92958	12.1327	20.3749	6.92374	5.10653	384.011	1.53846	2.23077	2.84615	0.222222	-0.0249351	13	372.754	917.039	11.0521	5.65206	3.30935	92.285	10.7963	0	10.7963	0	0.459213	0	-0.860123	0	2.9126	49.7393	382.834
1011	2.33909	17.5098	4.82843	4.41421	4.41421	2.91421	2.20711	2.20711	1.20711	1.20711	0.625	0.625	0.25	0.25	0	0	0	0	0	13.0895	0	0	14.0953	10.6336	0	88.1	1	1.33333	1.5	1	-0.08	6	76.058	20.9863	5.92	4.92	3.92	38.9338	3.00611	0.318489	3.00611	0.00735615	1.05208	0.00735615	1.05208	-0.318489	-0.5748	27.8534	88.154
1012	1.72209	1048.18	20.7064	14.905	16.4169	13.9011	8.6903	9.44623	6.56741	7.38181	4.71161	5.45064	3.21601	3.53669	31.1467	15.3196	0	11.7662	27.7539	5.56345	10.8944	18.1991	0	20.2687	33.6724	440.077	1.17241	1.96552	2.65517	0.352941	-2.21	29	423.131	4.74041e+06	20.0786	7.90028	3.58703	174.425	10.4669	0.393567	10.4669	0.207298	0.151001	0.207298	-1.31364	-0.393567	0.9389	106.534	441.275
1013	3.0286	516.494	9.42229	7.03473	7.03473	6.18154	3.86896	3.86896	2.82707	2.82707	1.84802	1.84802	1.27111	1.27111	0	9.90106	0	11.3088	16.7273	0	6.06637	19.0565	0	9.96796	0	176.059	1.46154	2.23077	3	0.111111	-1.84	13	168.111	1029.05	7.79084	2.58495	1.15899	73.8731	11.3095	0.505747	11.3095	0.280403	0.069537	0.280403	-0.317454	-0.505747	0.93712	48.7655	176.175
1014	2.62536	124.934	8.59386	6.08385	6.08385	5.03658	3.41488	3.41488	2.70354	2.70354	1.827	1.827	1.02929	1.02929	30.7059	0	0	0	0	0	6.92374	0	0	4.73686	20.4261	164.068	0.909091	1.45455	2	1	-0.2	11	152.061	256.347	8.89259	3.04003	1.52084	63.8486	9.08829	0.387606	9.08829	0.183435	0.663519	0.183435	-1.42944	-0.387606	-2.1938	34.5742	164.157
1015	1.83222	217.223	11.5436	10.8607	10.8607	7.6647	6.90234	6.90234	5.89693	5.89693	3.88447	3.88447	3.30302	3.30302	0	0	0	0	12.2076	18.8835	38.8967	0	0	23.6473	5.73367	225.22	1.1875	1.9375	2.6875	1	-0.12	16	198.164	5751.01	12.3399	5.47608	2.96235	99.9665	6.22806	0.326528	6.22806	0.0622943	0.36162	0.0622943	0.36162	-0.326528	1.4874	68.2154	225.38
1016	3.0699	259.68	7.56048	5.15046	5.15046	4.69838	2.6988	2.6988	1.8521	1.8521	1.08103	1.08103	0.638361	0.638361	4.92331	10.1143	0	5.68739	5.68739	0	12.1327	12.1327	0	0	5.73367	138.043	1.5	2.2	2.6	0	-1.58	10	132.078	178.193	6.53876	2.34499	1.22262	57.4243	10.1031	0.398525	10.1031	0.270982	0.0277778	0.270982	-0.475833	-0.398525	1.177	37.5088	138.126
1017	2.11486	378.018	17.309	11.9902	11.9902	10.811	7.07903	7.07903	5.52683	5.52683	3.97897	3.97897	2.56969	2.56969	74.6255	35.7457	0	0	0	0	0	0	0	0	19.3171	342.116	0.652174	1.26087	1.82609	1	-0.44	23	320.121	108712	18.8924	7.6304	3.64672	130.436	9.94273	0.393567	9.94273	0.186732	0.667367	0.186732	-1.73907	-0.393567	-5.3972	68.6194	342.297
1018	2.88805	271.015	6.81155	5.6188	5.6188	4.96633	3.4047	3.4047	2.34715	2.34715	1.65869	1.65869	1.13291	1.13291	0	0	0	0	0	0	10.7724	0	0	48.5309	0	128.063	0.5	0.8	1.1	0	-1.3	10	120.11	348.57	5.48223	2.14305	0.780534	60.1131	2.12037	0.0616297	2.12037	-0.0184043	1.31019	0.0184043	1.31019	-0.0616297	2.8398	43.948	128.174
1019	3.16738	285.515	7.39734	5.20383	5.20383	4.8637	2.76858	2.76858	1.80441	1.80441	1.12077	1.12077	0.658289	0.658289	0	0	0	0	11.1269	0	0	24.2655	12.1384	0	10.5238	128.037	1	1.5	1.9	0	-1.8	10	124.102	235.29	6.32195	2.66021	1.12636	58.9464	8.39815	0.192436	8.39815	0.099156	0.526898	0.099156	0.526898	-0.192436	1.42996	35.872	128.134
1020	3.14722	348.031	12.1294	10.5401	10.5401	7.61692	5.61259	5.61259	4.01086	4.01086	2.60625	2.60625	1.80687	1.80687	0	0	0	6.04184	0	35.4676	0	14.2196	19.0565	6.92374	15.2074	223.157	1.125	1.625	2.0625	0.538462	-1.22	16	202.148	3415.27	12.8477	5.75252	2.88814	97.553	5.81374	0.496463	5.81374	0.122152	0.116743	0.122152	0.116743	-0.496463	2.1559	66.2774	223.316
1021	2.10242	767.137	16.9828	11.892	12.6479	10.9011	6.34826	6.72622	4.417	4.8242	2.83408	3.14679	1.79129	2.04434	17.7555	19.086	0	22.023	5.74951	18.1991	25.3089	0	5.31679	5.31679	16.3378	338.047	1.21739	1.95652	2.6087	0.0666667	-2.8	23	326.626	111077	16.5685	6.97317	4.10461	135.383	12.9492	0.507881	12.9492	0.325766	0.0499161	0.325766	-0.861767	-0.507881	3.1552	82.5537	338.722
1022	3.12181	300.335	9.13783	6.02032	6.02032	5.60906	3.17683	3.17683	2.19111	2.19111	1.35647	1.35647	0.785256	0.785256	11.9386	9.58907	0	11.1269	0	6.06637	18.1991	0	0	0	10.2131	166.027	1	1.41667	1.75	0	-1.84	12	160.084	472.112	8.25843	3.04193	1.60189	68.0728	10.3828	0.477639	10.3828	0.335205	0.0186111	0.335205	-1.12676	-0.477639	1.083	40.3606	166.132
1023	2.84738	42.9126	4.28446	2.63992	2.63992	2.27006	1.18953	1.18953	0.597863	0.597863	0.17462	0.17462	0	0	5.96931	4.79454	0	6.54476	0	0	0	0	0	5.73367	5.10653	75.032	2	2.2	2.2	0.5	-0.57	5	70.027	9.65148	4.43	1.72155	3.43	29.3998	9.24306	0.480297	9.24306	0.316756	0.277778	0.316756	-0.967593	-0.480297	-0.9703	16.6902	75.067
1024	2.39511	979.505	16.8864	11.3092	11.3092	10.7906	6.26341	6.26341	4.81005	4.81005	3.26722	3.26722	2.20607	2.20607	39.9366	35.4337	0	22.2822	0	24.2655	0	0	0	0	4.41715	318.038	0.73913	1.34783	1.95652	0	-3.55	23	308.157	126896	14.3899	4.73379	2.12687	126.902	12.1653	0.507678	12.1653	0.238289	0.0998772	0.238289	-0.966848	-0.507678	1.6936	77.9088	318.237
1025	2.07066	649.855	14.4388	10.0879	10.0879	9.52408	5.80617	5.80617	4.43079	4.43079	3.21241	3.21241	2.2068	2.2068	37.2249	14.6035	0	16.9817	0	0	10.8944	0	0	14.9519	15.5771	285.087	1.35	2.1	2.75	0.5	-1.88	20	273.139	48948.3	13.1193	4.59362	1.81022	111.012	13.2226	0.393567	13.2226	0.312177	0.0322591	0.312177	-1.31592	-0.393567	-1.8409	62.7028	285.235
1026	2.29047	522.076	11.5436	8.75872	8.75872	7.6647	5.12693	5.12693	3.83036	3.83036	2.58669	2.58669	1.707	1.707	12.0111	4.79454	0	0	6.42082	16.3359	0	0	42.4646	0	10.8402	215.095	1.1875	1.875	2.5625	0.153846	-1.87	16	202.148	4986.96	10.6413	4.327	2.20076	93.5035	10.6422	0.480078	10.6422	0.320316	0.361277	0.320316	-0.964668	-0.480078	1.7942	63.2632	215.252
1027	3.06264	491.744	11.5854	7.43629	7.43629	6.91359	3.89193	3.89193	2.83341	2.83341	1.67801	1.67801	0.908325	0.908325	35.6221	18.774	0	0	10.7639	0	0	4.98398	0	0	10.8402	217.05	1.66667	2.26667	2.8	0.285714	-1.96	15	209.092	1641.17	11.1167	4.04791	2.49845	81.9597	12.719	0.480036	12.719	0.328054	0.414815	0.328054	-1.33981	-0.480036	-1.9124	46.8919	217.156
1028	3.79023	80.6669	8.74264	6.66163	6.66163	5.18198	3.79802	3.79802	2.78319	2.78319	1.82908	1.82908	1.04299	1.04299	5.53893	0	0	19.8206	19.2625	0	0	0	0	0	21.0532	163.121	0.818182	1.09091	1.27273	1	-0.16	11	146.081	203.19	10.84	5.48525	4.31443	66.6515	8.61187	0.396304	8.61187	0.0448054	0.00347222	0.0448054	-0.598958	-0.396304	-1.1689	42.0268	163.217
1029	2.25791	789.776	13.5685	9.47564	11.0616	9.05855	5.3913	6.1843	4.05786	4.9122	2.81995	3.45511	1.90574	2.24912	0	15.0076	0	16.9278	27.0538	0	18.1991	12.1327	0	21.0866	4.52309	320.964	1.05263	1.84211	2.63158	0	-2.21	19	314.05	29510	11.8566	4.16711	1.89654	115.107	11.2311	0.507105	11.2311	0.182	0.0593566	0.182	-0.154714	-0.507105	2.9134	72.4163	322.114
1030	1.58913	1001.95	21.3028	17.913	19.546	14.3582	10.3799	12.6364	8.13685	11.3725	5.8277	8.76905	3.9452	5.94351	10.0233	8.4178	0	0	4.89548	61.9596	9.2007	31.9236	12.1327	46.0129	0	446.181	0.933333	1.63333	2.36667	0.454545	-1.58	30	416.402	6.28928e+06	21.6445	8.88225	4.38164	184.049	12.707	0.339558	12.707	0.242137	0.342869	0.242137	-3.46951	-0.339558	3.1771	123.44	446.642
1031	1.97474	8	3.41421	2.30864	3.20307	1.91421	1.13246	1.76491	0.447214	0.894427	0.1	0.3	0	0	0	0	0	6.60688	5.75285	0	0	0	0	12.6288	5.10653	78.0139	1.75	2	2	1	0.31	4	72.088	6.85475	4.31	3.31	2.31	31.0535	7.79861	0.395528	7.79861	0.0518709	0.183642	0.0518709	0.183642	-0.395528	-0.0915	20.9388	78.136
1032	3.21462	139.828	7.98313	5.5787	5.5787	4.6259	2.89847	2.89847	1.80388	1.80388	0.843134	0.843134	0.438439	0.438439	5.96931	4.79454	0	12.3804	12.9656	0	0	0	0	4.9924	16.5739	145.085	1.5	2.1	2.5	0.6	-1.26	10	134.074	116.617	8.74	4.60297	6.74	58.7299	9.93301	0.48123	9.93301	0.30291	0.00498961	0.30291	-0.82797	-0.48123	-0.8754	37.5466	145.162
1033	1.99857	934.925	17.9304	14.0663	15.5782	11.8927	8.26361	9.01954	7.05449	7.83965	5.71234	6.50665	4.32518	4.76925	11.4568	10.0564	0	5.90718	21.2559	36.8808	0	17.6811	6.06637	23.3336	23.2019	376.086	1.28	1.96	2.6	0.444444	-1.74	25	359.131	566851	16.7136	5.63369	2.2127	155.64	12.9576	0.343544	12.9576	0.268257	0.14172	0.268257	-0.522084	-0.343544	3.30008	98.2212	377.275
1034	2.09309	820.84	15.5267	12.1996	12.1996	10.707	6.63803	6.63803	4.62194	4.62194	3.24954	3.24954	2.20308	2.20308	0	5.10653	0	5.74951	17.3169	16.5903	6.32732	38.4851	12.1327	15.2847	9.47373	297.111	1	1.77273	2.5	0.125	-3.02	22	282.194	130369	13.9401	5.76769	2.58195	126.911	9.54554	0.507886	9.54554	0.162416	0.182974	0.162416	0.182974	-0.507886	3.0962	84.0315	297.314
1035	4.07958	146.974	9.72361	6.29058	6.29058	5.54011	3.32832	3.32832	2.30978	2.30978	1.3905	1.3905	0.602409	0.602409	37.3089	4.79454	0	0	0	0	0	0	0	0	25.5326	180.063	1.16667	1.66667	2	0.833333	-0.53	12	168.06	358.753	11.47	5.17501	2.83881	68.6967	10.5209	0.393579	10.5209	0.18877	0.766929	0.18877	-1.86375	-0.393579	-3.3772	37.199	180.156
1036	3.5677	72.0391	5.1547	3.26371	3.26371	2.64273	1.38186	1.38186	0.861339	0.861339	0.301176	0.301176	0	0	11.7526	9.58907	0	0	0	6.92374	0	0	0	0	5.10653	88.016	1.5	1.66667	1.66667	0.333333	-0.86	6	84.03	13.6096	5.14	1.54502	1.45847	34.5864	9.54398	0.475509	9.54398	0.371343	0.824074	0.371343	-1.37963	-0.475509	-0.34	18.3168	88.062
1037	2.82235	68.9288	6.40578	5.18389	5.18389	3.77006	2.98839	2.98839	1.85085	1.85085	0.994196	0.994196	0.526226	0.526226	5.96931	4.79454	0	0	6.42082	19.2625	0	0	0	6.92374	5.10653	116.084	1.5	2.125	2.5	0.833333	-0.53	8	104.064	48.2755	7.47	4.62456	5.47	49.5197	9.87412	0.48123	9.87412	0.30284	0.327222	0.30284	-0.681991	-0.48123	1.6513	31.7778	116.16
1038	3.29248	48	6.56891	4.35777	4.35777	3.71874	2.29868	2.29868	1.49984	1.49984	0.81827	0.81827	0.243352	0.243352	25.4217	0	0	0	0	0	0	0	0	0	20.4261	122.058	0.875	1.125	1.25	1	-0.16	8	112.04	53.4728	7.84	3.79533	2.22572	47.011	8.46644	0.393579	8.46644	0.105123	0.526065	0.105123	-1.22222	-0.393579	-2.3072	26.1852	122.12
1039	2.09538	770.054	14.2757	10.7524	10.7524	9.63023	6.11806	6.11806	4.60186	4.60186	3.37785	3.37785	2.37389	2.37389	0	9.58907	0	11.8144	22.3777	10.4634	0	36.3982	19.0593	0	5.26189	262.074	1	1.7	2.3	0.0625	-2.93	20	252.188	51209.5	12.1217	4.31869	1.60824	115.418	12.423	0.268167	12.423	0.265913	0.312215	0.265913	-0.320919	-0.268167	2.6673	73.476	262.268
1040	1.72844	576.781	13.9054	12.0622	12.0622	9.59317	7.94519	7.94519	7.21663	7.21663	6.41914	6.41914	5.33979	5.33979	0	9.90106	0	5.41499	29.2865	32.1041	17.5477	0	12.1327	12.9901	0	270.162	1.2	2.05	2.9	0.611111	-1.31	20	248.196	62569.2	12.4321	4.09479	1.53776	119.749	12.262	0.507956	12.262	0.138556	0.0321535	0.138556	-0.0321535	-0.507956	3.8174	77.7308	270.372
1041	1.27091	1233.51	22.0788	17.7453	18.5618	15.5637	10.5322	11.4118	8.00623	9.03848	5.79321	6.6696	3.86943	4.5653	0	9.58907	0	11.8144	28.7051	36.7436	0	28.2976	41.7783	32.3616	0	448.168	1.09375	1.875	2.59375	0.26087	-3.43	32	424.36	3.75473e+07	20.4714	8.60109	4.16669	188.99	12.7809	0.368966	12.7809	0.25638	0.0334984	0.25638	-0.235195	-0.368966	3.3129	126.838	448.552
1042	1.42517	921.809	19.8361	14.9602	14.9602	13.4187	8.98441	8.98441	7.03967	7.03967	5.24172	5.24172	3.69133	3.69133	29.4114	17.9658	0	31.2292	30.531	11.6298	0	4.89991	18.1991	0	15.2074	392.135	1.03571	1.78571	2.60714	0.35	-2.74	28	373.225	2.91593e+06	18.6153	7.34939	3.51526	159.381	14.0818	0.453595	14.0818	0.2308	0.0512917	0.2308	-1.26175	-0.453595	2.7185	94.4984	392.377
1043	1.6646	827.225	21.1899	17.4547	17.4547	13.5263	10.6843	10.6843	10.003	10.003	8.67441	8.67441	7.13214	7.13214	29.3755	24.2847	0	41.156	25.6833	18.4147	6.92374	6.07602	6.92374	6.92374	4.73686	402.204	1.17241	1.89655	2.58621	0.73913	-1.82	29	372.247	2.61537e+06	20.4527	6.59204	2.78169	170.609	13.4745	0.457742	13.4745	0.302566	0.0624825	0.302566	-1.64554	-0.457742	2.5606	103.69	402.487
1044	3.60416	170.877	8.14626	5.03339	5.03339	4.53658	2.51669	2.51669	1.62207	1.62207	0.804463	0.804463	0.327397	0.327397	30.5635	14.3836	0	0	0	0	0	0	0	0	10.2131	146.022	1	1.5	1.8	0.4	-1.39	10	140.05	111.042	8.61	3.60032	3.59218	56.2721	10.1844	0.48122	10.1844	0.371665	0.425463	0.371665	-1.58218	-0.48122	-0.4951	29.5126	146.098
1045	2.43387	202.759	8.59386	5.72743	5.72743	5.03658	3.24931	3.24931	2.70831	2.70831	1.90342	1.90342	1.07862	1.07862	23.8984	9.58907	0	5.91791	6.42082	0	0	0	0	0	15.9467	159.053	1.45455	2	2.27273	0.666667	-1.1	11	150.069	423.384	8.00101	2.50191	1.48359	62.8095	10.2505	0.481018	10.2505	0.320286	0.37037	0.320286	-1.12616	-0.481018	-0.881	34.844	159.141
1046	0	79.6837	5.86181	4.10295	4.85888	3.18074	1.84287	1.84287	1.09445	1.09445	0.521405	0.521405	0.123475	0.123475	12.141	9.18495	0	18.9518	0	0	0	0	0	5.73367	5.10653	143.015	1.875	2.25	2.25	0.666667	-0.35	8	136.489	27.9771	10.5976	4.80038	3.82699	52.0834	11.5926	1	11.5926	0.343803	0	0.343803	-1.79167	-1	-4.345	20.2869	143.545
1047	-2.17778e-07	217.97	13.1378	9.98502	12.1934	7.2518	4.63896	4.63896	3.14805	3.14805	1.36237	1.36237	0.556186	0.556186	11.9386	29.3912	0	74.988	0	0	13.8475	0	0	0	0	270.042	0.705882	0.941176	1	0.6	-0.46026	17	256.182	1327.14	21.7869	13.6041	31.3034	129.38	10.0571	2	10.0571	2	0	0.550158	-1.16648	-0.550158	-2.1698	55.598	270.294
1048	0	0	0	0.707107	2.12132	0	0	0	0	0	0	0	0	0	0	0	0	23.0528	0	0	0	0	0	0	0	23.9839	1	1	1	0	0.766234	1	24.305	0	1.76623	0.0713185	1.98657	23.6384	0	2	0	2	0	2	0	2	-0.3808	5.754	24.305
1049	2.02909	244.783	10.4413	8.40616	9.22266	6.5783	5.26331	6.87247	3.92865	5.50073	2.61725	3.42184	1.86747	2.37661	10.1181	8.4178	0	5.75285	19.0074	0	32.1041	0	0	5.31679	4.55275	221.109	1.21429	1.85714	2.42857	1	-0.13	14	202.17	1217.48	11.9421	5.67846	5.56873	85.8315	10.4101	0.313948	10.4101	0.264397	0.132222	0.264397	-3.76709	-0.313948	1.1866	55.9083	221.322
1050	2.51353	760.085	13.5685	9.58327	9.58327	9.09222	5.50174	5.50174	4.07688	4.07688	2.98518	2.98518	2.15702	2.15702	11.9386	9.58907	0	22.2929	10.7724	0	12.1327	24.2655	0	0	14.6302	256.037	0.789474	1.21053	1.57895	0	-2.82	19	248.149	30751.6	11.2807	3.84364	1.555	106.23	11.1342	0.477539	11.1342	0.339026	0.0185544	0.339026	-1.10969	-0.477539	2.9824	67.6386	256.213
1051	2.90471	157.257	12.0626	10.5419	10.5419	7.77006	6.47821	6.47821	4.31852	4.31852	2.7391	2.7391	1.76006	1.76006	5.96931	4.79454	0	0	6.42082	19.4485	44.9458	7.1098	0	0	9.84339	230.188	0.875	1.3125	1.75	0.923077	-0.57	16	204.14	3073.48	15.43	12.4993	13.43	99.1879	10.2494	0.48123	10.2494	0.30284	0.330375	0.30284	-0.668386	-0.48123	3.6184	65.6818	230.348
1052	2.92178	48.794	3.41421	2.23167	2.23167	1.91421	0.92053	0.92053	0.333224	0.333224	0.0912871	0.0912871	0	0	0	0	0	0	0	0	6.07602	6.06922	0	6.57894	5.26189	53.0265	2	2.25	2.25	0	-0.77	4	50.04	6.85475	3.23	2.23	1.23	25.1721	7.50694	0.193121	7.50694	0.0905314	1.18056	0.0905314	1.18056	-0.193121	0.69598	15.81	53.064
1053	3.28246	209.92	7.72361	4.80506	6.31691	4.60906	2.47988	3.23581	1.75503	2.56943	1.01627	1.62174	0.525839	0.841647	0	0	0	21.5443	0	0	12.1327	0	0	0	33.4149	177.959	0.9	1.2	1.5	0	-0.6	10	174.97	156.496	7.50638	2.56173	1.27806	67.6264	8.89704	0.506335	8.89704	0.135434	0.0850926	0.135434	-0.134753	-0.506335	2.4046	39.7916	179.002
1054	2.74785	275.173	12.5081	7.9491	8.84353	7.25904	4.30466	5.83496	3.29326	4.48524	2.08965	2.57207	1.28977	1.73484	45.1355	19.8846	0	0	0	0	0	0	0	9.26061	14.8934	260.03	1.125	1.6875	2.125	1	-0.09	16	247.031	2224.43	13.9729	5.0463	3.20149	90.1002	10.5027	0.471522	10.5027	0.471522	0.702415	0.393567	-4.91418	-0.393567	-3.1044	46.8963	260.135
1055	2.12819	393.203	17.3614	12.0426	12.0426	10.7842	7.04645	7.04645	5.58462	5.58462	4.04143	4.04143	2.62759	2.62759	74.6255	30.6392	0	0	0	0	0	0	0	0	24.4236	342.116	0.869565	1.47826	2	1	-0.44	23	320.121	117628	18.8924	7.20728	3.35833	130.436	9.99783	0.393567	9.99783	0.218622	0.668122	0.218622	-2.36886	-0.393567	-5.3956	68.6414	342.297
1056	1.78259	1127.45	20.4743	13.9267	15.5597	13.1469	7.52734	9.48191	5.42661	7.37473	3.45823	4.66246	2.16074	2.9126	27.3451	17.1986	0	21.9046	5.68739	16.8145	30.3318	0	0	20.7162	23.0905	425.054	1.10714	1.71429	2.28571	0	-3.16	28	412.342	1.57394e+06	19.5974	7.45636	4.21493	162.968	13.7336	0.367569	13.7336	0.248426	0.0268622	0.248426	-3.81289	-0.367569	1.7746	103.509	425.446
1057	2.14096	680.719	15.7841	11.0009	12.7898	9.67052	6.02843	8.07513	4.69724	6.59988	3.06726	4.09603	2.00648	2.68428	31.4036	14.1541	0	11.8568	11.9843	0	10.7639	6.92374	0	22.1365	14.5237	338.034	1.57143	2.2381	2.85714	0.6	-0.9	21	323.158	37537	16.4702	6.07268	4.05768	124.108	11.7564	0.46917	11.7564	0.46917	0.336991	0.351028	-4.59027	-0.351028	-0.45978	75.3568	338.278
1058	2.27673	1155.1	17.7148	14.2524	14.2524	12.0452	7.83517	7.83517	5.94422	5.94422	4.62373	4.62373	3.24567	3.24567	0	0	0	0	23.0043	38.1417	0	20.4164	31.1892	9.96796	20.9411	334.143	0.92	1.64	2.36	0.157895	-3.28	25	316.235	618043	15.2596	5.37444	2.10586	143.917	6.21105	0.492844	6.21105	0.16241	0.430912	0.16241	0.430912	-0.492844	3.42622	101.216	334.379
1059	3.27358	291.389	8.43072	6.03473	6.03473	5.1259	3.14535	3.14535	2.27623	2.27623	1.46817	1.46817	0.831541	0.831541	5.96931	9.90106	0	11.313	5.56345	0	6.06637	19.0565	0	0	5.10653	152.047	1.45455	2.09091	2.54545	0.125	-1.51	11	144.085	275.364	7.59537	2.61726	1.31509	63.9113	10.414	0.506772	10.414	0.33898	0.0509259	0.33898	-1.10537	-0.506772	1.39882	39.8031	152.149
1060	2.02702	428.647	10.5102	8.25872	8.25872	7.36017	4.73286	4.73286	3.16105	3.16105	2.0369	2.0369	1.26014	1.26014	0	0	0	0	18.1743	5.56345	0	12.2632	36.3982	4.98398	10.4705	200.095	1.06667	1.86667	2.6	0.0833333	-2.03	15	188.145	3918.58	9.52216	4.46078	2.46504	88.5265	5.64859	0.485041	5.64859	0.16563	0.424473	0.16563	0.424473	-0.485041	2.2428	59.4234	200.241
1061	2.28025	1022.01	21.9828	14.7108	15.6052	13.3244	8.12402	9.73638	6.22281	7.87254	4.11123	5.1011	2.53719	3.01263	42.6483	27.7295	0	23.7913	5.38622	12.1327	24.2655	0	0	5.31679	20.627	430.074	1.10345	1.68966	2.24138	0.235294	-2.88	29	413.164	1.2176e+06	22.4095	8.23754	5.13823	162.219	13.834	0.481229	13.834	0.398853	0.0496049	0.398853	-5.71603	-0.481229	1.5153	97.2045	430.3
1062	0	2	0	1.44721	3.44721	0	0	0	0	0	0	0	0	0	0	0	0	35.0335	0	0	0	0	0	0	0	39.9925	1	1	1	0	0.96	2	38.989	0	12.3385	1.96	0.00166667	35.2626	0	1	0	1	0	0.869681	0	-0.869681	-3.1728	1.9358	39.997
1063	3.68638	139.789	8.69023	6.24087	7.05737	5.21874	3.13463	4.52848	1.95682	2.94241	1.17797	1.82192	0.595933	1.06734	12.0111	9.58907	0	0	12.8309	5.75285	0	11.7619	6.25577	5.31679	5.10653	177.046	1.81818	2.45455	2.81818	0.666667	-0.71	11	166.137	230.532	10.29	6.02968	4.66273	69.3542	10.3646	0.479717	10.3646	0.325718	0.415787	0.325718	-0.980417	-0.479717	-0.0613	43.6225	177.225
1064	1.51128	946.904	19.673	15.0109	15.0109	13.5797	8.96485	8.96485	6.69354	6.69354	4.83592	4.83592	3.28689	3.28689	31.1467	15.3196	0	0	23.5265	17.6717	17.2217	0	24.2655	20.2687	10.4705	386.17	1.10714	1.89286	2.60714	0.388889	-2.79	28	364.236	3.72395e+06	18.5676	7.67962	3.37891	160.183	10.2439	0.398729	10.2439	0.167146	0.394562	0.167146	-1.20237	-0.398729	-0.3254	101.38	386.412
1065	1.98816	851.265	16.6125	13.4988	14.3153	10.8424	7.44541	8.26191	6.49376	7.60912	3.67853	4.74651	2.43288	3.41679	0	0	0	11.3633	5.81786	20.6939	5.56345	11.7619	18.1991	55.0046	11.4673	324.141	0.913043	1.6087	2.26087	0.222222	-2.27	23	304.293	136464	15.619	5.73843	3.24329	139.872	6.04827	0.382981	6.04827	0.222051	0.151226	0.222051	0.151226	-0.382981	4.2429	97.6278	324.453
1066	2.27828	836.49	14.1125	10.9209	10.9209	9.70271	6.16214	6.16214	4.39257	4.39257	3.18611	3.18611	2.17356	2.17356	0	4.79454	0	5.42879	33.7298	0	6.06637	43.508	6.06637	0	14.8877	267.09	1.1	1.9	2.7	0.0625	-2.75	20	254.18	49644.3	12.2923	4.73539	1.91147	114.955	12.1066	0.494575	12.1066	0.192818	0.0934538	0.192818	-0.0934538	-0.494575	3.0508	78.8844	267.284
1067	2.6878	345.58	10.552	7.35757	7.35757	6.63023	3.96502	3.96502	2.66032	2.66032	1.64175	1.64175	0.908722	0.908722	11.8765	9.58907	0	0	12.2321	5.56345	0	24.2655	0	5.31679	10.8402	194.069	1.28571	1.85714	2.28571	0.111111	-1.88	14	184.11	1354.85	10.2025	4.38264	2.56362	80.5333	10.7314	0.474082	10.7314	0.394239	0.409878	0.394239	-1.50657	-0.474082	0.1684	50.5989	194.19
1068	2.35152	508.698	12.577	8.68481	8.68481	8.04091	4.98254	4.98254	3.74627	3.74627	2.64247	2.64247	1.73752	1.73752	42.3957	19.8021	0	0	0	16.8303	0	0	4.98398	0	9.84339	244.07	1.35294	2.05882	2.58824	0.555556	-1.48	17	232.107	7816.79	11.9896	4.41448	2.02566	94.7188	11.4464	0.393567	11.4464	0.330035	0.479335	0.330035	-1.35116	-0.393567	-2.8519	54.3321	244.203
1069	3.4956	218.158	11.6818	9.07026	9.07026	7.07459	5.09716	5.09716	3.2807	3.2807	1.82098	1.82098	0.950066	0.950066	12.0111	4.79454	0	0	31.8907	6.42082	0	0	6.92374	10.3092	16.5739	216.159	1.6	2.26667	2.8	0.777778	-1.3	15	196.125	1558.02	13.7	8.04527	7.74694	89.7395	10.3749	0.480086	10.3749	0.319969	0.403469	0.319969	-0.969794	-0.480086	-0.5072	59.6283	216.285
1070	2.00622	1152	20.9659	16.6958	16.6958	13.9391	9.63855	9.63855	6.92919	6.92919	4.60307	4.60307	3.20858	3.20858	5.55927	14.3836	0	18.1417	35.6412	18.4051	17.5669	4.5671	31.1892	21.8637	0	395.196	1.24138	1.96552	2.58621	0.333333	-3.42	29	370.263	3.45518e+06	20.3178	8.72405	4.3654	167.452	12.7825	0.335821	12.7825	0.332535	0.128807	0.332535	-0.391292	-0.335821	2.4216	113.27	395.463
1071	1.83934	811.394	29.2313	21.8151	21.8151	18.2645	12.7899	12.7899	10.502	10.502	7.49596	7.49596	5.22268	5.22268	97.1495	40.5402	0	26.1172	0	0	13.9714	0	0	10.6336	36.1485	569.291	1.02564	1.66667	2.25641	0.954545	-1.13	39	526.265	1.92017e+08	32.3854	13.2348	6.85492	224.68	12.4283	0.387541	12.4283	0.249972	0.0836082	0.249972	-1.72147	-0.387541	-7.5244	130.291	569.609
1072	1.48192	1911.17	42.0619	29.2915	32.7912	25.9109	15.8521	21.3589	12.237	17.5721	7.29251	11.2211	4.58589	8.01266	95.6396	62.66	0	48.6658	0	35.0596	19.9235	0	0	34.4199	24.6246	879.131	1.07143	1.75	2.41071	0.576923	-3.23	56	839.305	3.48993e+11	47.1474	19.9574	14.6126	320.145	12.6508	0.481002	12.6508	0.480708	0.0192239	0.480708	-5.58778	-0.481002	-1.3044	188.491	879.625
1073	2.73767	78.942	8.36396	7.64245	7.64245	5.41421	4.85106	4.85106	3.07666	3.07666	1.92553	1.92553	1.18478	1.18478	0	4.79454	0	0	0	19.1278	38.5249	0	0	6.92374	0	156.151	0.909091	1.45455	2	0.9	-0.33	11	136.109	292.886	10.67	9.67	9.67	70.1853	9.94004	0.303403	9.94004	0.11949	0.757716	0.11949	0.757716	-0.303403	3.326	48.674	156.269
1074	2.34186	629.543	13.9912	10.1844	10.1844	9.06208	5.69084	5.69084	4.29838	4.29838	3.04018	3.04018	2.0381	2.0381	29.6227	9.58907	0	13.0277	5.56345	0	10.7639	6.92374	0	15.0099	15.3745	267.097	1.68421	2.42105	3.05263	0.6	-2.09	19	254.141	22562.2	13.3442	5.26854	2.52595	106.629	11.7003	0.393666	11.7003	0.329958	0.264561	0.329958	-0.670648	-0.393666	-0.19628	64.6065	267.245
1075	2.43977	632.138	11.121	8.64337	8.64337	7.72035	5.07798	5.07798	3.89265	3.89265	2.66089	2.66089	1.85645	1.85645	0	0	0	0	0	33.1806	0	0	36.3982	11.0503	11.4673	209.095	0.6875	1.1875	1.6875	0	-2.29	16	198.164	6454.27	8.9738	3.10025	1.33581	92.6942	5.73315	0.398665	5.73315	0.0729732	0.725234	0.0729732	0.725234	-0.398665	2.5524	68.0738	209.252
1076	3.67923	98.6478	5.86181	4.43281	4.43281	3.1259	2.00508	2.00508	1.55993	1.55993	0.41215	0.41215	0.246951	0.246951	5.96931	4.79454	0	0	0	5.5731	6.07602	13.8475	0	0	5.10653	100.052	1.57143	2	2	0.4	-0.79	7	92.053	19.0936	6.21	2.39452	5.21	42.4652	9.73333	0.478075	9.73333	0.327733	0.8125	0.327733	-0.875	-0.478075	1.0372	27.0668	100.117
1077	2.85263	213.43	7.39734	6.00211	6.00211	4.84254	3.42547	3.42547	2.14276	2.14276	1.41688	1.41688	0.82817	0.82817	0	4.79454	0	5.78324	6.42082	5.56345	0	0	37.2556	0	0	134.073	1.3	1.9	2.4	0.222222	-1.11	10	124.098	237.587	7.00249	3.15835	1.43861	60.6878	11.0134	0.294208	11.0134	0.162097	0.208889	0.162097	0.208889	-0.294208	2.2793	41.0635	134.178
1078	2.44697	110.996	5.98313	4.92438	5.74087	3.78769	2.75393	3.63359	1.9371	3.39582	1.1252	2.13386	0.658867	1.4602	0	0	0	0	5.24994	11.7124	6.42082	11.7619	0	11.9161	5.73367	130.056	1.875	2.625	3	0.8	-0.18	8	120.136	64.0525	5.94788	2.39556	1.40215	53.5515	5.4381	0.378531	5.4381	0.153662	0.673611	0.153662	0.673611	-0.378531	0.8265	38.1594	130.216
1079	3.82319	139.787	8.14626	6.5092	6.5092	4.59142	3.26285	3.26285	2.08439	2.08439	1.24994	1.24994	0.433223	0.433223	11.8872	9.58907	0	5.78324	6.60688	0	6.92374	13.8475	0	4.73686	0	144.079	1.5	2	2.3	0.714286	-0.86	10	132.074	121.279	9.14	4.03594	2.61794	60.3655	10.7414	0.465449	10.7414	0.315658	0.154213	0.315658	-0.611157	-0.465449	0.7746	36.478	144.17
1080	1.40607	1649.06	27.5703	20.8611	20.8611	18.652	11.8131	11.8131	8.80465	8.80465	5.87192	5.87192	3.8741	3.8741	17.6469	17.9658	0	16.9382	23.0236	23.2596	16.9608	62.0429	12.9901	30.5695	0	529.184	0.974359	1.82051	2.53846	0.107143	-5.06	39	507.35	6.49398e+08	25.5838	10.3647	5.92697	221.175	13.6092	0.416062	13.6092	0.416062	0.00114136	0.323897	-4.60078	-0.323897	6.35584	140.981	529.526
1081	1.7166	870.885	18.0707	12.8385	12.8385	12.0417	7.02094	7.02094	4.60913	4.60913	2.72332	2.72332	1.68131	1.68131	17.2183	14.3836	0	24.4711	5.56345	6.06637	24.5619	12.1327	4.98398	15.2954	14.7817	346.091	1.08	1.8	2.48	0.133333	-3.69	25	332.187	356260	17.6605	8.81542	6.13673	139.957	11.047	0.477639	11.047	0.335201	0.0797901	0.335201	-1.02391	-0.477639	0.1626	88.1767	346.299
1082	1.22576	912.375	22.6752	19.8455	19.8455	16.1715	12.8799	12.8799	10.0478	10.0478	8.18783	8.18783	6.25051	6.25051	5.53893	4.79454	0	5.90718	0	71.3726	41.7641	0	0	63.2307	5.73367	446.305	0.787879	1.36364	1.93939	0.535714	-2.37	33	408.335	5.49876e+07	22.4236	9.8602	4.53435	198.091	12.5245	0.36806	12.5245	0.237552	0.109416	0.237552	-0.417076	-0.36806	4.1192	134.938	446.639
1083	2.72648	232.193	9.30096	5.96716	5.96716	5.57459	3.19585	3.19585	2.30638	2.30638	1.46951	1.46951	0.818756	0.818756	36.3024	4.79454	0	0	0	0	0	0	0	4.73686	20.4261	176.032	1.5	2.08333	2.41667	0.5	-1.27	12	168.06	518.6	8.8232	2.99698	1.21388	67.3205	10.8521	0.49936	10.8521	0.325166	0.683565	0.325166	-1.44046	-0.49936	-1.4074	35.2562	176.124
1084	1.50812	817.974	17.3885	13.9668	13.9668	12.131	8.68726	8.68726	6.75683	6.75683	5.05493	5.05493	3.65039	3.65039	0	9.58907	0	23.7741	24.3001	31.4479	6.19684	4.89991	29.1654	9.96796	5.73367	339.17	1.04	1.76	2.52	0.444444	-2.54	25	318.231	1.01488e+06	15.957	6.40185	2.95297	145.373	12.7686	0.34235	12.7686	0.273658	0.0739775	0.273658	-0.328273	-0.34235	0.6515	92.7209	339.399
1085	2.26521	588.146	13.121	9.40594	9.40594	8.6514	5.19318	5.19318	3.62169	3.62169	2.36537	2.36537	1.42819	1.42819	11.6632	4.79454	0	31.4096	5.64718	0	10.8944	0	0	14.9519	20.6836	255.097	1.5	2.22222	2.88889	0.444444	-1.97	18	242.13	15234.7	12.486	5.1235	2.32184	100.854	11.4556	0.393581	11.4556	0.302124	0.0155556	0.302124	-0.686707	-0.393581	-1.9709	61.6057	255.234
1086	2.12492	389.753	9.38047	7.4353	7.4353	6.93265	4.4712	4.4712	3.09759	3.09759	2.13815	2.13815	1.47453	1.47453	0	0	0	0	0	22.998	0	0	48.5309	0	9.47373	184.052	0.5	0.785714	1.07143	0	-1.96	14	176.13	3255.13	7.44441	2.77103	1.04355	81.7098	5.65241	0.449514	5.65241	0.169651	0.76963	0.169651	0.76963	-0.449514	3.5846	53.032	184.194
1087	1.95692	1001	20.4765	16.4746	16.4746	14.245	9.1078	9.1078	6.07103	6.07103	4.08284	4.08284	2.68261	2.68261	0	0	0	0	43.7444	22.1538	6.32732	14.2196	36.3982	21.2052	25.3708	393.169	0.931034	1.65517	2.34483	0.272727	-3.34	29	370.259	4.23584e+06	20.3957	10.2716	5.34772	169.532	5.8574	0.48727	5.8574	0.162995	0.392174	0.162995	0.392174	-0.48727	3.4051	111.94	393.443
1088	2.1875	10.2647	2.70711	1.39385	1.39385	1.41421	0.471405	0.471405	0.096225	0.096225	0	0	0	0	6.47222	0	0	0	0	0	0	0	0	0	9.90106	44.9982	2	2	2	0	-0.53	3	44.009	2.75489	2.47	1.47	1.47	17.695	8.25	0.553857	8.25	0.027473	0.5	0.027473	-0.5	-0.553857	-1.6339	6.064	45.017
1089	2.29077	459.01	9.96626	7.65643	7.65643	6.77086	4.53954	4.53954	3.25324	3.25324	2.28312	2.28312	1.58005	1.58005	5.96931	4.79454	0	6.42082	6.42082	16.4664	0	0	30.4623	4.98398	5.10653	189.079	1.35714	2.14286	2.92857	0.181818	-1.77	14	178.126	2461.19	8.81183	3.53637	1.61503	81.3728	10.4204	0.481222	10.4204	0.303179	0.182389	0.303179	-0.754369	-0.481222	2.1851	54.2555	189.214
1090	2.92442	45.6096	4.12132	3.1403	3.1403	2.41421	1.47972	1.47972	0.661866	0.661866	0.271018	0.271018	0.0785674	0.0785674	0	4.79454	0	0	0	6.28616	6.07602	12.9998	0	0	0	70.0419	1.6	2.2	2.2	0.25	-0.59	5	64.043	11.2451	4.41	3.41	3.41	31.306	9.31806	0.298576	9.31806	0.142008	0.75	0.142008	0.75	-0.298576	0.7614	20.878	70.091
1091	2.32379	8	3.57735	1.67196	3.54853	1.73205	0.547723	2.84605	0.223607	1.1619	0	0	0	0	15.6755	0	0	0	0	0	0	0	0	0	12.287	122.908	1	1	1	0	0.438442	4	122.919	3.24511	4.43844	1.72927	26.2466	28.8275	8.5625	0	8.5625	0	3.9375	0	-3.9375	0	-3.9478	5.754	122.919
1092	5.14606	404.62	18.2067	15.1269	15.1269	10.5391	7.96472	7.96472	7.10689	7.10689	3.6464	3.6464	2.19163	2.19163	17.3747	19.5909	0	24.7692	11.484	12.8416	4.89991	14.0953	27.6949	5.31679	0	329.231	1.26087	1.82609	2.21739	0.8125	-1.63	23	298.193	45665.6	21.37	9.4958	7.4528	138.516	12.5491	0.34702	12.5491	0.244674	0.081001	0.244674	-0.668981	-0.34702	1.2595	87.6512	329.441
1093	0	2	0	1.44721	1.44721	0	0	0	0	0	0	0	0	0	0	0	0	11.6267	0	0	0	0	0	0	0	35.0371	1	1	1	0	-0.08	2	30.006	0	253.92	0.92	-14.58	12.985	0	0.869681	0	-0.368859	0	0.368859	0	-0.869681	0.1994	7.9206	35.046
1094	2.06005	651.063	13.5685	9.77656	9.77656	9.13023	5.80291	5.80291	4.4606	4.4606	3.36413	3.36413	2.36378	2.36378	36.582	15.0076	0	5.5167	11.0802	0	12.5242	0	0	14.9519	9.84339	267.086	1.26316	2.05263	2.73684	0.454545	-1.74	19	254.137	35227.1	12.3018	4.42263	1.7668	106.238	11.5182	0.393568	11.5182	0.296456	0.273369	0.296456	-1.17332	-0.393568	-1.5948	63.4278	267.241
1095	2.28839	474.514	13.8805	11.4864	11.4864	9.08667	6.36979	6.36979	4.68803	4.68803	3.12399	3.12399	2.00905	2.00905	11.6943	4.79454	0	0	24.6507	11.9843	0	7.1098	32.0466	5.31679	14.2106	265.131	1.42105	2.21053	2.78947	0.5	-1.91	19	246.157	23363.5	13.52	5.38253	2.74868	112.397	11.2228	0.49287	11.2228	0.407736	0.394125	0.407736	-0.659048	-0.49287	2.439	70.6157	265.309
1096	1.64284	683.876	17.8196	15.3457	15.3457	11.8996	9.80708	9.80708	8.86342	8.86342	7.97079	7.97079	6.85861	6.85861	5.60105	9.58907	0	11.3843	35.8757	44.9458	12.4968	0	6.07602	12.8442	11.1602	340.204	1.2	2	2.72	0.727273	-1.56	25	312.239	565587	16.8842	5.72693	2.32948	150.126	11.7913	0.445422	11.7913	0.303673	0.110823	0.303673	-0.72905	-0.445422	4.0633	95.423	340.463
1097	3.06998	233.189	7.56048	5.83358	5.83358	4.73638	3.01817	3.01817	2.03182	2.03182	1.23839	1.23839	0.669734	0.669734	0	0	0	0	18.187	5.56345	0	13.1206	0	9.96796	11.4673	138.091	1.6	2.3	2.8	0.333333	-1.16	10	128.094	182.238	6.95312	2.61652	1.21789	59.2804	5.50079	0.383319	5.50079	0.131091	0.394954	0.131091	0.394954	-0.383319	-0.17408	39.0728	138.174
1098	3.00731	135.137	9.39734	6.95356	6.95356	5.6259	4.06257	4.06257	2.70169	2.70169	1.53128	1.53128	0.906005	0.906005	11.9386	9.58907	0	12.8416	12.8416	12.8416	0	0	0	0	10.2131	174.089	0.75	1.08333	1.33333	0.75	-1.06	12	160.084	331.504	10.94	6.63784	8.94	71.2054	10.0461	0.48123	10.0461	0.30284	0.187571	0.30284	-0.784042	-0.48123	1.4962	42.9736	174.196
1099	3.5677	74.794	5.1547	2.84106	2.84106	2.64273	1.17053	1.17053	0.669403	0.669403	0.210786	0.210786	0	0	11.8765	9.58907	0	0	0	0	0	0	0	5.73367	5.10653	89.0113	1.5	1.66667	1.66667	0	-1.06	6	86.026	13.6096	4.94	1.39552	1.28014	33.5614	9.32176	0.474097	9.32176	0.393638	1.32407	0.393638	-1.60185	-0.474097	-1.4437	16.8302	89.05
1100	2	2	2	0.908248	0.908248	1	0.204124	0.204124	0	0	0	0	0	0	0	0	0	0	0	0	0	0	0	5.59376	4.90707	31.0058	1.5	1.5	1.5	0	-0.4	2	30.006	2	1.6	0.6	-4.9	11.8591	7.5	0.153958	7.5	-0.0850203	4.5	0.0850203	4.5	-0.153958	0.33157	6.0867	31.014
1101	3.49073	144.583	8.14626	5.53377	5.53377	4.53658	2.65491	2.65491	1.74732	1.74732	0.783352	0.783352	0.278422	0.278422	17.9805	9.58907	0	6.60688	0	0	6.92374	0	0	4.73686	10.8402	147.053	1.7	2.2	2.5	0.6	-1.1	10	138.058	111.042	8.9	3.83756	3.84857	57.7697	10.1001	0.47999	10.1001	0.323538	0.273148	0.323538	-1.1794	-0.47999	-1.0386	32.2442	147.13
1102	1.33691	1088.9	21.3717	17.3588	18.1148	15.0805	10.899	11.277	8.42722	8.86366	6.56083	6.79593	4.82255	4.99466	0	9.18495	0	11.8483	5.91791	68.3369	23.0824	0	35.2317	20.9806	11.6009	440.178	1.03226	1.80645	2.51613	0.375	-2.57	31	414.742	2.17499e+07	20.3392	8.51753	4.14347	185.927	13.4285	0.336206	13.4285	0.317064	0.0558958	0.317064	-0.234016	-0.336206	4.6276	121.63	440.95
1103	1.6696	588.649	16.4054	14.8601	14.8601	10.8598	9.60417	9.60417	9.25395	9.25395	8.45275	8.45275	7.22711	7.22711	0	9.58907	0	10.83	17.4844	43.437	31.2564	6.92374	6.07602	13.8475	0	314.225	1.04348	1.82609	2.56522	0.809524	-0.92	23	284.229	209151	15.5986	5.0366	2.05698	139.648	12.1467	0.299694	12.1467	0.155197	0.245103	0.155197	0.245103	-0.299694	4.7235	90.881	314.469
1104	1.51802	727.193	17.2254	15.5594	15.5594	12.2203	10.242	10.242	8.16057	8.16057	6.17314	6.17314	4.84301	4.84301	0	5.10653	0	6.10397	19.1314	6.42082	79.0903	0	0	35.0067	0	340.251	1.12	1.92	2.76	0.636364	-1.32	25	308.255	904093	17.1118	7.50827	3.63161	150.974	10.6839	0.389937	10.6839	0.0842918	0.314948	0.0842918	-0.314948	-0.389937	4.11172	104.2	340.511
1105	1.51689	777.33	20.6565	17.1016	17.1016	13.6901	11.1547	11.1547	10.6367	10.6367	9.84978	9.84978	8.33624	8.33624	22.7211	24.9087	0	35.5588	38.711	31.1217	0	6.07602	0	6.92374	4.73686	404.22	1.06897	1.82759	2.51724	0.826087	-1.24	29	372.247	4.55687e+06	19.7075	6.14411	2.33837	170.869	12.4824	0.45798	12.4824	0.330661	0.0503789	0.330661	-1.17666	-0.45798	1.8982	103.575	404.503
1106	1.86366	787.182	19.9912	16.4588	16.4588	12.4152	9.97255	9.97255	9.74804	9.74804	8.70315	8.70315	7.18318	7.18318	34.1217	19.8021	4.39042	29.8231	19.2625	5.5731	19.0758	12.9998	13.8475	0	0	376.205	1.2963	1.96296	2.59259	0.727273	-1.33	27	347.236	877521	19.0068	5.38349	1.99748	159.078	16.8728	0.389712	16.8728	0.177852	0.00153156	0.177852	-1.92187	-0.389712	2.9233	98.5326	376.468
1107	1.97794	519.643	13.6649	11.4658	11.4658	9.1647	6.68579	6.68579	5.00506	5.00506	2.94258	2.94258	1.93819	1.93819	6.10397	5.10653	0	0	19.1935	16.522	0	0	30.3318	31.297	4.73686	259.157	1.10526	1.84211	2.63158	0.375	-1.58	19	238.181	22327.7	13.8425	6.54712	3.94474	113.76	9.84395	0.490195	9.84395	0.126759	0.299333	0.126759	-0.498733	-0.490195	2.5775	78.5885	259.349
1108	1.69498	963.545	20.1041	16.3102	17.9432	13.1815	9.80562	12.7288	8.10906	11.6978	6.11109	9.63274	4.38242	7.50481	20.0466	16.8356	0	21.8746	37.4299	25.6833	10.3716	12.9901	7.04767	14.9388	0	428.155	1.07143	1.71429	2.35714	0.666667	-1.2	28	400.356	2.31825e+06	20.0882	7.24488	3.56194	166.934	13.1568	0.367582	13.1568	0.243898	0.0139347	0.243898	-3.77139	-0.367582	1.15122	107.125	428.58
1109	1.68474	631.811	24.4993	19.9633	19.9633	15.4944	11.7752	11.7752	9.91039	9.91039	7.24126	7.24126	5.03505	5.03505	60.7225	15.3196	0	24.7945	12.8416	6.42082	0	13.9714	13.9714	10.6336	36.1485	477.316	0.969697	1.57576	2.15152	1	-0.48	33	434.259	1.2966e+07	27.1132	11.0612	5.85038	194.977	11.1295	0.387562	11.1295	0.185232	0.0619706	0.185232	-1.2869	-0.387562	-3.3275	119.931	477.603
[truncated: 657 more rows]
[truncated: 153 more columns]

## Sheet: Human
Drug ID	BalabanJ	BertzCT	Chi0	Chi0n	Chi0v	Chi1	Chi1n	Chi1v	Chi2n	Chi2v	Chi3n	Chi3v	Chi4n	Chi4v	EState_VSA1	EState_VSA10	EState_VSA11	EState_VSA2	EState_VSA3	EState_VSA4	EState_VSA5	EState_VSA6	EState_VSA7	EState_VSA8	EState_VSA9	ExactMolWt	FpDensityMorgan1	FpDensityMorgan2	FpDensityMorgan3	FractionCSP3	HallKierAlpha	HeavyAtomCount	HeavyAtomMolWt	Ipc	Kappa1	Kappa2	Kappa3	LabuteASA	MaxAbsEStateIndex	MaxAbsPartialCharge	MaxEStateIndex	MaxPartialCharge	MinAbsEStateIndex	MinAbsPartialCharge	MinEStateIndex	MinPartialCharge	MolLogP	MolMR	MolWt
[truncated: 2,726 more rows]
[truncated: 153 more columns]
