# Supplementary material for: MIFAM-DTI: a drug-target interactions predicting model based on multi-source information fusion and attention mechanism
Source: Front Genet. 2024 May 6;15:1381997. doi: 10.3389/fgene.2024.1381997 (PMC11102998; doi:10.3389/fgene.2024.1381997)
Supplement: Supplementary file 3 [file Table6.XLSX]

## Sheet: C.elegans
Protein ID	esm-1	esm-2	esm-3	esm-4	esm-5	esm-6	esm-7	esm-8	esm-9	esm-10	esm-11	esm-12	esm-13	esm-14	esm-15	esm-16	esm-17	esm-18	esm-19	esm-20	esm-21	esm-22	esm-23	esm-24	esm-25	esm-26	esm-27	esm-28	esm-29	esm-30	esm-31	esm-32	esm-33	esm-34	esm-35	esm-36	esm-37	esm-38	esm-39	esm-40	esm-41	esm-42	esm-43	esm-44	esm-45	esm-46	esm-47	esm-48	esm-49
0	0.0237524	0.20686	0.158538	-0.069576	-0.140924	0.0430712	-0.165104	0.118714	-0.10298	-0.090951	0.081444	0.251364	0.171774	0.237084	0.126363	0.0978207	0.218825	0.093738	0.0553213	-0.0652527	0.242011	0.0752985	-0.00838965	0.174693	-0.0785804	0.0597214	-0.00840376	-0.0947846	-0.0213721	0.0243114	0.123478	-0.146341	-0.015904	0.0275541	0.203418	0.0459692	-0.221274	0.0493578	-0.0441342	0.0298672	0.167032	0.199717	0.0877582	-0.0790504	-0.0414107	0.0528313	0.0217474	-0.0097453	-0.0981629
1	-0.0596156	0.129912	0.0449212	-0.0850456	-0.0327466	-0.0575953	-0.293378	0.103421	0.0813758	-0.0859865	0.138245	0.131532	-0.000821109	0.203561	0.0827366	0.123516	0.39105	0.0367165	0.00897005	-0.167072	-0.0409319	0.218728	-0.000688745	0.0513724	0.0385083	-0.0805539	-0.145445	-0.1816	0.0942613	0.0503649	0.0692016	-0.028333	0.160991	-0.0385039	0.230476	-0.141346	-0.114277	0.0809319	0.00825822	0.0974583	0.0960935	-0.0772482	0.105903	-0.0892874	0.0843026	0.128092	0.18322	0.137468	0.0418595
2	-0.0546682	0.228951	-0.0506655	-0.0199115	0.0324949	-0.0276027	-0.0981373	0.102995	-0.133639	-0.067052	-0.00238617	0.201411	0.0178107	0.190528	0.070987	0.0160506	0.358384	-0.0269712	-0.0532761	-0.0483658	0.213773	0.352528	-0.0566686	0.112702	0.0565828	-0.146986	-0.000100668	-0.132122	0.0447342	-0.0164107	0.194241	-0.176304	-0.0519769	0.0242135	0.0954456	-0.0487158	-0.13143	0.122995	-0.0500789	-0.0272843	0.019058	-0.0784862	0.162032	-0.0199556	0.000135044	0.0636766	0.0473311	0.0204759	0.0492762
3	-0.0542127	0.23368	0.00994148	-0.0645244	-0.0153604	-0.105047	-0.132885	0.16446	-0.21112	-0.195466	0.18021	0.0888232	-0.0298217	0.361791	0.0481172	0.02009	0.432029	0.0582809	-0.0148915	-0.189765	0.090395	0.269762	-0.149118	0.108151	0.0621992	-0.137615	-0.0822616	-0.217598	0.0358458	-0.0396793	-0.0537986	-0.0886497	-0.000236001	0.121968	0.0128905	0.0517218	-0.061249	0.0155102	-0.0503332	-0.0777588	0.0888806	0.0304139	0.193498	-0.0747059	-0.079107	0.127214	0.0648518	0.180362	-0.0691665
4	0.0732917	0.342165	-0.0479995	0.0523089	-0.0746143	0.0278862	-0.213718	0.0340003	0.0519253	-0.111962	0.12465	0.231502	-0.0506171	0.0796759	0.0424495	-0.00270175	0.425357	-0.0461525	-0.153568	-0.168143	0.0845745	0.0517673	0.0322688	-0.0387669	-0.0159776	-0.0463117	-0.147517	-0.0128143	0.121941	-0.0528251	0.056384	-0.0285498	0.00580898	0.138788	0.0626567	0.0541496	-0.117331	0.154248	0.113073	0.190128	0.169946	0.042115	0.120993	-0.108969	0.0821749	0.0698863	0.095862	0.0855248	-0.0553749
5	0.107104	0.274038	0.0645269	0.0931782	-0.0965475	-0.0556221	-0.0830937	0.0175268	-0.139886	-0.136327	0.141824	0.107571	-0.0388455	0.161423	0.0794303	-0.0110984	0.33291	-0.014401	0.0028739	-0.124027	0.166487	0.135838	-0.0104805	0.0807859	0.0785864	-0.045152	-0.0491932	-0.103313	0.0657511	-0.124485	0.0913278	-0.0934452	0.0215467	0.0549126	0.169572	0.0492626	-0.0354718	0.183917	-0.0662329	-0.0282774	0.0491091	0.0362118	0.21607	0.0226422	-0.0375534	0.090338	0.0215137	0.122614	0.0269177
6	-0.133838	0.164747	0.0130698	-0.0546961	-0.0318314	-0.135951	-0.43617	0.114252	-0.156896	-0.266906	0.242609	0.16601	0.0392121	0.0876593	-0.000665402	0.00416772	0.331855	0.215308	0.158992	-0.0544196	0.0972226	0.328241	-0.158064	0.141431	0.236389	-0.150547	-0.196289	-0.0237592	0.0613223	-0.0730509	0.0290186	-0.0704223	0.0859369	-0.01942	0.45309	-0.0679038	0.0376018	0.0964313	0.0426972	0.361035	-0.146794	0.218404	0.239607	-0.212439	0.0341016	0.064703	0.14205	0.362346	-0.0632433
7	0.0901483	0.211487	0.0823558	0.0183303	-0.0249992	-0.0250263	-0.0981485	0.0721396	-0.149671	-0.0896643	0.0808023	0.112039	0.0278898	0.134555	0.0893803	0.125172	0.465935	-0.0467692	0.0803586	-0.137341	0.222129	0.0660007	-0.0862583	0.124698	0.19937	0.0395022	0.017606	-0.076039	0.0801861	-0.0625653	0.0326751	-0.0946507	0.0248958	0.0738456	0.224139	0.000960904	0.0128131	0.0614471	0.00171115	0.207143	0.145286	-0.0388148	0.182666	0.037939	-0.0164043	0.0230612	-0.00606753	0.13378	-0.0889354
8	0.0938889	0.250281	0.111419	0.14229	-0.138914	0.101191	-0.0632556	-0.0186337	-0.0492699	-0.0799362	0.118379	0.165384	-0.122434	0.302027	0.140889	-0.0735039	0.227711	-0.131322	-0.100293	-0.0511715	0.132137	0.174378	0.023582	0.0883459	0.0450898	-0.142158	-0.0454926	-0.140237	0.0671123	-0.0582365	0.0628659	-0.241261	-0.0732784	0.13058	0.172567	0.189971	-0.21506	0.0550186	0.0426298	0.0118803	-0.034396	0.021164	0.146072	0.15297	-0.116723	0.00262418	-0.183582	0.135494	0.0281905
9	0.148188	-0.0266793	0.0873118	0.113798	-0.201263	-0.129555	-0.0792501	-0.0411806	-0.063513	-0.103017	0.0824159	0.0892005	0.0173575	0.136109	0.0569915	0.0283937	0.807344	-0.128695	0.114506	-0.186692	0.0385969	-0.00663138	0.0710859	0.367638	0.171748	0.291869	0.0488834	-0.098671	-0.039958	-0.00430815	-0.135071	0.00297504	-0.184303	0.0250797	0.30041	0.0149544	-0.0618427	0.321702	-0.323181	0.137712	0.0286469	0.016483	0.141063	0.116236	0.0229379	0.0803198	-0.117013	0.207567	0.0489865
10	-0.0193816	0.314424	0.129287	0.0339561	-0.31773	-0.0140412	-0.233352	0.189898	-0.0773066	-0.225212	-0.188638	0.083288	0.232623	0.381174	0.0433661	-0.0588696	0.264164	-0.0193053	-0.279996	-0.0978598	0.142919	0.38628	-0.11899	0.0295566	0.0413817	-0.0971492	0.17699	-0.151724	0.0959683	0.0511201	0.0410934	-0.184922	0.116486	-0.196387	0.194046	-0.0753206	0.129064	0.115766	0.0223268	0.148499	-0.089416	0.00631469	0.211965	0.10313	-0.0743525	0.158655	-0.157042	0.322214	0.0469912
11	-0.0412975	0.221702	0.00630806	0.0424524	0.0716948	-0.0256738	-0.0782102	0.0603065	-0.11827	-0.0513816	0.0587821	0.142214	0.00598017	0.148661	0.176231	0.120053	0.27304	0.00165522	0.110855	-0.00701502	0.0584206	0.0614203	0.00552725	0.0230074	0.0828764	-0.00681467	-0.0687819	-0.110548	-0.0303147	-0.0358123	0.012877	-0.0411526	-0.0449461	0.0736418	0.185709	-0.014438	-0.0367811	0.126037	0.0698065	0.244435	0.0348939	-0.0643955	0.168108	0.00790056	0.00877584	0.0695682	0.0215171	0.163386	-0.0820224
12	-0.0202383	0.310053	0.0717445	0.0292602	-0.176509	-0.0621751	-0.276453	0.0764985	-0.0558774	-0.132333	0.0648061	0.142141	-0.0169932	0.253142	0.0903662	-0.0439159	0.342349	0.0343765	-0.00331812	-0.228472	0.123987	0.172143	-0.101432	-0.0240619	0.0890698	-0.166411	-0.0711994	-0.0642665	0.0643371	-0.0192574	0.0793431	-0.0240521	0.0834648	0.0318252	0.225359	-0.0318768	-0.0436731	0.154384	-0.207452	0.103863	0.0428794	0.0878703	0.189508	-0.050668	-0.114101	0.244512	0.0735155	0.0968555	0.019655
13	-0.0520436	0.187443	0.0161884	0.0597294	-0.0925942	-0.0455268	-0.16017	0.0739343	0.0705578	-0.104429	0.180115	0.106351	0.0201475	0.215528	0.0474524	-0.0784505	0.193156	0.0234335	-0.0468545	-0.0819943	0.283992	0.278694	-0.0505179	0.046214	0.0377952	-0.0873662	-0.0791309	-0.170927	-0.00432554	-0.0887291	-0.0960124	-0.136793	0.0256822	0.0687285	0.176839	0.0558448	-0.10469	0.129204	0.0177424	0.0929925	-0.0852431	-0.0242643	0.18332	0.0261951	0.119139	0.271198	-0.0292538	0.0375116	0.116644
14	-0.0622244	0.213026	0.0370297	0.0296064	-0.0197376	-0.0377633	-0.0397734	0.123875	-0.203119	-0.1788	0.0483643	0.0905293	-0.078045	0.235176	0.0150703	-0.039727	0.280102	0.0560751	-0.0316701	-0.15413	0.136612	0.14174	-0.0250603	0.0642046	0.0145502	-0.0442422	-0.121763	-0.100341	0.083014	-0.0848068	0.0381695	-0.0189759	0.0107654	0.0356321	0.262251	0.0312218	0.0104268	0.188179	0.0311008	0.100472	-0.00435754	-0.0435726	0.20692	-0.0889619	0.0700037	0.0848637	0.101303	0.179131	0.0145827
15	0.0710475	0.299696	0.0655126	0.103111	-0.0223816	-0.144556	-0.0494043	-0.0521721	-0.0567587	-0.100326	0.16043	0.12361	-0.0300414	0.174387	0.141156	-0.00254266	0.372894	-0.0581997	0.140792	-0.095917	0.163622	0.0661541	0.0491608	0.104825	0.030198	0.0717232	-0.0209454	-0.0386328	0.0284772	-0.0213381	-0.0127458	-0.0600367	-0.092996	0.126694	0.125437	0.120876	-0.0846999	0.0752902	-0.0978958	0.124874	0.0715929	-0.0406286	0.0721808	0.05629	0.0385572	0.0828363	0.0334368	0.103111	0.027724
16	-0.00279922	0.22101	0.0411916	0.109893	0.0131234	-0.0783836	0.0808908	0.120362	-0.143353	-0.148502	0.125294	0.130722	-0.11964	0.180594	0.117197	-0.0063101	0.246569	-0.0759183	-0.0827727	-0.144963	0.166703	0.182447	-0.150781	0.167199	-0.0626175	-0.0501944	-0.115125	-0.146611	-0.00941783	-0.0771555	-0.0565359	-0.0937579	0.0103014	0.0744434	0.00994321	-0.00226872	0.0185046	0.120656	0.0340832	0.0788696	0.0274001	-0.0390313	0.11427	-0.155687	0.000841586	0.211446	-0.000793717	0.101662	-0.0213465
17	-0.0671219	0.208534	-0.0317063	-0.0389998	-0.0253677	-0.104509	-0.160839	0.191285	-0.21617	-0.16366	0.197421	0.0930045	-0.0239787	0.360218	0.0213929	0.0182066	0.371393	0.0988408	-0.0495744	-0.2104	0.105105	0.287541	-0.149383	0.136325	0.0875678	-0.148653	-0.0698827	-0.218954	0.0329907	-0.0548374	-0.0533136	-0.0820622	-0.0416264	0.114113	0.018671	0.0817588	-0.048262	0.0562349	-0.0451392	-0.0670854	0.0938412	0.0272664	0.194146	-0.0751517	-0.0711884	0.123056	0.0322771	0.191072	-0.040341
18	-0.0214173	0.287051	0.068601	0.0547336	0.0318452	-0.176469	-0.16446	0.0434478	-0.102861	-0.0803096	0.211161	0.259985	-0.0354813	0.172661	0.133676	0.0633948	0.378452	0.0782049	-0.0353923	0.00677135	0.0320666	0.185876	0.0551981	0.0756659	0.0583676	-0.166176	-0.147619	-0.108381	0.0816302	0.0714362	0.0495794	-0.0422049	0.0343274	0.0986055	0.128544	0.00321193	-0.0316791	0.146677	-0.0350751	0.0896243	0.0402192	0.0163033	0.0113461	-0.170549	0.146829	0.150937	0.0570299	0.132908	-0.0142109
19	0.00855551	0.224019	-0.0523181	0.0773882	-0.138714	-0.0424809	-0.103863	0.112993	-0.107845	-0.0505189	0.0788854	0.00920793	0.0274264	0.166538	0.0627452	0.1414	0.267097	0.0643076	0.0748589	-0.0760894	0.249999	0.234401	-0.153029	0.0733795	0.157711	-0.156004	0.00898063	-0.136432	0.0222237	-0.0174049	0.0533593	-0.124715	0.017303	0.0121095	0.128717	0.0231869	-0.0361843	0.049139	0.0415456	0.15163	-0.180664	-0.00173258	0.132345	-0.0723713	0.0407436	0.0924403	-0.122375	0.176654	-0.029882
20	-0.00874098	0.178697	0.0380291	-0.012713	-0.0612528	-0.0379344	-0.16266	0.0776397	0.0322914	-0.0793639	0.137394	0.123638	-0.0512159	0.205421	0.146825	0.116709	0.440947	0.114045	-0.00615609	-0.154584	0.0891532	0.207278	-0.0451441	0.0720469	-0.00875373	-0.0151697	-0.151185	-0.138462	0.0101314	0.0158002	0.056644	-0.0684947	0.085816	-0.0595925	0.207702	-0.0979318	-0.0447587	0.127951	-0.0212856	0.108721	0.157181	-0.0349939	0.1365	-0.157641	0.0941753	0.105823	0.183181	0.130345	0.0132855
21	0.0715772	0.388633	-0.000115074	0.0355783	-0.186724	0.0979325	-0.159825	-0.0130343	-0.135713	-0.187816	0.154037	0.199082	0.000693328	0.343976	0.0243654	-0.0576788	0.408123	-0.147492	0.058039	-0.0504718	0.205394	0.102073	-0.0241407	0.161392	-0.0813809	0.16146	-0.0524113	-0.0188057	-0.0201248	-0.042683	0.0453222	-0.174044	-0.0908251	0.0912774	0.126993	0.0736797	-0.192609	0.0847795	0.0142513	0.038564	0.0701225	0.0328747	0.133997	0.0243101	0.0066632	0.0182028	0.01082	0.200727	-0.0392624
22	-0.01825	0.155511	0.00931137	0.06719	0.0196119	-0.0466131	-0.170462	-0.0701614	-0.137946	-0.229227	0.196451	0.183176	-0.00530186	0.115204	0.0737869	0.0864455	0.254462	0.0824815	0.081173	-0.039994	0.126551	0.098791	-0.12683	0.100261	0.0192004	0.0297397	0.0105378	-0.0469243	0.0434572	-0.110538	0.0806827	-0.105882	0.0767992	-0.00721437	0.226175	-0.143082	-0.0544866	0.200692	-0.104908	0.0499868	-0.0119047	0.0641899	0.0479142	-0.0084111	-0.019131	0.0293973	0.194364	0.121063	-0.0684146
23	0.08693	0.185939	0.157022	6.74e-05	-0.136906	-0.14	-0.137997	0.0816045	-0.223475	-0.182337	0.00758881	0.0882617	0.0419142	0.285309	0.105215	0.0482728	0.323518	0.00805527	0.0527088	-0.0247692	0.215538	0.214682	0.00330546	0.175868	0.0808581	-0.0825754	-0.0253974	-0.145294	0.157626	-0.0764521	0.0525363	-0.128699	0.0782789	0.119872	0.152772	-0.0550575	0.0068662	0.157432	0.041487	-0.0019099	0.0783517	-0.0386856	0.154736	-0.060599	-0.0674333	0.195701	0.0818152	0.12349	-0.0698725
24	0.0665835	0.240114	-0.0654956	-0.00912272	-0.0389385	-0.0435832	-0.207206	0.105798	-0.031645	-0.0783911	0.0926392	0.0579015	0.0726579	0.214494	0.0980706	0.0811237	0.262595	-0.108968	0.0521259	-0.0872285	0.184977	0.177181	-0.0449248	0.179186	0.109554	-0.177362	-0.040505	-0.0945044	0.126044	-0.0163355	0.107383	-0.0471232	-0.0321925	0.0812769	0.0678265	0.0327338	0.000347794	0.0943206	0.0400361	-0.00828274	-0.0109257	0.128469	0.108583	0.0307692	0.0983134	0.161075	0.0620362	0.147875	0.00707713
25	0.171941	0.200125	-0.0858545	-0.0794963	-0.228595	0.0019889	-0.0692523	0.0445468	0.0127597	-0.098911	0.121619	0.0977876	-0.0649882	0.223759	-0.0632496	-0.143079	0.288206	0.163915	0.109564	-0.233955	0.172306	0.382122	0.0724668	-0.0293848	0.174167	-0.0973811	-0.268034	-0.150322	0.05279	-0.241609	-0.0619111	-0.199256	-0.0501057	0.116059	0.224766	0.0115975	0.0541861	0.112567	-0.0263924	0.146074	-0.0317729	0.116346	0.110553	0.0408588	-0.0617127	0.047883	-0.0106525	0.179221	-0.224902
26	0.0213283	0.268451	-0.154341	0.178987	-0.110861	-0.16886	-0.000146628	0.0252201	0.0110028	-0.292405	0.220544	0.0251706	-0.157705	0.22194	-0.0251068	0.0552972	0.267887	-0.0213562	0.073807	-0.140306	0.227031	0.225666	-0.156097	0.163539	-0.0475423	-0.0419092	-0.220269	-0.170345	-0.0935912	-0.180839	-0.064266	-0.0206489	-0.144271	0.161916	0.00996172	0.120507	-0.0134208	0.209913	0.0239547	0.0649149	0.0963707	0.0290509	0.284444	-0.0523226	0.0476024	0.177918	-0.0855674	0.000340573	0.0477408
27	0.0490597	0.219383	0.0520046	0.192097	0.0331756	-0.104583	-0.205589	0.0511707	-0.231553	-0.12258	0.147102	0.112895	0.00751478	0.293648	0.00639854	-0.207263	0.373175	0.143939	0.0164216	-0.0758766	0.0554438	0.140293	0.0655969	-0.0706712	0.107569	-0.110953	-0.0669447	-0.275791	-0.143514	-0.0153525	-0.0258433	-0.0446281	-0.0363325	-0.0122936	0.208754	0.112879	-0.0174355	0.105768	-0.198385	0.00532299	0.0213458	0.192812	0.146519	0.0386017	0.0840423	0.0112899	0.160006	0.183371	0.153124
28	-0.0172845	0.160494	-0.0212253	0.0624047	-0.0821428	-0.0382388	-0.245045	-0.0156935	-0.128163	0.000288365	0.0916528	0.0391257	0.0327891	0.319829	0.0580281	0.0195731	0.323322	0.0180157	-0.0629854	-0.0697946	0.0296052	0.0522389	-0.0929012	0.0145712	-0.0270905	-0.170293	-0.0934625	-0.0955276	0.00687494	-0.00961766	0.0875547	-0.0925268	0.104803	-0.0205794	0.166808	0.0151152	-0.0697371	0.0928003	-0.236727	0.152829	0.0263742	0.0481771	0.0392309	-0.0250989	0.084911	0.0143455	0.187423	0.17846	0.0604163
29	0.00482609	0.259622	0.0551903	0.0636722	-0.0128637	-0.107573	-0.105541	0.0158257	-0.110517	-0.0893583	0.202785	0.188835	-0.0467062	0.127358	0.0307082	0.101673	0.393967	-0.0308936	-0.0696706	-0.104242	0.0120647	0.0358199	0.0122238	0.00430902	0.0518897	-0.0344472	-0.0547837	-0.0546302	0.0752708	-0.0273864	0.0351323	-0.0151651	0.0195819	0.00286467	0.135665	-0.00442479	-0.0738939	0.147877	-0.0216843	0.129981	0.164132	0.0491483	0.115065	-0.0716129	0.0989478	0.0694846	0.0790822	0.149915	-0.0790418
30	-0.0107388	0.038709	0.0699012	0.0411186	0.0632468	-0.0806407	-0.350986	0.244072	-0.0425935	-0.146376	0.16139	0.0965613	0.0778811	0.28203	-0.00164591	0.0630899	0.0582249	0.325013	-0.108459	-0.0324126	0.173612	0.184811	-0.0809154	0.115416	0.0311613	-0.104735	-0.138784	-0.0438448	0.141265	-0.0701044	0.194499	-0.214147	0.0577073	-0.0524352	0.106627	-0.130845	-0.0554143	0.0904438	-0.00337081	0.115358	-0.144525	0.12909	0.0863794	-0.0888795	0.112872	0.330411	-0.0288901	0.171991	0.0704611
31	-0.0367713	0.133363	-0.0483306	0.0437926	0.0155434	-0.0559158	0.00647301	-0.0138251	-0.042615	0.00647262	0.123888	0.0992607	0.024669	0.119562	0.0570432	0.0124231	0.438248	0.0640415	0.0198916	-0.132099	0.157731	0.174964	0.0102588	0.0872975	0.0192319	0.00524683	-0.0785209	-0.0540196	-0.0689822	-0.0123259	-0.0639831	-0.00438056	-0.00235093	0.0907518	0.149183	0.127882	-0.0268965	0.187643	0.0540377	0.130441	0.0720376	0.010401	0.108482	-0.118835	0.0450553	0.0760892	0.0338036	0.0989055	-0.0254929
32	0.00564281	0.0963438	0.0578881	-0.0618578	-0.0277747	-0.129025	0.0530967	0.205548	-0.174331	-0.193137	0.138273	0.209349	-0.00666884	0.277709	0.056741	0.0373901	0.153814	-0.00829829	-0.0380602	-0.131675	0.108812	0.247047	-0.10602	0.0712485	-0.0721969	-0.177432	-0.114173	-0.215935	0.0112853	-0.103682	-0.0792951	-0.222384	0.0641367	0.0589026	0.105397	-0.0211748	-0.0485759	0.0517858	0.0347786	0.0278427	0.0147641	0.034263	0.0714782	-0.166122	-0.054966	0.220044	-0.00435725	0.114859	-0.0875617
33	-0.127614	0.271719	-0.00102907	0.0362975	0.0738089	-0.0338108	-0.156809	0.109347	-0.269611	-0.091398	0.041047	0.152518	0.0888191	0.276088	0.132544	0.0574501	0.261144	0.0986883	0.0229635	0.0930511	0.031914	0.239637	0.0287916	0.017942	0.0643499	-0.102563	-0.0746718	-0.167632	-0.0645495	-0.124016	0.150761	-0.103257	-0.0266088	0.0171126	0.182719	-0.079357	0.00447529	0.166534	0.0818641	0.234897	-0.0752519	0.0126666	0.0803132	-0.0383979	-0.0818746	0.056971	0.108984	0.227644	-0.12986
34	-0.0302482	0.247254	-0.00809568	-0.0362188	-0.157566	-0.0448189	-0.112914	0.154274	-0.182667	-0.262897	0.281126	0.0739144	-0.0614634	0.257089	0.135789	0.0847987	0.206851	0.0750906	0.135681	-0.0345168	0.199621	0.157104	-0.00602395	0.138507	0.00752749	-0.180677	0.0239661	-0.210469	0.159454	-0.0340865	-0.063546	-0.107041	-0.0355627	0.154124	0.0646959	0.0166309	-0.0279618	0.102183	0.0698919	-0.0789625	0.07748	-0.0194435	0.133435	-0.00905352	-0.00328598	0.240609	-0.105362	0.180525	0.0859378
35	-0.000252789	0.281752	0.0424729	-0.0375731	-0.173848	-0.0179377	-0.107695	0.159232	-0.166481	-0.24226	0.267668	0.0833735	-0.0672413	0.205819	0.15576	0.105263	0.265626	0.077734	0.145839	-0.0569168	0.213591	0.153574	-0.0216051	0.129522	0.0162841	-0.2079	0.0171238	-0.233592	0.149893	-0.0203623	-0.0377573	-0.0927073	-0.0197636	0.157709	0.0910051	0.027429	-0.00407788	0.106551	0.0497368	-0.0674426	0.094883	-0.0620338	0.161796	-0.0290087	-0.061409	0.228163	-0.0865106	0.17408	0.0734691
36	-0.0281588	0.220245	-0.0637994	0.0738579	-0.00328995	-0.0573038	-0.0709376	0.0568255	-0.0385237	-0.0775889	0.110083	0.150775	-0.0771363	0.15721	0.0492222	0.039796	0.402919	0.0455194	0.00950404	-0.121784	0.0604265	0.183551	0.0135826	0.148391	0.0659431	-0.0388819	-0.112735	-0.0540867	0.0698069	-0.123577	-0.0477061	0.0554118	0.106896	0.208595	0.053796	0.0783591	-0.0679797	0.173279	0.044257	0.119259	0.0758332	0.0251616	0.114259	-0.0692395	0.0863818	0.0210316	0.0201693	0.156995	0.0200499
37	0.0745264	0.312274	0.0787517	0.0388365	-0.129906	-0.119918	-0.0321191	0.153193	-0.0299073	-0.042355	0.0467084	0.133814	-0.0074563	0.131446	0.219688	0.120979	0.254188	0.030822	0.0495491	-0.0501147	0.275194	0.10166	-0.0493708	0.0684975	0.0844921	-0.0115574	0.0798536	0.0440944	0.291475	0.0230938	0.00687229	-0.204606	-0.18277	-0.0533086	-0.0542071	0.0039017	-0.144679	0.136822	-0.119385	0.179239	-0.0862115	0.136439	0.233506	0.110903	-0.000877546	-0.0501313	-0.100466	0.00804619	-0.0095816
38	-0.0294735	0.135882	0.20836	-0.169073	-0.0639328	-0.34117	-0.473619	0.188624	-0.118287	-0.0210435	0.229847	0.13044	0.0981819	0.344772	-0.0541064	-0.0577497	0.297401	0.0521593	-0.109196	0.0524357	0.208527	0.375621	-0.199698	-0.00578581	0.0980858	-0.289521	-0.106923	-0.0836444	0.118189	0.00544946	0.246365	-0.300533	0.0981653	-0.124112	0.213403	-0.0087782	-0.143086	0.0662446	-0.176655	0.130231	-0.237494	0.169805	0.204547	-0.0633261	-0.0413393	0.190275	-0.120999	0.181817	0.0660296
39	0.1358	0.247546	-0.104331	0.115684	-0.0786059	0.0151028	-0.126907	-0.00526181	-0.137699	0.0242732	0.157122	0.188095	0.00930308	0.165946	0.16823	0.0420284	0.390549	-0.0340221	-0.0695677	-0.166525	0.0875565	0.0374912	0.0215487	0.0736471	-0.0222673	0.185926	-0.132335	-0.066445	-0.10005	-0.0649348	0.0978932	-0.0697505	-0.0101914	0.099191	0.0490263	0.0973126	-0.18316	0.124764	-0.0454742	0.177453	0.0942466	0.0813393	0.165419	0.0669179	0.169949	0.0574046	0.246989	0.125119	-0.0690229
40	0.154888	0.172412	0.0281817	0.0477712	-0.0296662	0.0436475	-0.0809549	0.211553	-0.13715	-0.108516	0.0443197	0.00289975	0.00150141	0.299549	0.119001	0.0507188	0.314497	-0.0363811	-0.0745203	-0.0747089	0.221741	0.239364	-0.108175	0.00781456	0.0562218	-0.00743801	-0.114239	-0.194974	0.123576	-0.0223525	0.121152	-0.057499	-0.0464927	-0.0452001	0.271289	0.0677226	-0.0404655	0.1242	0.0323995	0.192215	-0.0531669	0.00261712	0.253686	0.00521668	-0.0434809	0.141637	-0.134418	0.0814194	-0.032416
41	0.159632	0.228602	0.022446	0.0465358	-0.0314687	-0.0089519	-0.0955795	0.179587	-0.109739	-0.128399	0.0784055	0.0915353	0.0506394	0.346934	0.178465	0.129529	0.307402	-0.0350253	-0.0583125	-0.107869	0.235756	0.230058	-0.126872	0.0485881	0.0694026	-0.00822934	-0.0820003	-0.209245	0.0600325	-0.0381707	0.0915463	-0.0215003	-0.0463043	0.0387601	0.232541	0.0642653	-0.0179052	0.160068	-0.000224457	0.16252	-0.0402784	0.0371282	0.21956	0.0635418	0.0334388	0.197601	-0.172945	0.0570311	-0.0418551
42	0.0544602	0.214371	-0.00238953	-0.0219109	-0.0895278	-0.0430286	-0.0544238	0.0793526	-0.0606677	-0.0610289	0.0601195	0.0151646	-0.0191957	0.128664	0.0380485	0.0220017	0.287743	0.0845481	-0.0172278	-0.0694158	0.106002	0.170693	-0.0303456	0.01344	0.0853529	-0.0183553	-0.0452116	-0.131517	-0.0102741	-0.0142525	0.0861154	-0.0943288	-0.00169822	-0.00532287	0.0868043	0.0237299	-0.034446	0.14901	0.0400745	0.086227	0.0758439	0.0732974	0.170558	-0.017988	-0.00882236	0.0918712	-0.0303978	0.148471	-0.0483856
43	0.136604	0.207858	0.06044	0.050742	-0.136473	-0.110379	-0.102448	0.0635318	-0.118053	-0.0272623	0.0862441	0.13063	0.0819758	0.136877	0.0708415	0.0616498	0.386734	-0.00765059	0.0730938	-0.19756	0.108599	0.0971568	-0.010837	0.105238	0.124676	0.0198204	-0.0258522	-0.165315	-0.00152541	-0.0101042	0.0329289	-0.0652027	-0.0706761	0.122584	0.127402	0.0305495	-0.083012	0.129959	-0.0984692	0.17826	0.0306654	0.0271597	0.155881	0.00980851	0.0373007	0.116128	0.0907101	0.0834543	0.00518613
44	-0.0482099	0.199629	-0.0486803	0.0376602	-0.169348	-0.195048	-0.415328	0.181773	-0.120399	-0.0826111	0.139936	-0.0251179	-0.0900354	0.374809	0.0789125	0.0157155	0.339428	0.230253	0.00889769	-0.189341	0.271404	0.363796	-0.0545607	0.137514	0.190929	-0.149799	-0.0508034	-0.0691771	0.252368	-0.0642488	-0.149877	-0.119862	0.10446	-0.0427079	0.250711	-0.0918622	-0.0402647	0.247177	-0.120052	0.109974	0.0261879	0.0714934	0.305826	-0.0774749	-0.16093	0.3466	0.0915264	0.240557	0.13155
45	-0.0705272	0.21644	0.225262	-0.219632	-0.0115032	-0.160459	-0.173162	0.0167741	-0.108546	-0.23311	0.0832379	0.182685	-0.108323	0.0468997	0.136962	0.147421	0.272324	-0.0184055	0.0080041	-0.257454	-0.0171895	0.142897	0.0300621	-0.0815454	0.210126	-0.191422	-0.0308663	0.0829011	0.121773	-0.353402	0.0539874	-0.0416326	-0.158253	0.0125961	0.144859	0.032668	0.029663	0.0696616	-0.0664383	0.225128	-0.0275168	-0.0438388	0.259821	-0.109269	0.0759716	0.279811	0.100823	0.239708	-0.108617
46	0.0382757	0.213317	0.0279353	0.0497548	-0.0303854	-0.146888	-0.0622897	0.0348047	-0.0645888	-0.138349	0.0515041	0.163413	-0.103698	0.215647	0.0936026	-0.0147532	0.373111	-0.117476	0.146474	-0.101373	0.0977856	0.0954082	0.0372562	0.00321856	0.0178171	-0.118717	-0.00304141	-0.0450853	-0.0109892	-0.082962	0.0215727	-0.0649023	-0.0752503	0.140977	0.13175	0.0273363	0.0386895	0.0675684	-0.126852	0.0682365	0.0328272	0.0480265	0.0677998	0.062237	-0.0357569	0.139029	-0.0587123	-0.00378746	0.0375389
47	-0.0124316	0.209777	0.0634302	-0.0336445	-0.0240953	-0.0232884	-0.156163	0.157069	-0.184162	-0.132648	0.155578	0.105792	0.0340917	0.216262	0.129656	0.0350942	0.220523	0.110009	-0.0458805	-0.0792594	0.147079	0.202826	-0.0393937	0.0204757	0.19228	-0.0891589	-0.143876	-0.177088	-0.00898343	0.00136163	0.0123574	-0.0193139	0.019161	0.101399	0.179331	-0.0105473	0.0230529	0.144006	0.0261889	0.12731	-0.0561672	0.0600544	0.17756	-0.164473	0.00105433	0.0926238	0.0830151	0.245662	0.0284102
48	0.088089	0.252395	0.0799812	-0.0130178	-0.0271709	0.0284236	-0.103132	0.206236	-0.10544	-0.155852	0.176191	0.179252	0.0843932	0.279748	-0.0201991	-0.00940833	0.218217	0.0899899	0.0048294	-0.233539	0.158778	0.18231	-0.0673075	0.0223535	0.0594837	-0.0146998	-0.0775066	-0.119166	0.00543178	-0.109129	0.0158488	-0.168588	-0.00874977	0.0923395	0.156911	0.0875288	-0.0813147	0.0222063	-0.0452437	0.172021	-0.0374399	0.140284	0.133254	-0.0415357	0.00692269	0.062686	-0.0418125	0.143112	0.02814
49	0.0164452	0.213508	-0.0391434	-0.0120845	-0.0565296	-0.0340667	-0.103224	0.0606611	-0.149105	-0.0812519	0.170985	0.210497	-0.0187677	0.124063	0.132545	0.046115	0.334844	0.0631572	0.0254748	-0.042715	0.154485	0.234432	-0.0429368	0.0622941	0.104104	-0.062971	-0.0967332	-0.0131587	-0.0668619	-0.0610489	0.102559	-0.0878482	0.00823506	0.0137931	0.164879	0.0625904	0.00463188	0.160624	-0.0555162	0.102951	0.00905502	0.0446856	0.172474	-0.0450371	-0.0339391	0.0672478	0.0839673	0.160582	-0.0278458
50	-0.00834504	0.136377	-0.0149748	-0.0650474	-0.079988	-0.133077	-0.208762	0.0939253	-0.247551	-0.177455	0.109581	-0.0709352	0.0445573	0.258197	0.067755	-0.0792482	0.305177	0.110321	0.0585707	-0.103103	0.089037	0.211281	-0.119593	-0.020522	0.0504745	-0.17447	-0.114999	-0.111348	0.103328	0.00164136	0.120084	-0.150928	0.0263075	0.0182866	0.296771	-0.091472	0.0229471	0.182691	-0.0850164	0.202724	-0.128755	0.145639	0.0942952	-0.149343	-0.0611456	0.0847561	-0.0333662	0.174532	0.047333
51	0.000550104	0.285337	0.0752086	0.0148822	-0.0633001	0.00984431	-0.179653	-0.0100076	-0.31797	-0.120897	0.0874145	0.129851	0.0639839	0.197138	0.00102326	-0.060754	0.376726	0.0443195	0.0720694	-0.0612327	0.0964577	0.211804	-0.137751	0.0723023	0.125921	-0.159818	-0.0299709	-0.0425265	0.0148076	-0.0708954	0.121753	-0.161264	0.0425781	0.0239842	0.248375	0.0606567	-0.100831	0.151351	0.0504717	0.0808887	-0.120585	0.165264	0.28071	-0.0310106	0.00271251	-0.0294507	-0.0237146	0.10702	0.0323855
52	0.0357363	0.214151	-0.05833	0.0734873	0.0658521	-0.00120799	-0.170615	-0.0314554	-0.126433	-0.101192	0.108275	0.203501	0.0486059	0.160689	0.0455073	-0.0410707	0.41343	0.0582331	-0.146945	-0.181435	0.0114841	0.21009	0.168445	0.219257	0.0350352	-0.109267	-0.158927	-0.0337606	-0.0475836	-0.139266	-0.038715	0.0141555	-0.0109795	0.111681	0.0471817	0.0394295	-0.139028	0.135332	0.0247673	0.0657165	-0.00345056	0.0244998	0.11154	-0.0226056	0.20069	0.0630265	0.168231	0.138755	0.0400947
53	-0.0163262	0.220572	9.26e-05	0.00507763	-0.147741	-0.0665001	-0.0668299	0.0695829	-0.218681	-0.157049	0.229454	0.121958	-0.120701	0.237653	0.108032	0.0467423	0.235249	0.0441938	0.146834	-0.0420453	0.196386	0.144812	-0.037177	0.150322	-0.0784974	-0.211853	0.0226333	-0.247846	0.11508	0.0899485	0.0460814	-0.0440041	-0.0395058	0.224697	0.143093	0.0177088	0.0227898	0.176625	0.0457059	-0.0363248	0.127551	-0.136579	0.160284	-0.0655927	-0.0080636	0.274398	-0.026134	0.132124	0.115531
54	-0.00924026	0.20159	0.0296306	0.0978922	-0.295222	-0.413051	-0.507359	0.385155	-0.297206	-0.0961447	0.0995869	0.118524	0.301746	0.199031	0.0975698	-0.194499	0.322683	0.46836	-0.100977	-0.0126189	0.042836	0.542783	-0.30499	0.1753	0.328332	-0.119431	-0.346981	-0.0861277	0.03535	-0.138432	0.228585	-0.133543	0.147379	-0.0602085	0.228105	-0.159723	-0.136103	0.237064	-0.221438	0.245654	-0.201437	0.238226	0.330499	0.0155668	-0.137078	0.152436	0.178035	0.242693	0.183637
55	0.0701011	0.0743466	-0.0359351	0.0252294	-0.130177	-0.0366656	-0.209339	0.139513	-0.105603	-0.114944	0.261212	0.0285045	-0.0379919	0.309428	0.145949	0.0617841	0.203608	0.0771735	0.0266351	-0.111539	0.226969	0.211503	-0.128783	0.0948715	0.0577835	-0.0566783	-0.00947307	-0.123138	0.129015	-0.15094	-0.0375308	-0.145923	-0.0263307	0.101619	0.0684199	0.0771967	-0.0463283	0.193292	-0.129638	0.23189	0.00848669	0.0941038	0.0594579	0.054747	-0.122536	0.0955577	0.0280612	0.190388	0.00482752
56	-0.0665818	0.277567	-0.0151772	0.0166646	-0.167251	-0.0982116	-0.260121	0.122671	-0.023429	-0.166703	0.0680783	0.194137	0.0280621	0.281802	0.137193	-0.0243875	0.393644	-0.0243536	0.00299498	-0.112001	0.0777235	0.110053	-0.116177	0.0262316	-0.0534409	-0.271992	-0.140043	-0.120376	0.0985003	-0.0332137	-0.03066	0.0388301	-0.0239771	0.068927	0.186322	0.00431468	-0.0206378	0.117278	-0.250854	0.163368	0.0404835	0.0559381	0.0886479	-0.0440137	-0.0337753	0.242912	-0.0127011	0.12354	0.119822
57	0.0467466	0.191156	-0.016263	-0.00199007	-0.0568246	-0.0441857	-0.233598	0.0559338	-0.0328434	-0.154415	0.0565388	0.103296	-0.0515378	0.282824	0.0802074	0.0538736	0.236865	0.044685	-0.0861901	-0.142387	0.189483	0.188558	-0.177457	0.0301873	0.117772	-0.119933	-0.0236525	-0.14782	0.00210854	0.0174134	0.0841489	-0.170202	-0.011667	0.0422773	0.142022	0.0358821	-0.135653	0.0953561	0.0620649	0.110651	-0.0374223	0.0983986	0.21959	-0.144185	-0.160157	0.00499256	-0.114295	0.194501	-0.0192486
58	0.0220983	0.103024	0.0990536	0.0634355	0.0610487	-0.100637	-0.294037	0.0597073	-0.0210018	-0.169375	0.142295	0.10443	-0.057543	0.120159	0.0743662	0.0814176	0.295068	0.171551	-0.0751943	-0.0915612	0.00679878	0.24445	0.00622607	-0.0571956	0.139195	-0.18949	-0.0585405	-0.0709447	0.0140993	0.00863771	0.17846	0.0075958	0.153499	-0.0685021	0.101924	0.0599144	-0.144116	0.120091	-0.118894	0.0553613	-0.0378251	0.146524	0.117343	-0.0204679	0.119147	0.00708637	0.0624752	0.124369	-0.00503919
59	0.0299355	0.17149	0.0427093	0.042348	-0.0740287	0.0218367	-0.0192556	0.0661635	-0.184976	-0.0776835	0.0209229	0.128165	-0.102191	0.188572	0.0304792	0.168121	0.286076	0.160602	-0.055749	-0.111589	0.0812835	0.0646407	0.021348	0.0624117	0.219	0.0366816	-0.176955	-0.0937594	0.00012403	-0.092614	0.0211681	-0.0968626	0.0137381	0.0515031	0.223675	-0.0590837	0.048912	0.0863498	-0.0709482	0.227563	0.167543	0.059731	0.154473	-0.0198397	0.0814944	0.0559136	0.0490533	0.162884	-0.0775862
60	0.0300391	0.0967651	-0.0287806	-0.0420957	-0.0351478	-0.144994	-0.140073	0.161659	-0.0934459	-0.151064	-0.0377791	0.156859	0.00410494	0.157616	0.0834311	-0.0799225	0.387869	0.0470215	0.0201305	-0.00725342	0.0318334	0.17406	-0.0668491	0.0848173	0.20744	-0.160618	-0.0323608	0.00504608	0.0749256	-0.0483397	0.0294677	0.00283426	0.0561303	0.127063	0.130209	0.0361201	0.0894165	0.0952199	-0.0313082	0.156426	-0.0173744	-0.0336813	0.133498	-0.0719087	-0.056435	0.20762	-0.0493319	0.132083	0.138344
61	0.111273	0.10953	0.0536074	0.0825542	-0.062697	0.0919906	-0.149852	0.192411	-0.0926478	-0.23878	0.0462747	0.0289805	0.0683371	0.303134	0.00775779	0.0421579	0.304793	0.0982987	-0.0214339	0.0662177	0.258445	0.158195	-0.0237979	0.0781608	0.132159	-0.114819	0.0196507	-0.152269	0.0325854	-0.207455	0.0645061	-0.175252	0.0328043	0.113149	0.0886338	-0.0603834	-0.147685	0.0153018	0.0466684	0.0923112	-0.0141488	0.0702374	0.275814	0.0601562	-0.0444028	-0.0990927	0.0648148	0.117409	0.014591
62	-0.00527754	0.288732	-0.0476753	-0.00962289	-0.0251251	-0.0925971	-0.00692451	0.0182204	0.0663146	-0.156473	0.193143	0.0777984	-0.009573	0.246828	0.0474505	0.125222	0.31001	-0.0554377	0.0954674	-0.307203	0.104288	0.165359	-0.0112165	0.0770463	-0.117485	-0.0937523	-0.160792	-0.267261	-0.0158524	-0.146909	-0.0349831	-0.0451683	-0.161255	0.111383	0.0801982	0.175242	-0.146356	0.0483727	-0.0745217	0.218046	0.19039	0.0156875	0.263165	0.116232	0.0594528	0.197184	-0.0932166	-0.0173443	-0.0278224
63	0.030291	0.336063	0.017398	0.0510289	-0.124564	-0.12758	-0.230998	0.0199267	-0.166356	-0.107836	0.100774	0.122502	-0.0953738	0.207256	0.0509135	0.102691	0.270948	-0.107865	-0.00198469	-0.211759	0.242512	0.212619	-0.128544	0.10058	0.121557	-0.0513742	-0.131538	-0.141969	-0.00567279	-0.15672	0.120518	-0.0679839	-0.103539	0.106877	0.0696496	0.0166824	-0.0819035	0.0402093	-0.0614401	-0.0510317	0.0618245	0.0910178	0.11774	0.106205	-0.0314597	0.134445	0.0358169	0.113753	-0.00273795
64	0.0218548	0.132559	0.00181399	0.00890196	0.00218053	-0.0770527	-0.000499344	0.00309373	-0.0638074	-0.0573111	0.109902	0.110556	-0.000269137	0.111473	0.0963615	0.135051	0.314257	0.056265	0.117919	-0.0948661	0.23571	0.162397	-0.00417304	0.103037	0.0678813	0.00499062	-0.0275297	0.0452487	0.0356333	0.115168	0.0546639	-0.216474	0.00990774	0.00402628	0.124589	0.055363	-0.0604781	0.236946	-0.000175847	0.0538741	0.184626	0.00835034	0.188838	0.0416882	0.0369172	0.0811326	-0.097656	0.0798215	-0.00484405
65	0.0896069	0.23018	0.136561	0.260471	-0.0149226	0.0322025	-0.139533	0.0707218	-0.164154	0.0281082	0.148852	0.106931	0.0920296	0.240617	0.0145236	0.0272803	0.125483	0.0248429	-0.207885	-0.128837	0.178076	0.285193	-0.0754831	-0.22149	-0.118474	-0.0737784	-0.0424507	-0.141291	0.0980393	-0.0714265	-0.0486239	-0.0798303	0.0217158	-0.12402	0.211344	0.0829377	-0.0560418	0.184831	-0.0425555	0.125044	-0.0799824	0.0563993	0.0987429	-0.0468159	-0.0583714	-0.00412143	-0.211419	0.205971	-0.171053
66	-0.00428047	0.189386	0.0225432	-0.0438345	-0.130585	-0.189296	-0.242917	0.20848	-0.0658793	-0.107965	0.104609	0.205373	0.00371307	0.281353	0.0597294	0.0550744	0.172206	0.151918	0.031394	-0.158487	0.0922465	0.205894	-0.0156227	0.162759	0.0346328	-0.156944	0.0664909	-0.167411	0.102581	-0.127883	0.0293346	-0.190407	-0.0762549	0.0817806	0.146163	0.057566	-0.258721	0.0574233	-0.11659	0.00517576	-0.0786069	0.0847345	0.186033	-0.0147478	-0.129099	0.0964989	0.0739477	0.184022	0.00742697
67	0.0453776	0.284502	-0.147574	-0.13463	-0.186397	-0.0776234	0.0367953	0.0775808	-0.114149	-0.268634	0.231695	0.176775	0.0829885	0.356057	0.252665	0.172196	0.316385	-0.0396813	0.0547322	-0.118597	0.185799	0.251849	-0.190609	0.061085	-0.0158162	-0.053872	0.0363367	-0.112799	0.11151	-0.182425	0.0414269	-0.314965	-0.0682774	-0.116026	0.0936406	-0.0246939	-0.0637271	-0.017792	-0.00821816	0.0460475	0.0827082	-0.00252768	0.190025	0.0131364	-0.0540297	0.261544	-0.0156217	0.220201	-0.0558427
68	0.0255585	0.235599	0.14409	-0.0293291	-0.103208	-0.026953	-0.0576094	0.129676	-0.123144	-0.00831816	0.138806	0.0544162	-0.00337303	0.342299	0.0168382	-0.0271684	0.299604	0.0233261	0.150467	-0.195871	0.16115	0.130765	-0.079197	0.157966	0.103877	-0.109944	-0.116257	-0.0618764	0.0526617	0.000131278	0.0314125	-0.204586	-0.0541929	0.065684	0.0938551	-0.0991956	-0.040594	0.170061	0.0618307	0.249042	0.119045	0.0692273	0.147752	0.267724	0.0707484	0.105988	-0.0592512	0.120837	-0.0676521
69	0.108255	0.253664	0.11036	0.0849343	-0.108425	0.109857	-0.209497	0.0697974	-0.14888	-0.159255	0.135497	0.0494092	0.162748	0.343963	0.106282	-0.0730542	0.207201	-0.141574	-0.0181371	-0.155829	0.120805	0.392338	-0.0764306	-0.0606033	-0.082568	-0.130957	-0.0955906	-0.0828294	0.00545523	0.0718699	0.0769757	-0.270609	0.0939152	-0.0721666	0.252274	0.138208	-0.148797	0.153231	-0.0781024	0.0221116	0.0876402	0.0955117	-0.00128527	-0.0411253	0.0260725	0.0593969	-0.0545972	0.16979	-0.0745078
70	0.0340762	0.25868	0.0761411	0.100596	0.020363	-0.0460511	-0.14105	0.0258189	-0.133259	-0.147208	0.144037	0.148841	-0.0218343	0.158178	0.143559	0.135612	0.289871	0.0498064	0.0503179	-0.0726871	0.207406	0.157803	-0.0241047	0.0482183	0.0564788	-0.00998867	0.0142661	-0.0875539	0.0110235	-0.0253481	-0.0113459	-0.0452933	-0.113569	0.0252936	0.127444	0.0371871	-0.16675	0.0962823	-0.033823	-0.036626	0.0295992	0.091803	0.229271	-0.0285979	0.0621562	0.0707097	0.106772	0.117837	-0.0848119
71	0.0620095	0.0834689	-0.038345	0.0158466	-0.0909242	-0.0101915	-0.212017	0.134117	-0.0871675	-0.126898	0.257533	0.0746246	-0.0429752	0.301683	0.130236	0.0607028	0.15315	0.0233234	0.0330597	-0.152128	0.203766	0.237986	-0.0948016	0.0391324	0.00528549	-0.0705287	-0.0238685	-0.108237	0.226139	-0.126862	0.00762484	-0.173421	0.0118542	0.0905316	0.133335	0.0784674	-0.0888761	0.173773	-0.0603356	0.214919	0.0253679	0.108101	0.0285989	0.0844218	-0.0795976	0.10431	0.0329832	0.176139	0.0169592
72	0.08751	0.248587	-0.0727628	0.0188484	-0.0190042	-0.0678981	-0.108414	0.0422689	-0.077092	-0.180338	0.0336675	0.186753	0.032674	0.167523	0.234959	0.044091	0.348132	-0.0521664	0.00190504	-0.127717	0.188909	0.140625	-0.0522109	0.140027	0.0616345	-0.106416	-0.118127	-0.0975579	0.0117599	-0.156758	0.0690212	-0.102118	-0.0611162	0.143624	0.10105	0.0599419	-0.0988808	0.113778	-0.093322	0.00526594	0.00137291	0.04086	0.166005	-0.0378531	-0.0031229	0.0740396	0.0422971	0.100452	-0.0695221
73	0.143789	0.301928	0.116385	0.0716108	-0.0580833	-0.206173	-0.0951855	-0.0217943	-0.0695663	-0.00430921	0.133844	0.120797	0.0287394	0.220574	0.00106965	-0.0128913	0.319972	0.00924954	0.143497	-0.0737435	0.162023	0.164258	-0.0450876	0.135006	0.0809081	-0.0348774	-0.0527744	-0.0714333	0.0831882	-0.0577381	-0.0869207	-0.149261	-0.0208662	0.0832567	0.205754	0.138989	-0.0896341	0.087603	0.0169608	0.0875689	0.106797	0.0450165	0.112805	-0.0704696	-0.0891684	0.255659	0.0110063	0.0313253	-0.0750436
74	-0.0890597	0.206575	0.150591	-0.0278124	0.0615138	-0.129347	-0.175474	0.0732495	-0.157171	-0.108131	0.0893882	0.141624	-0.0267523	0.170432	0.0560732	0.0624744	0.481136	0.103047	-0.0472758	-0.115583	0.0861791	0.0414171	-0.0332374	0.0767106	0.0475344	-0.131565	-0.16241	-0.166781	0.123399	0.0364148	0.0471711	-0.0026271	0.0155501	0.081531	0.233943	-0.00881516	-0.169872	0.0522816	0.077866	0.0993368	-0.0104561	0.0861568	0.0836522	-0.185712	0.0177488	0.102823	0.129593	0.115327	0.0801368
75	0.0698241	0.218936	0.108907	-0.0561169	0.00910857	-0.0910225	-0.0886066	0.108702	-0.0888548	-0.035048	0.088597	0.134667	-0.0214959	0.2586	0.0937136	-0.0268587	0.353244	-0.0264342	0.0574988	-0.0244197	0.217186	0.11478	-0.0421371	-0.108597	0.051423	-0.0307847	-0.0249895	-0.0178933	0.0814681	0.0460026	0.122395	-0.0838699	0.0428907	0.0506361	0.151461	0.0316939	0.0637518	0.0312158	-0.137658	0.120848	-0.051364	0.177853	0.105238	-0.0917476	-0.106538	0.0683428	0.0124458	0.0439052	0.0315919
76	0.122435	0.349075	0.0442539	0.0831964	-0.0701045	-0.137178	-0.0572567	0.0105712	-0.0983945	-0.0475292	0.133584	0.0374108	-0.0219325	0.137997	0.0577606	-0.00109883	0.37414	-0.10746	0.104589	-0.0845037	0.129755	0.107106	-0.0305629	0.207232	0.0436491	0.0547107	-0.0350635	-0.0347495	0.0534303	-0.0172983	0.0706569	-0.0730935	-0.0133233	0.0286805	0.220015	0.0595891	-0.0234948	0.105515	-0.0721994	0.0888612	0.0958969	0.0357104	0.0938746	0.0249314	-0.00695531	0.0962422	0.141028	0.0406119	-0.000366912
77	0.00145194	0.187889	0.0487333	0.0894192	0.0619051	-0.0678014	-0.0522646	-0.0105923	-0.0649616	-0.105537	0.162175	0.180029	-0.0515343	0.121437	0.0340687	0.0611638	0.290877	0.0807628	-0.0239727	-0.194293	0.073004	0.137245	0.0244008	0.11986	0.0749136	-0.0216785	-0.0867581	-0.0920313	-0.0757598	-0.216357	-0.00714412	0.00574284	0.0559722	0.179473	0.118212	0.110271	-0.0991372	0.0380636	-0.0552026	0.106558	-0.043787	0.066359	0.0603031	-0.0841071	0.108767	0.16627	0.0162159	0.0774772	0.00588174
78	0.0849658	0.224111	-0.119951	0.116575	0.107789	-0.0860227	-0.149014	-0.0533953	-0.107472	-0.111508	0.152402	0.129362	0.0331795	0.03532	0.0810366	-0.0304614	0.346766	0.126666	-0.0818644	-0.13465	0.0205298	0.149579	0.0535919	0.173024	0.21995	-0.0892628	0.00792453	-0.128207	-0.024577	-0.206868	-0.0118124	0.0421351	0.0723227	0.190795	0.0511732	0.0726619	-0.0817996	0.215063	-0.0343227	0.120438	-0.096945	0.0358545	0.0882138	-0.0588761	0.222672	0.054891	0.0979669	0.148181	0.103734
79	0.0524634	0.191427	-0.0777801	-0.0427316	-0.278425	-0.0873843	-0.213131	0.0811889	-0.0121796	-0.156493	0.143345	-0.077801	-0.0472456	0.27894	-0.0638378	-0.201518	0.264311	0.282037	0.0612096	-0.198899	0.197416	0.522692	-0.0382804	0.115795	0.128228	-0.130115	-0.339261	-0.130866	0.144489	-0.335466	-0.0150224	-0.206539	-0.0537953	-0.0406923	0.17229	-0.075471	0.062219	0.195837	-0.0789649	-0.0438672	-0.155408	0.136691	0.217518	-0.0258568	-0.0687928	0.107623	-0.0663549	0.315758	-0.151509
80	0.0384813	0.196765	-0.132295	0.0385848	-0.0527419	-0.0798182	-0.233694	-0.0229222	0.00691013	-0.0448721	0.082133	0.114364	0.0209539	0.319717	0.0574006	0.0496263	0.306935	-0.0339262	-0.0182552	-0.0538651	0.111123	0.198708	0.00155941	0.0107505	0.0781848	-0.163791	-0.00837089	-0.0985807	-0.00507326	-0.115261	0.0792031	0.0114668	0.0162142	-0.0298236	0.0685725	0.040084	-0.0782797	0.0483614	-0.0577133	0.192172	-0.0202985	0.0231141	0.0285209	-0.0484415	-0.0150796	0.117172	0.143408	0.0820404	-0.0457314
81	0.0678978	0.253246	0.0468854	0.0146624	-0.120988	-0.0446286	0.00297398	0.0277985	0.0231677	0.0135424	0.179214	0.191434	-0.0278922	0.296049	0.0890503	0.082602	0.234426	-0.0796169	0.0170283	-0.178898	0.226331	0.224487	0.0766973	0.0602312	0.0629058	-0.11475	-0.0969773	-0.134828	0.078472	0.0464325	0.0095034	-0.095751	-0.0714057	0.0727296	0.168507	-0.0952086	-0.0184939	0.146247	0.0129985	0.094222	0.0226819	0.0892247	0.00363589	0.159919	-0.0320132	0.0860802	0.00666936	0.0507522	-0.0257015
82	0.00889273	0.25468	0.014786	-0.106232	-0.151155	-0.04377	-0.129597	0.11648	-0.186769	-0.224572	0.201324	0.133896	-0.0546413	0.284071	0.11593	0.0723902	0.224377	0.100687	0.205227	-0.0296792	0.2445	0.230433	0.00168524	0.17686	0.00459668	-0.199265	0.0148556	-0.281411	0.164692	0.0171054	-0.0582256	-0.115061	0.0640003	0.165168	0.140192	-0.0143836	-0.0151762	0.01414	0.112404	-0.0587759	0.0622766	-0.0420113	0.135172	0.0342889	0.00131677	0.300753	0.0180455	0.14731	0.0992485
83	0.0871479	0.291458	0.0203122	0.0228427	-0.176248	-0.0150699	-0.119577	0.0229469	0.0284126	-0.0650854	0.113323	0.0477979	0.00112801	0.142055	0.122312	0.0325715	0.327399	-0.0893189	-0.0296535	-0.0999012	0.19474	0.211441	-0.0376339	0.062532	-0.0293189	-0.0962039	-0.0475128	-0.187137	0.0608119	0.0206242	0.00123589	-0.073761	-0.0561662	0.0799519	0.154374	-0.0297629	-0.0304336	0.117847	-0.0242495	0.0981293	-0.00170665	-0.0634929	0.110393	-0.0375663	0.00663532	0.0505602	0.069884	0.165036	0.0581427
84	-0.00780022	0.088445	0.0365837	0.0103598	0.0527327	-0.0375625	-0.0914823	0.0871954	-0.181583	-0.0878858	0.0458882	0.113347	-0.0899124	0.106231	0.0870723	0.0124654	0.45155	0.149954	-0.0259487	-0.0408082	0.00733232	0.180263	0.0082948	0.0718673	0.160218	-0.0832505	-0.193481	-0.0906982	-0.0154715	-0.164413	0.0518552	0.0341017	0.0674903	0.0368619	0.214786	-0.0129013	0.0321777	0.0125768	-0.00939543	0.172397	0.0764954	-0.0362451	0.0990185	-0.0905234	0.126239	0.134023	0.0987252	0.162102	0.0808003
85	-0.0154109	0.216737	-0.0162413	0.0300743	-0.040098	-0.173825	-0.0388198	-0.119582	0.0562197	-0.0747398	0.135843	0.00350883	0.0191753	0.0810572	0.0947223	0.207763	0.356627	-0.0248036	0.132356	-0.177291	0.0965404	0.189236	-0.10098	0.0763793	0.0774081	-0.0676034	-0.0868577	-0.101286	-0.0214458	0.0301892	-0.0638215	-0.0967333	-0.0959103	0.112477	0.177197	0.0933354	-0.0321707	0.221935	0.0561852	0.213091	0.158813	0.0911366	0.222114	0.0115065	0.0284488	0.152473	-0.0360752	0.0185862	0.0681986
86	-0.16735	0.0663377	0.0339033	0.0446928	-0.302986	-0.602932	-1.04958	0.762526	-0.470503	-0.365985	0.242006	-0.0469369	0.608692	0.475704	0.225081	-0.459746	0.4058	0.636543	-0.269993	0.0124584	0.0859163	0.683373	-0.477018	0.384738	0.567531	-0.316661	-0.398591	-0.148902	0.152438	-0.0565595	0.0412218	-0.382267	0.0926316	-0.146214	0.179068	-0.4088	-0.00325219	0.395214	-0.320711	0.134317	-0.5015	0.168059	0.278302	0.162589	-0.125868	0.535008	0.245667	0.321986	0.0978659
87	0.0212225	0.181642	0.0218658	0.0958244	0.0911632	-0.0933238	-0.133032	-0.0220041	-0.143877	-0.0878419	0.133533	0.1395	0.0445025	0.172862	0.129995	-0.066896	0.544853	0.0506837	0.000176996	-0.0933886	0.0215252	0.173477	0.150416	0.206329	0.114462	0.0605995	-0.0425552	-0.0248229	-0.0929359	-0.0234159	0.0134846	0.0530684	0.083562	-0.00647018	0.177055	0.0327474	-0.215258	0.116069	-0.0888384	0.150058	0.10758	0.0803862	0.0779169	-0.0383182	0.163771	0.0496353	0.190106	0.143047	-0.0402509
88	0.101142	0.260042	0.00746042	0.14004	0.00175386	-0.0921513	-0.125677	-0.0139859	-0.190188	-0.200385	0.113876	0.137987	0.0296491	0.12347	0.136092	0.039733	0.345348	0.0801384	-0.0497629	-0.0425377	0.050353	0.138359	-0.0231679	0.0716617	0.153722	-0.0971745	-0.00587016	-0.161263	0.00470913	-0.118536	0.0860764	-0.0320711	-0.0133133	0.110577	0.154271	0.000998985	-0.0752817	0.164928	-0.0201636	-0.108779	0.0589414	0.082723	0.209325	-0.0758576	0.0256469	0.188464	0.135492	0.116921	0.0342987
89	0.0107939	0.166123	0.0510532	0.000947845	-0.0560779	-0.021194	-0.143736	0.0507342	0.0327117	-0.0861299	0.121865	0.0535079	0.00181899	0.178435	0.0461731	0.00527717	0.323021	0.056602	-0.0223014	-0.108547	0.1002	0.150583	-0.0285087	0.0939392	0.138624	-0.0515883	-0.066382	-0.0164453	0.102614	-0.0385034	0.0179278	-0.0919446	0.0992453	0.0677599	0.204128	0.0358954	-0.0371404	0.101167	0.00763646	0.103884	0.0521554	0.113775	0.145232	-0.0664453	-0.0141212	0.104534	-0.00181096	0.12676	0.0233708
90	0.033635	0.328068	-0.00144055	0.172166	-0.193121	-0.0112542	-0.136586	-0.0386476	0.0115641	-0.0414091	0.191189	0.103015	-0.0834009	0.379057	0.0962806	0.0977014	0.250537	-0.0369943	0.0976899	-0.31179	0.311392	0.116826	0.0209809	0.0157794	0.0921782	-0.112602	-0.026295	-0.201438	0.129585	-0.102542	0.0405762	-0.099599	-0.130812	-0.0164913	0.003773	0.0613036	0.0350465	0.100129	0.03972	0.0109936	0.0122593	0.0577579	0.235499	0.102164	-0.0660111	0.135796	-0.0387511	0.103166	0.00195017
91	-0.0552346	0.236507	0.0813517	-0.0397736	-0.0552734	-0.207281	-0.150414	0.145059	-0.215679	-0.193008	0.158309	0.0606727	0.171754	0.284217	0.0477065	-0.107011	0.238606	0.190596	-0.0769376	-0.106172	0.0014706	0.329738	-0.122172	0.184055	0.209836	-0.294148	0.0186583	-0.189342	0.0685837	-0.0205513	0.0448739	-0.0886302	0.0520384	0.0298434	0.106881	-0.0546384	0.0404209	0.157792	-0.0229469	-0.163458	-0.0947911	0.102806	0.182031	-0.0278194	-0.0683361	0.250998	0.0250056	0.184691	-0.040745
92	0.135701	0.157285	0.0403641	0.0197984	-0.121683	-0.0640489	-0.147003	0.0998298	-0.0321652	-0.0191916	0.0735765	0.117309	0.000806185	0.158505	0.0605014	-0.0463555	0.233653	0.00383756	-0.0473985	-0.125369	0.142159	0.184882	-0.119409	0.105785	0.170836	0.0652928	-0.0356099	-0.0871037	-0.0064115	0.114425	0.168801	-0.0468934	0.03554	-0.0794095	0.287071	0.0700951	-0.040271	0.152762	0.027873	0.0879815	-0.018941	0.0643961	0.187458	-0.0416721	0.0172975	0.0508561	-0.0552874	0.225766	-0.039098
93	0.068525	0.299885	0.0506159	-0.0570189	0.00307797	-0.0272036	-0.108376	0.305536	-0.0876143	-0.0494669	-0.10843	0.0966759	0.186363	0.26106	0.0601008	0.0670867	0.214646	-0.00563787	0.11269	-0.0515777	0.0321525	0.0926592	-0.114623	0.0923067	0.0880301	-0.0045766	-0.0484567	-0.0606045	0.118166	0.0529609	0.184801	-0.136253	-0.0584478	0.233833	0.126225	0.134802	-0.00171014	0.0776742	0.0369421	-0.0431549	-0.0701018	-0.0083302	0.196991	-0.196945	-0.0374305	-0.0869725	-0.066181	0.19609	-0.00596453
94	0.0977983	0.22247	0.0516624	-0.011005	-0.106621	-0.103493	-0.255247	0.0654319	-0.0570594	-0.135634	-0.0335893	0.101301	0.160134	0.139749	0.104426	-0.0688142	-0.0489935	-0.0332172	0.0208764	-0.0803557	0.186385	0.271385	-0.042909	0.0982391	0.0343021	-0.106808	-0.031539	-0.0927328	0.123	-0.0646503	0.140226	-0.171001	0.170469	-0.00204292	0.0883592	0.168412	0.140313	0.160028	-0.150957	0.034273	-0.132933	0.0786932	0.0707326	-0.156157	-0.191725	0.230055	-0.168802	0.199918	0.0349347
95	0.124369	0.175992	0.0410238	0.021772	0.00608335	-0.0369735	-0.126345	0.082494	-0.0671834	-0.126327	0.119446	0.0437746	-0.0301975	0.130894	0.199166	0.0446897	0.364612	0.118257	-0.0852025	-0.0786967	0.0683618	0.218493	-0.00467102	0.121244	0.122425	-0.104745	-0.177145	-0.0182755	0.0344283	-0.149986	0.0204	-0.0625537	0.157458	0.121118	0.171054	-0.0364642	-0.0474665	0.031654	-0.0164608	0.131217	-0.029014	0.165148	0.236955	-0.0594351	-0.0168035	0.126609	0.0460463	0.17245	0.00999812
96	0.000377689	0.149978	0.00243837	0.130811	-0.168375	-0.199026	-0.277469	0.324199	-0.249672	-0.163378	0.124078	0.0966508	0.155359	0.271186	0.012335	-0.157984	0.214276	0.175931	-0.207484	-0.0715366	0.103211	0.468712	-0.1582	0.152279	0.102185	-0.290879	-0.125271	-0.130661	0.0758493	-0.143576	0.0249033	-0.111396	0.147888	-0.0641799	0.0387823	-0.103542	-0.0326219	0.163364	-0.176394	-0.0529141	-0.261993	0.0821769	0.278738	-0.028194	-0.0535234	0.235314	0.143632	0.199763	-0.0815146
97	0.138624	0.199226	0.129695	-0.0538766	-0.037879	-0.0586217	-0.13206	0.141096	-0.136185	-0.161891	0.0709637	0.172272	0.0398748	0.29631	0.109223	-0.0322797	0.316124	0.0494271	-0.0088953	-0.0832288	0.127897	0.214519	-0.0678028	0.105077	0.136525	-0.0909599	0.0267517	-0.0905293	0.0799265	-0.0335081	0.0651771	-0.0418592	0.072436	0.0942644	0.181519	-0.0132408	-0.0239001	0.16063	0.0199198	0.0481878	-0.0137915	0.0128474	0.18207	0.00166336	-0.0115176	0.159265	0.0497339	0.138386	0.0222315
98	-0.0110664	0.267422	0.0410901	0.0885374	-0.023375	-0.00146644	-0.157805	0.0864276	-0.216896	-0.128276	0.0221761	0.147295	-0.0417618	0.272869	0.145375	0.0958967	0.404084	-0.00643326	0.131019	-0.114196	0.095898	0.0767397	-0.00901771	0.131451	-0.0297983	-0.00332498	-0.0178093	-0.165781	-0.0356732	0.0463861	-0.0813315	-0.0726757	-0.0170805	0.121038	0.190756	-0.0197703	0.0458904	0.15931	-0.0761836	0.104946	-0.0199761	0.0269246	0.174399	0.0265286	0.0369136	0.113036	0.0547724	0.18295	-0.127325
99	-0.0205334	0.374525	-0.0665902	-0.0137268	-0.00207118	-0.15615	-0.105415	0.052131	-0.158687	-0.202099	0.0525277	0.0489321	0.075927	0.273267	-0.0388575	0.0717484	0.4334	0.156142	0.013562	-0.180971	0.176643	0.201427	0.0779497	0.0942361	0.116108	-0.188662	-0.235057	-0.155411	0.0245094	-0.152536	0.0286813	-0.10311	0.0752893	-0.04209	0.0732351	0.148916	-0.0234546	0.132295	0.0208416	0.164718	-0.0881588	0.0803563	0.101405	-0.0456426	-0.087392	0.0483563	-0.112513	0.0780988	0.0339368
100	-0.0667955	0.241485	0.032045	0.0559415	-0.0611405	0.00705286	-0.183681	0.189125	-0.175871	-0.148681	0.260856	0.183966	0.0119403	0.29031	0.105062	-0.0500406	0.187284	0.0237604	-0.209325	0.0401035	0.218453	0.22907	-0.16681	0.0286465	0.0742042	-0.0872813	0.000109232	-0.0883945	0.181376	0.00801188	0.0791999	-0.199445	0.0303334	0.0352672	0.168789	-0.0197428	-0.0392765	0.157727	0.0899204	0.259687	-0.121488	0.0121837	0.141416	0.121982	-0.0650083	0.115556	-0.168593	0.129736	-0.0897215
101	0.107529	0.261874	0.0403328	0.0340126	-0.0397199	-0.0787031	-0.0842347	0.163394	-0.181197	-0.135487	-0.014553	0.151249	-0.072235	0.340885	0.103903	-0.00142172	0.336525	-0.0426664	0.041884	-0.0840574	0.206491	0.11767	-0.0239158	-0.0318559	0.218769	-0.0767716	-0.114057	-0.21332	0.143907	-0.093687	0.0693321	-0.14799	-0.0610279	0.121396	0.181531	-0.0252479	-0.0444284	0.0856262	0.0399174	0.0611264	0.044161	0.068855	0.185567	0.0842796	-0.0461359	0.153843	-0.089356	0.072654	-0.00674698
102	0.0751386	0.224671	0.0401985	-0.0458863	-0.136791	-0.0873926	-0.0554166	0.109945	-0.0598941	-0.116695	0.0567561	0.184439	0.0173054	0.193517	0.0862623	-0.0125336	0.262485	0.0939015	-0.0452483	-0.160044	0.177405	0.275138	-0.0801673	0.0847588	0.140877	-0.0773057	-0.0146966	-0.146747	0.152943	-0.0973241	0.122402	-0.078911	0.0536671	-0.0248846	0.144829	-0.0201294	-0.0566543	0.126501	0.0204422	-0.0787094	-0.0074781	0.0799136	0.171303	0.0583148	0.0260215	0.134006	0.0424725	0.147514	-0.0484632
103	-0.0219277	0.134055	0.049192	0.0323871	-0.0792306	-0.0708989	-0.169321	0.063496	-0.0452814	-0.100702	0.143608	0.0064343	0.00795127	0.20787	0.0224069	0.0688341	0.404845	0.104863	0.0356291	-0.0949962	0.0948882	0.0985201	0.0277793	0.0901983	0.14212	-0.0525861	-0.0671167	-0.0723214	0.079073	-0.00620132	-0.0122413	0.0950129	0.0860512	0.0520081	0.22683	-0.0414792	-0.0609461	0.0929085	-0.010947	0.219262	-0.00534692	-0.00596424	0.0765943	-0.0647261	-0.0167529	0.146151	0.0141167	0.201435	0.0565976
104	0.0813068	0.231089	0.0203227	0.0298672	-0.0757884	-0.109008	-0.077565	0.103873	-0.111888	-0.0932833	0.104604	0.0508007	-0.0575831	0.249353	0.104027	-0.0976826	0.21875	-0.0241507	-0.00764055	-0.0311025	0.183769	0.227423	-0.0455427	0.0516897	-0.0151491	-0.0175087	-0.179823	-0.18574	0.133946	-0.0683425	0.00197191	-0.149278	-0.0323876	0.0546749	0.177838	-0.0875528	-0.0167544	0.109106	0.0353905	0.0451153	0.011514	0.0150212	0.199103	0.00624995	0.063312	0.0626207	-0.00474109	0.113122	0.0283936
105	0.0786265	0.186113	0.0149374	-0.0227897	-0.103348	-0.129029	-0.181117	0.0875595	-0.171221	-0.060619	0.0685612	0.0849217	0.0114742	0.101959	0.125515	0.0278469	0.436774	0.104067	0.0100688	-0.0262253	0.141004	0.199332	-0.0462641	0.0465304	0.167228	-0.0537152	-0.0704704	-0.107696	0.111208	-0.0854636	0.0499173	-0.0952084	-0.0117504	0.0519762	0.101052	-0.0110189	-0.0571729	0.193326	-0.0670721	0.00296541	0.0865356	0.0897099	0.127099	-0.0449247	-0.0482541	0.0618509	0.0918073	0.174831	-0.0615132
106	0.144945	0.142947	-0.0881655	0.0274521	-0.033856	-0.0619563	-0.0674954	-0.0946518	-0.0807111	0.0651812	0.234345	0.116098	0.0450588	0.182637	-0.0496876	-0.0373617	0.255775	0.0802093	-0.0438741	-0.00589389	0.0923931	0.0861151	-0.104716	-0.0213364	0.0112537	-0.0508612	-0.0668694	-0.0389672	0.0258499	-0.142371	0.0901912	-0.0448818	-0.0757464	0.055889	0.108818	0.107315	-0.0645015	0.146417	-0.0267146	0.167624	-0.056734	0.0155248	0.0959712	-0.0911113	0.00417488	0.0547426	0.0504537	0.155487	-0.0741061
107	0.0592546	-0.0624962	0.166313	-0.0836677	0.0502537	-0.128025	0.0329692	0.115397	-0.170331	-0.108012	0.0978096	0.0901184	-0.0647647	0.251361	0.0923004	-0.0184625	0.413622	-0.0794373	0.0616014	-0.0727291	-0.0242806	0.135023	0.030076	0.0909351	0.102732	0.081846	-0.00981841	-0.0961644	0.268678	0.0065673	0.0431496	-0.0890566	-0.103479	0.087282	0.0695848	-0.00851579	-0.0673547	0.079295	-0.116808	0.187618	0.0167137	-0.116168	0.189299	-0.00311358	0.0357622	0.0888079	0.115613	0.134721	0.0386537
108	0.00410818	0.148692	0.0972724	-0.0298432	-0.0638312	-0.165822	-0.176246	0.0830514	-0.137776	-0.122392	0.146239	0.0706077	0.0720921	0.212567	0.168987	-0.0993022	0.378988	0.105698	-0.0780779	-0.0353985	0.030506	0.141266	-0.0288225	0.119168	0.110402	-0.136654	0.0266339	-0.0521203	0.115967	-0.0491484	0.0409111	-0.087031	-0.0274677	0.0597045	0.0600994	-0.0201214	-0.0149433	0.0746305	-0.0422979	0.131657	-0.0774237	0.0713346	0.0829422	-0.0977066	0.0590615	0.235429	-0.0559288	0.170871	-0.0116562
109	-0.0410948	0.135676	0.0767843	-0.105973	-0.0248133	-0.0938674	-0.267339	0.0817494	0.0361492	-0.138349	0.144911	0.149531	0.0291469	0.229864	0.105201	0.036646	0.395603	-0.0160715	0.0171527	-0.126324	-0.0765088	0.177427	-0.0133332	0.0613948	-0.0493609	-0.111361	-0.07161	-0.220837	0.0844781	0.110537	0.0442015	0.0181469	0.180119	-0.021	0.1716	-0.113519	-0.101186	0.109601	0.011971	0.0804614	0.0730997	-0.0666385	-0.00288511	-0.0661348	0.0745103	0.188505	0.170696	0.164528	0.0593094
110	0.00854249	0.182248	-0.0224702	0.0372154	0.104701	-0.124825	-0.198372	0.0355954	-0.100078	-0.0713805	0.15321	0.186415	-0.0106262	0.170016	-0.00564772	0.0529742	0.28567	0.0225542	-0.0518236	0.0158378	0.0309273	0.16332	0.0284743	0.00182833	-0.0278032	-0.206533	-0.148278	-0.157333	0.0802252	0.0276989	0.163702	-0.049456	0.0231919	0.0961044	0.132235	0.0411641	-0.0534571	0.141827	-0.134478	0.0889891	-0.0151337	-0.0374519	0.0464212	-0.105799	0.248616	0.130733	0.0599421	0.0860572	-0.0103592
111	0.046682	0.187209	0.0407168	-0.0172534	-0.0941642	-0.11248	-0.0574248	0.267259	-0.298864	-0.211564	0.0885814	0.247659	0.0569461	0.457902	0.0416348	-0.112438	0.267359	0.0540473	-0.0448172	0.0201065	0.0828139	0.377191	-0.073811	0.0574435	0.0585625	-0.164431	0.00670197	-0.152415	0.133421	-0.141218	-0.00141175	-0.0820372	0.0254556	0.0257091	0.202707	-0.0591801	-0.0918898	0.0672732	0.0153138	-0.0032569	-0.0898026	-0.0322364	0.171219	-0.0320793	-0.0951775	0.224172	0.121804	0.23416	-0.0169059
112	0.108639	0.157629	0.0556306	0.0818196	-0.0142894	0.039501	-0.178721	-0.0838505	-0.201857	-0.0825196	0.123099	0.147313	0.112852	0.23873	0.0630229	0.0859647	0.486644	0.0984581	0.105373	-0.127656	0.193508	0.133051	0.0966335	0.13979	0.123364	-0.115801	-0.108647	-0.0650168	0.120734	0.0601608	0.0174669	-0.0203303	0.034199	0.174027	0.0261908	-0.063683	-0.0798064	0.0566295	-0.0900817	0.130931	-0.113645	0.161031	0.0210808	-0.116202	0.0462046	0.0772545	0.0193731	0.0257243	0.0903374
113	0.029087	0.31501	0.0203405	0.046997	-0.0744093	-0.065858	-0.142697	0.148976	0.000391202	-0.132627	0.0676431	0.096711	0.0665675	0.218548	0.025712	0.0336461	0.298043	0.100547	0.00760756	-0.102953	0.180713	0.116224	0.0379524	0.123222	0.0775131	-0.0327581	-0.044866	-0.124254	0.036907	-0.152896	0.0645774	-0.0773569	-0.0515841	-0.059015	0.160323	0.0234968	-0.148404	0.230647	0.00636592	0.112814	-0.0718773	0.0776969	0.0686794	-0.125754	0.0434937	0.0607406	0.0840477	0.219095	-0.0189095
114	-0.0314638	0.23654	0.0239239	0.166559	-0.108137	-0.042205	-0.0432825	-0.0190409	-0.0488541	-0.0497644	0.076353	0.142772	-0.106051	0.288373	0.0976199	0.0461283	0.378347	-0.123141	0.0276189	-0.148815	0.15591	0.234655	-0.020704	0.0125213	-0.0534052	-0.0548602	-0.098402	-0.0193588	0.0291426	-0.0686185	0.0633778	-0.13532	-0.0685368	-0.0337801	0.0784212	0.0799178	-0.00212314	0.186245	-0.0393224	0.086232	0.0751356	0.092721	0.185703	0.177853	0.0142234	0.13167	-0.0238889	0.111816	0.000125263
115	-0.0667396	0.126497	0.0589901	-0.00430448	0.0149495	-0.141403	-0.261071	0.0528123	0.0358446	-0.0977457	0.156575	0.111058	0.0278851	0.188611	0.0146392	0.0530225	0.377308	0.105045	-0.0603516	-0.164789	0.0219032	0.280876	-0.0202339	0.0567717	0.0980782	-0.0891944	-0.100604	-0.0609476	-0.00821764	0.0179596	0.107034	-0.0296885	0.200296	-0.0347903	0.258161	-0.0865808	-0.194442	0.120567	-0.0185221	0.131798	-0.00517101	-0.0131528	0.100317	-0.0749403	0.0726071	0.13625	0.139765	0.140401	-0.00569457
116	-0.0217439	0.295461	0.0356094	-0.031917	-0.122657	-0.272237	-0.179287	0.076708	-0.209972	-0.178209	0.0987147	0.149725	0.0513057	0.306778	0.180836	0.0412834	0.421006	0.048087	-0.113275	-0.108526	0.0397397	0.336526	-0.119887	0.0608467	0.125637	-0.282188	-0.105	-0.0515056	0.100142	-0.00277109	0.0617465	-0.0787947	0.0721283	-0.0615165	0.14558	-0.15803	-0.121412	0.0920565	0.030631	0.192927	-0.0734668	0.10146	0.140072	-0.00752793	0.0173383	0.226789	-0.0124755	0.122778	0.0103266
117	-0.0360466	0.115274	-0.011174	-0.0369495	0.0300792	-0.125599	-0.199826	0.258391	-0.0526303	-0.0953601	0.0998068	0.118845	0.0140966	0.281197	0.162023	0.0128487	0.394981	0.258936	-0.13354	-0.0119337	0.0708785	0.00184548	-0.0907666	0.0578854	0.0880026	-0.120277	-0.221731	-0.199629	0.111516	-0.0202327	0.120984	-0.00320582	0.0795806	0.0211294	0.149889	-0.11567	-0.0892602	0.180609	0.0646106	0.161439	-0.049324	-0.0126622	0.121105	-0.237788	0.0222679	0.272499	0.15139	0.201	0.11257
118	0.0829354	0.205468	0.045967	0.165285	-0.0730197	0.156466	-0.130821	-0.0616052	-0.100529	-0.145636	0.208478	0.0964381	-0.116905	0.226809	-0.180736	0.0388769	0.270302	0.0471688	0.143269	-0.165082	0.158117	0.0985347	-0.0762242	-0.0152379	-0.0361112	-0.11057	-0.110805	0.0327267	0.156909	-0.10581	0.0489385	-0.0888319	0.0194492	0.0448432	0.150362	0.0267263	-0.0464407	0.176947	0.020534	0.264124	-0.0274999	0.0698417	-0.0228807	-0.0206263	0.183763	0.142051	0.0853948	0.154421	-0.14855
119	0.0778589	0.166098	0.0665196	0.077424	-0.0524652	-0.0445458	-0.0915123	0.0504446	-0.0997898	-0.0537092	0.126678	-0.0267856	0.0368774	0.128614	0.0558994	0.00288909	0.521327	0.149341	-0.00388798	-0.137111	0.0819931	0.0946798	0.0151853	0.152074	0.0879179	0.0429318	-0.055495	-0.0708934	0.0111412	-0.027056	0.0364214	-0.0265709	-0.0997951	0.0782197	0.068681	-0.0227483	-0.0862707	0.173119	-0.109374	0.144027	0.0651708	0.00157113	0.128519	-0.0175853	-0.0100307	0.107994	0.186191	0.204635	-0.0286187
120	0.0463543	0.179105	0.112429	0.012134	0.0719013	-0.114926	0.189858	-0.0524618	-0.149416	0.0406757	0.206834	0.127476	0.0645481	0.29617	0.234423	0.00128938	0.269333	-0.0722946	0.0825301	-0.0880748	0.0559912	0.0501656	0.00735815	0.152939	0.00237887	-0.0349507	-0.0347072	-0.24761	0.162292	0.0367727	0.0987829	-0.101801	0.0577806	0.0845824	0.378347	0.0212026	0.0304337	0.0422711	0.166452	-0.0694732	0.0493025	0.156608	0.133213	-0.093924	0.0350264	0.148477	0.0684061	0.0620133	-0.0994142
121	0.0197683	0.138375	0.00530038	0.0151485	-0.11565	-0.118282	-0.171652	0.118082	-0.0743127	-0.106398	0.0447509	0.105334	-0.00670504	0.286083	0.125841	0.0128684	0.325536	0.157582	-0.18315	-0.124334	0.150272	0.0912093	-0.053068	0.131934	0.197743	-0.0345388	-0.147639	-0.0188666	0.218019	0.00374777	0.0653734	-0.0247096	-0.0221552	0.0890788	0.222391	-0.0167225	-0.167819	0.141823	0.0628822	0.079548	-0.0941941	0.0635914	0.139583	-0.156757	-0.0516454	0.0695586	0.113054	0.159182	0.019358
122	0.158826	0.110805	0.0513641	0.116927	-0.0128651	-0.181377	-0.0495976	0.0992574	-0.169319	-0.189324	0.0923368	0.101214	0.151039	0.16083	0.135064	-0.00836723	0.329868	0.117284	0.0953183	-0.112406	0.186624	0.319153	-0.168548	0.225825	0.0904851	-0.0687799	-0.233135	-0.159074	0.0444802	0.01481	0.00206562	0.00691955	0.121662	0.129235	0.170903	-0.186372	0.0312833	0.214194	0.00517288	-0.0341638	-0.109206	-0.0541161	0.179292	-0.182608	-0.0160955	0.307239	0.155771	0.143381	-0.0211492
123	0.0627727	0.206414	0.119393	-0.160775	0.00414498	-0.0362733	0.0140946	-0.0811036	-0.0918279	-0.156154	0.122108	0.125416	0.0857141	0.0882064	0.139061	0.0296186	0.396412	0.0689484	0.0467374	-0.173456	0.23232	0.150535	-0.0258972	0.166238	-0.0120628	0.117955	-0.054059	-0.131544	-0.00346253	-0.054269	0.140001	-0.115704	-0.154491	0.0704803	0.0186131	-0.0194183	-0.180934	-0.00311342	-0.150205	0.0117339	0.113294	0.0659988	0.120469	0.124031	0.0473563	0.214527	-0.10273	0.00748845	0.0460075
124	0.108028	0.216137	-0.00288796	0.0498336	-0.0173101	-0.0395235	-0.116477	0.0888171	-0.166596	-0.0857778	0.0899699	0.0912278	-0.0106178	0.134317	-0.00992797	-0.0278292	0.518515	-0.00428083	0.0864775	-0.0852659	0.150372	0.112592	0.0491299	0.309096	0.00681059	0.0517915	-0.064798	0.00979726	0.0640101	-0.00573982	-0.0382749	-0.00818813	-0.0796976	-0.0300525	0.137021	0.123783	-0.0945366	0.164164	-0.054689	0.0916113	0.143423	0.0330216	0.126748	-0.000336887	0.0844705	0.0769121	0.068548	0.152483	-0.0102424
125	-0.0752345	0.23778	-0.0260118	-0.0494376	0.0951326	-0.0820377	-0.143744	0.106814	0.00720031	-0.177764	0.167439	0.208311	0.0513002	0.27718	-0.0813677	-0.0981294	0.261959	0.0850367	-0.0890882	0.0136082	0.140152	0.116444	-0.034796	0.0452019	0.0812584	-0.183563	-0.0491417	-0.205255	0.137462	-0.150627	0.0867732	-0.216885	0.0245816	0.113333	0.0503955	0.133878	-0.236537	0.163806	-0.0125135	-0.0787727	-0.109521	0.0365458	0.0694024	-0.0424567	0.0743044	0.250431	-0.137914	0.153257	-0.0936104
126	-0.000790426	0.0873538	0.0224125	0.0083531	-0.00692022	-0.0780842	-0.130159	0.147781	-0.0648326	-0.150732	0.163144	0.0947677	-0.00453231	0.159928	0.217829	0.0516551	0.390003	0.0986028	0.0143416	-0.108325	0.13121	0.10496	-0.089679	0.0355684	0.188251	-0.12038	-0.104013	-0.166074	0.0496051	0.0614539	0.0699338	-0.0290744	0.111348	0.0314829	0.202186	-0.0545964	-0.0627125	0.119794	0.000594142	0.203376	-0.0200015	0.00628773	0.145293	-0.1412	0.0212191	0.175452	0.0882682	0.197227	0.0192268
127	0.0854441	0.199289	0.0504318	0.125736	-0.0952723	-0.0693623	-0.234731	0.19141	-0.148613	-0.0877814	0.108591	0.0736007	-0.0558527	0.153546	-0.00837958	-0.00215122	0.409422	0.133781	-0.00346854	-0.122424	0.222095	0.203858	-0.020189	0.0355929	0.134447	-0.00107369	-0.132254	-0.150266	0.107521	-0.0410361	0.00355704	-0.0366927	-0.0292889	0.0554113	0.129936	0.0860995	-0.204811	0.16888	-0.017668	0.165774	-0.0167981	0.0991374	0.182712	-0.0589444	0.00461958	0.069796	0.170357	0.159967	0.0384812
128	0.0499989	0.303007	0.125683	0.16137	-0.146669	-0.137393	-0.208154	0.187833	-0.31785	-0.22091	0.126433	0.170263	0.243293	0.302781	-0.00436826	-0.13976	0.276069	-0.00843021	-0.171303	-0.120122	-0.00129191	0.422274	-0.136656	0.0379088	-0.0170532	-0.0701466	-0.125508	-0.170959	0.11697	0.0500171	0.154819	-0.355889	0.0111512	-0.139675	0.153742	0.057332	0.00139377	0.0626045	-0.0778452	-0.129331	-0.112531	0.209803	0.0937454	-0.0095735	0.0108522	0.174817	-0.0743402	0.340462	0.0668926
129	0.0586482	0.160168	0.0326116	0.0814389	0.027004	-0.0119096	-0.104045	0.0889989	-0.189302	-0.0885105	0.121556	0.15294	0.0247982	0.115702	0.218438	0.0131832	0.388831	0.117284	-0.02682	-0.000983689	0.0629264	0.111717	0.020221	0.0794083	0.139054	-0.00636646	-0.0454342	-0.0471037	-0.0762189	-0.0286262	0.020157	0.0332683	0.0712278	0.0650594	0.181559	0.0111048	-0.0293147	0.0667686	0.0179581	0.154662	0.0156441	0.0326709	0.164774	-0.0687216	0.0313107	0.0493261	0.132159	0.184238	-0.0588003
130	0.0246736	0.117068	-0.0465605	-0.0293162	-0.0556981	-0.0752947	-0.0673045	-0.0138906	-0.175907	-0.117115	0.107912	0.0694706	0.0473354	0.118606	0.0839541	-0.0502521	0.22263	0.0388861	0.0257376	-0.160533	0.0621226	0.187125	-0.0300365	-0.0418985	0.0755518	-0.12863	-0.147306	-0.139319	0.0461939	-0.150631	0.0223042	-0.0827542	-0.028758	0.0842551	0.175233	0.026871	-0.08838	0.192563	0.016198	0.0535588	-0.116857	-0.00796904	0.127386	-0.179626	-0.0322072	0.117216	0.103827	0.194861	0.067241
131	0.0477671	0.201832	-0.0102211	0.124615	-0.0352122	-0.0472585	-0.0267942	-0.115119	0.0918962	-0.0532586	0.100219	0.0627046	-0.043968	0.255217	0.0797748	0.0642961	0.173222	-0.0953058	0.0601177	-0.128255	0.194587	0.237118	-0.0832008	0.0230344	-0.0358147	-0.0175813	-0.0763702	-0.120665	-0.0203907	0.0241183	0.0894784	-0.10075	-0.137328	0.0474572	0.131909	0.0830805	0.0132563	0.144553	0.0318845	0.149677	0.0604508	0.0531107	0.150961	0.0245822	0.00684267	0.03644	-0.0649799	0.113197	0.0284752
132	0.0230591	0.262711	0.0607429	-0.0321027	-0.0292703	-0.174162	-0.0933417	0.0749457	-0.0851573	-0.0262596	0.0514243	0.138775	0.0608707	0.344869	-0.00564978	0.014757	0.228053	0.098447	0.0557891	-0.138302	-0.0333394	0.152457	-0.121201	0.0392007	0.14571	-0.249617	-0.0983269	-0.111185	0.0945535	-0.15725	0.0753551	-0.121656	0.13933	-0.0999239	0.160502	0.00963421	-0.0477334	0.281109	-0.156012	0.00488964	-0.0211769	0.200446	0.0927422	-0.132689	0.088756	0.150684	0.21899	0.0434868	-0.0402338
133	0.0547655	0.170115	0.0315684	0.160315	-0.241826	-0.0894063	-0.138228	0.142857	-0.180178	-0.0540576	0.162269	0.167923	0.018137	0.265706	0.0556566	-0.0363467	0.10659	0.180195	-0.24505	-0.0322274	0.127093	0.311226	-0.126768	0.01713	0.0130715	-0.0666985	-0.0858122	-0.0793775	0.100672	0.0397817	0.110301	-0.119677	0.0325732	0.0307556	0.227463	0.118069	0.0693293	0.146729	-0.0324972	0.0762023	-0.064178	0.0279447	0.181173	-0.0643089	-0.0538522	0.0566861	-0.0983901	0.280192	-0.0338111
134	-0.24622	0.0693289	-0.00444829	-0.0366202	-0.123291	-0.384253	-0.688856	0.326507	-0.236289	-0.366094	0.186484	0.130251	0.245706	0.324747	-0.0365258	-0.122754	0.336325	0.439905	0.093687	-0.0438087	0.0827233	0.532551	-0.267824	0.286139	0.345806	-0.236609	-0.335128	0.00751803	0.0996387	-0.0972661	0.204654	-0.148097	0.196092	-0.154251	0.329071	-0.213614	-0.0313802	0.266922	-0.0368725	0.352261	-0.330452	0.125887	0.303868	-0.127868	-0.0336558	0.270255	0.1901	0.39833	-0.151702
135	0.0840593	0.225433	-0.0281488	0.0529815	-0.0340537	0.0227095	-0.00481732	0.0495327	-0.176228	-0.20697	0.0641666	0.0932465	-0.0432022	0.174279	0.121772	0.126899	0.346349	0.000957765	0.0314677	-0.16954	0.241276	0.130748	0.0652366	0.100514	0.111657	-0.107553	0.00479789	-0.13195	-0.00594549	-0.182291	0.0434705	-0.222717	0.0527975	-0.045388	0.0014661	0.0579875	-0.129042	0.0987573	0.032786	0.295146	0.106052	0.14688	0.131288	-0.08628	0.0288608	0.0412204	-0.0252191	0.124398	0.0347123
136	0.0752562	0.254379	-0.145489	-0.0176354	-0.214774	-0.231549	-0.157642	0.11937	-0.145418	-0.087413	0.171479	0.100417	-0.0612906	0.283949	0.19121	0.0704594	0.396326	0.0352049	-0.00907615	-0.208789	0.0779177	0.0567167	-0.0210446	0.143809	0.187625	-0.146687	-0.119118	-0.0149743	-0.0512012	-0.0576595	0.0389012	0.0321992	0.0553181	0.0801128	0.127872	-0.117026	-0.118736	0.184232	0.0539237	-0.0328872	-0.0360804	0.187156	0.186112	-0.0588826	0.0285612	0.235706	0.192488	0.0605925	-0.0768634
137	0.112424	0.277692	0.148062	0.104249	-0.227178	-0.167241	-0.213562	0.181653	-0.0173914	-0.215845	-0.0441108	0.285295	-0.214327	0.259232	0.0926296	0.026577	0.160317	0.0981759	0.021012	-0.144273	0.184454	0.0101709	-0.00874747	0.0885303	0.0266681	-0.0267431	-0.168823	-0.218803	0.23971	0.000610926	0.112079	0.084402	0.0508169	0.0828408	0.134448	0.0541048	-0.242417	0.0688615	-0.0675529	-0.0490634	0.0842351	-0.0597662	0.0372166	-0.00962592	-0.0278972	0.0849473	0.161161	0.180551	-0.0256435
138	0.000941947	0.154903	-0.0329615	0.0189282	-0.00238893	-0.051942	-0.148372	0.120404	0.00418598	-0.0689152	0.165464	0.0754127	0.00834986	0.204386	0.0976965	0.0233727	0.357064	0.122958	0.00822755	-0.126884	0.1641	0.167299	-0.0542907	0.0646075	0.0979525	-0.0818802	-0.0626703	-0.135714	0.0952393	-0.105911	0.00173515	-0.0754403	-0.0797141	0.082724	0.128131	0.0043589	-0.0442733	0.152595	0.00760081	0.128872	-0.00751876	-0.0372234	0.182345	-0.190897	-0.0603658	0.128665	-0.0194917	0.128225	-0.00690963
139	0.072712	0.301752	-0.0962835	0.0398535	-0.252799	-0.106792	-0.311284	0.195294	-0.222597	-0.299531	0.313353	0.169848	0.166644	0.329076	0.167567	-0.0513112	0.434843	0.195735	0.0974738	0.0467481	0.113346	0.282187	-0.132636	0.0462836	0.147153	-0.184796	0.0213057	-0.123189	-0.021654	-0.109189	0.233267	0.0398735	0.194774	0.145224	0.046447	-0.0487166	-0.0377256	0.297855	-0.0289327	-0.0415375	0.119551	0.097104	0.210527	-0.105021	0.0240446	0.0625055	-4.71e-05	0.258732	0.0237182
140	0.0723589	0.187864	-0.0758553	0.164957	-0.114723	-0.0857782	-0.109616	0.12012	-0.200921	-0.138481	0.0605795	0.0379051	0.0288372	0.178588	0.0504073	-0.0391232	0.243072	0.0119435	0.117494	-0.221543	0.018876	0.107484	-0.0963635	0.152922	0.0656037	-0.141372	0.171199	-0.233003	-0.032362	-0.110923	0.0285504	-0.026232	-0.0416211	0.0197539	0.187194	0.146055	-0.0903987	0.297225	-0.0812166	0.148824	-0.00738846	0.0880828	0.10315	0.0924934	-0.0052445	0.191281	0.0801155	0.162084	0.00816344
141	0.0356885	0.23142	0.244169	0.0538306	-0.0662829	-0.0700656	0.00976194	-0.00344864	-0.027218	-0.102108	0.0575515	0.166788	0.0834343	0.210131	0.15119	0.0648569	0.300148	0.0215824	0.00467855	-0.215523	0.126274	0.0670621	-0.0285086	0.050031	0.0609451	-0.010199	-0.0631779	0.0980781	0.131469	0.0637429	0.100993	-0.0950055	-0.0313463	0.00236975	0.155603	-0.0571887	-0.114657	0.177727	-0.0179631	0.17811	0.0552337	0.0168677	0.0550644	-0.070101	0.0370559	0.0802146	0.251734	0.133606	0.0721143
142	0.0241262	0.180849	0.0550044	0.0700019	-0.0189707	-0.178706	-0.0172886	0.170289	-0.0391696	-0.0100865	0.240904	0.131242	-0.00297417	0.175638	0.0156745	0.0662374	0.171954	0.10205	0.00199884	-0.225684	0.219001	0.236161	-0.0628055	0.163464	0.0501635	0.0229593	-0.0595177	-0.263212	0.0387694	-0.102384	0.00301817	-0.259718	-0.0344152	0.168148	0.129101	0.0133696	-0.0205207	0.0896358	-0.0734712	0.10305	0.11548	0.144885	0.261531	0.13946	0.0136421	0.0861049	-0.0267701	0.226526	0.0656549
143	0.0829176	0.16445	0.00568615	0.0598612	-0.0284311	-0.024681	-0.0275266	0.0922402	-0.0472323	-0.0468584	0.0896627	0.109719	-0.0211062	0.228532	0.140427	-0.00756103	0.405587	-0.0518774	0.0776345	-0.0678298	0.12837	0.085951	0.00305575	0.0193298	0.0334823	0.0120099	-0.0525167	0.0615263	0.0620116	-0.00482126	-0.0141089	-0.0617299	-0.0574658	0.112234	0.0919591	0.0511499	0.0273294	0.0759614	-0.0503258	0.160276	0.0511436	0.0907441	0.110511	0.00163669	-0.0317417	0.100203	-0.00216254	0.0759853	0.0144259
144	0.0133003	0.253845	0.143011	0.149385	0.0436632	-0.0792697	-0.202201	-0.064992	-0.121414	-0.162356	0.16215	0.163631	-0.0657407	0.230118	0.0490589	0.109114	0.418291	0.119595	-0.0729703	-0.149761	0.0791863	0.190859	-0.00756022	0.0330383	0.0249805	-0.206773	-0.202464	-0.17652	0.198748	-0.0557802	-0.0163473	-0.0582095	0.0843107	0.0486967	0.184805	-0.0885953	-0.0431369	0.232601	-0.122409	0.100877	0.0917003	-0.0443896	0.180926	-0.167426	0.0262095	0.10627	0.0447761	0.198257	-0.0303611
145	0.167391	0.229549	0.0860738	0.218947	-0.108035	0.0396775	-0.149962	0.0284585	-0.183454	0.00200888	0.0840802	0.0552916	0.0425126	0.146049	-0.0626372	0.0800857	0.302032	0.120512	-0.140399	-0.194614	0.0773108	0.230358	-0.0359426	-0.0968747	-0.0495009	-0.0258596	-0.103882	-0.093525	0.0640385	-0.0901296	0.0698186	-0.00596346	-0.0578682	-0.125603	0.112319	0.0783096	0.0152703	0.240358	-0.0926182	-0.00297081	-0.0278079	0.0665705	0.255792	0.0024139	0.170599	-0.0410111	-0.10982	0.240145	-0.0443055
146	-0.13877	0.32567	-0.0800888	0.0851138	-0.0693098	0.000834715	-0.286432	0.0733603	0.0118468	-0.190477	0.169606	0.107238	0.086142	0.322165	0.170463	0.0818669	0.378716	0.089144	-0.09702	-0.0469892	0.146928	0.122673	-0.0168862	0.09295	-0.0763861	-0.146218	-0.167681	-0.094082	0.0422346	-0.167313	0.101163	-0.115498	-0.0659723	0.106007	0.216282	-0.0492606	-0.170024	0.123949	0.0217925	0.187097	0.0917324	-0.0381272	0.283312	-0.233818	0.181766	0.107562	0.0528799	0.330564	0.2842
147	-0.0117533	0.122166	0.0596405	0.07101	0.111414	-0.114	-0.267662	0.0124403	-0.000770584	-0.110543	0.225366	0.100222	-0.0671525	0.148947	0.016255	0.132496	0.312846	0.071775	-0.0324213	-0.12597	0.0727585	0.134608	0.0482893	0.0489805	0.127749	-0.230645	-0.149154	-0.0834205	-0.00149706	0.0504233	0.100148	-0.0459669	0.100558	-0.0220139	0.171376	0.0351347	-0.102547	0.211262	-0.055453	0.140572	-0.00722662	-0.00961702	0.150209	-0.113811	0.0712254	0.0784901	0.0955003	0.161545	-0.0124828
148	0.146942	0.0521492	0.019346	0.0913377	-0.158484	-0.00940526	-0.230358	-0.0195779	-0.164912	-0.117099	0.0737884	0.078497	-0.0303568	0.183149	-0.0248469	-0.0231849	0.34683	-0.00784618	-0.135851	-0.0237436	0.145616	0.306046	-0.0909694	-0.0503189	0.034265	0.0198648	0.0122728	-0.00980171	0.0377182	-0.160215	0.206669	-0.115485	-0.0109994	0.039479	0.106223	-0.0793882	-0.180345	0.127228	-0.112967	0.0705068	0.0412051	-0.0263687	0.209261	-0.136844	0.0483797	0.0303063	0.00676576	0.309487	-0.0817371
149	0.1131	0.253509	0.0262595	0.0586161	-0.123407	-0.0714039	-0.0600898	0.0573321	-0.058218	-0.0599261	0.0994926	0.0678847	-0.0676544	0.184881	0.0600092	0.0541695	0.308548	-0.00203864	0.0505155	-0.129028	0.123947	0.175726	-0.120131	0.0905498	0.0801177	-0.0100923	-0.100032	-0.0652319	-0.0395826	0.0349712	0.117126	-0.105739	0.0399867	0.061052	0.186067	0.0135409	-0.0545601	0.0977901	0.020766	0.0917666	0.115464	-0.00171203	0.186545	-0.0421637	0.0201843	-0.0339433	-0.030915	0.0642018	0.0101797
150	0.103235	0.0712006	-0.013563	0.1353	-0.199902	-0.0243382	-0.320674	0.143695	0.0358721	-0.0453002	0.298987	0.044019	0.0591288	0.226766	0.0148178	-0.156788	0.182454	0.115752	-0.3288	0.0523036	0.215232	0.3923	-0.215169	0.0205329	0.0161498	-0.147266	-0.0101106	-0.0526133	0.0307611	-0.046015	0.0641777	-0.0323031	-0.0268658	0.0453214	0.232547	0.0734899	0.0543068	0.176302	-0.127166	0.234925	-0.116001	-0.0236873	0.199163	-0.0413752	0.00332744	0.065482	-0.12471	0.204949	0.065672
151	0.0978018	0.12129	-0.0155036	0.0612077	-0.0692016	-0.0739497	0.0309804	0.00602938	-0.00811083	-0.032864	0.129525	0.138488	-0.0887728	0.268933	0.0493711	0.0151969	0.503026	0.0139064	0.0684688	-0.0454315	0.134874	0.176592	0.0218296	0.244922	-0.00963864	0.0748824	-0.0433015	-0.0282979	0.00505558	-0.137218	0.000733755	-0.0316924	-0.106751	0.109998	0.0822359	0.0411928	-0.0165651	0.196195	-0.121627	0.0616563	0.158594	0.0446391	0.165618	0.0117983	0.0451133	0.104794	0.11323	0.0993818	-0.0100346
152	0.046695	0.127817	0.0523468	-0.00897198	0.0112479	-0.0374635	-0.0822404	0.0265161	-0.155244	-0.0795623	0.103603	0.0658452	0.0436191	0.153451	0.0115185	0.0602758	0.398046	0.00474928	0.0473601	-0.180104	0.158521	0.0664796	-0.0442619	0.152897	0.129827	0.0094537	-0.0494335	-0.0549402	0.00271371	-0.0697711	0.0302359	-0.0505756	0.0361202	0.0583071	0.180671	0.0669668	-0.043892	0.0941282	-0.0488904	0.159647	0.00247119	0.0802387	0.115809	-0.0791492	-0.00705957	0.100534	0.0208225	0.158884	0.0293093
153	0.0641103	0.157605	0.06463	-0.0123972	-0.0972457	-0.0617973	-0.0639786	0.225116	-0.265158	-0.0888231	0.0342319	0.0847228	0.0598643	-0.00876809	0.0445255	-0.00152703	0.384511	0.0926428	-0.0271892	-0.175424	0.105988	0.255801	0.0544575	0.0571509	0.0358091	-0.0876605	-0.18334	-0.138013	0.0254475	0.12597	0.111227	-0.0725559	-0.0376999	-0.00675634	0.0485849	-0.0572561	-0.12395	0.0930705	-0.00970567	0.0952962	0.00924625	0.0286279	0.161493	-0.185801	-0.00126088	0.106502	0.0106531	0.250766	0.0014219
154	0.0722088	0.0757522	0.0268919	0.072975	0.0105913	-0.120155	-0.115409	-0.0390141	-0.216952	-0.133311	0.0691793	0.114092	-0.0383079	0.232903	0.0498825	0.142818	0.385917	-0.00280822	0.077564	0.0479325	0.00250402	-0.00279071	-0.111685	0.154464	0.0705133	-0.177282	0.0691444	-0.209448	0.0555676	-0.238282	0.0851676	0.0147873	-0.0787187	0.136422	0.0909901	-0.0355662	0.0150033	0.11948	-0.101205	-0.0824506	0.110788	0.0650416	0.203695	-0.0891798	0.0520759	0.158776	0.0416496	0.0877419	-0.0807821
155	-0.0454077	0.233586	0.046239	0.00905454	-0.180715	-0.0429587	0.0482799	0.0940102	0.0255135	-0.186265	0.240572	0.177685	0.00459125	0.310991	0.0332093	0.0993093	0.182213	0.0655407	0.0548621	-0.330362	0.170688	0.0787488	0.0593694	0.100249	0.0927335	-0.139493	-0.113255	-0.139482	0.129302	-0.0371939	-0.0643876	-0.0696022	0.0308341	0.0886761	0.1042	0.0991543	0.0185303	0.0474002	-0.0052859	0.0992184	0.0957445	0.0961274	0.15211	0.0474054	-0.115022	0.0360482	0.124292	0.109541	0.0480528
156	0.00605588	0.224272	0.0153346	0.102034	-0.00348028	-0.08518	0.0702916	0.141491	-0.110292	-0.112088	0.0929087	0.134392	-0.0838852	0.186347	0.134612	-0.0229456	0.253548	-0.0860989	-0.0670259	-0.13668	0.182037	0.214016	-0.120106	0.168785	-0.0218461	-0.0741907	-0.0876087	-0.151248	-0.0333556	-0.0494646	-0.0370322	-0.107305	0.0158164	0.0611101	0.0317887	-0.00871297	0.0465419	0.103754	0.0295802	0.116353	0.0409526	-0.0629845	0.117413	-0.115107	0.0139817	0.191144	0.0281992	0.0753051	-0.0323223
157	0.0134033	0.316097	-0.0160061	-0.0710798	-0.0759832	-0.104668	-0.0957801	0.125693	-0.153443	-0.056866	0.113388	0.192535	-0.0186894	0.156265	0.156862	-0.0108174	0.261828	0.0846655	-0.0250877	-0.276332	0.240404	0.0699454	-0.0905489	0.066142	0.203895	-0.158805	-0.0312921	-0.240811	0.182244	0.136296	0.12456	-0.151951	-0.133235	0.0675985	0.043661	0.0668005	-0.0265017	0.0753063	0.096176	0.0783288	-0.0199409	0.0877202	0.175135	-0.0897178	-0.0558215	0.237625	0.0913586	0.119822	-0.049849
158	0.102665	0.162995	-0.0601157	0.0407694	-0.102464	0.0553618	-0.126681	0.0508357	-0.0647083	-0.153625	0.132404	0.116972	0.025957	0.139981	0.0848499	-0.0377342	0.262419	0.0171425	0.01993	-0.0506389	0.0857527	0.133609	-0.079774	0.00776673	0.0847734	-0.0838015	-0.0424802	-0.0917694	-0.0833455	-0.0226753	0.0442738	-0.0702347	0.00339842	0.119126	0.106236	0.110091	-0.151689	0.141304	0.0346554	0.155711	0.0312565	-0.0339098	0.148143	-0.13359	0.0236335	0.042021	0.0556374	0.155537	0.040362
159	0.0762472	0.247312	0.0995524	0.0168612	-0.0809931	-0.0403329	-0.182545	-0.0134048	-0.105165	-0.169104	0.279716	0.0781082	0.0784225	0.222475	0.133382	0.105942	0.28498	0.0404339	0.0454318	-0.22931	0.151265	0.10032	-0.0455232	-0.0628833	-0.00557771	0.0174021	0.0632816	-0.236782	-0.051461	-0.149088	0.0715286	-0.0837336	0.057661	0.146692	0.175375	0.108771	-0.107563	0.114534	0.0295404	0.00760581	0.0808349	0.0367078	0.216654	0.0173864	-0.0710236	0.158649	0.104953	0.156553	0.0406767
160	0.0222766	0.107992	0.167545	0.0294858	-0.00789319	-0.103048	-0.222484	-0.0369653	-0.0903309	-0.1112	0.0511374	0.127722	0.0040938	0.248896	0.0457345	0.0110991	0.307054	0.106034	0.0322179	-0.136842	0.0195739	0.194636	-0.0453687	-0.0255645	0.0822011	-0.161683	-0.0123774	-0.0555608	-0.0492297	0.0205763	0.10203	-0.0341559	0.0727947	-0.0138346	0.0576592	0.0911028	-0.0619811	0.0879794	-0.0986617	0.0809429	0.00792552	0.167753	0.111972	-0.0320672	-0.0359093	0.125538	0.0407095	0.124093	-0.0358668
161	0.110844	0.305246	0.0591178	0.0429277	-0.0885606	-0.0513502	-0.101413	0.179357	-0.16944	-0.0869493	0.182718	0.0604555	-0.0972219	0.228924	0.0745116	0.104127	0.302011	0.0778418	-0.0595353	-0.0123971	0.0671594	0.155015	-0.0491593	-0.0177717	0.0693932	-0.099906	-0.0619449	-0.115569	0.108862	-0.13433	0.135344	-0.0594893	0.104287	0.12721	0.0746787	-0.0307791	-0.0140619	0.177209	0.0513203	0.21645	0.006156	0.0151009	0.107873	-0.0816271	-0.0432322	0.110854	0.0632039	0.160489	-0.0276589
162	-0.0887162	0.306914	-0.066635	-0.0681271	-0.0745026	-0.0666271	-0.183699	0.12114	-0.0870954	-0.0148745	0.0633993	-0.0661985	0.0543051	0.258039	0.146376	-0.0428811	0.296253	0.0471697	0.124899	-0.0411756	0.157168	0.277581	0.01607	0.0968617	0.219288	-0.146724	-0.0141827	0.0615082	0.0513247	-0.11635	0.076891	-0.0637115	0.0037274	-0.0259918	0.251335	0.0063411	0.000317324	0.0514268	-0.0862851	0.154786	-0.0393306	0.0538125	0.150764	-0.242859	-0.0906869	0.0856047	0.00675746	0.043092	-0.110926
163	0.0106704	0.317553	0.0152659	0.0349027	0.000574512	-0.0736502	-0.139406	0.154487	-0.202553	-0.0209402	0.0738917	0.158848	0.0203879	0.282487	0.0751374	-0.0553349	0.38449	0.00690684	-0.0518114	-0.0417772	0.0925369	0.12362	-0.000924494	-0.0338519	-0.00412087	-0.14143	-0.128425	-0.135494	0.148749	-0.0124984	0.104318	-0.00486618	-0.0295634	-0.0601657	0.123621	0.0334323	-0.0800458	0.176857	-0.0727526	0.153386	0.0548997	0.093297	0.0673074	-0.0762273	0.174245	0.134142	0.0608279	0.0725468	-0.0173133
164	-0.0268564	0.206594	-0.00290054	0.108882	-0.0159293	-0.0877328	-0.118715	0.00574014	0.0732196	-0.00452507	0.0874866	0.0583566	0.0173204	0.219232	0.112745	-0.018066	0.352842	0.012948	0.0104655	-0.100555	0.162961	0.110881	0.00107745	0.099452	0.0203567	-0.137597	-0.0796972	-0.133606	0.0390595	-0.0109784	0.0499137	-0.100219	-0.0343973	0.0485013	0.18401	0.0275418	-0.114755	0.191166	-0.100742	0.192957	0.104676	0.0819134	0.00497757	-0.0763264	0.0655871	0.0953152	0.101203	0.137298	0.0767609
165	0.0594878	0.284488	-0.00477873	0.0695895	-0.126219	-0.106684	-0.0709274	0.0613442	0.0367802	-0.0588629	0.124701	0.121006	-0.0221235	0.228245	-0.00542187	0.116031	0.2614	-0.0171152	-0.044084	-0.205386	0.172724	0.189832	-0.0977829	0.0613024	0.0967303	-0.0420541	-0.0746248	-0.158392	-0.0877265	0.0589296	0.120481	-0.179713	0.0500457	0.16232	0.0702339	0.105338	0.0306934	0.183838	0.0525404	0.00547545	-0.0167258	0.0949449	0.23339	0.0976974	-0.00981785	0.0651304	-0.0731777	-0.0128906	-0.0825526
166	-0.049656	0.126825	0.0621511	0.0870739	-0.0182987	0.000771227	-0.051255	-0.0188512	-0.12128	-0.173227	0.153043	-0.0731127	0.0689614	0.143258	0.0492026	0.243269	0.446889	0.0320017	0.0687911	-0.132487	0.128628	0.136426	0.0179272	0.00663728	-0.0207526	0.0100447	-0.0351038	-0.0913608	0.0947069	-0.0263179	0.0189214	-0.074238	0.000972895	0.164561	0.102754	0.173158	-0.00231575	0.193021	-0.0767415	0.167664	0.0343959	-0.0970776	0.197205	0.245174	0.125827	0.0919268	0.00440383	0.0545356	0.0551199
167	-0.00333858	0.272859	0.0685454	-0.0771805	-0.0641747	-0.00654104	-0.147203	0.00816186	-0.0869973	-0.0773357	0.165723	0.155628	0.13977	0.254793	0.120092	-0.0632983	0.250064	-0.0125716	0.0587123	0.0839974	0.066357	0.333557	0.00118141	0.0865634	0.0866599	-0.103023	-0.129886	-0.178699	0.00835385	0.0253448	0.0110081	-0.0476544	0.0873925	-0.012067	0.18929	0.00102551	-0.0626651	0.0976662	0.00311809	0.00658209	-0.0557441	0.013921	0.0275569	-0.0851482	-0.0367656	0.0918226	0.230057	0.157441	-0.0515542
168	-0.0240638	0.10454	0.102919	0.0595674	0.0934777	-0.117833	-0.284826	0.0264882	-0.0232814	-0.133621	0.201848	0.081744	-0.0872151	0.19512	-0.0156927	0.121544	0.302731	0.061768	-0.0386853	-0.122266	0.0826996	0.151062	0.0264174	0.0603633	0.170567	-0.240838	-0.143641	-0.0918137	0.0207677	0.0133	0.0862201	-0.0648717	0.111661	-0.0226531	0.160161	0.00136458	-0.0915659	0.215086	-0.082539	0.137071	-0.0533225	-0.00533994	0.128587	-0.146136	0.074083	0.0923774	0.0377039	0.18318	-0.00661973
169	0.0334276	0.171148	0.0801152	0.0254487	-0.0306999	0.0293624	-0.0300443	0.137308	-0.0421104	-0.093879	0.0561891	0.189428	-0.0440403	0.199187	0.168524	-0.0080995	0.307238	-0.0142653	0.0208175	-0.132412	0.0625054	0.0372145	-0.0753568	-0.0136933	0.0645202	-0.00880648	-0.174902	-0.0660125	0.0358254	-0.0339888	0.0120962	-0.0719575	-0.046139	0.193298	0.15182	0.0866221	-0.013412	0.10994	-0.0965418	0.165179	-0.00804233	0.131647	0.0844247	-0.114947	0.00793139	-0.00261243	0.0162311	0.0753011	0.0197217
170	-0.0437645	0.246475	-0.0317145	0.117939	-0.120039	-0.0299583	-0.200426	-0.0331395	0.0965827	-0.041065	0.103908	0.0841402	-0.00686971	0.242335	0.0268956	0.0233165	0.176311	-0.0557094	-0.0121329	-0.2417	0.143802	0.21672	-0.0403331	-0.0319399	0.0628844	-0.0593706	0.0133491	-0.135737	0.075753	-0.00982562	0.0641208	-0.171489	0.120525	-0.0481649	0.226467	0.0654262	-0.051984	0.165434	-0.012877	0.226353	-0.00569935	0.0719681	0.199889	0.020522	0.0151948	0.0116984	-0.110193	0.15472	0.0711177
171	0.0210624	0.133257	0.0308609	0.121653	-0.139307	0.0348818	-0.169402	-0.0269973	-0.127017	-0.0350772	0.127414	0.236818	-0.117575	0.194111	0.0354297	0.0835004	0.276916	0.0387028	-0.0351301	-0.0528726	0.144897	0.209292	-0.0872004	0.112388	0.178602	0.0528301	0.120826	-0.13094	0.0349018	-0.0858363	0.0526246	-0.107867	0.0717214	0.124765	0.179588	0.12323	-0.0400581	0.0342165	-0.0593266	-0.000538927	0.0104079	0.0689469	0.197097	-0.0554361	-0.184038	0.138641	-0.00822219	0.273905	0.0518577
172	0.0268214	0.16729	0.0608514	0.10216	0.113779	0.080868	-0.128316	-0.00676812	-0.104526	-0.12854	0.121009	0.111725	-0.00604255	0.207412	0.0338004	0.0502064	0.452654	0.147894	-0.0292826	-0.160495	0.159492	0.117836	0.0203433	0.093705	0.220722	-0.0922563	-0.165014	-0.0739616	0.00655958	-0.118516	0.0389451	-0.0046865	0.0395298	-0.00225349	0.157069	-0.0298038	-0.190717	0.127467	-0.0138826	0.191282	-0.0432197	0.0888943	0.153786	-0.0292454	0.0357149	0.145607	0.0359585	0.16359	0.0132667
173	0.0831435	0.188422	0.0599348	0.0170967	0.00674375	-0.064233	-0.174476	0.0637325	-0.186401	-0.135275	0.119478	0.0406509	-0.0122166	0.288795	0.0781061	-0.120178	0.249725	0.0570475	-0.0618806	-0.184471	0.21694	0.194838	-0.107837	0.200807	0.158192	-0.0759408	-0.0291545	-0.200767	0.117906	-0.0534638	0.101781	-0.149064	-0.00692082	-0.0226473	0.198193	0.034655	0.0186073	0.126879	0.0184056	0.151956	0.0497616	0.186904	0.248338	-0.0947729	0.0904276	0.0767996	0.0488015	0.28577	0.0135755
174	0.00615062	0.168151	-0.0328464	-0.0155332	-0.174062	-0.0986003	-0.110223	0.118695	-0.221026	-0.264762	0.234765	0.0928173	-0.0761504	0.225127	0.145403	0.0525426	0.262612	0.170916	0.123237	0.0458498	0.23518	0.216578	-0.0450729	0.18188	-0.0222888	-0.200841	0.033345	-0.2162	0.138652	-0.0032204	-0.0687136	-0.0536771	0.0243365	0.182804	0.127521	0.00162271	-0.0222283	0.182957	0.0998245	-0.141002	0.0836955	-0.0339586	0.108866	-0.0580808	0.0358261	0.255516	0.0446875	0.1897	0.0995376
175	0.0414986	0.210517	0.0516121	0.114824	0.113113	-0.0251265	-0.134539	0.0555448	-0.108037	-0.0905708	0.159241	0.152393	-0.00710857	0.225842	0.0893909	0.0444968	0.409588	0.0924258	0.00054478	-0.0659943	0.10924	0.123334	0.0401694	0.0866338	0.117335	-0.0745412	-0.112301	-0.106498	0.137128	0.00643968	0.0634249	-0.0329698	0.102584	-0.000246085	0.193551	0.000299617	-0.100049	0.0870282	-0.109885	0.13741	0.118685	-0.0333002	0.0669352	-0.0370834	0.0853941	0.117861	0.0694778	0.103873	0.04029
176	0.0750758	0.237043	0.0548581	0.0994525	-0.14721	0.00163287	-0.027637	0.0285882	-0.139612	-0.0122928	0.0566204	0.113843	-0.0288679	0.10347	0.0223724	0.0218692	0.436408	-0.0259386	0.1191	-0.159801	0.0913993	0.111685	-0.0538691	0.219997	0.101749	0.0113531	-0.0879471	-0.0419642	-0.0403644	-0.0489517	0.077105	-0.0150612	-0.000310229	0.0733338	0.1838	0.120699	-0.0242024	0.211311	-0.0722909	0.170364	0.0497986	-0.129823	0.114717	0.0190592	-0.0712211	0.131338	0.0668093	0.167085	-0.085025
177	-0.0266069	0.297993	0.0165798	-0.0721432	-0.0241598	-0.0783431	-0.131045	0.0934169	-0.14429	-0.222175	0.126893	0.124818	0.0326751	0.334368	0.0632294	-0.0119857	0.279012	0.0804446	0.00356063	-0.0914277	0.00814922	0.148685	0.0660188	0.07473	0.0369456	-0.115759	-0.0834468	-0.206361	0.110061	-0.00119413	0.00715016	-0.0259479	0.00376195	0.107634	0.171039	0.0508981	-0.0013969	0.148567	0.0802278	0.0106147	-0.0574666	-0.0014165	0.0936297	-0.0381842	0.0647057	0.183107	0.028671	0.121261	0.0108669
178	0.00326874	0.24346	0.240617	0.0515085	-0.0687126	-0.0667112	0.00734242	0.0374049	-0.0516698	-0.0910832	0.0627654	0.180347	0.0873746	0.203002	0.141955	0.0792112	0.293092	0.0161571	-0.00452718	-0.229131	0.105815	0.053456	-0.0249417	0.062932	0.0477663	0.00717971	-0.075448	0.0862643	0.146974	0.0662867	0.0828314	-0.0810784	-0.0454758	-0.034418	0.139868	-0.0633548	-0.0992479	0.184314	-0.0377173	0.227997	0.0467402	0.00658722	0.0183468	-0.0798756	0.0407006	0.0838434	0.252878	0.136894	0.0428378
179	0.0764201	0.312581	0.137646	0.0316341	0.00710236	-0.190816	-0.137961	0.0594005	-0.158725	-0.168823	0.129542	0.0333633	-0.0280955	0.293295	-0.0807364	0.0740148	0.300997	0.0598492	0.00873902	-0.0678067	0.138299	0.198011	-0.0301296	0.0908686	0.120171	-0.0421768	-0.161974	-0.0475361	0.119085	-0.0831187	-0.0295538	0.0202081	0.0362807	0.0515798	0.11524	0.0471639	0.0377171	0.109547	0.0781685	-0.00436972	0.0240302	0.115508	0.0859007	0.00974714	-0.0732821	0.117346	0.0760688	0.226993	-0.0256029
180	0.0677649	0.138917	-0.0984512	0.196923	0.0216149	-0.0330089	-0.0843388	-0.0907468	-0.0598002	-0.0975083	0.0275345	0.0574161	-0.0987222	0.146239	0.151939	0.0419297	0.193917	-0.0554487	0.0745511	-0.149928	0.249579	0.284919	-0.16897	0.0954157	0.0347086	-0.0751457	-0.0801369	-0.19192	-0.101958	0.00412741	0.0257972	-0.0288491	-0.139716	0.00257651	0.175276	-0.00217344	-0.0659592	0.241715	-0.000850991	0.059064	0.113342	0.115111	0.273932	-0.0436779	0.00255311	0.180421	0.0813451	0.132115	0.00949283
181	0.0403245	0.0522416	-0.0272875	0.0786916	-0.0511957	-0.0832511	-0.0781155	-0.039987	-0.00905284	-0.114816	0.00539226	-0.00121995	0.11295	0.084515	0.166266	0.072568	0.440014	0.0312482	0.075547	-0.108843	0.146566	0.189794	-0.0290112	0.35111	0.072971	-0.0813372	-0.0891386	-0.0955001	0.135147	-0.0221067	-0.0199055	-0.100376	-0.123665	0.0683201	0.21972	-0.0904582	-0.0606745	0.163868	-0.124402	0.190978	0.125293	-0.0792246	0.0917075	-0.0652701	0.0253106	0.108636	0.0892537	0.0652151	0.0295984
182	-0.00894155	0.162832	-0.0311356	0.0637156	-0.0445456	-0.141911	-0.102252	0.0586287	-0.0694014	-0.156731	0.158721	0.119316	-0.0391409	0.192638	-0.00177256	0.049252	0.131303	-0.0278151	-0.0292126	-0.152067	0.132139	0.260493	-0.0873438	0.10778	0.0414943	-0.0728907	-0.0659658	-0.107709	-0.0775636	-0.106983	0.0401863	-0.0860422	0.0232624	-0.0568207	0.130691	0.0784078	-0.0574155	0.184518	0.0269296	-0.0186974	0.0373053	0.156039	0.25339	0.0232127	-0.0272108	0.18873	-0.119821	0.141897	-0.0761837
183	-0.0334282	0.227862	0.00737504	-0.0631619	-0.0734425	0.0684393	-0.198077	0.0321658	-0.141301	-0.149241	0.128007	0.117155	0.0065373	0.224703	0.0733317	0.0754915	0.132232	0.166247	-0.0573863	-0.165125	0.0634549	0.0521793	-0.00291304	0.0309208	0.0870002	-0.0511563	-0.0391542	-0.240719	0.125968	-0.0402415	0.0811022	-0.0164123	0.0940117	0.00299678	0.205794	-0.0116363	-0.0734728	0.166224	-0.0837028	0.0522419	0.067243	0.0172444	0.100226	-0.023515	-0.0397749	0.157882	0.0948108	0.0388321	0.0670732
184	-0.00809814	0.181964	-0.00102758	0.0557362	0.0147854	-0.0616615	-0.0859288	0.0751698	-0.099478	-0.0206237	0.123021	0.0991023	-0.00917085	0.247951	0.0755337	-0.00159401	0.409222	0.113333	-0.090755	-0.111996	0.135875	0.127806	0.0748721	0.0416278	0.00999855	-0.117576	-0.143918	-0.157009	0.104075	0.0424502	0.0771169	-0.026252	0.0607849	0.0787782	0.114359	0.0408788	-0.0501628	0.0966619	-0.0344457	0.082154	0.0619588	0.0192475	0.0376326	-0.0694119	0.130261	0.187245	0.0567295	0.0855603	0.0347277
185	0.0369341	0.231223	-0.109125	0.18053	0.0129205	-0.0256843	-0.152392	0.098021	-0.0371328	-0.0608103	-0.0331174	0.0616724	-0.00563517	0.280445	0.0399113	0.0279567	0.155346	-0.0821998	-0.0590579	-0.141358	0.0470469	0.201332	-0.0990649	-0.0404696	0.0137989	-0.11586	-0.0112384	-0.155975	-0.0147207	-0.0557715	0.0720409	0.0222314	0.0744612	-0.00650515	0.131829	-0.0198979	0.0136971	0.14132	-0.032541	0.216315	0.0694056	0.0452294	0.129068	-0.136059	0.081913	0.0259438	0.135335	0.205239	-0.092362
186	-0.00827882	0.178225	-0.0244587	0.0265277	-0.0843914	-0.125737	-0.326105	0.2588	-0.295755	-0.2434	-0.00437299	0.12699	0.147207	0.254229	-0.0434055	-0.0325001	0.232213	0.0886519	-0.122684	-0.0477753	0.165398	0.38114	-0.211889	0.142058	0.187111	-0.0978434	-0.0176625	-0.0717168	-0.00711621	-0.0296143	0.257182	-0.168254	0.0376843	0.0481778	0.173437	-0.118566	-0.19144	0.158635	0.0455918	0.0534894	-0.0853942	0.0951887	0.225046	-0.148363	0.12543	0.14681	0.0170999	0.255711	-0.0750099
187	-0.0144915	0.149424	0.0153835	0.0459742	0.0590802	-0.0402267	-0.112877	-0.0110839	-0.113803	-0.0568321	0.129813	0.0991135	0.0245614	0.129963	0.0999962	0.0239476	0.454962	0.0228601	0.0527742	-0.121869	0.0432395	0.155668	0.0571408	0.217014	0.120876	-0.00418859	-0.130843	-0.0671252	-0.0490717	-0.0120751	0.0428572	0.0443625	0.0835826	0.0340514	0.159365	0.0872245	-0.0828552	0.122991	-0.00258285	0.110606	0.0387068	-0.072855	0.0971325	-0.0630116	0.0412646	0.10711	0.118292	0.203798	0.0156907
188	-0.0594031	0.289319	0.00340519	0.0461487	-0.0318071	-0.0847929	-0.0471111	-0.0568214	-0.124455	-0.141834	0.260044	0.091767	-0.0308296	0.146265	-0.0409654	0.0448238	0.348504	0.0663214	0.0570115	-0.0773395	0.12795	0.124075	-0.0148441	0.00555374	-0.0266111	-0.103507	-0.0856869	-0.0608367	0.134054	-0.0345294	0.0361911	-0.00247781	-0.0295829	0.0649488	0.0936851	-0.0878203	-0.040408	0.0504807	0.0173849	-0.0196277	0.127742	0.00944431	0.0580115	0.000688464	0.101615	0.10758	0.139463	0.191599	-0.0350558
189	0.147366	0.26302	-0.0138902	-0.0178635	-0.0894087	-0.0455926	-0.155611	0.0852337	0.0100173	-0.122282	0.132121	0.133231	0.0831917	0.322019	0.133958	0.0786573	0.299709	-0.0518711	0.0512251	-0.139058	0.110319	0.236444	-0.0269197	0.00306291	0.0610551	0.0373264	-0.0866143	-0.144423	-0.00898832	-0.131909	-0.0359818	-0.114733	-0.0855514	-0.0849741	0.11031	-0.0631684	-0.149259	0.108262	0.0777506	0.094172	0.134073	-0.0340388	0.191817	-0.0655569	-0.0766244	0.127606	0.0499351	0.303066	-0.163292
190	0.0505933	0.10107	-0.131246	0.0427737	-0.00112548	0.0712397	-0.0783972	0.0532635	-0.127673	-0.136021	-0.0305995	0.0324698	0.101942	0.351041	0.137736	0.0365088	0.425616	0.108122	0.0523993	0.0424116	0.131494	0.0691611	-0.0151919	-0.0373638	0.280842	-0.21019	0.00420742	-0.155529	0.018263	-0.0222705	0.00283174	-0.0412952	0.0487321	-0.0867475	0.192283	-0.166907	-0.0201004	0.130205	-0.151554	0.0780981	0.0933548	0.135101	0.262677	-0.254437	-0.0197596	0.258896	0.0554258	0.072749	-0.121609
191	0.0597663	0.256344	-0.1625	0.102599	0.0348624	-0.083995	-0.111313	0.0167988	-0.0942402	-0.0729244	0.144263	0.149634	0.079494	0.111635	0.0691266	-0.00996306	0.295558	0.0889922	-0.109251	-0.124275	0.0211501	0.220426	0.116533	0.14401	0.0992543	-0.082088	-0.101407	-0.020504	0.0356027	0.0434529	0.0169497	-0.0405358	0.106562	0.0961372	0.121414	0.0848778	-0.121159	0.218252	0.0233827	0.0444984	-0.0919963	-0.02344	0.130149	0.0470173	0.16249	0.141631	0.12581	0.160771	-0.00892658
192	0.179234	0.239215	0.0445013	0.0790405	-0.0723909	-0.0924997	-0.138993	0.0316093	-0.151912	-0.107409	0.0545883	0.0506338	0.0277981	0.140386	0.0782598	0.0378147	0.335533	0.0351721	0.019287	-0.126909	0.174972	0.19451	-0.0833007	0.105492	0.0865628	-0.0176086	-0.115355	-0.0106716	0.0326819	-0.101253	0.00916992	-0.0049746	-0.0328879	0.0465246	0.138671	0.0149366	-0.0132953	0.149233	0.0172818	0.14612	0.0609086	0.066971	0.189942	-0.0200461	0.0124499	0.144545	0.0616441	0.152187	-0.00434089
193	-0.0117946	0.219847	-0.0630251	-0.00199579	-0.0991856	-0.0874264	-0.131677	-0.00643135	-0.0577171	-0.113632	0.0938865	0.124183	-0.0107806	0.113452	0.0614944	0.0652209	0.411713	0.0940629	0.0737137	-0.0956778	0.152734	0.151893	0.00898595	0.113164	0.122274	-0.00133902	-0.0708923	-0.0734376	0.02508	-0.00702354	0.0568822	-0.0970051	0.018508	0.00672786	0.11782	0.0527558	-0.0414305	0.198856	0.0388532	0.177204	0.16471	0.147488	0.15804	-0.0537679	0.112417	0.0485373	0.0059666	0.134128	0.0752908
194	-0.073531	0.222257	-0.0127769	-0.031146	-0.0195286	-0.0727802	-0.0838136	0.114021	-0.170186	-0.00540095	0.0798558	0.129187	-0.0884253	0.306761	0.119976	-0.0994598	0.324656	-0.0244938	-0.0486146	-0.0855771	0.0714275	0.0842091	0.0160651	0.0838696	0.101939	-0.117474	-0.141445	-0.08156	0.0250172	-0.0862485	0.127004	-0.00907623	-0.0901225	0.0691103	0.0512741	-0.0311431	-0.0602469	0.110529	-0.0926828	0.238197	0.0624676	0.044222	0.15926	-0.0801483	0.0549698	0.09317	-0.215602	0.147767	0.0170347
195	0.00427119	0.0975719	0.170263	0.00429418	-0.039045	-0.12051	-0.182612	-0.105541	-0.0863399	-0.135744	0.101248	0.134226	-0.0188672	0.24552	0.0460729	0.0671999	0.299119	0.0997379	0.0418229	-0.105139	0.0393732	0.208063	-0.0388172	-0.0675668	0.101823	-0.21141	0.00698169	-0.0964675	-0.0322065	0.0220775	0.113221	-0.0483231	0.0677839	-0.026272	0.0704684	0.101152	-0.0592468	0.0543839	-0.0849081	0.0610464	0.010469	0.163511	0.117608	-0.0993567	-0.0199347	0.126813	-0.0306444	0.123874	0.00889661
196	-0.0220979	0.244265	0.0200891	-0.0806582	-0.167625	0.0735442	-0.0108698	-0.0135509	0.0656853	-0.17511	0.186339	0.125742	-0.00874821	0.21859	-0.048913	0.139949	0.225032	-0.00940311	0.174022	-0.258087	0.069862	0.0877786	0.0555351	0.110054	-0.112794	-0.086826	-0.0953214	-0.164483	0.227079	-0.0268761	-0.0895657	-0.0270717	-0.290757	0.0673741	0.134161	0.195757	-0.0933508	0.180328	-0.0308027	0.156892	-0.00696878	-0.165699	0.0364315	0.0524395	0.174435	0.158576	-0.0544732	-0.0298152	-0.0161791
197	-0.0124093	0.283027	-0.0103956	0.0280397	-0.00259578	-0.071863	-0.0638754	0.12003	-0.177465	-0.030341	0.152289	0.146843	0.000807414	0.24973	0.0420882	0.0117042	0.367326	0.0517854	-0.0488389	-0.111132	0.1206	0.138911	0.0351312	0.100501	0.0159924	-0.0548795	-0.201028	-0.0916421	0.0511607	-0.0174874	0.0541889	-0.066572	0.0193075	-0.0727987	0.124066	0.0920769	-0.00264965	0.18312	-0.0471067	0.176874	0.0757763	0.104736	0.0882889	-0.0909936	0.153876	0.126946	0.00412216	0.114058	-0.0386576
198	0.162876	0.0799707	0.110682	0.0452109	-0.13409	-0.183752	-0.237693	0.183328	-0.0170909	-0.0554268	0.0712663	0.050554	0.128821	0.12634	-0.0138836	-0.053637	0.220532	0.223948	-0.0709086	-0.0245384	0.121713	0.281653	-0.188633	0.145416	0.163169	-0.0764973	-0.064436	-0.0972816	0.0648362	0.0959963	0.233926	-0.0433998	0.16476	-0.012161	0.236533	-0.0138781	-0.0832746	0.164782	0.0814064	0.127792	-0.148749	0.141471	0.193591	-0.185088	0.111953	0.187199	0.08465	0.153679	-0.00466775
199	-0.109527	0.19453	0.0377798	-0.0361128	-0.0666415	-0.0566445	-0.172974	0.163263	-0.0752048	-0.0237315	0.0445584	0.0921478	0.116471	0.322608	0.0337008	-0.0581711	0.395389	0.00894458	0.0406559	-0.0789433	0.234375	0.128998	-0.0948707	0.192958	0.139594	-0.0910762	-0.13929	-0.0990381	0.0669148	0.0101867	0.153036	-0.135876	0.0148705	0.0600566	0.135457	-0.0785105	-0.0495604	0.241013	0.00837568	0.242079	0.0830855	0.0783051	0.0624512	0.081576	0.00801142	0.106591	0.0377292	0.221621	-0.0106145
200	0.00485168	0.276913	0.0374786	-0.198731	-0.0489586	-0.153298	-0.120794	0.0559366	0.0353761	-0.157355	0.075006	0.046485	0.0464282	0.137643	0.256735	-0.143723	0.33995	0.0198634	0.0677417	-0.0695236	0.0117494	0.181008	-0.124834	0.0243647	0.206627	-0.13925	0.050349	-0.22224	0.280698	-0.0922388	-0.0346575	-0.165779	0.095808	0.0168779	0.256792	-0.0295577	0.0808341	0.117744	0.0271446	-0.108172	-0.0375911	0.110846	-0.0542875	-0.0021466	-0.151686	0.340144	0.0163812	0.153822	0.0123842
201	0.0178883	0.250701	0.0334128	0.0359436	0.0196519	-0.0955734	-0.175103	0.110322	-0.0351562	-0.0999382	0.105337	0.139687	0.0733354	0.22845	0.108969	0.00737073	0.383652	0.0501635	0.0162105	-0.15074	0.225095	0.22128	-0.0182081	0.129205	0.110868	-0.1252	-0.0356906	-0.166522	0.0666855	-0.130193	0.0759584	-0.0973206	0.0447071	0.116614	0.125296	-0.0792812	-0.0357743	0.0558964	-0.109944	0.0164992	0.000728873	0.0318407	0.103286	0.0650296	-0.00243245	0.108787	-0.00991654	0.141217	0.0471566
202	-0.0733011	0.229661	-0.0448656	0.0749835	-0.0874782	-0.109432	-0.178742	-0.0298525	-0.183407	-0.102927	0.0922166	0.0122746	0.0348983	0.303034	0.0765008	0.0229378	0.312167	0.0823888	0.166374	-0.111773	0.173082	0.230644	-0.129336	0.0477542	0.104359	-0.100026	-0.19717	-0.0543983	0.221911	-0.0751968	0.134552	0.0248456	-0.0634869	-0.0216142	0.144579	-0.00486166	-0.0533469	0.104505	-0.110779	-0.0351411	-0.00479778	0.126991	0.0960554	-0.096168	-0.0836358	0.203483	-0.0274362	-0.0425518	0.018595
203	0.0181975	0.151907	0.0411	-0.000624428	0.00948494	-0.0744492	-0.141686	0.0507224	-0.000868753	-0.0231694	0.109229	0.142065	-0.0506293	0.13022	0.0578623	0.00899234	0.303107	0.0381306	-0.0678525	-0.0526062	0.088183	0.103287	-0.0823706	0.105048	0.0959712	-0.0520685	-0.0676202	-0.131213	0.00700541	-0.15025	0.0285436	-0.0507078	-0.0257644	0.104317	0.107563	0.0913916	-0.0811037	0.116465	0.00992268	0.0854425	0.0463324	-0.00103777	0.11623	-0.15228	-0.0177461	0.122435	-0.072044	0.175229	-0.0138961
204	0.038311	0.1567	-0.0997835	0.00157909	-0.170056	0.0521237	-0.171324	0.191258	-0.0730973	-0.0910672	0.108798	0.0982684	-0.0122031	0.204474	0.0776614	0.126473	0.231728	-0.107125	0.0924627	-0.088494	0.372081	0.182414	-0.0684665	0.18558	0.168902	-0.0982436	-0.115868	-0.0833765	0.0418804	-0.103443	0.157982	-0.152439	-0.0456835	-0.0156412	0.18879	0.0218143	-0.00944938	0.21776	0.00853185	0.0475951	-0.0172277	0.119523	0.147284	-0.0657038	-0.012815	0.094166	-0.00678416	0.143188	-0.0720909
205	-0.0283397	0.214569	0.204505	0.0173682	0.0948656	-0.172188	-0.227086	0.148373	-0.250476	-0.225704	0.15175	0.130358	-0.0889297	0.265826	0.0784018	0.000324466	0.161838	0.0917902	-0.0147778	-0.14846	0.0398863	0.199199	-0.0376188	-0.115986	0.0913482	-0.140246	-0.108037	-0.282203	0.125827	-0.135672	0.140186	-0.111641	0.0113684	-0.0432131	0.109628	-0.0219188	-0.147276	0.0568489	-0.154446	0.00833592	-0.0311885	0.0547602	0.161408	-0.151809	0.160605	0.202883	0.0658897	0.144843	-0.0389469
206	-0.00612691	0.144921	-2.47e-05	-0.00175712	-0.0578229	-0.19736	-0.220737	0.221091	-0.136394	-0.136918	0.0765933	0.157048	0.0192569	0.240865	0.0401806	-0.0631971	0.332272	0.097363	0.0111099	-0.0234095	0.116249	0.189196	-0.0768646	0.0742122	0.0674733	-0.139839	-0.0233609	0.00669385	0.180174	0.0321997	0.00317025	-0.109501	0.0878758	0.0349018	0.192396	-0.0236468	0.117705	0.183402	-0.0650329	0.0646138	-0.0501114	0.186811	0.0961004	0.050801	-0.0460714	0.188568	-0.0102995	0.0854972	0.0165705
207	0.0412869	0.264208	0.119709	0.00613319	-0.0682363	-0.0964433	-0.148894	0.0489283	-0.0496364	-0.000972661	0.0691605	0.126321	-0.018922	0.214192	0.0946741	0.0518657	0.138702	0.0144402	-0.00411001	-0.262845	0.182354	0.198395	-0.135804	0.0290216	0.00135211	-0.0178599	-0.063421	-0.12345	-0.0268337	-0.0397982	-0.0483449	-0.13012	-0.0541586	-0.0616842	0.224309	0.0333368	0.0561308	0.160386	-0.0349158	0.100991	0.0610644	0.127046	0.258302	-0.0405995	-0.112885	0.0996376	-0.0390129	0.209307	0.020902
208	0.0286346	0.330704	0.0797491	0.0567225	0.041566	-0.126752	-0.24524	0.0172828	-0.00409348	-0.0741099	0.00239901	0.039357	-0.03586	0.158002	0.185461	0.0307467	0.502811	-0.107257	0.0590824	-0.0712977	0.000271426	0.114466	0.0132933	0.107217	-0.00543423	-0.159624	-0.131298	-0.120644	0.0704481	-0.104646	0.200034	-0.0394325	0.0514902	0.0478643	0.160846	-0.0218317	-0.07168	0.218424	-0.056107	0.280814	0.152446	0.00383098	0.0309207	-0.0615221	0.139162	0.135687	0.173636	0.0919771	-0.0638781
209	0.119437	0.252113	0.123525	0.0510277	-0.0269009	-0.0944611	-0.0804818	0.0590502	-0.0696536	-0.0518207	0.114599	0.0744601	-0.0261189	0.234943	0.052085	0.0519629	0.359101	0.0155313	0.0450231	-0.120417	0.124561	0.119677	-0.0361868	0.102725	0.137828	-0.0757072	-0.0552395	-0.157879	-0.0668837	-0.0952632	0.0924812	-0.0246885	-0.0831558	0.128324	0.144378	-0.0159941	-0.0284053	0.227003	0.0385354	0.144857	0.0619757	0.059063	0.0990601	-0.026483	-0.0160681	0.092157	0.0528315	0.101933	-0.0625679
210	0.0871788	0.130875	0.129023	0.141105	-0.216627	-0.0259657	-0.230745	0.011678	-0.0455174	0.00462798	0.0445025	0.0795809	0.151792	0.153342	-0.033554	-0.0935573	0.202153	0.18423	-0.17092	-0.0482359	0.0708825	0.252626	-0.0681776	-0.0406869	0.112582	-0.0273771	-0.0850361	-0.0868542	0.0519438	-0.169832	0.100594	-0.00368623	-0.00323283	-0.0351187	0.319295	0.0873821	0.0184292	0.0927915	0.0190245	0.200116	-0.0599199	0.019216	0.189434	-0.0236131	0.00230804	0.0804172	-0.118543	0.226262	-0.0170131
211	-0.0270635	0.175919	0.0665169	-0.051009	-0.114907	-0.100169	-0.147682	0.0553765	-0.1147	-0.0776374	0.0953614	0.112707	-0.068823	0.320325	0.0893543	0.00219173	0.329193	0.0364141	0.0638827	-0.158439	0.196565	0.198567	-0.0117936	0.129003	0.044247	-0.113664	0.00509077	-0.15135	0.221716	-0.11571	-0.0196177	-0.0235687	0.143791	0.0323395	0.173474	-0.035926	-0.0116225	0.195519	-0.0185338	0.0787362	0.0436264	0.0627398	0.129369	0.0263366	-0.0841263	0.279795	0.126399	0.123538	0.0778237
212	-0.0438393	0.194232	0.102515	-0.00152974	0.0880658	-0.103523	-0.118685	0.0259003	-0.149636	-0.109369	0.0684597	0.10383	-0.0163904	0.130453	0.0960496	0.0323013	0.540369	0.0438311	-0.0480425	-0.110845	0.0460601	-0.0107611	0.0394555	0.162755	0.0813245	-0.0664945	-0.120619	-0.163424	0.0998624	-0.0136226	0.0417518	0.0457312	-0.0421545	0.0822153	0.19337	-0.00661157	-0.214812	0.0771607	-0.00493694	0.100164	0.0486023	0.0549034	0.0839859	-0.162037	-0.00811832	0.0861634	0.141645	0.112913	0.0640906
213	0.0637953	0.165342	0.00647556	0.116398	-0.284632	-0.214909	-0.508265	0.265703	-0.400656	-0.0946575	0.119166	0.129213	0.241361	0.0931488	0.115562	-0.140801	0.333466	0.404719	-0.0177203	-0.123404	0.144279	0.49152	-0.336289	0.148868	0.320632	-0.0425074	-0.311977	-0.0735617	-0.0152978	-0.211538	0.181993	-0.0748039	0.179124	-0.0151717	0.218884	-0.0679658	-0.169658	0.197363	-0.154972	0.256175	-0.144551	0.255578	0.339854	-0.0912249	-0.201966	0.00748705	0.24537	0.24745	0.165742
214	-0.0952374	0.140208	0.0370898	-0.107787	-0.0448949	-0.110519	-0.355807	0.160611	0.0835208	-0.16212	0.185729	0.0825463	0.0313871	0.301319	0.0734729	0.0583723	0.43629	0.0909271	-0.0923042	-0.129236	0.00844841	0.312975	-0.10044	0.0985985	0.00533933	-0.171832	-0.125423	-0.21371	0.101121	0.0543309	0.0771479	-0.0296235	0.17865	-0.0757593	0.149014	-0.128187	-0.152275	0.0714788	-0.0326521	0.0971943	0.0807801	-0.0767908	0.114187	-0.107023	0.0811434	0.1975	0.227414	0.16871	0.0437803
215	0.14507	0.208444	0.0865446	0.103038	0.0369248	-0.0746375	-0.0485664	0.126293	-0.128339	-0.172075	0.00724531	0.193508	0.0322703	0.213635	0.0335346	-0.0483316	0.425642	-0.0259855	0.165051	-0.162653	0.17026	0.1718	-0.0988668	-0.0164469	0.211688	-0.133724	-0.0995823	-0.111852	-0.0476805	-0.101735	-0.141691	-0.0726309	0.0252215	0.256664	0.144335	0.0589541	-0.0307169	0.209258	-0.005262	-0.0791931	0.0518697	0.0975049	0.134428	0.116332	0.00673398	0.130449	0.0173533	0.0155687	0.0280294
216	0.0857409	0.257804	0.0455936	0.079814	-0.0522339	-0.0251164	-0.10241	0.0457924	-0.0745725	-0.0618792	0.164744	0.100949	0.0102628	0.103684	0.110105	0.0217505	0.400598	0.0177241	0.00827336	-0.142247	0.149894	0.0911481	-0.0327172	0.134744	0.0569674	0.0259421	-0.0459762	-0.117027	0.00950425	-0.105211	0.0959187	-0.0299428	-0.0703719	0.0922159	0.126523	0.0369416	-0.049025	0.142264	-0.0306806	0.0819379	0.0725853	-0.00504564	0.12533	0.0780542	0.0749144	0.0636273	0.0678475	0.129764	0.00816717
217	0.0515831	0.200831	0.0589228	0.0605155	-0.0442688	-0.0412033	-0.163809	-0.0304233	-0.0471114	-0.141183	0.0366182	0.151069	0.0616296	0.136507	0.100703	0.0690329	0.338638	0.0186393	0.0256589	-0.122081	0.168533	0.133955	-0.00132209	0.0128569	0.0809513	0.00521937	0.0297275	-0.0189385	0.0424031	-0.0386871	0.069809	-0.037226	-0.0260088	0.110536	0.141459	0.0977842	-0.0785978	0.0214808	-0.120266	0.0874353	0.098688	0.0895338	0.210741	0.0228527	0.0313489	0.0529121	0.177703	0.204777	-0.0168755
218	0.0229558	0.15832	-0.00967376	0.0380965	-0.0188627	-0.108393	-0.249593	0.132336	-0.113059	-0.0117467	0.11756	0.156499	0.111482	0.258888	0.0378804	-0.195274	0.365449	0.213608	-0.0700248	-0.128836	0.0788056	0.286463	-0.00994306	0.17167	0.187113	-0.0637667	-0.0812278	-0.173096	0.0131691	0.0436539	0.0744779	-0.0195994	0.0307189	-0.130247	0.212513	-0.172718	-0.0014011	0.215907	-0.00472049	0.06428	0.0400167	0.176822	0.165465	-0.186354	0.0327391	0.261378	-0.0131361	0.0816162	-0.076099
219	0.0966331	0.26653	-0.0237517	0.218195	-0.0760514	-0.141058	-0.102653	0.104936	-0.0714972	-0.0526365	0.182834	0.189816	0.0170406	0.299178	-0.060216	-0.0724927	0.326025	0.131409	0.00963364	-0.135199	0.0970789	0.172051	-0.0661729	-0.0213342	0.202532	-0.160401	-0.137384	-0.153196	0.032667	-0.212802	0.0552624	-0.102868	-0.123111	0.0510727	0.175786	-0.00827648	-0.113585	0.0452233	-0.104988	-0.0879143	-0.0278225	0.0717925	0.144592	-0.0497085	0.0176093	0.225702	0.112927	0.195035	0.00574574
220	0.00781311	0.23377	0.0949637	0.0395813	-0.0707339	-0.0449065	-0.0264817	0.116586	-0.100869	-0.0523141	0.103196	0.0368775	0.132127	0.105172	0.182256	0.0460309	0.265604	-0.02266	-0.0251922	-0.102583	0.107889	0.159454	0.00159372	0.0419803	0.0229381	-0.143814	-0.0610806	-0.0438512	0.0845771	-0.00601104	0.141617	-0.00215685	0.0184977	0.00769793	0.214309	-0.037743	-0.0952857	0.0840464	-0.0443499	0.221037	0.127903	0.0836139	0.0789059	-0.0323549	0.0212222	0.00141287	0.189985	0.139136	-0.0991795
221	0.0461842	0.214513	-0.0203179	0.0277571	0.0114195	-0.0764751	-0.0303711	0.00875207	-0.0431507	-0.119883	0.0957955	0.0519767	-0.00797094	0.0861452	0.140733	0.0579273	0.307493	0.104083	-0.007938	-0.13337	0.12156	0.19456	-0.0198597	0.145695	0.0814812	-0.0596792	-0.0945938	-0.0645922	-0.0413994	-0.125968	-0.00363971	-0.0400688	0.140961	0.0684267	0.174175	0.0275258	-0.0319509	0.0540787	0.00822585	0.156459	0.0227569	0.122286	0.118815	-0.0450331	-0.0740343	0.146102	0.075971	0.140196	-0.0256226
222	0.0671439	0.168354	0.0353777	0.0537389	-0.019065	0.00316374	-0.0548199	0.122887	-0.166582	-0.151785	0.0221615	0.0549482	-0.00959331	0.156325	0.0679853	-0.0596201	0.387658	0.0854531	-0.0381663	-0.115343	0.0962965	0.0885092	-0.0325638	0.135766	0.138553	-0.0583727	-0.123311	-0.0483774	0.0483041	-0.0991142	0.0586408	-0.0207099	0.0480472	0.0633526	0.220971	0.0246955	-0.0416441	0.173222	-0.0157853	0.147277	-0.012485	0.0143755	0.207909	-0.120741	0.0196441	0.0811108	0.108219	0.176148	0.0342035
223	0.0636979	0.246447	0.118535	0.0726245	0.0067874	-0.0622353	-0.0491805	-0.0211834	-0.0741393	-0.0844988	0.161862	0.119213	0.0103323	0.140709	0.122233	0.0638641	0.431525	-0.00555301	0.0869557	-0.0748582	0.0573751	0.0816909	0.0678286	0.121001	0.0770228	0.00975302	-0.0364353	-0.0653405	0.0374256	-0.0362026	0.0335081	-0.0652639	-0.0268134	0.0877884	0.144802	0.0397916	-0.0953783	0.122681	-0.09518	0.0333464	0.064922	0.0415135	0.104489	0.0177351	0.0274825	0.137604	0.0532245	0.0940492	-0.0423396
224	-0.0369432	0.193087	-0.0319056	0.0680689	0.00976975	-0.0156412	-0.175945	0.096232	-0.0371742	-0.0891439	0.0643368	0.055888	0.000371776	0.230616	0.126293	0.00551681	0.397308	-0.0354467	-0.0733352	-0.0684342	0.0570789	0.138438	-0.105151	0.0241972	-0.00266058	-0.0990217	0.0529373	-0.1326	0.123488	-0.0342037	0.056164	0.00313499	0.0954793	0.043639	0.0931783	-0.0202098	-0.060359	0.109816	-0.0148464	0.0127574	0.00388471	-0.00801234	0.0290199	-0.0905935	0.025664	0.0947214	0.146834	0.0283999	-0.00364748
225	0.0272528	0.100938	-0.119985	0.0339671	0.0414031	-0.164583	-0.131677	0.134777	-0.0688361	0.0386172	0.0448362	0.0826063	0.00658994	0.193369	0.236598	-0.0611803	0.143374	0.105615	-0.0280541	-0.0624176	0.197016	0.193892	-0.0695008	-0.0428695	0.171674	-0.0874384	-0.214462	-0.125343	0.0304429	-0.169139	-0.0440809	-0.152894	0.0337637	0.133605	0.0367923	0.177198	0.0218221	0.243371	0.0853547	0.233401	-0.132232	-0.0837359	0.189644	-0.29379	0.0695761	0.161415	-0.162744	-0.0375068	0.00334602
226	0.0481225	0.311519	-0.0712395	-0.0550034	-0.0726744	-0.0440411	-0.16259	-0.162075	-0.145645	-0.0625534	0.111138	0.0897873	0.137299	0.341347	0.148553	-0.0624336	0.58166	-0.0587057	0.0638129	-0.0318223	0.143764	-0.0645461	0.0734869	0.143007	0.0317824	0.025605	0.128125	-0.235157	-0.0554347	0.086057	0.0270811	0.174647	-0.105926	0.146346	0.106761	-0.0146827	-0.185641	0.0059966	-0.00521681	0.221623	0.0762353	0.1043	0.0148692	0.0012608	-0.0448037	0.0122133	0.125749	0.111369	-0.0871083
227	0.117886	0.329872	0.104771	-0.0356937	-0.0390443	-0.103895	-0.110237	0.159651	-0.15619	-0.0880119	0.150577	0.0507981	-0.0679251	0.248582	0.0904559	0.085811	0.313435	0.102441	-0.0286834	-0.0813975	0.156308	0.195091	-0.0179905	-0.050681	0.0887546	-0.16319	-0.0502939	-0.124779	0.0834347	-0.10356	0.0907161	-0.133534	0.119068	0.123702	0.0941628	-0.00544746	-0.0830532	0.139198	0.0717251	0.207316	-0.0664808	0.0356359	0.115089	-0.00537334	-0.149866	0.133733	0.0790439	0.172891	-0.108437
228	-0.0227933	0.176413	0.10201	0.0402045	-0.0485483	-0.110162	-0.265239	0.113149	-0.103558	-0.138806	0.0892241	-0.0372699	0.0138978	0.195286	0.202682	0.0146397	0.409982	0.143896	0.0804294	-0.0765237	0.265864	0.174269	0.0148416	-0.0686123	0.0839633	-0.167393	-0.064639	-0.162109	0.0636293	-0.00684341	0.0860008	-0.0653346	0.0400218	-0.0110121	0.184318	-0.131824	0.00498781	0.175899	-0.00513596	0.0703908	0.0264621	0.0470927	0.0630847	-0.153785	0.0143962	0.146132	0.231296	0.238497	0.0120605
229	0.0660238	0.369559	0.0364309	-0.121131	-0.0854034	-0.0469398	-0.0577289	0.0222462	-0.1275	-0.223333	0.0946521	0.19454	-0.0414338	0.269442	0.0460579	0.0854389	0.200304	-0.0602138	0.0458169	-0.166635	0.219379	0.165852	-0.0761621	0.100788	0.0558509	-0.0367028	0.0249313	-0.236778	0.142664	-0.0102295	0.0323794	-0.0638226	0.0558906	0.0638457	0.0536115	0.0847645	-0.230145	-0.0030522	0.061042	-0.0824763	0.0994017	0.0179389	0.0970817	0.164139	0.0739173	0.120069	0.116454	0.0315564	-0.0189026
230	0.0337244	0.292322	0.0858577	-0.0263608	-0.137444	-0.105322	-0.270685	0.106428	-0.144445	-0.00748358	0.148138	0.0901541	-0.131385	0.355638	0.102759	0.069108	0.341902	0.108836	0.108479	-0.195173	0.259236	0.160812	0.0490261	0.0538229	0.136785	-0.124604	0.0048443	-0.0544631	0.201988	-0.0797862	-0.148543	-0.105819	0.0707181	0.120263	0.156553	0.0187883	-0.0175489	0.186624	-0.0199986	0.0555649	0.114466	0.0620171	0.26089	-0.0505511	-0.162375	0.249964	0.101761	0.167884	0.0895783
231	0.0598771	0.274027	0.0154437	0.0136042	-0.0819768	-0.130298	-0.212268	0.164757	-0.10152	-0.0690551	0.0938605	0.128436	0.227857	0.233844	-0.00848653	0.0508738	0.216305	0.0612309	-0.0114746	-0.140766	0.219076	0.276783	-0.185988	0.094788	0.165691	-0.166302	-0.0348586	-0.0886156	0.05429	0.0961595	0.0460602	0.0413103	0.0919616	-0.00817033	0.189815	-0.054713	0.0177411	0.194483	0.165201	0.0987228	-0.0391639	0.0745399	0.247957	0.00119243	0.0215121	0.200092	0.119939	0.12673	0.0821683
232	0.12762	0.2529	0.0456858	0.104101	-0.0260298	-0.116639	-0.0749258	0.000363325	-0.0756802	-0.0635363	0.100295	0.028467	0.0195616	0.153948	0.0884127	0.088957	0.402307	0.0252045	0.0768701	-0.110867	0.152424	0.15213	-0.100575	0.153897	0.0428684	-0.0939235	-0.0092772	-0.0758123	0.0624138	0.00167941	0.0989389	-0.0202204	-0.0680733	0.0637809	0.113708	-0.0108338	-0.025428	0.152054	-0.0559051	0.0918895	0.0686882	0.0825083	0.114493	-0.00330679	-0.0665847	0.0415063	0.15786	0.0839832	-0.0580914
233	0.0402781	0.119976	-0.0479402	0.0792268	0.046458	-0.141977	-0.194004	0.17093	-0.144797	-0.111189	0.0922376	-0.0263752	0.0238197	0.019472	0.157424	0.0393013	0.257763	0.197454	0.0633631	-0.205306	0.188304	0.429374	-0.0631388	0.117749	0.241857	-0.094753	-0.0439896	-0.0305439	0.126093	0.0797363	0.112637	-0.0445946	0.120434	-0.180381	0.252542	-0.162845	-0.174854	0.260248	0.00885571	0.100471	-0.0366671	-0.0507242	0.220158	0.0229438	-0.0458971	0.38733	0.0595924	0.0428631	0.120801
234	-0.0413504	0.100761	0.0501964	0.184464	0.0730396	-0.0778652	-0.182522	0.124571	-0.0434117	-0.142915	0.170238	-0.071847	0.104717	0.208787	0.0574648	0.180567	0.328838	0.169847	-0.0275807	-0.0895049	0.0663903	0.124946	-0.0483004	-0.0880965	-0.0742244	-0.0800021	-0.162014	-0.13208	0.156764	-0.0129688	0.0471817	-0.0165984	0.0956313	0.122757	0.144838	0.06355	-0.0669306	0.148371	-0.160691	0.176469	0.015418	0.00515156	0.11452	0.00314534	0.180414	0.0942911	0.222685	0.0695348	-0.0327002
235	-0.0749337	0.106521	0.168041	-0.0931535	0.0727239	0.0592363	-0.0759032	-0.0193705	-0.186253	-0.098035	0.235825	0.238144	-0.019274	0.0218261	0.0551483	0.0236891	0.280454	0.149657	0.199866	-0.236045	0.342685	0.0584305	0.0179303	-0.0137837	0.0423257	0.0925997	-0.00229847	-0.026873	0.167637	-0.182289	0.0401636	-0.104806	-0.0376567	0.342201	0.11664	-0.0549831	-0.18165	0.0764736	-0.217796	0.295541	0.01162	-0.0126158	0.244289	0.176818	-0.0236771	0.13643	-0.0361147	0.389584	0.0403256
236	0.0776729	0.160247	0.0220257	0.0113435	-0.178341	-0.156989	-0.00845382	0.0859465	-0.0809912	-0.0688875	0.0818854	0.0371581	0.0336912	0.224991	0.0542684	0.0791323	0.419862	0.0644902	0.0978566	-0.135063	0.115176	0.194384	-0.0334717	-0.00741212	-0.0935045	0.0033461	-0.0969744	0.0238395	0.0086511	0.0112668	-0.0341242	0.0330831	-0.0951379	0.085643	0.188803	0.0439526	0.0211098	0.131783	-0.112814	0.106226	-0.0682246	-0.0212089	0.0255042	-0.0574658	0.207953	0.0934203	0.0954762	0.144465	-0.175439
237	0.0102262	0.265408	0.0229195	-0.00157727	-0.00224116	-0.119781	-0.0921971	0.044724	-0.215086	-0.0749283	0.206059	0.218271	0.0770566	0.215647	0.114436	0.0891856	0.47078	0.0365615	0.00766851	-0.167763	0.231896	0.200942	0.0522288	-0.00499799	0.0311191	-0.0779657	-0.104717	-0.297631	0.118991	-0.0147139	-0.1926	0.00680444	0.114877	0.0773544	0.111992	-0.0281412	-0.0704561	0.185529	0.0197026	0.186176	-0.0542299	0.10669	0.0202401	-0.177714	0.239097	0.0805296	0.0979047	0.183193	0.0109507
238	0.0818063	0.152719	0.0132366	-0.00061865	-0.0741002	-0.170704	-0.252544	0.181487	-0.104679	-0.135711	0.00876272	0.0761019	-0.0144753	0.178694	0.149173	-0.0889258	0.400671	0.142038	-0.0623072	-0.100032	0.158608	0.307575	-0.162546	0.0357287	0.186447	-0.111414	-0.133028	-0.100087	0.0310401	-0.105191	0.00941925	-0.119385	-0.0144909	-0.0216051	0.198262	-0.00665796	0.0204141	0.192665	-0.117882	0.209079	-0.0946186	0.117655	0.247189	-0.0805508	-0.0305291	0.108631	-0.0912079	0.227557	-0.0047637
239	0.00417776	0.2102	-0.0466658	0.0913654	-0.0742312	-0.0426419	-0.0649781	0.0107481	-0.140915	-0.0536366	0.145102	0.069514	-0.0064991	0.139312	0.0139716	0.108177	0.415476	0.0502913	0.0730277	-0.0907976	0.114013	0.0806916	0.00751832	0.194494	0.0953258	-0.00207421	-0.0995905	-0.0643692	-0.0276679	-0.0471218	-0.01158	-0.0329892	-0.0457761	0.0412809	0.083911	0.144898	-0.0291821	0.208213	-0.0118357	0.177291	0.050562	-0.0666191	0.141266	-0.0328309	-0.0825706	0.0727068	-0.029506	0.124663	0.0142395
240	0.0384985	0.0993907	0.0399756	0.0439687	-0.0109229	-0.0887807	-0.0680415	0.111375	-0.0398802	-0.104288	0.124344	0.11429	-0.0379217	0.132768	0.135316	0.0178819	0.362563	0.0937839	-0.0640221	-0.103591	0.0485863	0.220713	-0.00320668	0.0632498	0.121881	-0.0496072	-0.0551743	-0.0961139	-0.0243991	-0.115438	-0.0300977	-0.00852676	0.0363141	0.0655131	0.104362	0.0520479	-0.106334	0.181789	-0.0348726	0.120939	-0.0946861	0.0863723	0.182952	-0.062445	0.0647411	0.0808152	-0.0305061	0.207254	0.0139313
241	0.0634266	0.188109	-0.0224496	-0.0210949	-0.085976	0.023504	-0.145086	0.108419	-0.0911544	-0.153014	0.129742	0.0690017	0.0294996	0.136653	0.133172	0.00324226	0.29268	0.085791	-0.00894613	-0.182913	0.284948	0.172583	-0.0335979	-0.00536305	0.0115346	-0.0700097	-0.160274	-0.133086	-0.00560908	-0.0746022	0.0305137	-0.052988	0.0183061	0.0257679	0.218594	-0.0106724	-0.0371472	0.150899	-0.0868469	0.15611	0.0895473	0.00842737	0.176942	-0.110361	0.069535	0.0459037	0.015675	0.188569	-0.0590301
242	0.0155345	0.255978	0.0428245	0.0804825	-0.209611	-0.0280786	-0.094851	0.149469	-0.131636	-0.128781	0.057284	0.125368	0.0421204	0.277797	0.110646	0.158175	0.385449	-0.0330184	0.0276414	-0.0982354	0.248913	0.160614	0.0124852	0.119925	-0.011025	-0.0541726	-0.0915186	-0.13996	0.144734	-0.105199	-0.00914028	-0.154124	-0.077251	0.142185	0.136045	0.12782	-0.0412294	0.189823	0.0340302	0.102247	0.0928011	-0.00997259	0.120244	0.0299739	-0.027376	0.10629	0.0599886	0.17281	-0.0851482
243	0.135673	0.225267	0.00535457	0.0687354	-0.0140946	-0.0430806	-0.0263321	0.10802	-0.123724	-0.204681	0.0750687	0.130519	0.047203	0.207019	0.064671	-0.0528907	0.464084	0.084653	0.0776768	-0.093958	0.126486	0.263476	-0.151762	0.0770723	0.167641	-0.147152	-0.0691595	-0.00713944	-0.0328592	-0.0625914	-0.120306	-0.125269	-0.088247	0.125679	0.11945	-0.017232	0.0432721	0.0727142	-0.0611159	0.037009	0.0616415	0.00882093	0.116633	0.0608009	-0.107262	0.236488	0.0285065	0.0672198	0.0175654
244	0.00162569	0.077345	0.160728	0.0439025	-0.0108169	-0.0956108	-0.247151	-0.0780889	-0.115527	-0.120915	0.0885037	0.106267	0.0167069	0.213739	0.0321912	0.00549391	0.375045	0.0758957	0.0537132	-0.122241	0.0160674	0.172469	-0.0311623	-0.0274597	0.126391	-0.144975	0.00401956	-0.0989318	-0.0177559	0.0679075	0.110031	-0.00346603	0.0981869	-0.0183463	0.0625557	0.106804	-0.0342625	0.0375756	-0.0942857	0.137627	-0.00614359	0.132275	0.0639188	-0.0277522	-0.0244962	0.1463	0.0745635	0.137291	-0.02761
245	0.155106	0.283472	-0.0271575	-0.0274019	0.0159795	-0.158794	-0.14446	0.115817	-0.234016	-0.128035	0.0976409	0.0746308	0.124983	0.213612	0.0363743	-0.00244658	0.356038	0.130555	0.0300777	-0.165474	0.0876867	0.2022	-0.0421466	0.00273153	-0.0138259	-0.148236	-0.0316994	-0.0987279	-0.00362509	-0.115566	0.000660242	-0.0453362	-0.0339178	-0.0221139	0.163415	-0.0100686	-0.282217	0.166876	-0.152761	0.0640744	0.0731551	-0.0492472	0.0884049	0.0748711	0.151296	0.0532686	0.249012	0.152486	0.0277201
246	0.0285057	0.203405	0.0935725	0.0296424	-0.0708325	-0.0846672	-0.106798	0.0591348	-0.0268531	-0.0924686	0.11473	0.0988417	0.0810223	0.200225	0.0320179	0.0769268	0.216335	-0.044309	-0.0453214	-0.214796	0.132973	0.0820725	-0.000722318	0.109994	0.0491312	0.024801	0.103363	-0.0870063	0.104704	0.0137451	0.0868841	-0.136524	0.0469329	0.0657393	0.183396	0.0963442	-0.11904	0.0690466	0.0493694	0.0321395	-0.0183572	0.0853119	0.0829199	0.0725796	-0.0224022	0.120369	-0.0582137	0.156875	-0.0902215
247	0.0651292	0.276979	0.039504	0.02416	-0.0393232	-0.120599	-0.0138178	0.0807844	-0.188228	-0.0551332	0.115887	0.0380607	-0.0802177	0.0861655	0.0208339	-0.00635584	0.424399	0.0651286	0.0185614	-0.130136	0.0635355	0.142303	-0.202429	0.265298	0.101543	-0.103208	-0.107817	-0.210697	0.0176214	-0.148909	0.154083	0.00553901	0.0387022	0.0645518	0.100854	0.0261497	-0.00720994	0.0838459	0.0527874	0.0080185	0.0890667	0.0732181	0.170371	-0.0773727	-0.0680313	0.106532	0.0348414	0.124163	0.160142
248	-0.0804247	0.323595	-0.0407536	-0.0325074	0.0027505	0.0300667	0.00507963	0.0904021	-0.146144	-0.0197942	0.0529408	0.0613201	-0.0262985	0.19113	0.0602772	-0.00975405	0.263388	-0.0447402	0.109252	-0.117769	0.140964	0.156975	0.0465103	0.101524	0.0886981	-0.129707	-0.10029	-0.0407499	0.0289531	-0.074606	0.035835	-0.0445698	-0.0337243	0.0798143	0.148328	0.109601	0.0342745	-0.0223105	0.0181731	0.0913103	0.105238	0.00209491	0.177174	-0.0831862	-0.059483	0.0167568	0.00260831	0.0289256	-0.0415788
249	0.0341669	0.0993434	0.125607	0.0705206	0.0763195	-0.00344211	-0.163334	-0.0547196	-0.123064	-0.118401	0.124522	0.141428	-0.00764635	0.186603	0.11342	0.0395189	0.25691	0.057036	0.00721282	-0.0784678	0.00154285	0.150371	-0.0591288	0.0199998	0.0518105	-0.0500102	0.0258128	-0.110184	0.112465	-0.0777351	0.0478193	-0.00116506	0.142187	0.162276	0.0535713	0.117858	0.0557983	0.12654	-0.103222	0.0982676	-0.029368	0.0711845	0.0938271	-0.15423	-0.151244	0.070847	0.0397321	0.192383	0.0871846
250	0.00954644	0.154349	0.0934559	0.0179925	-0.110987	-0.160944	-0.102997	0.0676195	-0.260626	-0.134678	0.0944966	0.11954	0.0362408	0.193374	0.152035	0.0783022	0.246841	0.130854	0.0904501	-0.0532886	0.223084	0.340277	-0.0787335	0.0511573	0.164938	-0.149361	0.0420064	-0.0998268	0.0225251	-0.023543	0.0409545	-0.0769054	0.0176551	-0.118531	0.134195	0.0755525	-0.136337	0.234728	-0.0513452	0.104205	0.0394541	0.11821	0.324427	0.072207	-0.102982	0.121096	0.125217	0.190141	-0.083793
251	0.0918761	0.210233	0.0946791	0.0896803	0.0388967	0.0490399	-0.125335	0.0654725	-0.0881813	-0.111137	0.0570027	0.117435	0.0193526	0.118779	0.035704	0.0130491	0.316687	0.145879	0.105236	-0.154559	0.219469	0.143709	-0.138362	-0.0806854	0.152618	-0.111677	-0.100236	-0.079712	0.00670873	0.0689789	-0.0224405	-0.0155282	0.0752098	0.0596706	0.182324	0.0503469	-0.0466413	0.147894	-0.0775606	0.111412	-0.0553376	0.0530906	0.138526	-0.108567	0.017803	0.0891822	0.0429027	0.159861	-0.0237281
252	0.0164592	0.280864	0.104156	0.0573266	0.0536139	-0.0870572	-0.102574	0.0712553	-0.150637	-0.0667973	0.156818	0.15451	0.00577914	0.265211	0.0824242	0.0340334	0.357339	0.0233694	-0.0299586	-0.061036	0.0448557	0.10492	0.0968333	0.0347293	-0.00959147	-0.132851	-0.125734	-0.113716	0.101004	-0.0123662	0.0866604	0.00531902	0.0240541	0.0421838	0.145939	0.00563793	-0.074841	0.113603	-0.0654827	0.103723	0.0250817	0.0917969	0.0470592	-0.101882	0.181065	0.130956	0.0722335	0.099071	0.0173556
253	0.0631687	0.214849	0.031086	-4.78e-05	-0.14702	-0.154247	-0.106939	0.139027	-0.128944	-0.0981139	0.0654893	0.100254	-0.0577419	0.262155	0.0526888	-0.0952127	0.267867	-0.0429961	-0.0208911	-0.0326021	0.134381	0.220605	-0.031401	0.0734185	-0.00460903	-0.0646393	-0.11956	-0.164913	0.136492	-0.0345102	0.0566431	-0.131546	-0.0608161	0.0684885	0.22262	-0.0686524	-0.100694	0.181259	0.0187859	0.0207564	0.0166526	-0.036196	0.149845	0.0519781	0.0347821	0.120362	-0.0309609	0.131584	-0.00270022
254	-0.0564482	0.154916	-0.0140577	0.13326	-0.0639539	-0.150043	-0.192512	0.102873	-0.165488	-0.0911764	0.0827824	0.0428451	-0.00950406	0.332716	0.132308	-0.0168876	0.44675	-0.00417501	0.0556847	0.0284865	-0.105647	0.102312	-0.0838633	0.118233	-0.0470774	-0.199055	-0.125023	-0.151151	0.111765	-0.107523	-0.0407058	0.00516859	0.0669865	0.131348	0.189363	-0.116406	-0.123832	0.287695	-0.139782	0.102855	0.101318	-0.0328897	0.0686725	-0.0357003	0.0731581	0.182695	0.251441	0.186053	-0.0172205
255	0.123406	0.0656087	-0.128215	0.046512	0.0608586	-0.146464	-0.000979892	-0.0866936	-0.07272	0.0340763	0.101613	0.0467256	0.00336509	0.112947	0.07223	-0.038543	0.341259	0.0966537	0.118732	0.0193344	0.0153623	0.0682887	0.0175032	0.099172	0.110174	-0.132722	-0.0545578	-0.0137	0.073223	-0.0795105	-0.0471937	-0.057181	0.0494238	0.107848	0.163829	-0.067857	0.0933233	0.178396	0.024084	0.062908	0.0477637	0.0236093	0.0197939	-0.0839833	0.039126	0.154997	0.0273163	0.0828196	0.0345273
256	-0.149294	0.257517	0.0395545	0.118189	0.0248574	-0.241005	-0.150722	0.073058	-0.100182	-0.121215	0.0766217	0.131149	0.000591361	0.264941	0.0351112	-0.00979174	0.326256	0.0158225	0.0808909	-0.00112926	0.124913	0.187735	-0.0313157	0.0581178	-0.0278754	-0.104761	-0.0300152	-0.0744085	0.079077	-0.111681	0.15141	0.00389946	0.0655433	-0.022754	0.342406	0.0132123	-0.119381	0.168505	-0.0385594	0.00738874	0.0438601	0.0160944	0.0965961	0.0706506	0.166816	0.00371661	0.0350188	0.119992	-0.0358111
257	0.125607	0.217443	0.0610835	0.0865469	-0.0566595	-0.0398056	-0.168215	0.0903742	-0.0658226	-0.0406703	0.0928916	0.131321	0.0767705	0.202167	0.0231747	-0.062057	0.223625	0.23843	-0.0843437	-0.0479834	0.169882	0.327293	-0.152341	0.118657	0.136085	-0.171306	-0.0386285	-0.148704	0.0615332	-0.0781098	0.0969212	-0.047309	0.0635523	0.132076	0.145678	0.054049	0.0923069	0.320891	-0.0707544	0.0486805	-0.110619	0.155635	0.212905	0.0944526	-0.175452	0.126428	0.0402651	0.178084	0.0728309
258	-0.0474926	0.176119	0.0105807	0.101476	-0.0859817	-0.202411	-0.175136	0.12988	-0.152254	-0.100199	0.108178	0.0572162	0.0266208	0.30485	0.123726	0.0243529	0.411485	-0.0208342	0.0822921	-0.00672356	-0.0781838	0.0953742	-0.0639087	0.123933	-0.0557988	-0.211729	-0.0958938	-0.142163	0.106229	-0.10351	-0.0191739	-0.0307554	0.0823097	0.123946	0.236196	-0.107504	-0.0999347	0.250767	-0.0952885	0.13255	0.105435	-0.00420765	0.0577892	-0.0138981	0.082054	0.211447	0.185325	0.170603	-0.035453
259	-0.05386	0.201088	0.0192132	-0.0891249	0.0936326	-0.16409	-0.126398	0.0641852	-0.0935921	-0.0896285	0.0607387	0.101691	0.0547331	0.154061	0.090561	-0.0268712	0.51632	0.0471859	-0.0505763	-0.0446752	-0.000340421	0.0760292	-0.0052298	0.142518	0.104904	-0.173957	-0.0952077	-0.201279	0.129271	0.0583167	0.13062	0.058717	0.0601307	0.0485928	0.225566	-0.0399033	-0.121638	0.132274	0.0436381	0.13066	-0.0297669	0.0434452	0.0663682	-0.175375	-0.0332811	0.171041	0.155929	0.168365	0.0729244
260	0.0895386	0.241581	-0.00853089	-0.0150539	-0.169601	-0.0925816	-0.0562802	0.112996	-0.0879912	-0.127554	0.0748658	0.160038	0.0122453	0.182838	0.0884341	-0.019164	0.261124	0.135175	-0.0754933	-0.142515	0.164308	0.312095	-0.0940891	0.0786445	0.154739	-0.104816	-0.0325713	-0.15738	0.13913	-0.115159	0.152806	-0.0930917	0.0240649	-0.0163729	0.140866	-0.0203876	-0.0448565	0.156185	0.0059968	-0.0619409	-0.0438453	0.0914811	0.186558	0.0376981	0.0111769	0.103093	0.0266471	0.158838	-0.0263404
261	-0.0501287	0.310893	0.0809754	0.0436358	-0.0121264	-0.0367911	-0.185729	0.0976027	-0.129239	-0.111094	0.0933889	0.182769	-0.0261641	0.132092	0.231516	-0.0407114	0.467111	-0.0421085	0.00611125	-0.123431	0.162583	0.145608	0.0238898	0.0985496	0.0240998	-0.0534475	-0.0712347	-0.0925218	-0.000430879	0.0151881	-0.00640864	-0.0277424	0.00992313	0.156238	0.137361	0.0171452	-0.174324	0.110532	-0.0332229	0.0765456	0.0437805	0.0565461	0.113176	-0.0526739	0.169367	0.135027	0.0926545	0.262373	-0.0037659
262	-0.0585553	0.0528927	-0.0716735	0.0707672	0.00902008	-0.335198	-0.413169	0.226535	-0.139154	-0.0490807	0.102921	0.0287665	-0.0125139	0.301303	0.178939	-0.182875	0.19196	0.168513	-0.0949266	-0.199735	0.0684295	0.172957	-0.0777398	0.106932	0.268406	-0.10169	-0.198729	-0.0431382	0.0705835	-0.182927	-0.209914	-0.246177	0.0346544	0.174585	0.179313	0.0285139	-0.00390827	0.154441	0.16863	0.0461135	-0.221242	0.0879511	0.158668	-0.263808	0.0503519	0.238271	-0.246738	0.164107	0.224274
263	-0.0038907	0.310244	0.0523911	0.118837	0.118015	-0.070717	-0.183586	-0.025366	-0.11164	-0.1178	0.115232	0.20584	-0.0369049	0.161945	0.105479	0.0852346	0.370358	0.113492	0.0266982	-0.0332679	0.136986	0.148075	0.0528671	0.111211	0.0236796	-0.0940152	-0.207288	-0.117119	0.157375	-0.0522633	0.0556568	-0.0576615	0.0814426	0.032328	0.198214	0.00863282	-0.0201204	0.0938141	-0.0417511	0.15787	-0.00417537	0.0337277	0.120425	-0.128957	0.154426	0.127695	0.108843	0.12123	0.00896953
264	0.127349	0.224355	-0.0336587	0.0694117	-0.0501895	-0.044219	-0.200876	0.0640678	0.00599659	-0.0555226	0.102167	0.132629	-0.0455903	0.225454	-0.0637949	0.0848745	0.23428	0.0662941	0.0702	-0.0968415	0.0206306	0.0609931	-0.0111448	-0.0344831	0.0755143	-0.110795	-0.134279	-0.0819146	-0.0447555	-0.0295677	0.098311	-0.0755936	-0.0149525	0.0772262	0.145606	-0.00556108	0.0217109	0.0770471	-0.0853618	0.081661	0.143511	0.0979453	0.127513	0.00287337	0.0667406	0.195282	0.137133	0.0360651	-0.0181859
265	0.135145	0.13939	0.158452	0.0170857	-0.0315213	-0.103926	-0.0823126	-0.0182202	-0.0290806	-0.0894957	0.120261	0.0962718	0.0397248	0.241464	0.133916	0.0474669	0.269291	0.047353	-0.0851418	-0.10531	0.216253	0.0766619	0.0310268	0.119717	0.0918902	-0.0400379	-0.187352	-0.0100759	0.174336	-0.050762	-0.0676048	-0.0274611	-0.0312719	0.185532	0.146723	-0.0312745	0.0676142	0.121834	0.0968368	0.130292	0.021256	0.130777	0.27195	-0.17567	0.0774157	-0.000792427	0.187129	0.103779	-0.128936
266	0.138612	0.201737	0.0668605	0.0951821	0.0467389	-0.0558508	-0.174969	0.0740992	-0.0962007	-0.0939429	0.13813	0.0905828	-0.00471392	0.156829	-0.0155487	0.0381366	0.300885	0.0661028	-0.0555973	-0.00428508	-0.033208	0.0648489	-0.00858509	-0.0912743	0.0843841	-0.151511	-0.0878638	-0.129218	-0.039267	0.0158066	0.138045	0.0625152	0.0678389	0.0613525	0.164278	-0.0794088	-0.0149697	0.0124305	-0.204389	0.118438	0.0539735	0.134493	0.185279	-0.0797256	0.0664273	0.164328	0.114564	0.0967309	-0.0129521
267	0.156263	0.274383	0.0729784	0.0878704	-0.0495364	-0.147553	-0.117179	0.0702828	-0.210843	-0.0199907	0.129743	0.164885	0.0187367	0.209411	0.0748886	0.00894955	0.36498	-0.0827451	0.0813688	-0.0426725	0.109604	0.138609	-0.0976525	0.104967	0.117443	0.0209407	0.0459017	0.0187848	0.077536	-0.0400409	0.0443783	-0.0559274	-0.0552593	0.0648178	0.150754	0.0861431	-0.037199	0.146583	-0.0852354	-0.0374651	-0.067384	0.0223597	0.100211	-0.0187287	-0.0610804	0.0489392	0.124785	0.0881308	0.000128409
268	0.0542964	0.237396	0.0401811	0.251344	-0.0682329	0.141886	-0.015618	0.0144387	-0.00792143	-0.105463	0.0870244	0.0377264	0.143047	0.205286	-0.00939654	0.120843	0.19108	-0.148669	0.0234928	-0.0508059	0.222964	0.276018	-0.0441814	-0.0273671	-0.0592334	-0.0261859	0.0279838	-0.143191	0.241251	-0.0542846	0.175917	-0.166126	-0.102148	-0.0423914	0.151294	0.128626	-0.222059	0.102785	0.0159716	0.0485213	0.0127089	0.0861437	0.039466	-0.0319471	-0.00196048	0.0387079	-0.115376	0.152156	0.0430416
269	0.0370971	0.154738	0.0578212	0.176985	0.0681061	-0.147066	-0.160127	0.0163601	-0.0553748	-0.089851	0.12069	-0.0257384	-0.0852275	0.174966	0.017758	0.0789724	0.281335	-0.0342551	0.00442	-0.0635462	0.12293	0.0845958	-0.0570487	-0.0237651	0.0041857	-0.0992006	-0.0014322	-0.0160717	0.0307595	0.021337	0.0855363	0.0148826	0.00384556	0.0655592	0.180783	-0.0357662	-0.0480504	0.100155	-0.108213	0.27697	0.127894	0.0735878	0.102542	0.00436575	0.0819175	0.135962	0.0907614	0.177358	-0.018444
270	-0.00197368	0.150695	0.102561	0.0348773	0.101455	-0.0793964	-0.034165	0.0603736	-0.0948963	-0.105815	0.128072	0.115528	0.00876175	0.0701586	0.128111	0.0486374	0.464661	0.0949514	0.0848456	-0.201989	0.0898751	0.165573	0.0667323	0.203033	0.0665402	0.0818455	-0.164036	-0.139308	-0.00766557	-0.0887134	-0.0590761	0.028145	0.172007	0.0649206	0.213574	0.0779032	-0.0847223	0.0801572	-0.0172077	0.107969	0.0476636	0.0959998	0.0514251	-0.0810261	0.0710087	0.139146	0.163007	0.127169	-0.032058
271	-0.0278165	0.228918	-0.0425575	0.0421763	-0.0794852	-0.178644	-0.022029	-0.0862281	0.11603	-0.0626562	0.132514	0.0570783	0.0926195	0.147083	0.134782	0.141946	0.407613	-0.0472889	0.139609	-0.163695	0.0770411	0.187684	-0.0412842	0.0401731	0.0510562	-0.00939022	-0.0448389	-0.13497	-0.0140273	0.0391091	-0.0491119	-0.112127	-0.0728951	0.0777159	0.164809	0.152695	-0.0391993	0.140792	0.0226499	0.306592	0.145867	0.081274	0.17175	0.0800697	-0.014381	0.094796	-0.00123093	-0.00246106	-0.00227674
272	0.137265	0.112293	0.086271	-0.00606943	-0.0975237	0.000346848	-0.0677794	-0.0401337	-0.142912	-0.0920013	0.165796	0.127844	-0.00211695	0.246158	0.0955308	0.0544537	0.27493	0.0716017	0.0100297	-0.0519333	0.0306506	0.12742	0.0178184	0.131888	-0.0284835	-0.0460852	-0.0579163	0.0011479	0.111671	-0.142319	0.0731233	-0.179174	-0.0270067	0.112008	0.0843324	0.0247779	0.0445658	0.0677326	-0.0918384	0.114811	0.0117941	0.0592573	0.163513	-0.0261074	0.00385396	0.124061	-0.0120409	0.0991077	0.0110119
273	-0.00396013	0.20978	0.0880069	0.0183835	-0.0884667	-0.0463554	-0.0291006	0.0877143	-0.00619756	-0.190533	0.190156	0.132494	0.0100614	0.32671	0.0764173	0.101061	0.183512	0.149852	0.023623	-0.325979	0.179862	0.129187	0.0606996	0.0777331	0.125171	-0.135178	-0.0992894	-0.126401	0.0966544	-0.0740003	-0.018734	-0.0836376	0.0483295	0.0806151	0.0891538	0.0592881	9.17e-05	0.0553521	-0.0172208	0.040076	0.0245639	0.0966862	0.206274	0.000117783	-0.11122	0.0605919	0.157022	0.164259	0.0353404
274	0.0895037	0.221743	-0.00927113	0.101832	-0.119766	0.0248704	-0.0665954	0.0423931	-0.0265578	0.035865	0.106471	0.128449	-0.0131398	0.233668	0.0527692	0.127317	0.104726	-0.0465838	-0.0319846	-0.176102	0.1613	0.171692	-0.118772	0.0517725	0.0717627	-0.0371692	-0.040063	-0.118971	0.032486	0.0354319	0.00479014	-0.162645	0.0470447	0.139657	0.107547	0.119745	-0.0633959	0.118469	0.101374	0.0602071	0.00867519	0.0798086	0.187583	0.0994439	0.0348798	0.0825969	-0.160032	0.0516514	-0.013658
275	0.12672	0.192739	0.0448924	0.111988	-0.117485	-0.120329	-0.15387	0.118362	-0.0601532	-0.0912992	0.0692729	0.126613	0.107628	0.128958	0.0392883	0.0304289	0.200656	0.101892	-0.0530043	-0.136571	0.137742	0.306385	-0.143069	0.105416	0.125905	-0.146676	0.0439416	-0.223369	0.0580572	0.017543	0.128404	-0.0308253	0.146413	0.100911	0.19876	0.00097239	0.0795417	0.235047	-0.00241923	0.0939564	0.00376288	-0.00416715	0.124528	-0.0935551	0.0203781	0.210681	0.0526055	0.0539848	0.00263312
276	0.0452762	0.19517	0.0687927	-0.0341181	-0.0552379	-0.0124201	-0.101551	0.129443	-0.187412	-0.111215	0.0369968	0.103072	-0.0279244	0.259225	0.127034	-0.0206346	0.393793	0.0639905	0.000833723	-0.111781	0.179907	0.244946	0.00941317	0.0553003	0.101259	-0.108645	-0.17038	-0.0257346	0.0897882	-0.107061	0.008325	-0.0162721	-0.00769872	0.0151116	0.191238	0.0200341	-0.0805697	0.0990364	0.0302416	0.146215	0.00114127	0.0559952	0.16807	-0.127162	0.119094	0.0840648	0.15265	0.152167	0.0330977
277	-0.039276	0.26484	-0.00618564	0.0242536	-0.152837	-0.134247	-0.166114	-0.00886766	-0.0338653	-0.102979	0.027471	0.207048	-0.0963584	0.199651	0.109599	0.0401032	0.365693	0.0618234	0.0556635	-0.0520186	0.173393	0.159547	-0.0621386	0.082252	-0.14431	-0.16692	-0.0924616	-0.139974	-0.0781953	-0.0256786	-0.137822	-0.00220405	-0.0629981	0.137075	0.157247	0.0378422	-0.0479874	0.11948	-0.148778	0.0676638	0.115123	0.0364103	0.162148	0.0490136	0.0150468	0.249611	0.0691553	0.0529644	0.00363314
278	-0.023413	0.249504	0.032869	-0.0573213	0.146918	-0.0974667	-0.239898	0.0230081	-0.134554	-0.199607	0.118231	0.210917	-0.0285522	0.297499	0.0832243	0.179329	0.236039	-0.00406528	-0.127936	-0.103149	0.0370659	0.117149	0.0421639	0.0347629	-0.0122423	-0.0809199	-0.0603595	-0.124702	-0.070596	-0.0608679	0.0107886	-0.0801038	-0.034902	0.00644602	0.205489	0.0599984	0.0040068	0.29006	0.0803259	0.122323	-0.0675746	-0.0233149	0.13505	0.0367615	0.153419	0.110898	0.12871	0.186319	0.0686373
279	0.162441	0.330892	0.0261996	0.0328867	-0.138854	-0.00194001	-0.111968	0.14315	-0.113598	-0.100169	0.181554	0.155903	0.0812277	0.307563	0.0328099	0.0687301	0.180053	-0.0669759	-0.0717628	-0.143571	0.20036	0.251075	-0.032378	0.00121965	-0.0710913	-0.141257	0.00121341	-0.125374	0.0596718	-0.0154476	0.0446312	-0.146607	0.0510348	-0.000491164	0.144119	0.129097	-0.118579	0.210992	0.0670365	-0.0509041	-0.0128681	0.0767836	0.129532	0.0567305	-0.0250886	0.163273	0.0747935	0.0949148	-0.115937
280	0.0392857	0.21436	0.0191513	0.109058	0.00277449	-0.0873174	-0.149824	0.0536902	-0.131613	-0.174598	0.0780189	0.152969	0.0501388	-0.0122749	0.0783005	0.115211	0.395923	0.0315195	-0.0587017	-0.00431603	0.138215	0.0655808	-0.0184588	-0.0744046	0.00828838	-0.093544	-0.137368	-0.221279	0.116851	0.0474552	0.09098	-0.0369389	0.0143391	0.123404	0.00523868	-0.0190173	-0.136788	0.068843	-0.0747145	0.212546	0.102707	-0.0740954	0.0159458	-0.0513969	0.108632	0.0524886	0.174691	0.0654456	0.151144
281	0.019292	0.0893833	0.0340152	-0.0239379	-0.202642	-0.197848	-0.374707	0.182923	-0.211899	-0.145957	0.0860855	0.0152157	0.254675	0.190692	0.211466	-0.0631709	0.3917	0.312895	-0.225421	0.123343	0.175541	0.28093	-0.205326	0.222207	0.0994314	-0.00969166	-0.0880781	-0.0267316	0.0535465	-0.266464	0.180127	-0.36396	0.120649	-0.066025	0.331086	-0.227815	-0.0765721	0.272048	-0.0225913	0.36849	-0.298603	0.231406	0.156529	-0.22487	-0.163024	0.317474	-0.124177	0.168802	0.045535
282	-0.0107381	0.0684281	0.068388	0.0775136	0.037177	-0.10543	-0.193964	0.150317	-0.0954306	-0.120505	0.121328	0.122719	0.0226891	0.225282	0.168873	-0.00134216	0.361907	0.135305	-0.0304726	-0.0720448	0.186308	0.135141	0.0408057	0.0397576	0.126992	-0.0600274	-0.106072	-0.148307	0.231302	0.0294011	0.0203859	0.00655596	-0.0450812	0.0354693	0.220358	-0.0802369	-0.0381454	0.144075	-0.0569551	0.129045	-0.0020569	0.0142844	0.0892028	-0.0903162	0.0821341	0.149199	0.129405	0.161383	0.0438758
283	-0.0141128	0.256012	0.0287537	-0.083521	-0.176977	-0.044049	-0.102173	0.15735	-0.213117	-0.297485	0.290025	0.0978405	-0.0587431	0.262503	0.14755	0.0595334	0.230291	0.053526	0.148388	-0.0199263	0.183615	0.121545	0.0162972	0.143045	-0.0155721	-0.173524	0.00837001	-0.205737	0.16982	-0.0160154	-0.0472948	-0.106847	-0.00525064	0.167356	0.0694247	-0.00172335	-0.0300426	0.0654643	0.0546725	-0.104515	0.07339	-0.00182591	0.115328	0.00719233	0.00446318	0.217486	-0.0503677	0.209726	0.0853857
284	0.1384	0.23287	-0.081679	0.0909508	-0.0988115	-0.0520357	-0.0920989	0.0731096	-0.0340473	0.000943104	0.0591103	0.0931882	0.0952025	0.169003	0.119391	0.0457005	0.254937	-0.0672157	0.117291	-0.140788	0.16559	0.0790553	-0.119963	0.0476043	0.0915465	-0.00178856	-0.00615489	-0.118513	0.0547419	-0.114763	0.0495077	-0.194159	-0.132055	0.123107	0.0488904	0.0860288	-0.0806491	6.29e-06	0.0472623	0.247453	0.094599	0.0314297	0.184519	0.0678017	-0.0316223	0.0874707	-0.0588856	0.134134	0.00768847
285	0.0943017	0.308035	9.25e-05	0.0198892	-0.0399401	-0.0217264	-0.0672093	0.316894	-0.0677843	-0.0274487	-0.112243	0.0984238	0.150077	0.21999	0.0623731	0.113064	0.186701	0.0156779	0.160138	-0.0675441	0.106636	0.0998733	-0.113973	0.0618613	0.0664997	0.0449049	-0.0431192	-0.0486537	0.0395545	0.0318736	0.176118	-0.166511	-0.0794573	0.204414	0.114558	0.127453	-0.0191772	0.122278	0.0185719	0.0285185	-0.0467547	0.00218731	0.195272	-0.185358	-0.00446139	-0.148325	-0.00781841	0.205759	-0.0271655
286	-0.0209213	0.282197	-0.00270311	0.150678	0.0742428	-0.0962643	-0.115702	0.0620723	-0.0654714	-0.0386809	0.151969	0.190964	-0.22378	0.204499	0.0876082	0.0714954	0.285633	0.117602	-0.0146999	-0.11587	0.0737135	0.167325	-0.0994466	0.0193004	0.116433	-0.0771136	-0.171706	-0.145599	0.0614115	0.0658234	0.0804775	-0.122602	0.0195126	0.0878973	0.215989	-0.00324726	0.0218262	0.226196	-0.120098	0.276803	0.0418395	0.0741917	0.0849014	-0.0533149	0.161272	0.113697	0.175759	-0.0185193	-0.09382
287	0.116779	0.207832	0.168479	0.0294873	-0.148157	-0.124494	-0.134189	0.159574	-0.179672	-0.141661	0.0199435	0.0155356	0.129678	0.164339	0.025278	-0.0482311	0.269698	0.179546	-0.129518	0.0274762	0.0909659	0.148206	-0.14047	0.0661403	0.146883	-0.241358	0.000895996	-0.1644	0.0439209	-0.071506	0.120359	-0.0354972	0.22501	0.163155	0.165825	-0.0694443	0.0593013	0.299304	0.0250302	-0.00259107	-0.0459127	0.152047	0.146424	-0.0478356	0.0307064	0.0600447	0.0632983	0.105182	0.18722
288	0.00266341	0.15185	0.0429371	0.0885532	-0.0735962	-0.085844	-0.138191	0.175041	-0.226067	-0.0423459	0.209416	0.0894846	0.0705836	0.287676	0.0259059	-0.0248094	0.267956	0.0353322	-0.138781	-0.183	0.187001	0.283314	-0.0928897	0.163782	0.0210248	-0.0855644	-0.0596333	-0.0815141	0.13312	-0.0988238	0.0582657	-0.0355742	0.00156717	0.00333267	0.189361	-0.00455608	-0.0096929	0.125047	-0.0343782	0.014753	-0.0595278	0.0753156	0.18903	-0.0746479	0.011507	0.168532	0.103036	0.151127	-0.00322167
289	0.124451	0.257707	0.118989	0.0589941	-0.173213	-0.14474	-0.116733	0.047077	-0.135779	-0.102473	0.0548223	0.0224844	0.0143589	0.250882	0.0829879	0.00248034	0.160773	0.0732563	-0.0374814	-0.133864	0.140208	0.277948	-0.0642064	0.00867108	0.160744	-0.0311425	0.0227597	-0.191582	0.111383	-0.0679499	0.03665	-0.0872225	0.109392	-0.0337287	0.241197	0.0141704	-0.103455	0.0503469	-0.0142763	-0.0219958	-0.0643477	0.12598	0.141466	0.0275382	-0.118631	0.212149	0.0872769	0.0455398	-0.0518577
290	-0.0280766	0.143035	-0.0442076	-0.0348886	-0.00364271	-0.134404	-0.269106	0.0709765	-0.110923	-0.0960932	0.119267	0.160373	0.093124	0.207327	-0.0399437	-0.0745626	0.0524207	0.0809372	-0.100997	-0.128638	0.106371	0.221205	-0.0897478	-0.0106758	-0.0437329	-0.225642	0.024138	-0.239292	0.0520631	-0.105823	0.236036	-0.105676	0.132112	-0.136942	0.277346	0.0942973	-0.0309504	0.104938	-0.099047	0.162354	-0.1478	0.153473	-0.0183039	-0.13891	0.00304745	0.130156	-0.0435124	0.108412	0.0487513
291	0.00571969	0.307372	0.00687941	-0.0457598	-0.0301617	-0.0955798	-0.358493	0.176053	-0.260359	-0.1168	0.322816	0.156952	0.138569	0.385961	0.129387	-0.0973442	0.192444	0.226092	0.0109159	-0.142671	0.113935	0.297819	-0.193121	0.0387852	0.0298937	-0.0581949	-0.0650173	-0.310437	0.12691	-0.0166869	-0.0607071	-0.044506	-0.0230419	0.0581386	0.0822359	-0.0469779	-0.0214063	0.134649	0.0116925	0.117038	-0.0854228	0.0794517	0.228919	-0.0500735	-0.0120277	0.0800964	0.166319	0.175973	0.0425038
292	0.0992083	0.207632	-0.0238752	-0.0636329	-0.0317377	0.0952733	-0.162624	0.060203	-0.0814925	-0.190367	0.0815148	0.0911031	0.133596	0.370359	0.156274	0.0206573	0.266891	-0.0986755	0.118709	-0.0871749	0.224138	0.275046	0.00362576	0.0485901	-0.0695398	-0.0800575	0.0186705	-0.165123	-0.0441978	-0.00739842	-0.00329737	-0.179027	-0.128391	0.0658168	0.128349	0.0122177	-0.119798	0.0640137	-0.00906904	0.124779	0.159546	0.035691	0.199068	-0.0434339	0.0516508	0.0732412	-0.0382589	0.0881775	-0.05851
293	-0.0529587	0.131296	0.0118872	-0.0674166	-0.0722693	-0.113406	-0.0807974	0.0366703	-0.246177	-0.122844	0.138038	-0.0999002	0.0844753	0.211929	0.055558	-0.0395853	0.188933	0.00883849	0.0114726	-0.0630402	0.140252	0.157832	-0.0452567	-0.095722	-0.0280618	-0.131572	-0.148566	-0.163653	0.123872	-0.0130737	0.156219	-0.189138	0.0461964	0.0472028	0.241596	-0.0183631	-0.0485412	0.137325	-0.0300185	0.130965	-0.112975	0.106817	0.0472107	-0.0912795	-0.0957524	0.123688	0.0282029	0.189686	0.0663482
294	-0.0629087	0.156672	0.0232843	0.0655573	-0.0446971	-0.187094	-0.107688	0.194356	0.0610226	-0.171999	0.179001	0.14954	-0.207728	0.152968	-0.0748591	0.0667698	0.272173	0.170902	-0.0925567	-0.0854071	0.214009	0.275135	-0.244717	0.0901065	0.107793	-0.0937427	-0.190511	-0.237206	-0.0981822	0.083207	0.00783725	-0.215729	0.0305119	0.0306957	0.0786698	0.115741	-0.0575665	0.028275	-0.0950671	-0.123973	0.00163805	-0.000728248	0.210616	-0.0226525	0.0149984	0.214417	-0.156717	0.135198	-0.125617
295	0.13965	0.198607	0.0674943	0.0970058	-0.121379	-0.0186852	-0.0412135	0.0488105	-0.0895726	-0.0961094	0.0501278	0.00540679	0.0320629	0.147669	0.128021	-0.0424359	0.378924	0.0795646	-0.0403904	-0.0362033	0.0510342	0.133133	-0.0625737	0.0850921	0.137305	-0.0372785	0.0508716	-0.0950228	0.0568499	-0.108008	0.0822993	0.024083	-0.0128882	0.0863001	0.18464	0.054049	-0.101334	0.201721	0.0597934	-0.0153002	0.0551322	0.0379035	0.145206	-0.0676507	0.0545559	0.113415	0.0627556	0.102946	0.0653825
296	0.0596712	0.21225	0.117489	0.0875594	-0.0156061	-0.0828435	-0.16698	0.000879676	-0.102776	-0.181407	0.213387	0.230672	-0.0740058	0.223492	0.0587662	-0.0365381	0.464419	0.0260895	-0.162565	-0.0562375	0.030511	0.0794622	0.0689817	-0.0187982	0.0172169	-0.117172	-0.126349	-0.166278	0.188587	-0.116561	0.067958	-0.0133646	-0.0292713	0.059254	0.0440626	0.099434	-0.216817	0.177879	-0.150129	0.0820372	-0.0043464	0.0827532	0.122824	-0.00350976	0.0541887	0.0679557	0.179028	0.0686076	0.0964869
297	-0.0090777	0.245409	0.0835103	-0.0533233	-0.0711757	-0.114883	-0.124866	0.0396412	-0.105371	-0.115625	0.179963	0.0981009	-0.0634762	0.164183	0.111661	0.0685063	0.201261	0.138706	0.0310736	-0.186897	0.21145	0.18588	-0.01984	0.0860926	0.134313	-0.00465894	-0.144515	-0.152102	0.0648777	-0.0875023	0.0534784	-0.118249	0.0286389	0.0593717	0.186328	0.0618828	0.029176	0.1183	0.086921	0.122273	-0.0258242	0.0417537	0.138423	-0.0353544	0.0905333	0.142886	-0.0652529	0.0998918	-0.0478395
298	-0.110804	0.247753	-0.0315436	-0.0432555	0.0970317	-0.0454853	-0.21135	0.0662687	-0.0839285	-0.150911	0.13073	0.0651715	0.026815	0.260064	0.191365	0.0628605	0.227659	0.0226608	-0.0467629	-0.139075	0.0930373	0.0667863	0.0417412	0.0999349	-0.0150269	-0.150881	-0.125719	-0.169334	0.0306704	-0.0767289	0.0236211	-0.0383037	0.0822271	0.0711903	0.220058	-0.130866	0.0149973	0.0875484	0.0680686	0.0880468	0.135396	0.0608842	0.141103	-0.0677004	0.133139	0.0428031	0.190517	0.3118	0.0583591
299	0.115192	0.304907	0.0945181	-0.0446583	-0.108241	-0.100692	-0.166708	0.0782451	-0.139784	-0.0827621	0.0498225	0.171492	0.195685	0.329947	-0.0122052	-0.0263713	0.23718	0.077831	-0.0900979	-0.19723	0.200698	0.313863	-0.0469004	0.0490432	0.146907	-0.113475	0.00514565	-0.12953	0.212779	0.0526988	0.114404	0.0432489	0.0171812	-0.0542443	0.135128	-0.0474327	-0.0461502	0.206177	0.108854	0.0607114	0.0224905	0.158326	0.190024	-0.000515271	-0.0139281	0.212722	-0.00189028	0.197978	-0.0288986
300	0.0508264	0.0563153	0.0542406	-0.00566945	0.0552188	-0.154981	-0.0941394	0.201921	-0.081019	-0.196179	0.0341926	0.145543	-0.00525744	0.288614	0.158011	0.0241297	0.32623	0.0248077	-0.120975	-0.0674273	-0.0848632	0.199677	-0.0328534	0.145958	0.101543	-0.0737222	-0.115721	-0.0373738	0.113272	-0.147394	0.0868835	-0.123173	-0.0237679	0.215117	0.0307915	0.0304101	0.040228	0.127684	0.0158249	0.126264	-0.0719977	0.0633332	0.147856	-0.0208057	0.0955763	0.19397	0.00531897	0.0942166	0.141649
301	0.180374	0.228449	0.0237474	0.0161214	-0.0318622	-0.0142564	-0.0128553	0.0355372	-0.00513701	-0.113277	0.126936	0.108637	0.026605	0.085085	0.203366	0.120562	0.15416	0.0537786	0.0540177	-0.123991	0.155189	0.0429353	-0.16903	0.160242	0.0190713	-0.125947	-0.0547563	-0.0304638	0.0089733	-0.0309481	0.128516	-0.232084	0.0310378	0.0595364	0.075986	-0.0467659	-0.122759	0.175884	0.0102571	0.168315	0.114862	0.248025	0.0612604	-0.047847	0.00109322	0.0860965	0.0707445	-0.00666929	-0.0381667
302	0.0612925	0.287742	0.0129393	0.013576	-0.174087	-0.0282429	-0.128548	0.00329451	0.0409311	-0.0689628	0.116775	0.056478	-0.0249821	0.147456	0.121234	0.0283254	0.325612	-0.102683	-0.0239986	-0.0874155	0.215358	0.235382	-0.0554092	0.0645328	-0.0259512	-0.11474	-0.0405791	-0.187436	0.0539874	0.0175356	-0.00351823	-0.0675017	-0.0542531	0.0826401	0.144685	-0.0178643	-0.058111	0.150504	-0.0451191	0.111029	-0.0203637	-0.0828487	0.104972	-0.0150931	-0.0172446	0.0807557	0.0535849	0.164087	0.0646304
303	-0.00415308	0.279267	0.0439294	0.0451622	-0.151715	-0.16797	-0.116416	0.0229371	0.00301168	-0.214407	0.182034	-0.0349184	-0.165715	0.358986	-0.0684315	0.00618261	0.24258	-0.00980953	-0.00653351	-0.131065	0.0843845	0.301267	-0.0186443	0.0607697	0.0444292	-0.223764	-0.0723961	-0.218084	0.0808095	-0.158657	0.106373	-0.176322	-0.139661	0.0548846	0.125575	0.0879743	-0.187292	0.0694415	-0.110367	-0.0191666	0.111898	0.0904893	0.12533	0.169773	-0.15502	0.0429407	-0.15645	0.103135	-0.248062
304	0.0239214	0.226394	0.0557603	0.0198421	-0.0786069	-0.0932756	-0.153567	-0.0116867	-0.0939837	-0.029285	0.104624	0.120775	0.0572026	0.151159	0.0652459	0.0711682	0.387961	0.039329	0.0125207	-0.143798	0.121928	0.0848218	0.0223073	0.199059	0.0994078	-0.00248678	-0.0442361	-0.103137	0.0795789	0.00137393	0.0698486	-0.0191054	0.0145679	0.149812	0.102215	0.00133948	-0.023009	0.163924	0.0204464	0.20493	0.0811158	0.0243767	0.134287	-0.139098	0.0174148	0.0687582	0.00430541	0.0542807	0.037187
305	0.00868511	0.202077	0.0702896	-0.0144537	-0.00938065	0.0139896	-0.128205	0.101765	-0.136369	-0.141765	0.0976204	0.100734	0.0297195	0.252191	0.197103	0.0247916	0.298049	0.0823667	0.0228155	-0.0095622	0.0447698	0.142003	0.058738	-0.018563	0.0817872	-0.0895584	-0.113048	-0.0612776	0.0254952	-0.0267433	0.10264	-0.0170626	0.0496698	0.111027	0.192526	-0.0525532	-0.0338379	0.0747742	0.0270955	0.185949	-0.0317233	0.0274145	0.137439	-0.0709737	0.0326587	0.137454	0.060319	0.109974	-0.0537899
306	0.099996	0.226809	0.000220043	0.0226409	0.0500003	-0.0364262	-0.00811796	0.0393303	0.0451474	-0.0576008	0.076363	0.124749	0.0165954	0.171917	0.17124	0.00264412	0.393379	0.118	0.0375322	-0.0482919	0.107066	0.0993805	0.0205734	0.0199324	0.129589	-0.160862	-0.117296	-0.054842	0.12056	0.0647478	0.0885053	0.0147335	0.0338465	0.0408459	0.167339	-0.00765914	0.0328445	0.173021	0.00723551	0.167824	0.0537904	-0.0132751	0.0907679	-0.115975	0.0297625	0.0739042	0.0549009	0.10502	0.04844
307	0.0234734	0.204534	-0.0297466	-0.018179	-0.106787	-0.0173765	-0.114179	0.0683052	-0.133402	-0.077782	0.0988206	0.120115	0.0274049	0.18871	0.0457173	0.0933881	0.293732	0.0143965	0.0621778	-0.0214791	0.132994	0.120059	-0.0163144	0.0833071	0.125976	-0.135639	-0.0401458	-0.171585	0.0713981	0.0151589	0.0306219	0.00912092	0.0312479	0.022913	0.124094	0.00693343	-0.00845352	0.191031	0.0438182	0.262235	0.0201347	-0.0178914	0.120116	-0.0990357	-0.0340247	0.0743078	-0.11584	0.171014	-0.0557628
308	0.0221691	0.323427	0.137491	0.0370447	-0.0686928	-0.0359895	-0.128387	0.0785253	-0.230464	-0.120435	0.0763922	0.130054	-0.042705	0.154602	0.164169	0.07544	0.440546	-0.024784	0.150939	-0.047201	0.112609	0.0935807	-0.0171437	0.0520718	0.0529993	-0.0898412	-0.118642	-0.0980889	0.0984303	-0.0749068	0.00969298	-0.00212689	-0.0560002	0.0584726	0.177893	0.0491192	0.0149378	0.11346	-0.0148602	0.128865	0.0016125	-0.0276414	0.205152	-0.122079	0.0625923	0.0368757	0.0941536	0.194132	-0.0128094
309	-0.109842	0.258092	0.083349	0.0807808	-0.0943465	-0.219108	-0.149685	0.138623	-0.0890772	-0.0812974	0.249071	0.167595	-0.0407539	0.197851	0.0371642	-0.0489191	0.211374	-0.00861086	0.000965944	-0.136869	-0.0193638	0.080272	0.0270273	-0.154655	0.055454	-0.0845799	0.0180569	-0.126043	0.0769107	0.0657302	-0.0669611	-0.0507474	0.0256261	-0.0626751	0.139595	-0.0460203	-0.0219264	0.129784	-0.0582947	0.156267	0.0948803	-0.00753528	0.0726499	-0.0270123	-0.0011251	0.133483	0.0453002	0.213235	-0.131961
310	0.0563721	0.19478	-0.00861635	0.12669	-0.0716801	0.0432066	-0.121026	-0.051284	-0.0961644	-0.0447551	0.118472	0.156165	0.0591909	0.309383	0.0856434	0.107789	0.388978	0.128111	0.122455	-0.200239	0.287674	0.1366	0.0496229	0.102751	0.0374694	-0.0616261	-0.129431	-0.049994	0.116982	0.0477573	0.0182892	-0.151028	-0.0132617	0.162454	0.074111	-0.0675039	-0.070517	0.0942967	-0.06509	0.213785	-0.0127517	0.162452	0.0929226	-0.0538015	-0.0132289	0.0362513	0.0549701	0.0335037	0.0139344
311	0.0891514	0.165489	0.05001	0.146146	-0.0987048	-0.00899612	-0.130333	0.0330596	-0.190907	-0.101114	0.114305	0.140361	0.173841	0.272466	0.07551	0.0188384	0.131508	0.141488	-0.1965	-0.0562744	0.110525	0.19276	-0.0333163	-0.0670448	-0.0294136	-0.0239133	0.0287759	-0.16085	0.0429209	-0.117775	0.194053	-0.144524	0.0701135	-0.0608991	0.153313	0.0491402	-0.0315957	0.147007	-0.014744	0.0741514	-0.0710922	0.0534392	0.172703	-0.0366913	-0.0733027	0.0313934	-0.0679607	0.217189	0.0114072
312	-0.01025	0.0674491	0.0514722	-0.0236334	-0.0925382	-0.118063	-0.169194	0.209196	0.0240312	-0.00139733	0.024433	0.129508	-0.121095	0.160974	-0.0195947	0.0273573	0.19012	-0.0129882	-0.101829	-0.169926	0.267741	0.199063	0.0292623	0.12056	0.0738579	-0.00184205	-0.0858317	0.0105782	0.0583256	0.0934366	-0.0215715	-0.0631802	-0.00650734	0.10365	0.128477	0.120413	0.0109522	0.206146	0.0655351	0.111702	-0.0131671	-0.0458012	0.204864	0.0784508	0.0320611	0.157814	0.0115402	0.105939	-0.0538195
313	0.0824476	0.252553	0.248611	-0.00290906	-0.216341	-0.128896	-0.0400653	0.0616928	0.0316787	-0.281366	0.198297	0.21129	0.0990947	0.224773	0.210262	0.0993118	0.1562	0.00737837	-0.0361744	-0.152195	0.0386846	0.127982	-0.0196202	0.12226	0.052443	-0.0391378	-0.0790729	0.048414	0.133919	0.05433	0.154773	-0.119933	-0.00878879	-0.0687666	0.170438	-0.0623515	-0.165079	0.19633	-0.0823063	0.194677	0.0181496	0.0590746	0.0746287	-0.0565404	0.0586324	0.091333	0.170331	0.160341	0.0562341
314	0.0943836	0.224509	-0.0133893	0.0455912	-0.0892469	-0.104901	-0.232223	0.157391	-0.213153	-0.165146	0.115331	0.0566152	0.0605189	0.173921	0.110359	0.0382204	0.387059	0.117778	0.00487525	-0.0265923	0.209823	0.226115	0.0151105	0.0553713	0.0617335	-0.100746	0.0450511	-0.0919691	0.143209	-0.0212832	0.137117	-0.0764971	-0.0125668	0.104483	0.0765839	-0.0428107	-0.035458	0.209395	-0.0750144	0.111791	-0.049235	0.0366243	0.162467	-0.10322	0.0793741	0.0841941	0.0739738	0.229741	0.0468818
315	-0.0377943	-0.000694368	0.0184947	-0.066236	-0.24455	-0.149605	-0.461869	0.387574	-0.265394	-0.00762987	-0.0277084	0.169093	0.211155	0.177228	0.0062127	-0.102538	0.319305	0.0230459	-0.0354047	-0.203223	0.126176	0.173492	-0.0526014	0.122647	0.0726091	-0.0383911	-0.122784	0.0176903	0.468119	-0.00809433	0.0267747	0.0478399	0.018192	-0.0611413	0.229124	-0.0822106	-0.196095	0.173667	-0.00267116	0.0887057	-0.116504	-0.0543849	0.064675	-0.0906606	0.106254	0.135866	-0.0363345	0.091766	0.0813922
316	0.0367275	0.228572	0.0740868	0.0235454	-0.0174145	-0.128788	-0.104792	0.0304662	-0.156493	-0.0701271	0.204188	0.272748	0.0557032	0.242651	0.143278	0.0398806	0.471015	-0.0658119	0.00049433	-0.132401	0.241868	0.178194	0.0650735	-0.0587027	-0.0535943	-0.0730198	-0.137754	-0.211999	0.0535737	0.0389939	-0.186389	-0.0722966	0.0752268	0.0908379	0.102954	0.0652352	-0.118568	0.177703	0.00188538	0.127234	0.00465603	0.0993016	0.0396921	-0.168725	0.209723	0.0189104	0.0847837	0.132756	-0.0207792
317	-0.200965	0.132405	0.0212104	-0.0877933	0.131695	-0.333181	-0.436339	0.364732	-0.256197	-0.253968	0.156117	-0.0624994	0.13703	0.413248	0.0743875	-0.11154	0.195218	0.130091	-0.170598	-0.0916213	-0.0430185	0.242069	-0.0756951	0.134415	0.132362	-0.264703	-0.16405	-0.186047	0.166226	-0.0588961	0.0465766	-0.129007	0.112276	0.029088	0.158417	-0.306018	0.012777	0.0802975	0.10304	-0.0320515	-0.141211	0.0615896	0.137541	-0.0364971	0.150435	0.328267	0.0487658	0.383521	0.149783
318	0.0819058	0.210023	0.0347219	-0.0312329	-0.0948049	-0.145907	-0.187868	0.129714	0.0149238	-0.173333	0.116862	0.202799	0.158931	0.180824	0.140566	0.036443	0.209815	0.0653682	0.0168619	-0.116858	0.145431	0.237141	-0.0246873	0.0142355	0.125734	-0.233847	0.064319	-0.140618	0.0907787	-0.0248398	-0.0808359	-0.0944052	0.171614	0.159302	0.00426621	0.131343	0.0110743	0.189484	0.148952	0.0527571	0.0335002	0.099984	0.0878326	0.0728983	0.0311996	0.272534	0.0211712	0.132692	-0.0436149
319	-0.112591	0.0844327	0.0382741	-0.0212951	-0.0789329	-0.103401	-0.384102	0.19411	0.0304851	-0.21339	0.160963	0.0630396	-0.0718988	0.256191	0.207629	-0.0194925	0.409839	0.243528	-0.1005	-0.101231	0.118957	0.301272	-0.077735	0.142239	0.0366485	-0.0882837	-0.170477	-0.179825	0.0717073	-0.0875648	-0.0158042	-0.130598	0.197284	-0.0536267	0.202733	-0.124774	-0.0153795	-0.00565975	-0.0608564	0.0154054	0.0160758	-0.00146291	0.258533	-0.226098	0.0548437	0.194976	0.123707	0.173368	-0.0276154
320	0.0484303	0.255446	0.135578	0.0171938	-0.0339116	-0.181738	-0.12672	0.233717	-0.146423	-0.195143	0.0774364	0.00742289	0.10368	0.242411	0.0462726	-0.0623443	0.468334	0.074046	0.00325721	-0.181711	0.229505	0.340451	-0.114253	0.0298714	0.191492	-0.0453959	-0.155629	-0.179104	0.0590074	-0.0129916	0.115197	-0.150988	-0.0276821	-0.115246	0.193502	-0.0467067	0.0853465	0.168728	-0.0739791	0.0719962	-0.0457025	0.0792632	0.161288	0.00364949	-0.000460234	0.125843	0.14393	0.174296	-0.0831145
321	0.0155186	0.178573	0.0122053	0.118626	0.0585672	-0.00711504	-0.146723	0.0751625	-0.263962	-0.00326509	0.0714519	0.103209	0.177307	0.270559	-0.0400597	-0.157703	0.20501	0.194847	-0.117801	-0.0287423	0.146683	0.223919	-0.0853876	0.120634	0.155928	-0.105762	-0.125249	-0.224872	0.146668	0.111277	0.0208805	0.0492723	0.0429628	-0.115665	0.18913	-0.0419561	-0.108909	0.103235	-0.0743637	0.0569945	-0.012084	-0.0210423	0.048746	0.00089441	0.201388	0.11577	0.238656	0.1086	-0.110425
322	0.0797793	0.241123	0.0642474	0.140323	-0.130323	-0.0764951	-0.263102	0.202698	-0.188172	-0.0838913	0.132281	0.0799209	-0.0537798	0.153586	-0.0165827	-0.0191634	0.399907	0.150359	-0.0260756	-0.165668	0.258862	0.213019	-0.0519186	0.0478863	0.162521	0.0105904	-0.179649	-0.145572	0.0950682	-0.0549895	-0.00273114	-0.0928486	-0.0325621	-2.26e-05	0.102619	0.142544	-0.226666	0.121218	0.00107581	0.118482	-0.0357506	0.099414	0.241788	-0.0432946	0.00824904	0.0889722	0.183477	0.128297	0.00135572
323	-0.0618078	0.230117	0.020725	-0.0297148	-0.108628	-0.0432033	-0.23119	0.21336	-0.209927	-0.093661	0.147015	0.145993	0.0947253	0.290898	0.0516127	-0.00501206	0.44366	0.1674	0.0738311	-0.0357175	0.145055	0.198916	-0.151818	0.167468	0.0721495	-0.10916	-0.00893313	-0.142384	0.063599	0.0417249	0.0575224	-0.21268	-0.0248002	0.0168484	0.234872	-0.0475099	-0.0448797	0.0833653	-0.148454	0.0710806	-0.152436	0.0123798	0.185759	0.124053	-0.0398562	0.146558	-0.0508098	0.292754	-0.0717237
324	0.128688	0.328365	-0.0485668	0.0290075	-0.124472	-0.0135675	-0.0141667	0.0561655	-0.168939	-0.0566843	0.0321275	0.192303	0.120259	0.239871	0.0940894	0.00926738	0.325841	0.0452726	0.0125527	-0.0949771	0.134846	0.110291	-0.0361697	0.160976	0.143045	-0.0780135	-0.0444413	-0.253773	0.044224	0.0377673	0.0896814	0.00331731	0.0459845	0.0292072	0.11786	0.0330951	-0.14001	0.0807498	-0.0291547	0.124286	0.117982	-0.0065509	0.210124	-0.00843007	0.00114156	0.191933	0.186607	-0.0176181	0.0979776
325	0.0755255	0.24737	0.029523	0.0675614	-0.08348	-0.0146225	-0.0800174	-0.0304147	-0.0898052	-0.0169539	0.0807524	0.107714	0.0568065	0.230132	0.108448	0.0158345	0.242451	0.0195748	0.016976	-0.0439556	0.107234	0.0674527	0.0558483	0.0417385	0.134169	-0.0758207	0.034933	-0.119624	0.0533069	-0.0907069	0.0725534	0.022442	-0.00752109	0.00242529	0.231107	-0.0270361	0.0320871	0.132606	-0.0413559	0.0713666	0.120738	0.121626	0.0657492	0.0230621	-0.0344513	0.0977603	0.139661	0.150848	-0.0396522
326	-0.0250415	0.194564	0.0215316	-0.0521563	0.0255167	-0.029219	-0.0579041	0.106265	-0.23861	-0.142167	0.0214605	0.135407	-0.0625151	0.311955	0.155149	-0.0211744	0.314421	0.037885	0.00273408	-0.198975	0.222218	0.0938152	0.0532534	0.00530063	0.0712507	-0.10973	-0.17807	-0.0740261	0.0490057	-0.0340781	0.0305414	-0.06114	-0.0633845	0.100131	0.212638	0.0321972	-0.0687166	0.155081	0.0160035	0.141145	0.0443515	-0.0351415	0.250065	-0.0710237	0.196853	-0.00279296	0.12147	0.115951	-0.0229838
327	0.154216	0.163099	-0.00821254	0.112988	-0.146625	0.0360666	-0.143304	0.0159387	-0.0129375	-0.01002	0.05793	0.0499676	-0.0767665	0.185946	0.0780787	0.0297099	0.172301	0.0122719	-0.0582848	-0.0839607	0.304073	0.217206	-0.0830979	0.148662	0.0948537	0.0496572	-0.028308	-0.0542937	0.0135692	-0.000343821	0.10521	-0.100003	0.0017818	0.122222	0.215572	0.116004	-0.105176	0.0933173	0.0250819	0.0218151	0.0511803	-0.0274042	0.242834	0.00778586	0.0710604	0.0476984	-0.0737205	0.0789988	0.0429262
328	0.140261	0.149324	0.0146708	-0.0997731	-0.269124	-0.0486217	-0.126431	0.110128	-0.0828493	-0.134801	0.0972306	0.0528682	-0.0500656	0.261546	-0.0137331	-0.138628	0.321616	0.194373	0.0851181	-0.171659	0.143424	0.388883	0.013804	0.0563847	0.0815024	-0.12684	-0.286336	-0.138686	0.139498	-0.307592	-0.0316264	-0.207481	-0.0479461	0.0642623	0.122512	-0.0928407	0.125455	0.14809	-0.0519615	0.0747973	-0.0557421	0.139905	0.116462	-0.0709435	-0.0288821	0.00289912	-0.0174629	0.258063	-0.143328
329	-0.0625162	0.300203	-0.114408	0.136842	-0.0947279	0.0432491	-0.235878	0.0153012	0.0184892	-0.156894	0.074795	0.128454	0.0774272	0.274289	0.226748	0.111736	0.405386	0.0806302	-0.0582174	-0.0796532	0.155691	0.048382	-0.0405146	0.0298323	-0.0529916	-0.0804218	-0.169875	-0.0786402	-0.0500783	-0.147435	0.10864	-0.10493	-0.0482346	0.118162	0.193533	-0.0192897	-0.146979	0.171205	-0.00297296	0.256918	0.18673	-0.0638543	0.302157	-0.242297	0.168203	0.0822005	0.114384	0.31696	0.266707
330	0.115766	0.0792546	-0.0833301	0.107275	-0.135021	-0.0312298	0.104503	-0.0920245	-0.0663825	0.0663381	0.0607566	0.0259338	0.0269005	0.258309	0.082724	-0.0312061	0.503743	-0.0599037	0.120642	0.000156846	0.149639	0.150093	-0.0574073	0.264862	-0.0208701	0.0458133	0.0341924	-0.093167	0.000968063	0.0123028	0.0660646	-0.0242264	-0.0975412	-0.0301214	-0.00979072	0.0416426	-0.0234148	0.285751	-0.192275	0.236097	0.172912	-0.0944511	0.145586	-0.0501541	-0.00113202	0.0554491	0.127734	0.0727558	0.0341902
331	0.00764091	0.409236	-0.050178	-0.0324947	-0.0485312	-0.021924	-0.0948913	-0.0742106	0.00387581	-0.12963	0.0463102	0.203945	0.0840767	0.305863	0.134926	-0.0404087	0.227223	-0.137599	0.0488232	-0.140775	0.190561	0.0834903	-0.0348053	0.0713643	-0.137607	-0.0671185	-0.0922115	-0.0324329	-0.0414554	-0.00147098	0.0828457	-0.18109	-0.0614412	0.0609378	0.134844	0.0950432	-0.0151453	0.193137	0.063582	0.212122	0.19755	-0.0873707	0.153377	-0.039512	0.0247818	0.192582	0.0819017	0.122424	0.0930782
332	-0.00304074	0.173432	0.0283989	0.119668	-0.00765286	-0.0725551	-0.097236	0.0656174	-0.0415962	-0.0893875	0.186902	0.126114	-0.06525	0.18446	0.0544146	0.0834232	0.300417	0.108888	-0.08331	-0.0891179	0.0872726	0.157104	-0.0235496	0.113533	0.113537	-0.0227755	-0.0992159	-0.141603	0.0315888	-0.235872	0.0251761	-0.0400266	0.10281	0.092011	0.115352	0.124793	-0.054555	0.127523	-0.0238125	0.181361	-0.0819944	-0.0147041	0.147071	-0.143388	0.0617059	0.0760851	-0.104646	0.193923	-0.0179458
333	-0.0738233	0.148173	0.146366	0.119257	0.00261738	-0.110515	-0.251408	0.146496	-0.164994	-0.194198	0.110645	0.0919222	-0.0695616	0.134452	0.0255306	0.00477529	0.309796	0.0606136	-0.0201974	0.0122285	0.00933158	0.161602	0.0274154	0.111294	0.0531315	-0.175938	-0.110844	-0.14163	0.106287	0.0140379	0.109796	0.0118254	0.0285241	-0.0305857	0.208862	-0.106076	-0.0812928	0.0713213	-0.0925685	0.117284	0.0302134	-0.00781183	0.121342	-0.123686	0.0936786	0.100404	0.178226	0.267508	-0.0522705
334	-0.0312774	0.141339	0.0430577	-0.0010414	-0.0677634	-0.0270006	-0.0523512	0.0900112	-0.190966	-0.102633	0.0757	0.121412	-0.0181457	0.150569	0.193567	0.172707	0.312543	0.052076	0.0730652	-0.158639	0.187857	0.0870167	0.0438421	0.037211	0.119381	-0.0228878	-0.149974	-0.147173	-0.0275487	-0.115532	-0.0321602	-0.0581981	0.0298028	0.0623717	0.172246	0.00331797	-0.040958	0.123769	-0.0147136	0.246128	0.00442102	-0.0149922	0.121523	-0.104769	0.0726847	0.082277	0.0408598	0.152156	-0.0766596
335	-0.0341936	0.134489	0.0309891	0.0942861	0.0408313	-0.14932	-0.16594	0.033087	-0.0945692	-0.113894	0.0919774	0.0125485	0.0139888	0.0997886	0.0203475	0.0651053	0.332154	0.115231	-0.0203357	-0.214266	0.0999217	0.23608	0.016815	0.234356	0.18507	-0.00565706	-0.155842	0.0187563	-0.0259427	-0.088104	-0.0955545	-0.0688628	0.175278	0.0634469	0.147666	0.124458	-0.114386	0.0655868	-0.0563134	0.147408	-0.0045444	0.0669789	0.166608	-0.0868845	0.0180942	0.144947	0.0541657	0.120189	-0.0250651
336	0.0821225	0.0593071	0.194597	-0.0745392	0.170171	-0.103553	-0.0655194	0.0427417	-0.208109	-0.10238	0.102043	0.0888158	0.0795254	0.217629	0.0914785	-0.0427773	0.462472	0.0132348	0.0372417	-0.155757	0.170165	-0.0117679	-0.000340659	0.0446611	0.167893	-0.0623079	-0.0731349	-0.06393	0.0185404	0.0772008	0.095914	-0.0458604	-0.0721392	0.0665615	0.123712	0.0671026	-0.0232406	0.175065	-0.175107	0.14043	0.0417359	0.015041	0.169526	-0.127826	-0.019763	0.0716426	0.0491437	0.173396	-0.00460624
337	0.0592339	0.0288719	-0.16324	-0.0980903	-0.263786	-0.306656	-0.582698	0.45838	-0.253471	-0.430327	0.20578	-0.283267	0.317025	0.297595	0.0111142	-0.236014	0.479649	0.460187	-0.310941	0.0918996	0.197415	0.673125	-0.219447	0.321506	0.363337	-0.21207	-0.125692	0.0809266	0.148586	-0.0155335	0.0162828	-0.296427	0.0221156	0.0518358	0.201885	-0.241929	-0.0326563	0.28213	-0.115417	0.165691	-0.227812	0.250852	0.194812	-0.031483	-0.115116	0.184918	-0.183758	0.302694	0.181208
338	-0.0583883	0.227236	0.373858	-0.0131422	0.000131547	-0.137189	-0.0441668	0.0737466	-0.0929186	-0.17483	0.153211	-0.014768	-0.00893279	0.239153	0.229532	0.0482645	0.378779	0.00750203	0.0481724	-0.193175	0.260195	0.282374	0.01644	-0.0115353	0.210349	-0.20664	-0.0467845	-0.0601994	0.18024	-0.139777	0.0718156	-0.124741	0.134066	0.0810978	0.170639	-0.0677655	-0.0882406	0.0604199	-0.0208411	0.145583	-0.172381	0.16893	0.220018	-0.184653	-0.0469956	0.144213	0.105091	0.23201	0.0591971
339	0.0690991	0.168139	-0.0630139	0.0741352	-0.0274007	-0.0917843	-0.276231	-0.0302515	0.118409	-0.134222	0.0765961	0.107055	0.215117	0.130455	-0.0434236	0.127579	0.197014	0.0869235	0.126367	-0.227762	0.220834	0.165449	-0.0483837	0.0189252	0.305375	-0.117093	-0.0330131	-0.00590709	-0.142738	-0.123912	0.00737231	-0.100065	0.034012	-0.0125607	0.077431	0.0414523	-0.0435756	0.0726214	0.00933803	0.165626	-0.0545613	0.0401455	0.157368	-0.0173067	-0.0893145	0.0742503	0.0953703	0.0754802	-0.012518
340	0.0574157	0.292764	-0.00730874	0.0359071	-0.166073	-0.00422418	-0.116457	-0.00619141	0.0509524	-0.0616218	0.121	0.0306009	-0.0318742	0.138932	0.119607	0.0141631	0.324816	-0.11	-0.0261633	-0.105789	0.205503	0.203573	-0.0424649	0.0633476	-0.0141381	-0.128968	-0.0554047	-0.195885	0.0493691	0.019124	0.0184364	-0.0740785	-0.0542714	0.0835419	0.155007	-0.0157605	-0.0568331	0.142962	-0.0385579	0.102611	-0.00110231	-0.0674333	0.101056	-0.0161666	-0.00246076	0.0670482	0.0650212	0.156302	0.0710126
341	0.169384	0.213062	-0.020912	0.0348072	-0.119385	0.0199976	-0.215211	0.0207474	-0.175086	-0.062019	-0.0175233	0.120646	-0.15072	0.15733	0.0693723	0.0208484	0.288276	0.145831	-0.0888928	-0.0524572	0.094762	0.230707	-0.140305	0.0027451	-0.0139579	-0.0511908	-0.0482353	-0.102388	-0.0150531	-0.124051	-0.0230988	-0.159984	-0.120342	0.0555665	0.249888	0.0671095	-0.10638	0.0727774	0.0550029	0.0443744	0.0155138	0.0447208	0.260003	-0.0362609	0.0431066	0.187018	-0.0514989	0.146725	0.0502399
342	0.103233	0.311193	0.0382981	-0.0188118	-0.0910343	-0.0966684	-0.1076	0.0869782	-0.220356	-0.0188049	0.164657	0.052863	0.063625	0.276433	0.0741095	-0.00818868	0.310057	-0.000899768	-0.0467923	-0.057182	0.0468175	0.208204	-0.00638356	0.064656	0.0866031	-0.0777357	-0.0413266	-0.136913	-0.0306978	-0.0424135	0.0707862	-0.122878	0.0127002	0.136039	0.0861833	-0.102614	-0.0817663	0.0892375	-0.0684014	0.283382	0.00640385	0.123034	0.148869	-0.0820301	-0.0248639	0.147547	0.145198	0.133957	0.00778433
343	0.0248528	0.187069	0.00206939	-0.0100537	-0.0421263	-0.0342647	-0.0816804	-0.0377309	0.048742	-0.11296	0.225556	0.130248	0.0359165	0.193928	0.0858467	0.0639793	0.26092	0.176358	-0.0381834	-0.156673	0.083059	0.129491	0.0202816	-0.031494	-0.0238517	-0.0442318	-0.0478792	-0.0711253	-0.00765324	-0.044889	0.0694829	-0.0248861	0.0585528	0.107097	0.100999	0.130703	-0.0994676	0.128756	0.0819261	0.124411	0.0129317	0.0129799	0.113216	-0.15095	-0.0459987	0.0770509	0.0196691	0.13433	0.0200801
344	-0.0432732	0.239518	0.043402	0.129488	-0.0279616	-0.190963	-0.011979	-0.107607	0.0350533	-0.119098	0.0968579	0.15531	-0.0158161	0.0745407	0.086045	0.248307	0.299613	-0.0785764	0.0786546	-0.163844	0.139949	0.107634	0.0412809	0.175841	0.0165222	-0.206913	-0.0691947	-0.191616	-0.00501363	-0.0614246	0.0626849	-0.0597638	-0.126674	0.0844821	0.0317708	0.0945072	-0.101338	0.122519	0.0610159	0.218426	0.0625889	0.136682	0.0261665	0.119471	0.0228433	0.119426	0.101656	0.0828295	-0.0769992
345	0.055842	0.213547	0.0267718	0.0433367	0.0575777	-0.0769808	-0.0295175	0.019531	-0.0992795	-0.0696697	0.131514	0.0728707	-0.00433593	0.125847	0.0889641	0.00124737	0.358135	1.76e-05	0.11217	-0.105951	0.102288	0.123532	-0.0004292	0.0711329	0.0727887	-0.0226853	-0.0394735	-0.0678739	-0.0271756	0.0151963	0.0437042	-0.0498331	-0.010982	-0.00209114	0.215509	0.0453027	0.0255797	0.139606	-0.0744351	0.123082	0.0835894	0.0762337	0.0864686	0.0663689	0.0457376	0.163732	0.0455519	0.095494	0.000179268
346	0.070112	0.26886	0.139673	0.00293762	-0.00361399	-0.137392	-0.156836	0.00667202	-0.0478445	-0.105696	0.0432259	0.0486591	0.0165078	0.133412	0.163704	0.00548565	0.52848	-0.110651	0.0807416	-0.0740642	0.0716354	0.137802	0.0226189	0.131007	0.0396523	-0.0710365	-0.105497	-0.0461606	0.0358326	-0.124458	0.180153	-0.0692542	0.0098173	0.0621516	0.0893665	0.0155943	-0.0450474	0.178678	-0.0209946	0.143622	0.120304	-0.0336716	0.0594609	-0.0590857	0.0701309	0.168051	0.084895	0.153983	-0.0438971
347	0.123704	0.169407	-0.0108033	0.0982208	0.0278586	-0.184043	-0.233885	0.047362	-0.295177	-0.0968393	0.210085	0.105251	-0.0366969	0.0411974	0.0446073	0.116931	0.488328	0.0882708	0.118231	-0.157193	0.083887	0.000917112	-0.0108467	0.127184	0.126991	0.0318549	0.11714	-0.247485	0.161788	-0.105102	0.0684505	-0.0423293	-0.139757	0.135359	0.0907147	-0.0775942	0.0215953	0.195931	-0.0266405	0.00959275	0.0669728	0.099423	0.212426	-0.10475	0.089965	0.0528472	0.0704043	0.0433061	-0.0880967
348	0.101417	0.269672	0.0980204	0.0202619	-0.0119841	-0.00714768	-0.251814	0.121197	-0.175859	-0.141767	-0.00906966	0.115056	0.0588155	0.207398	0.102382	-0.0320553	0.351277	0.0653165	0.00222691	-0.192398	0.185519	0.0515022	-0.0815344	0.0743702	0.102708	-0.159274	-0.0859463	-0.220104	0.13934	-0.0495483	0.0456271	0.055582	-0.00754902	0.0124912	0.138729	-0.0594457	-0.160297	0.0837549	0.0081494	0.0923233	0.0210921	-0.0549679	0.141012	-0.00738368	-0.0175877	0.17815	0.0765831	0.134632	0.0171834
349	-0.00416078	0.137752	-0.0646545	0.10015	-0.0179714	-0.118622	-0.0820596	-0.0185938	-0.0831696	-0.015504	0.140624	0.0763829	0.0426161	0.0698683	-0.0150356	0.066025	0.42907	0.13372	0.062529	-0.0710991	0.109151	0.148989	-0.0131065	0.114702	0.164966	0.0051104	-0.0150592	-0.0777572	-0.0647004	-0.0104199	0.0039026	0.075677	-0.0260324	0.0444587	0.133754	0.0770019	-0.0493242	0.163977	0.0142299	0.13982	0.0939676	-0.0251872	0.15567	-0.105894	0.0266203	0.0969327	0.0274757	0.115906	-0.0232227
350	0.0647104	0.101658	0.00658588	-0.00537244	-0.129364	-0.171877	-0.103134	0.164824	-0.0122534	-0.113246	0.0608353	0.214145	0.10835	0.182324	0.0348509	0.0320183	0.213998	0.146528	0.0698869	-0.194335	0.231749	0.152386	-0.0428593	0.0775636	0.140558	-0.0942685	-0.0317343	-0.110219	0.126731	-0.0466918	0.0559398	-0.0382984	-0.0703047	-0.133523	0.054715	-0.00729228	-0.0489649	0.252016	-0.058136	0.0762798	-0.0664916	-4.95e-05	0.124844	-0.0230836	-0.0328064	0.0865223	0.0467416	0.0657884	-0.051679
351	0.111334	0.220127	-0.0438171	0.128009	-0.0927834	-0.118257	-0.120047	0.0320079	0.15239	-0.195229	0.0579907	0.0803094	0.133621	0.169213	0.0852561	0.0305034	0.260443	0.139205	-0.074945	-0.119857	0.118845	0.165801	0.0177677	0.0588408	0.00877629	-0.180092	-0.128494	-0.104653	0.0935508	0.113368	0.0150109	-0.127764	-0.120341	0.113053	0.1732	-0.0360382	-0.102467	0.0723129	-0.0968406	0.171791	0.0698685	-0.0734384	0.0744566	-0.0425888	0.0454738	0.0690983	0.132077	0.158059	-0.0869908
352	0.0676328	0.0951076	0.0275865	0.0805424	0.0664721	-0.052777	-0.16757	0.0221569	-0.0655171	-0.0378561	0.0801024	0.113658	0.0929582	0.313729	0.120546	-0.089997	0.154996	-0.0260689	0.0211966	-0.0734544	0.113864	0.205338	-0.180434	0.0170069	-0.0275625	-0.0330398	-0.0190101	-0.263922	-0.0882044	0.0305362	0.114757	-0.227078	-0.18018	0.0860942	0.0562878	0.0181818	0.0957678	0.0954583	0.105502	0.172149	-0.0122352	0.070926	0.182866	-0.189708	-0.0983188	0.0856598	0.0595506	0.0614865	-0.0440423
353	0.0948841	0.164053	0.0362713	-0.0482978	-0.0667343	-0.140825	-0.147656	-0.0776304	-0.130584	-0.118357	0.137636	0.129822	-0.00715441	0.137895	0.201335	0.0786861	0.207251	0.0474933	0.0230021	-0.0593637	0.139547	0.058449	-0.0119719	0.0509233	0.194207	-0.116314	0.0206319	0.0110492	0.00419978	-0.0728961	0.0741801	-0.0934365	-0.0309152	0.108601	0.0196733	-0.00170549	-0.0252935	0.111245	-0.107342	0.087958	-0.0838582	0.0468619	0.107661	0.00653633	0.119313	0.0882125	-0.0249936	0.152146	0.0976046
354	-0.0281363	0.183981	0.0146012	0.098406	-0.104503	0.0849012	-0.177472	-0.0464052	-0.18127	-0.186125	0.131843	0.0292447	-0.0213624	0.38534	0.185907	0.0318513	0.385991	-0.0333299	0.0132939	-0.0298826	0.0533479	0.161837	0.0141427	0.0916668	-0.0329126	-0.197111	0.107058	-0.0926547	0.146835	-0.236428	0.109508	-0.110917	0.0359714	-0.0700376	-0.0114476	0.0503452	-0.00728776	0.156796	-0.069907	0.162509	-0.100274	0.151405	0.133117	0.0487368	-0.0498197	0.0156922	-0.115272	0.212128	0.0506285
355	-0.0582087	0.157002	-0.13057	0.0743026	-0.0354297	-0.0981849	-0.018513	-0.0410508	0.0447725	0.0333405	0.163498	0.0474943	-0.011958	0.0213937	-0.0320094	0.0624782	0.388117	0.0556954	0.0658531	-0.166276	0.174867	0.196424	-0.0646221	0.0337034	-0.00858535	-0.0112793	-0.0554246	-0.0316783	-0.170903	-0.10609	-0.0122971	-0.0193607	-0.00960913	0.0580544	0.219058	0.181581	-0.10541	0.136867	0.0990314	0.139948	0.121882	0.100518	0.0610421	-0.178514	-0.00483838	0.0577815	-0.094474	0.0460032	-0.0749438
356	0.0862327	0.24129	-0.132742	0.129162	-0.0852905	-0.126003	0.0238378	0.021313	-0.0892138	-0.0273061	0.200058	0.079694	0.0704493	0.224369	0.0899181	-0.0185947	0.110883	0.0353894	-0.0843545	-0.0859733	0.205319	0.159638	-0.037391	0.338613	-0.0173284	-0.0287409	0.0170341	-0.196435	0.0625024	-0.155415	-0.110263	-0.0203752	-0.13584	0.227059	0.131217	-0.0419587	-0.0500371	0.23962	-0.0297613	0.0312184	0.110099	0.130689	0.129129	0.0179245	0.0620379	0.119977	-0.0719673	0.217073	0.113492
357	0.0239474	0.211962	0.0268299	0.00430541	-0.017807	-0.0283903	-0.120576	0.170604	-0.173265	-0.0943474	0.146073	0.16415	0.0274542	0.137008	0.120472	0.0652456	0.366702	0.0508531	0.0442624	-0.010885	0.108006	0.157052	0.00642629	0.0157918	-0.0486047	-0.00688305	-0.0787528	-0.0552412	0.0431074	0.018076	0.0164186	-0.0934087	-0.0218106	0.0714007	0.0856294	-0.0155496	-0.0226354	0.199739	0.0510212	0.125614	0.175004	-0.0216079	0.148069	0.0135055	0.0693801	0.0961323	0.118048	0.241328	-0.0627259
358	-0.0272035	0.131014	0.162652	-0.0934256	0.0804564	-0.111111	0.0181494	0.00133652	-0.166761	-0.0730214	0.122097	0.106133	-0.00900792	0.267506	0.054311	-0.018153	0.335526	0.0025261	0.0639606	-0.157031	0.213223	0.0654502	-0.0385382	-0.00736546	0.091429	-0.0143757	-0.13822	-0.0752892	-0.0747078	-0.0283882	0.023332	-0.156064	-0.0283602	0.0150078	0.046662	0.078201	0.045303	0.156505	-0.0523757	0.122341	0.0328676	0.00331317	0.168946	-0.141638	0.0343272	0.0326259	-0.0336312	0.141059	-0.0545411
359	0.0388743	0.188939	-0.07994	-0.0314261	-0.299266	-0.0815294	-0.207406	0.0806218	-0.0134667	-0.13291	0.149238	-0.0552484	-0.0555804	0.280177	-0.0683043	-0.196695	0.265251	0.269929	0.0563117	-0.219262	0.176061	0.505759	-0.0264497	0.109278	0.156218	-0.140561	-0.333537	-0.150819	0.140379	-0.318609	-0.014654	-0.206401	-0.0463542	-0.0348129	0.215892	-0.0607741	0.0886257	0.177795	-0.0817893	-0.0361239	-0.144355	0.141407	0.216299	-0.00499262	-0.0483993	0.096311	-0.073847	0.307856	-0.151232
360	0.0139347	0.197928	-0.0329926	0.0281479	-0.0708362	-0.0919	-0.174041	0.0266297	0.00385518	-0.035445	0.14662	0.119314	-0.0250629	0.19092	0.176652	0.0808227	0.356451	0.101532	-0.0398391	-0.0945435	0.0860172	-0.0135895	-0.0107895	0.0305166	0.0323045	0.0516687	-0.146149	-0.0539397	0.104148	0.0401124	0.0318067	-0.032806	0.0557965	0.0622975	0.0786339	0.0946679	-0.0230551	0.108445	-0.0245998	0.181156	0.0952202	-0.00794927	0.0388786	-0.0278247	-0.025519	0.198024	0.145429	0.158136	0.0749827
361	0.0116469	0.24578	0.0537837	0.11555	0.019112	-0.123843	-0.169011	-0.0526332	-0.133611	-0.112737	0.0742368	0.0991334	0.0020126	0.231406	0.0454718	0.000578075	0.318698	-0.0833486	0.0449105	-0.000204637	0.0659676	0.159318	-0.00748189	-0.00995804	0.0363764	-0.138628	-0.0370062	-0.0484459	-0.00475135	-0.15271	0.194262	0.00759556	0.0916768	-0.0488647	0.112547	-0.00949315	-0.0455954	0.117189	-0.110143	0.293442	0.125549	-0.0012557	0.121181	-0.161212	0.0405882	0.0612155	0.166032	0.1269	-0.0253207
362	0.0315711	0.211543	0.0623931	-0.00614018	-0.162274	-0.132013	-0.0904487	0.162252	-0.0772524	-0.15272	0.151571	0.154356	-0.0695869	0.276233	0.0592398	0.0103022	0.221979	0.155033	0.0408475	-0.204463	0.198163	0.223976	-0.0755822	0.112932	0.0508363	-0.173175	0.062818	-0.230897	0.0962366	-0.0281281	-0.00134805	-0.161371	0.00636251	0.0439571	0.087082	0.101624	-0.0196156	0.159435	-0.0451082	-0.0471636	0.00616102	0.02532	0.170837	0.0805895	-0.081328	0.307239	0.0168336	0.117516	-0.0116175
363	0.0422831	0.192388	0.0806441	0.0112818	0.0133092	-0.12828	0.00436002	-0.0398118	-0.0500875	-0.227206	0.146401	0.0835185	-0.0673754	0.205656	0.168187	0.0992449	0.3237	-0.0573915	0.031295	0.00747306	0.100419	0.207894	0.000299477	0.0477688	0.0710322	-0.0998777	-0.0149377	-0.0965794	0.0364737	-0.117604	-0.0332549	-0.13135	0.0132635	0.198551	0.147087	0.073086	-0.115434	0.116289	-0.0296321	0.0272209	0.156225	0.078616	0.21869	0.00439159	0.044769	0.11252	0.00286826	0.0477367	0.072087
364	0.00478051	0.246432	0.108128	0.0676427	-0.065435	-0.105167	-0.156275	0.107809	-0.0371473	-0.130587	0.037071	0.137069	0.0684481	0.191032	-0.00411085	0.050862	0.29017	-0.00901131	0.039454	-0.0631466	0.0489626	0.051841	0.0341906	-0.0179783	0.0822453	-0.204109	-0.0485935	-0.116768	0.0476809	0.0715941	0.0554038	0.0348838	0.0824922	0.17396	0.133669	-0.0113483	-0.0598671	0.113979	0.00425346	0.118928	-0.0138782	-0.00742246	0.121478	-0.0872902	0.092388	0.116149	0.142453	0.0773561	-0.0220531
365	0.0851745	0.201159	0.0960695	-0.107403	-0.0468992	-0.120117	-0.0731491	0.0243943	-0.231925	-0.0570347	0.117773	0.169492	0.0683866	0.265565	0.0540166	0.073714	0.293647	-0.0211667	-0.00770037	-0.148777	0.123546	0.101478	-0.0652968	0.0186693	0.00603373	-0.0928502	-0.0564016	0.0257288	0.0569138	0.015176	0.0833899	-0.176193	-0.0721116	0.00988958	0.0460311	-0.00681141	0.0297358	0.121644	-0.0186462	0.234402	0.013564	0.0376258	0.0359052	-0.103001	0.0023013	0.05004	0.0507021	0.0538134	-0.0492751
366	0.0739916	0.144497	0.0151778	-0.0571885	0.175163	-0.0815361	-0.107249	0.0546907	-0.102618	-0.160702	0.132474	0.0619495	0.0488458	0.108671	0.133987	-0.0452962	0.345093	0.146559	-0.019513	-0.129872	0.094704	0.209629	0.010163	0.0852236	0.118682	-0.16906	-0.112793	-0.103471	-0.0856872	-0.124948	-0.0189607	-0.028703	0.0807731	-0.016135	0.124082	0.011595	-0.0304738	0.167639	-0.00434957	0.133196	-0.0595064	0.0691706	0.13088	-0.120602	0.13749	0.143155	0.0343794	0.137346	0.104313
367	0.13003	0.187841	-0.0148731	0.0855679	-0.104159	-0.035613	-0.00806672	0.0795119	-0.0092831	-0.0764613	0.0755195	0.0545569	0.0414588	0.176869	0.0414505	-0.0131147	0.269431	-0.017215	0.0433006	-0.164025	0.2282	0.257997	-0.0879616	0.0476533	0.0671763	-0.0110879	-0.0785585	-0.0972959	-0.0171207	0.0750584	0.111555	-0.211776	0.0551169	0.0748636	0.238865	0.0520671	-0.102558	0.166399	0.14561	0.118256	0.0511433	0.0966813	0.216872	0.00611957	0.0764848	0.131451	-0.0326744	0.163958	-0.0931114
368	0.0850871	0.199964	0.0936394	0.0261503	-0.0563664	-0.160409	-0.235566	0.113142	-0.17457	-0.124017	0.0435619	0.0760009	0.0677893	0.161189	0.0550008	-0.00847518	0.346469	0.0742	-0.0150067	-0.107979	0.127287	0.23942	-0.0729395	0.0662801	0.161154	-0.0804158	-0.123034	-0.0163544	0.0831135	-0.0638751	0.014506	-0.00677079	0.00118475	0.0163937	0.161318	-0.0746653	0.0305774	0.0963158	0.00404511	0.126274	-0.0283267	0.0386068	0.174648	-0.0217079	0.0281639	0.190247	0.021249	0.160461	-0.0284337
369	0.061886	0.162737	0.066155	0.10463	-0.114341	-0.173973	-0.378175	0.270085	-0.214408	-0.128729	0.12666	0.042484	0.0129846	0.163316	0.00200083	-0.0547186	0.398362	0.223249	-0.0512694	-0.101516	0.256407	0.317705	-0.0843634	0.0670934	0.247311	-0.0548532	-0.139215	-0.150314	0.10166	-0.0856585	-0.0451676	-0.0610257	0.0223178	-0.0245247	0.152067	0.048284	-0.222402	0.15109	-0.041907	0.0747133	-0.136661	0.115711	0.239294	-0.0443753	-0.0121881	0.163955	0.185601	0.157369	0.0432627
370	-0.0916153	0.192468	-0.0462575	0.0541425	-0.0993875	-0.0533351	-0.0956335	-0.107859	-0.267212	-0.0340317	0.162586	0.0022622	0.0566258	0.122042	0.0850201	-0.0677804	0.311464	0.0736421	0.095823	-0.193672	0.128339	0.0817369	-0.010328	0.0306078	0.0161655	-0.063829	-0.119626	-0.130456	0.0880321	-0.170871	0.124349	-0.03849	0.0431005	0.00253792	0.191315	-0.0576834	0.0144144	0.147949	-0.000484569	0.184715	-0.0113611	0.00596308	0.0537267	-0.135413	0.0718774	0.166946	0.105813	0.0988167	0.135178
371	0.0352307	0.207874	-0.0651755	0.0555683	-0.0600968	0.0518771	-0.106806	-0.00484475	-0.181615	-0.132518	0.105463	0.014838	0.0276606	0.214614	0.127568	0.053755	0.367626	-0.0120132	0.0737421	-0.115627	0.170695	0.187	-0.0150836	-0.00795053	0.0992377	-0.126479	-0.0901104	-0.091481	0.0996308	-0.0216728	0.117466	-0.0537371	-0.0504913	0.0322862	0.13294	0.0102212	-0.0369889	0.125659	0.0327788	0.103305	-0.0176753	0.108015	0.129632	-0.0364282	0.0543519	0.0347418	-0.0233396	0.157142	0.0148345
372	0.0922704	0.0737015	-0.0547666	0.0840098	-0.0296121	-0.0169478	-0.135577	0.0511514	-0.121107	-0.192764	0.119636	0.0661367	0.1281	0.198898	0.0822962	0.155598	0.361705	0.167101	0.207893	0.0255699	0.185757	0.108334	-0.105141	-0.0175824	0.0587622	-0.122941	-0.0794952	-0.198925	-0.296677	-0.0742016	-0.00759577	-0.0842839	0.0438084	0.143188	0.0465527	-0.0544968	-0.0133753	0.0805031	-0.0972413	0.027555	0.0926746	0.0145071	0.298298	-0.149486	0.0591767	0.117536	0.0728067	0.0798622	0.0629117
373	0.0366932	0.144767	0.039434	-0.0234891	-0.0649984	0.0473059	-0.0176212	0.0957585	0.000704758	-0.0426699	0.13104	0.129927	0.0455216	0.223538	-0.00480339	-0.0639638	0.173906	-0.0413239	0.0850212	-0.12378	0.178381	0.1924	-0.038745	-0.019441	-0.141757	-0.0971327	-0.00749738	-0.0782904	0.117917	0.0677294	0.0470796	-0.161543	-0.0503605	0.0255405	0.135212	0.11315	0.00011123	0.110519	0.068573	0.101125	0.0533429	0.0964582	0.105652	0.0650175	0.0690595	0.0224175	0.0352765	0.010852	0.0524406
374	0.0659564	0.176293	0.0618529	0.122657	0.0134928	-0.224921	-0.152327	-0.0120707	-0.153802	-0.0935605	0.13062	0.144542	-0.111291	0.120875	0.0634924	0.118702	0.386734	-0.0370766	0.0135161	-0.09662	0.00935973	0.0688102	0.0339206	0.082414	0.0171104	0.00680799	-0.110934	0.0555005	-0.00585045	-0.121407	-0.0105851	0.0780254	0.04661	0.0319786	0.0966287	-0.0634368	-0.121654	0.119707	-0.0471976	0.13339	0.130227	0.151225	0.106015	0.00713768	0.111206	0.0410256	0.122451	0.198557	-0.0796953
375	0.0867945	0.110283	0.0316119	-0.0575822	-0.121847	-0.00176476	-0.133043	0.0492362	-0.263051	-0.0264687	0.0448573	0.122175	0.172871	0.0694388	-0.0407407	0.159104	0.232414	0.0521795	-0.0954406	-0.0359002	0.0154796	0.134956	-0.0604256	0.141885	0.0829144	-0.123835	-0.00115239	-0.234899	0.151968	-0.0642832	0.157608	0.119677	0.051889	0.0720114	0.14848	-0.0395923	-0.0920039	0.250029	0.0198415	-0.0411798	0.0234905	-0.0433536	0.14281	0.0147433	0.0927306	0.14508	0.0911561	0.00594046	0.06412
376	0.0577049	0.240975	-0.0959237	0.0770796	-0.0334612	-0.0608867	-0.0996496	0.0522887	-0.144721	-0.0758041	0.189972	0.0468707	0.00783851	0.164754	0.136247	0.00974588	0.402136	0.0703392	-0.0515896	-0.0537786	0.0623485	0.0834505	0.0230095	0.0171489	0.00615412	-0.0613847	-0.0262048	-0.0409005	-0.00507708	-0.100941	-0.0263393	0.0359709	-0.063653	0.132113	0.0136705	-0.00554543	-0.111352	0.166292	-0.0329632	0.065341	0.0441818	0.0217083	0.121606	-0.0605219	0.0655471	0.0858052	0.0713602	0.194434	-0.0192456
377	0.0719561	0.205157	-0.000664184	0.0748658	-0.0439365	0.00267193	-0.0943198	0.0895169	-0.0481173	-0.0317752	0.0554224	0.0961279	0.0082042	0.107322	0.158432	0.0544273	0.37695	0.0282477	0.0746329	-0.0804836	0.0864747	0.0938309	-0.0275656	0.120578	0.0906221	-0.0307513	-0.0735316	-0.0685573	0.00252019	-0.0170964	0.0147932	-0.0665719	-0.0223211	0.0866376	0.0985207	-0.00174215	-0.0528517	0.209922	-0.025395	0.184001	0.0807436	0.0113254	0.0935135	-0.0296141	0.0643781	0.070631	0.0679095	0.193684	0.0193086
378	-0.0663891	0.21565	0.128927	0.038632	-0.10949	-0.0706957	-0.0328503	0.031658	-0.0864516	-0.131473	0.0837055	0.124204	-0.046654	0.246071	-0.122335	0.0261478	0.205778	0.0439327	-0.0244605	-0.149855	0.111099	0.0785592	0.0285596	0.186294	0.019577	0.0140034	-0.0277838	-0.143938	0.132002	-0.133706	0.0157804	-0.14361	-0.0962594	0.0249984	-0.00165076	0.0710188	-0.0229452	0.0716815	0.0390011	0.0779592	0.0636179	-0.0130035	0.064336	-0.112895	0.0581323	0.0762456	-0.0314292	0.126029	-0.0255185
379	-0.062045	0.126473	0.00331851	-0.0509056	0.0171034	-0.0732138	-0.17616	0.148256	-0.0174544	-0.0323074	0.0967894	0.0315562	-0.0105778	0.27081	0.140853	0.055795	0.373772	0.0665711	-0.02706	-0.108989	0.0282828	0.194711	-0.0808605	0.114677	-0.00988838	-0.15118	-0.0307788	-0.11342	0.0405019	-0.0012002	0.060774	-0.0230834	0.122456	0.00271276	0.202947	-0.032305	-0.0867953	0.0958467	-0.0498215	0.188484	0.0116835	-0.0683317	0.0908892	-0.0625728	0.154878	0.100886	0.114596	0.0878032	-0.0490986
380	-0.0707553	0.263179	0.0405179	0.0148537	-0.0122549	-0.190153	-0.17754	0.0519096	-0.172636	-0.0778662	0.0754198	0.136814	-0.0437421	0.28558	0.0190025	-0.217566	0.114394	0.13685	0.0671357	-0.0766458	0.251373	0.242395	-0.0945805	-0.0595373	0.00326345	0.0474733	-0.118879	-0.193916	-0.0926695	-0.282261	0.115152	-0.158933	-0.0298424	0.133873	0.210158	-0.0396419	0.0734606	0.108679	0.0051263	0.0816708	0.0941754	0.0611494	0.18814	0.0511255	0.0123701	0.105927	-0.0665692	0.183597	0.133416
381	-0.0241371	0.130094	-0.0790126	0.0865235	-0.0470486	-0.00513934	-0.0987789	0.0643367	0.0659846	0.00588294	0.137468	0.15459	-0.0158893	0.185295	0.0409803	0.0576232	0.406704	-0.000353136	0.00375704	-0.0986528	0.118086	0.138405	-0.142481	0.0586106	0.0714119	-0.163487	-0.121985	-0.129779	0.0530795	-0.0186396	0.101036	-0.0685584	0.0353201	0.0649364	0.128168	-0.0977386	-0.0683994	0.242441	-0.0600664	0.401388	-0.0725728	0.040195	0.150276	-0.0714608	0.125591	0.128415	0.124716	0.106211	0.0514697
382	-0.021225	0.163973	-0.024349	0.0509043	-0.0826555	-0.0639416	-0.228884	0.0405424	-0.192218	0.0401251	0.0601028	0.0910428	0.0434553	0.217569	0.0185617	0.0391904	0.430177	0.0230616	-0.128981	-0.0312992	-0.0415203	0.095314	0.0413236	0.0601424	0.0808887	-0.129846	-0.22246	-0.100782	-0.0186151	-0.0967905	-0.00920842	0.0410441	0.0817616	0.143941	-0.0083055	0.100769	-0.0388529	0.231213	-0.115603	0.197402	-0.026536	-0.033422	0.0803358	-0.04162	0.0230094	0.022574	0.0474636	0.109989	0.0844636
383	-0.014085	0.175237	0.0999174	0.0145458	-0.111201	-0.14624	-0.128239	-0.0171787	0.0374695	-0.259642	0.0304401	0.192312	0.045655	0.329069	0.0230223	0.0427164	0.222227	0.0711118	-0.013299	-0.224165	-0.0181514	0.19802	0.00505743	-0.125643	0.190823	-0.0494998	0.0508762	-0.127946	0.120699	0.0246265	0.0105239	-0.058679	0.0622331	-0.00820213	0.197233	0.0328221	-0.114881	0.132262	-0.00637241	0.242214	-0.0533518	0.061742	0.294581	-0.129013	0.102064	0.0429539	0.202943	0.109113	0.00686494
384	0.0745454	0.278947	0.0472962	0.0589699	-0.0985918	-0.0489846	-0.0502215	0.0300563	-0.0701288	-0.10608	0.118886	0.145843	-0.0332641	0.236892	0.0578566	0.00692597	0.339973	-0.0640851	0.049722	-0.120924	0.0894922	0.114621	0.0121861	0.152473	0.0672111	-0.0455219	0.0155157	-0.070474	0.0897594	-0.0306682	0.0449137	0.00103843	-0.0560654	0.0149288	0.139516	0.0860477	-0.133831	0.186021	-0.0732901	0.0532194	0.065154	0.0713259	0.122778	0.0631523	0.0446508	0.0751265	0.0819587	0.142168	-0.0491094
385	0.0523168	0.144978	-0.00307163	0.0152018	0.0515476	-0.0760666	-0.111134	0.102565	-0.123749	-0.14286	0.110898	0.111819	0.0681777	0.127918	0.170681	-0.00834767	0.384122	0.103003	-0.00829083	-0.0657452	-0.00203408	0.203541	0.0410211	0.105824	0.13164	-0.114984	-0.0698685	-0.0561829	0.00551092	-0.0904279	0.00756761	0.0366878	0.122165	0.0434523	0.13156	0.00559012	0.0231477	0.122232	0.0585825	0.106693	-0.0196206	0.0987704	0.0939534	-0.101462	0.038614	0.0716694	0.0894322	0.181512	0.0423702
386	0.0136135	0.23622	0.132264	0.0725733	-0.128248	-0.0725501	0.0767438	0.0858697	-0.0631533	-0.0447966	0.167591	0.171038	-0.055337	0.328672	0.00588074	0.0391944	0.261269	-0.0343836	-0.105763	-0.154568	0.160986	0.149235	-0.055528	0.072855	-0.0094242	0.0531407	-0.0852842	-0.120443	-0.0200738	-0.0259099	0.122124	-0.12735	-0.0312995	0.00211031	0.207598	0.0764749	-0.0212088	-0.0162527	-0.10947	0.106112	0.0781214	-0.00962972	0.106754	0.0253856	0.0788409	0.114844	-0.088027	0.0992698	-0.0652538
387	-0.0741193	0.109159	-0.073357	0.116291	0.0277453	-0.0880967	-0.211518	0.153651	-0.0732746	-0.0912557	0.036	0.0539494	0.02224	0.231107	0.068215	0.0511789	0.433351	0.0316353	-0.0975643	-0.108706	0.0997555	0.199219	-0.131801	0.0455146	0.0325264	-0.0930722	-0.0401501	-0.121214	0.0622484	0.010329	0.0829441	-0.0663308	0.153909	0.0129116	0.104759	0.0234169	-0.0690774	0.120352	-0.0373324	0.0671194	0.0368009	0.0116786	0.0837556	-0.0798858	0.0594734	0.0664566	0.216188	0.0773875	-0.00227092
388	0.114195	0.133498	0.0612169	0.0706012	-0.00628094	0.0318418	0.0591722	0.052125	0.0460434	0.041089	0.120204	0.22844	0.047076	0.203793	0.123257	0.105699	0.279719	-0.0792843	0.0815798	-0.134562	0.182158	0.133404	-0.128206	0.10616	0.128304	-0.0871603	-0.030129	-0.123294	0.0522535	-0.0300324	0.107549	-0.0586999	-0.0361004	0.163166	0.142578	0.0178573	-0.140049	0.133187	0.0730504	0.229135	0.0324774	0.00459353	0.0176127	0.0252951	0.0803583	0.0816508	0.0714101	0.0941337	0.0129424
389	0.13545	0.201165	0.12849	-0.0647493	-0.0399457	-0.0446602	-0.135876	0.139204	-0.138425	-0.156487	0.072344	0.182144	0.0458047	0.282497	0.107328	-0.0415955	0.329408	0.0484902	-0.00805821	-0.0833918	0.117856	0.206661	-0.0661671	0.108908	0.147786	-0.0953989	0.0234829	-0.0952528	0.0826044	-0.033159	0.0708427	-0.043412	0.070934	0.102962	0.190968	-0.0116376	-0.0153292	0.155125	0.00613018	0.0520874	-0.0227591	0.00242768	0.172817	-0.00741952	-0.0120521	0.147011	0.0542345	0.139165	0.0297652
390	-0.049214	0.204678	-0.00728383	0.0365351	0.0113816	-0.0695397	-0.182043	0.15013	-0.0612681	-0.139268	0.0694531	0.0834565	0.0773823	0.240582	0.110963	-0.0328037	0.395373	-0.0273967	-0.12442	-0.0379532	0.0601893	0.177418	-0.10826	0.0109471	-0.0427086	-0.105051	0.0761902	-0.173652	0.142105	0.0129152	0.0295332	-0.00561201	0.112488	0.043939	0.109699	-0.0103806	-0.0522196	0.142329	-0.0482061	-0.00706202	0.000789302	-0.0213359	0.00277919	-0.106213	0.0418855	0.131997	0.145988	0.0691944	-0.0155591
391	0.103025	0.123779	0.0553166	-0.0807227	-0.0933241	0.0039561	-0.0547625	0.112875	0.0305253	-0.134506	0.0430701	0.176365	0.0267501	0.245695	0.190251	-0.0506022	0.327583	-0.109755	0.0403103	-0.0905912	0.139032	0.0634055	-0.131676	0.142928	-0.0789782	0.0979983	-0.0411467	-0.219419	0.0249893	0.0296572	-0.0390943	-0.0431572	-0.0961062	0.185424	0.132956	0.0907343	0.00961567	0.195734	-0.095547	0.0783231	0.0330468	0.0339254	0.135741	-0.105787	-0.0746037	0.0955617	0.0579185	0.0297824	0.0075896
392	0.0947429	0.162039	0.066648	-0.0137589	-0.0155422	-0.166987	-0.195515	-0.0497656	-0.102719	-0.16635	0.0250017	0.178227	0.281747	0.244506	0.204249	-0.0786867	0.506584	-0.11967	0.117654	0.0334103	0.0247763	0.0381026	0.0342981	0.17755	-0.00148506	-0.0622543	-0.0477522	-0.181189	0.0534666	-0.0489413	0.107106	0.0406245	0.0740738	0.150811	0.0435136	-0.0386287	-0.0831158	0.105967	-0.0613613	0.151324	-0.0395723	0.111809	0.084819	-0.0977144	0.0878915	0.108932	-0.015288	0.144211	0.0738627
393	-0.0100723	0.264454	-0.0729607	0.111164	-0.10543	0.0190802	-0.277251	0.0208869	-0.125958	-0.0486542	0.181387	0.167586	-0.0654159	0.419603	0.0984295	0.0818107	0.257485	-0.0803007	-0.0357933	-0.150688	0.162378	0.221573	0.0282002	0.0222295	0.012479	-0.0641828	-0.106208	-0.0556494	0.146462	-0.12789	0.0282669	-0.11187	-0.0817812	-0.175973	0.117891	0.12324	-0.0544307	0.160913	0.00634121	0.147054	-0.0546415	0.0667274	0.264465	0.0881883	0.00259045	0.0978954	-0.102975	0.165193	-0.00144983
394	0.0554374	0.166659	-0.0487889	-0.0099767	-0.0358081	-0.103428	-0.0762626	0.0791295	-0.139972	-0.178805	0.216448	0.15183	-0.0429677	0.144603	0.233567	-0.0217582	0.355397	0.00569371	0.183514	-0.0531199	0.0365454	0.126391	0.029532	-0.00790217	0.0284307	-0.119391	-0.0451029	-0.189806	0.238828	0.0221673	0.0484489	0.0512552	-0.0170591	0.0709331	0.139234	4.11e-05	0.0342426	0.0451742	0.0374531	0.128359	0.190127	-0.0395054	0.0805249	-0.0454899	0.154441	0.0465055	0.113511	0.162974	0.0173887
395	0.0830458	0.244837	0.271859	-0.0130995	-0.227029	-0.126652	-0.021335	0.0166038	0.0470109	-0.260222	0.196983	0.239711	0.0273343	0.246876	0.18048	0.0971263	0.172581	-0.0254534	0.000694001	-0.167349	0.0124406	0.0990491	-0.0014482	0.118624	0.0636061	-0.0296137	-0.0652817	0.0477332	0.149861	0.04725	0.15493	-0.101082	0.00319927	-0.0394919	0.192199	-0.0675171	-0.146156	0.168608	-0.0570115	0.207577	0.00180427	0.0536291	0.0510282	-0.0362778	0.0640981	0.0705631	0.144913	0.138637	0.0573196
396	0.154404	0.163039	0.0522507	0.0511973	0.0108724	-0.115757	-0.166019	0.118644	-0.0625539	-0.128032	0.0711056	0.122288	-0.0946841	0.251677	0.0803907	0.0356664	0.297794	0.0830195	0.042439	-0.104266	0.0936132	0.241212	-0.0297581	0.090119	0.156497	-0.00143056	-0.0800583	-0.123785	0.171999	-0.104154	0.0179916	-0.00281385	0.0646492	0.0176529	0.185467	0.048128	-0.0126934	0.201775	0.0212031	0.0382699	0.0193245	0.0828723	0.17936	-0.0261588	0.110432	0.176088	0.0531983	0.0825995	0.00672718
397	-0.0705409	0.36656	0.0557414	0.0100135	0.0321473	0.108173	-0.179735	-0.0815073	-0.041404	-0.178985	0.17265	0.207817	-0.0387624	0.426175	-0.0601795	0.116274	0.298033	-0.036014	0.0932047	-0.0284323	0.00366579	0.260913	-0.161422	-0.0120704	-0.103784	-0.127646	0.0387714	-0.363583	0.217026	-0.00697965	0.116217	-0.0381475	0.0359909	0.0701036	0.0694243	0.087952	-0.235279	0.114224	-0.0532775	0.0111844	0.0771512	0.049466	0.00116914	0.0558785	-0.00312897	0.0683237	0.0635211	0.0725734	-0.0295323
398	0.0582507	-0.0198555	-0.138991	0.143796	-0.263758	0.0560499	-0.287984	0.209364	-0.211775	-0.0526313	-0.0722904	0.0733567	0.193891	0.0696829	-0.111437	-0.389816	0.651529	-0.0621492	0.0106667	-0.137599	0.098764	-0.0329336	-0.254305	0.288344	0.365443	0.152914	0.0858157	0.100682	-0.199898	0.0911634	0.309353	0.00349884	0.106534	0.138405	-0.0356866	-0.0250208	0.00955447	0.297653	-0.167812	0.14001	-0.00642823	-0.10663	0.0279975	0.0601452	0.161418	0.146678	-0.00740759	0.313454	-0.0591489
399	0.112948	0.182204	0.0729915	0.0924647	-0.120529	-0.0283647	-0.0173337	0.0754101	-0.087445	-0.00705106	0.143095	0.16828	-0.0517993	0.260723	0.17362	0.0833549	0.42444	-0.121133	0.182442	-0.133057	0.0474986	0.0227691	-0.0333602	0.133835	0.0436202	0.0876331	-0.0858422	-0.0148647	-0.0194111	0.0199779	0.028097	-0.0549285	-0.0740286	0.0312061	0.0992047	0.0682208	0.0287988	0.126534	-0.184202	0.205178	0.0834515	-0.00766455	0.102985	-0.102749	0.0462243	0.0873451	0.0736244	0.0634447	-0.094593
400	-0.00906609	0.117735	0.00327146	0.0012186	-0.0098545	-0.0948005	-0.171735	0.00763644	-0.0104146	-0.0925589	0.13493	0.0849691	0.104155	0.186327	0.0275856	-0.0649895	0.40987	0.131854	0.00544051	-0.0844625	0.0828995	0.205095	-0.043897	0.0871793	0.0747862	-0.0897193	-0.0870362	-0.0104921	-0.0515228	-0.0107587	0.0674138	-0.0645291	0.0480671	-0.0331971	0.213839	0.00723647	-0.0699842	0.0966011	0.00468837	0.175699	-0.0130622	0.0164123	0.0537163	-0.0424367	-0.00368377	0.119439	-0.00647745	0.150378	-0.00123883
401	0.0212805	0.235562	0.0359294	0.0011316	-0.0864341	-0.0234311	-0.143032	0.192826	-0.168115	-0.0805884	0.116992	0.124554	-0.0180189	0.29807	0.131805	0.0780275	0.330595	0.0816998	0.0115013	-0.0736175	0.189108	0.198352	-0.0395137	0.145659	0.0885548	-0.109385	-0.103494	-0.161991	0.0378356	-0.0656276	0.0677169	-0.0251997	-0.0291208	-0.0171795	0.169628	0.0905654	-0.0483316	0.140097	-0.0390296	0.187286	-0.00791166	0.0668966	0.282562	-0.102351	-0.0916892	0.0838519	-0.105392	0.129411	0.0205555
402	-0.105035	0.209904	-0.00658045	-0.0655408	0.0842969	-0.233521	-0.388317	0.248573	-0.176479	-0.266485	0.16174	0.0230366	0.196528	0.379258	0.132205	-0.139423	0.233275	0.131921	-0.1492	-0.0679398	0.0411074	0.166374	-0.0262695	0.113116	0.105703	-0.233387	-0.0580825	-0.176626	0.137476	-0.0705143	0.0646565	-0.0490357	0.123041	-0.0541826	0.132568	-0.242597	-0.0338122	0.123979	0.0709144	-0.00244387	-0.0796257	0.0900896	0.144355	-0.0389003	0.127879	0.214502	0.0904958	0.386181	0.118288
403	0.202281	0.0149291	0.0579312	-0.0262647	-0.0259841	-0.0872528	-0.196486	-0.111855	0.0194565	-0.21438	0.124681	0.104442	-0.0594789	0.218692	0.00441484	-0.0311	0.29188	0.0292004	-0.108746	0.118062	0.247479	0.304015	-0.228387	-0.0976152	0.0915788	0.000654107	0.16328	-0.126734	-0.0552903	-0.154224	0.245517	-0.248251	-0.0476964	0.101724	0.12063	-0.0633268	-0.281559	0.0136242	-0.0626826	0.14887	-0.0189551	-0.0199514	0.236139	-0.0622421	0.0981029	0.0917121	-0.0364251	0.283768	-0.0977397
404	0.103994	0.137774	0.0364674	0.050423	0.0575809	-0.0175942	-0.0742495	0.01778	-0.189564	-0.157976	0.0723586	0.127163	-0.0369045	0.0744647	0.127904	0.0632606	0.388027	0.106585	0.0100474	-0.124562	0.0989856	0.158082	0.0684058	0.121861	0.119307	-0.0431405	-0.160313	-0.0731799	-0.0107694	-0.131203	-0.0351085	0.0470291	0.0856014	0.0499855	0.101424	0.0505653	-0.0136751	0.106714	-0.0198038	0.153485	-0.0185261	0.061665	0.110241	-0.0953726	0.0524981	0.0886511	0.108147	0.168667	0.00343055
405	0.0502563	0.225377	0.0664177	0.00903457	-0.103449	0.00271676	-0.0938971	0.0527152	0.0189398	-0.0979979	0.0151647	0.115761	0.167222	0.221446	0.118062	-0.0070741	0.395861	-0.00538041	0.0354962	-0.105935	0.226299	0.138626	-0.133183	-0.039795	0.135412	-0.135619	0.0251771	-0.179615	0.0404105	0.0313684	0.0386328	0.0405636	-0.00213219	-0.0109804	-0.060821	-0.00383717	-0.249824	0.0285425	0.0115182	0.015222	0.038672	0.0360252	0.113002	0.0335669	0.020345	0.192666	0.113651	0.0766162	0.02377
406	-0.0103009	0.242911	0.00727937	-0.0367977	-0.160978	-0.0531996	-0.104583	0.148222	-0.21239	-0.252791	0.282313	0.126531	-0.093966	0.206076	0.140752	0.0785413	0.230426	0.0442077	0.168326	-0.0508943	0.193771	0.118167	-0.0107514	0.173979	0.0236115	-0.162504	0.00660658	-0.211063	0.112232	-0.0266786	-0.0520654	-0.0998608	0.00167589	0.199272	0.102864	0.01526	-0.00665829	0.0713236	0.0782463	-0.0755914	0.0845449	-0.067887	0.122793	-0.0251963	-0.00192634	0.226012	-0.0872483	0.180091	0.0600719
407	0.0493261	0.260179	-0.0129569	0.0311842	-0.0497296	-0.0191215	-0.180018	0.0273334	-0.0595326	-0.142969	0.177078	0.14988	0.048534	0.234287	0.136564	0.147442	0.265433	-0.00314442	0.278582	-0.0983985	0.306396	0.0956237	-0.0912526	0.0352415	0.056967	-0.150317	-0.0815465	-0.222885	0.243337	0.0281543	0.0088419	0.0848195	-0.0331052	0.0996946	0.0412765	-0.0493648	-0.0488201	0.118153	-0.0272198	0.0827316	-0.0198342	0.0985926	0.0580502	-0.00398379	0.00832369	0.193911	0.0837594	0.0198838	0.00112338
408	0.0341765	0.160973	-0.031905	0.0854422	-0.157684	-0.147496	-0.0269277	0.0130774	-0.156827	0.0145125	0.16423	0.0129926	0.00412882	0.19083	0.102247	0.119101	0.399122	-0.0474383	0.0887196	-0.00449277	0.130882	0.0319249	-0.0218329	0.184027	-0.0520633	-0.0755907	-0.136433	-0.0368471	0.0486931	-0.0736871	0.114437	-0.000272363	0.00931943	0.14407	0.141222	0.0381363	-0.156853	0.275689	0.0711427	0.179771	0.178001	0.111614	0.156308	0.121166	0.0631923	0.10191	0.104552	0.0736798	-0.100181
409	-0.0665354	0.0449561	-0.0222646	0.0734737	0.0022108	-0.0134809	-0.0622308	0.162166	-0.214781	-0.191892	0.205077	0.0561554	0.0762434	0.168232	0.143008	-0.0873847	0.177749	0.0894855	0.0237188	-0.145463	0.136418	0.189753	-0.133388	0.12418	0.0480967	-0.127031	-0.0240809	-0.169873	0.174219	-0.126544	0.0318363	-0.105972	0.0536219	0.1353	0.128915	-0.0576421	-0.0338541	-0.0460331	-0.00641384	-0.0564664	-0.0918166	0.183595	0.0774588	-0.0520025	0.00465454	0.193357	0.0196579	0.136372	-0.0443755
410	-0.0953904	0.189812	0.082268	0.00942485	-0.0194393	-0.0790752	-0.102667	0.104774	-0.0864626	-0.150554	0.0381716	0.0976572	-0.026851	0.292951	0.185948	-0.0018339	0.455238	0.14081	0.14438	-0.0469243	0.127017	0.183471	0.0694017	0.00514845	-0.0424675	-0.20221	-0.0657646	-0.255912	0.24321	0.0339539	0.0513469	-0.0112374	-0.167959	0.144893	0.19319	-0.144588	0.0971706	0.128874	0.0317466	0.0342087	0.0504736	0.00337379	0.125397	-0.123453	0.10581	0.0957926	0.0893838	0.158282	0.0443633
411	-0.0796987	0.137075	0.0497883	-0.130053	-0.0703457	-0.0477898	-0.327473	0.0449505	0.121316	-0.129493	0.162077	0.187503	0.00465319	0.274517	0.128392	0.0869172	0.355527	-0.012254	-0.00399575	-0.0639498	-0.0719342	0.231728	-0.0491872	0.0165506	-0.0246885	-0.14249	-0.115226	-0.23174	0.0868609	0.0684134	0.0388465	-0.0157668	0.206548	0.0295255	0.123569	-0.147523	-0.107264	0.0749692	0.0398453	0.0479419	0.0727289	-0.0974618	0.0606879	-0.0833686	0.0750925	0.179656	0.200559	0.121146	0.0536924
412	-0.0169594	0.201235	0.0195224	0.158459	0.0403312	-0.166404	-0.2143	0.160549	-0.160373	-0.118779	0.109999	0.136843	-0.151344	0.132697	0.0337426	-0.0136471	0.362858	0.0958951	-0.0836639	-0.000560371	-0.0378924	0.177505	-0.0626558	0.0687549	0.105078	-0.156224	-0.194385	-0.17656	0.0935031	-0.111932	0.0543394	-0.066621	0.0950889	-0.0353475	0.0999516	0.0546719	-0.155763	0.218522	-0.11845	0.119382	-0.0644491	-0.083572	0.0534812	-0.0529106	0.0944586	0.0933141	0.161217	0.142635	-0.0504043
413	0.0336726	0.209167	-0.010718	0.0989137	-0.273861	-0.15183	-0.416711	0.175303	-0.367463	-0.0440191	0.101308	0.145739	0.201673	0.101894	0.104077	-0.0853636	0.287721	0.348765	0.00110563	-0.154524	0.142209	0.431168	-0.279471	0.108508	0.301404	-0.0154806	-0.271897	-0.0733864	-0.0319558	-0.156399	0.182473	-0.10454	0.162759	0.00716081	0.196062	-0.0508703	-0.135075	0.215393	-0.127955	0.273647	-0.126063	0.232981	0.341418	-0.0865299	-0.160026	-0.014812	0.235711	0.20995	0.158761
414	0.0747535	0.150767	0.071419	-0.0175144	0.101004	-0.109516	-0.137542	-0.0137709	0.0221513	-0.10582	0.187879	0.143478	0.0122482	0.233343	0.152703	0.0786399	0.302012	0.00302231	-0.0721882	-0.131995	0.153748	0.235759	-0.149432	0.0397274	-0.0346011	-0.116723	0.150824	-0.182013	0.156326	-0.0379964	0.0127751	-0.225395	-0.00930886	0.0824264	0.031214	0.104013	-0.0421443	0.179305	-0.050448	0.111602	0.0671941	0.0367972	0.047072	-0.0140344	-0.0353586	0.140454	-0.0332643	0.0743217	0.164315
415	0.00685743	0.111705	0.18329	0.00602112	0.0017004	-0.113831	-0.188487	-0.0855009	-0.0944004	-0.135787	0.0837665	0.142717	-0.00280957	0.229516	0.0579101	0.051067	0.316559	0.0928393	0.0482746	-0.139572	0.0429004	0.205952	-0.041098	-0.0736221	0.0872224	-0.209674	-0.0199602	-0.115516	-0.0184068	0.0216977	0.117637	-0.020826	0.0884666	-0.00914094	0.0577344	0.111239	-0.0479196	0.0584708	-0.065609	0.0816402	0.0180261	0.154549	0.10209	-0.0652829	-0.0173606	0.122159	0.0440214	0.0892419	-0.00893186
416	0.0728433	0.182638	0.0548073	0.00542175	0.0144823	-0.0820302	-0.064423	0.0545779	-0.117094	-0.0802242	0.136508	0.128288	0.0371184	0.217535	0.0561604	0.000286413	0.402241	0.0385011	0.0727491	-0.00128179	0.219312	0.104166	0.0132021	0.106404	0.0494832	-0.0700276	-0.0976531	-0.0773805	0.0966754	0.0834364	0.0631051	-0.0246213	0.0242491	0.0618583	0.093303	-0.053062	-0.06426	0.136715	-0.013958	0.0902551	-0.00747903	0.0224063	0.0575265	-0.138	0.0903228	0.135671	-0.0314947	0.0767148	0.086714
417	-0.00472726	0.100972	0.0677501	-0.0124663	-0.0342366	-0.241884	-0.227224	0.197838	-0.0690511	-0.0890535	0.0468382	0.0629919	0.0211055	0.208104	0.151085	-0.0208963	0.306823	0.285878	-0.0912094	-0.0658723	0.0742404	0.164598	-0.0750696	-0.00820186	0.227904	-0.0465418	-0.175128	-0.102233	0.072329	-0.0172026	0.0414272	0.0370551	0.128925	-0.0122085	0.164957	-0.0636093	-0.0864251	0.127304	0.0722747	0.126849	-0.143527	-0.132345	0.0955519	-0.178881	0.0298522	0.190214	0.188191	0.254177	0.157733
418	-0.0117538	0.218982	0.0142568	0.122301	-0.0212671	0.0145681	-0.0739897	-0.108718	-0.210211	-0.206892	0.0559978	0.0687894	-0.0412884	0.196708	0.0334624	0.00926141	0.334789	0.0341509	0.147898	-0.116595	0.206249	0.244673	-0.0651826	-0.0511425	0.169383	-0.104157	0.0285597	-0.139541	-0.0139469	-0.0978676	0.0845611	-0.093653	0.0174998	0.0467759	0.215585	0.106767	-0.143172	0.00369921	0.0632409	0.10579	-0.00174306	0.0677872	0.259639	-0.0123382	0.112243	0.0925076	0.0149254	0.0613392	0.0156812
419	0.109077	0.113646	-0.0661966	-0.0339361	0.027528	0.0988048	-0.077065	0.103305	-0.0137548	-0.139511	0.165754	0.18683	-0.0217644	0.242892	0.0927377	0.0165594	0.221348	0.0623831	-0.0425268	-0.0882084	0.132105	0.0701175	-0.0719069	0.135018	0.0481194	-0.147512	-0.1655	0.0113618	0.109591	-0.299853	0.0962461	-0.114108	-0.0111114	0.0804837	0.013755	-0.034368	-0.0659442	0.135077	0.0270921	0.217288	0.0383207	0.0977005	0.224322	0.0349704	-0.0899497	0.0699324	-0.0531673	0.180773	-0.11515
420	-0.0026289	0.231665	0.12833	-0.0832987	-0.0669661	-0.12555	-0.20417	0.173088	-0.219822	-0.083864	0.119125	0.111211	0.124749	0.248641	0.173123	0.029252	0.389995	0.167969	-0.0220257	-0.133767	0.2072	0.285873	-0.0720768	0.136618	0.0741534	-0.0681608	-0.200209	-0.244837	0.136214	-0.016906	0.144545	-0.0702872	-0.0960577	0.102053	0.113605	-0.0317439	0.0667776	0.192211	-0.0692903	0.233275	-0.120906	0.0953898	0.125243	-0.118218	-0.0594788	0.126827	-0.0914945	0.0317996	0.0736957
421	0.0466501	0.0969311	0.000999192	0.0536288	0.00705019	-0.0864362	-0.031595	0.0324339	-0.102352	-0.0960156	0.0925501	0.0477057	0.0134928	0.136937	0.110843	0.0685644	0.46406	0.103548	0.0876647	-0.178788	0.179777	0.174176	0.00920636	0.138028	0.0601924	0.0750767	-0.0877839	-0.00404071	-0.0828262	-0.0214639	-0.0288618	0.0367265	0.0345917	0.0424726	0.141738	0.036766	-0.0384136	0.123229	-0.122654	0.114283	0.0488435	0.0599716	0.0962136	-0.130804	0.102153	0.0844765	0.121088	0.228022	-0.0837072
422	0.0417915	0.204881	-0.0500746	0.0960961	-0.0556418	-0.0523197	-0.0636305	0.0342329	-0.0831774	-0.128898	0.194958	0.168679	-0.00127952	0.169014	0.113453	0.0859911	0.306793	0.0122606	-0.000408023	-0.0464317	0.017291	0.106598	0.0193417	0.0978772	0.0800234	-0.00586291	-0.104116	-0.162519	0.0502191	-0.215963	0.000744525	0.107019	0.10269	0.146424	0.0582248	0.0664241	-0.0469965	0.0754278	-0.0710945	0.0735899	0.0388717	-0.0491403	0.0821715	-0.0524688	0.0850457	0.112851	0.0798164	0.114201	-0.0303182
423	-0.00120056	0.243284	0.00948675	0.0465943	-0.0438842	-0.0373273	-0.101605	0.0807157	-0.113113	-0.0809825	0.125165	0.127813	-0.0229533	0.203853	0.113164	0.105119	0.294621	0.0392122	0.0620899	-0.0857762	0.103771	0.116462	0.0333388	0.0763484	0.156283	-0.0780842	-0.163367	-0.140673	0.0338248	0.0247273	0.0131635	0.0207933	0.0450925	0.0750186	0.190702	-0.0331879	-0.0305168	0.179457	0.0330516	0.142605	-0.00701817	-0.00166876	0.0718779	-0.0473602	0.0204152	0.123634	0.0480123	0.212172	-0.0528114
424	-0.0282102	0.131816	0.0525566	0.08745	-0.197539	-0.129904	-0.187969	-0.0593786	-0.0920733	-0.136965	0.0484278	0.0567896	0.0758352	0.255596	0.0169503	0.050333	0.233448	0.149953	0.031981	-0.0486395	-0.0311332	0.156859	-0.115489	0.149535	0.169692	-0.206396	-0.14767	-0.164927	0.109781	-0.154245	0.183206	-0.0206965	0.0970568	-0.0999656	0.123135	-0.0242817	0.0682245	0.13092	-0.0449671	0.168933	-0.0389678	0.0570576	0.116669	-0.209155	0.0369157	0.131551	0.116023	0.22636	0.0136269
425	0.0908885	0.136094	0.0653923	0.0686215	-0.0286641	-0.0263976	-0.067522	0.0862231	-0.109084	-0.0215412	0.182536	0.129155	0.0279081	0.157426	0.04601	0.112421	0.233103	0.0460333	0.000832037	-0.213813	0.175318	0.278432	0.0759478	0.0474669	0.172698	-0.0896942	-0.0951672	-0.158526	0.109576	0.00988262	-0.0154785	-0.122068	-0.0256526	-0.000851163	0.233095	-0.0691529	-0.0472826	0.0895064	0.0272041	0.029584	0.0106508	0.13025	0.0450586	0.120166	0.0036787	0.0479979	0.0245931	0.099143	-0.00970626
426	0.033194	0.230995	0.0739795	0.00847016	0.07031	0.0571499	-0.01335	0.0483912	-0.15228	0.0148184	0.146731	0.236476	0.0601929	0.298138	-0.0228517	0.00266777	0.238084	0.0958847	-0.0274408	-0.092926	0.196631	0.155572	0.0164409	0.0364876	0.0423848	0.0424156	-0.0743147	-0.144136	0.032965	-0.00585967	0.0770542	-0.189675	0.0423769	0.0720071	0.233514	0.0482089	-0.0616265	0.152978	0.048948	0.0818396	0.102932	0.0896868	0.0519658	0.0298543	-0.00514162	-0.0180445	-0.0120963	0.143354	-0.0571951
427	0.00192035	0.109693	0.0233137	-0.0325565	-0.0212653	-0.0339144	-0.265446	0.2526	-0.230207	-0.230703	0.0476056	0.0238067	0.0754321	0.297161	0.181791	-0.0359926	0.428785	0.0934919	-0.00112335	-0.182587	0.350476	0.234525	-0.0224611	0.166217	0.131784	-0.122891	0.052005	-0.129217	0.127065	-0.155246	0.127006	-0.199769	-0.0605903	0.136983	0.124019	0.0281541	-0.0593586	0.0834508	-0.100066	0.131048	0.0179876	0.0402039	0.188428	-0.0722759	-0.0562782	0.138909	-0.0099194	0.192255	0.026951
428	0.0795433	0.102032	-0.0575208	0.021778	-0.0453571	-0.0513083	-0.0850722	0.0958134	-0.0950776	-0.0504313	0.158678	0.150484	0.032204	0.178944	0.129189	0.0702933	0.304806	0.129852	-0.1509	-0.0380168	0.0467657	0.168579	-0.072559	-0.0384654	0.184787	-0.0282174	-0.106589	-0.0802119	0.0449261	-0.0857011	0.0798137	-0.0369482	0.156167	-0.0114125	0.136458	-0.0230994	-0.0456635	-0.0112627	0.0409507	0.133197	0.027481	0.100009	0.2013	-0.0919907	0.022256	0.0805074	0.17602	0.222455	-0.101296
429	0.091054	0.138248	0.0372666	0.144677	0.0533173	-0.0151027	-0.210968	0.10145	-0.0513294	-0.0851884	0.0732788	0.107353	-0.00871769	0.203668	0.0200817	-0.0175905	0.444545	0.0785604	-0.0069099	-0.0572062	0.050101	0.0771888	-0.0425201	-0.00953894	0.0525631	-0.16993	-0.120863	-0.116153	-0.0533462	0.0498282	0.0984765	0.0545627	-0.0339664	0.0639471	0.172511	-0.0568066	-0.0847665	0.116165	-0.247314	0.0656154	0.0783374	0.105546	0.175466	-0.0814954	0.0830645	0.153948	0.217224	0.102263	-0.0261613
430	0.012715	0.0983599	0.0742196	-0.0568224	-0.0551247	-0.0257774	-0.125264	0.0752161	0.030692	-0.0531541	0.125685	0.0985771	-0.0651937	0.296243	0.0946121	0.12183	0.160129	0.0655663	-0.0269532	-0.0517059	0.177489	0.0187805	-0.0861685	-0.09603	0.0793553	-0.00625866	-0.0853186	-0.170071	0.183139	-0.137949	0.0377599	-0.186972	-0.0973981	0.184142	0.0719233	0.0295556	-0.0634947	0.181203	-0.151179	0.194948	0.0812701	-0.0436949	0.174563	0.234727	-0.0618714	-0.0995056	0.0403293	0.122649	-0.0786417
431	0.0458841	0.138503	0.0358155	-0.0298425	-0.199887	-0.108396	-0.290539	0.139714	-0.0275023	-0.154214	0.035064	-0.0158011	-0.16737	0.293356	-0.0513204	-0.172538	0.352559	0.197784	-0.011003	-0.195623	0.155762	0.449931	0.0535603	0.113789	0.133352	-0.162092	-0.319554	-0.127748	0.23171	-0.312304	0.00913725	-0.111073	-0.0670254	0.00272339	0.24499	-0.111612	0.0396237	0.102194	-0.0585766	0.0686533	-0.0824549	0.135653	0.139985	-0.0692599	0.052063	0.0834086	0.022976	0.286507	-0.157529
432	0.00616171	0.148659	0.0170185	-0.0178384	-0.0522287	-0.135594	-0.13722	-0.061048	-0.310732	-0.173173	0.010065	0.186735	0.0615682	0.221274	0.0443727	-0.0187484	0.0168903	0.0580337	-0.0460368	-0.000830261	-0.126906	0.240176	-0.0746718	0.0307929	0.0249047	-0.194266	-0.1638	-0.14809	0.228985	-0.167748	-0.0251518	-0.257744	0.00153277	-0.019422	0.149539	-0.0331817	-0.0965748	0.00387127	0.127375	0.130583	-0.0617581	-0.063328	0.254265	0.00933513	0.137162	0.0718131	-0.137398	0.243061	0.0525196
433	0.0294947	0.251679	0.0931128	0.0819105	-0.0854173	-0.00308062	-0.0326499	0.0751314	-0.0226578	-0.143961	0.182595	0.097933	-0.0597003	0.233642	0.0647797	0.11595	0.252145	0.112752	0.0363596	-0.35566	0.174639	0.0771648	0.000968529	0.110534	0.15245	-0.0863092	-0.106787	-0.113617	0.0726975	-0.0397083	0.031776	-0.0418382	0.0274527	0.0459601	0.119738	0.053418	0.0394468	0.0340912	-0.0776098	0.146947	0.107473	0.0484908	0.181955	-0.0486548	-0.0915662	0.0581554	0.126495	0.162421	0.0752317
434	0.0690529	0.209085	0.0528121	0.122604	0.0926966	-0.107421	-0.195298	0.0566507	-0.232838	-0.120731	0.118747	0.223899	0.04864	0.263619	0.0119922	0.0830118	0.360688	0.0397616	-0.0146392	-0.0484274	0.0244548	0.181528	0.0412157	0.0816394	0.0697406	-0.0522316	-0.167489	-0.0597507	0.0535245	-0.0449971	0.0699244	0.00775942	0.130512	-0.0133794	0.189981	-0.016456	-0.165437	0.091891	-0.114705	0.123712	-0.0983305	0.100501	0.0627123	-0.060858	0.158227	0.116386	0.16136	0.0568931	0.0656903
435	0.0168122	0.121135	0.0361598	-0.0526354	-0.013513	-0.10938	0.00491541	0.185145	-0.131773	-0.182879	0.140962	0.206687	0.0299789	0.26245	0.0390991	0.0176894	0.0521085	-0.00109858	-0.032283	-0.153267	0.130139	0.272241	-0.0719564	0.0287172	-0.0803336	-0.187996	-0.0855011	-0.231227	0.0666739	-0.0758365	-0.0502134	-0.215282	0.0769635	0.060966	0.0877606	0.0442637	-0.130151	0.0556667	0.0662179	0.0102233	0.00672588	-0.0195563	0.106458	-0.13317	-0.0610918	0.256154	-0.0618453	0.107363	-0.0830157
436	0.0554011	0.307896	0.164487	-0.0180068	0.0133977	-0.230605	-0.168774	-0.01577	-0.0747166	-0.202922	0.0493048	0.153366	0.0833797	0.287586	0.0568866	-0.00709917	0.440501	-0.0789904	-0.0100371	-0.104771	0.164083	0.16842	0.00100534	0.190602	0.0445126	-0.0198429	-0.0545552	-0.250335	-0.0175536	-0.00112164	-0.0370193	-0.00735656	0.020102	0.150087	0.115732	0.00353006	-0.0732513	0.0821044	0.0196072	-0.0280749	0.11366	-0.0379045	0.0257847	0.0635682	0.0981552	0.291199	0.194031	0.136192	-0.0370551
437	0.111429	0.255614	0.0807213	-0.0825872	-0.142459	-0.17405	-0.273015	0.207234	-0.252899	-0.0858009	0.117927	0.0182829	0.0212799	0.387021	0.0685898	0.0600098	0.27473	0.082831	-0.0271825	-0.0260159	0.214475	0.31025	-0.0178717	0.0431243	0.106331	-0.172111	0.110322	-0.0192628	0.293418	-0.0598136	-0.035853	-0.104796	0.116797	-0.0219935	0.165253	-0.0232566	-0.121323	0.283768	-0.0155828	0.0165175	0.0374143	0.137432	0.161827	-0.0665125	-0.127868	0.285011	0.0581822	0.199386	0.0368226
438	0.138609	0.123379	0.0959577	-0.0185599	-0.0418226	-0.159979	-0.047364	-0.0161222	0.152183	0.0325195	0.0517912	0.0644607	0.0762076	0.195516	0.207427	-0.0118891	0.315414	-0.0329562	-0.0668252	-0.0980032	0.218888	0.142994	0.103896	0.00144522	0.0336006	-0.120507	-0.003097	0.017939	-0.00584114	0.0643505	0.236246	-0.0853774	-0.0326801	0.113079	0.197497	0.168808	-0.134347	0.0984869	-0.121884	0.303939	0.0683706	0.0306092	0.275846	0.0425506	-0.00321301	0.108487	-0.0692465	0.109409	-0.00410979
439	-0.0567428	0.159621	-0.0491754	0.05649	0.0184419	-0.0615824	-0.111078	-0.00981212	-0.0428806	-0.125592	0.168765	0.106555	0.0397789	0.170802	0.0583617	0.0610867	0.33083	0.0825152	0.0727175	-0.0956391	0.130552	0.104026	-0.0117311	0.00792481	-0.0217191	-0.083949	-0.123173	-0.136625	-0.000853188	-0.0650131	-0.00781588	-0.0556381	0.0242834	0.0310407	0.214076	0.0387862	-0.111656	0.147549	-0.0120398	0.239872	0.0165441	0.0200679	0.0498514	-0.0521139	0.0414459	0.232496	0.0878491	0.160763	-0.0350852
440	0.134183	0.31919	-0.0489715	0.00491712	-0.130249	-0.025757	-0.00297945	0.062677	-0.17072	-0.0951266	0.0633662	0.163093	0.113213	0.225949	0.0855979	-0.00166487	0.315784	0.0341982	-0.00667755	-0.0980319	0.114282	0.122948	-0.0534034	0.170279	0.131126	-0.0944614	-0.0289539	-0.241687	0.0670525	0.0043278	0.0770837	-0.0398898	0.0308178	0.0623304	0.0796756	0.0347987	-0.144963	0.0889454	-0.0285731	0.114368	0.122826	0.0117178	0.229193	-0.00878685	-0.0185567	0.208558	0.191678	0.0205217	0.121771
441	0.0235558	0.129253	-0.0121896	0.00463925	0.0475177	-0.00205194	-0.0434685	0.0667629	-0.126996	-0.156897	0.126956	0.0825113	0.0496924	0.0776307	0.180208	-1.27e-05	0.475713	0.122726	0.0234084	-0.122615	0.0285996	0.143555	0.095705	0.162311	0.0897193	-0.0219594	-0.171723	-0.0865656	-0.00872963	-0.14794	-0.0404859	0.032043	0.0525423	0.0381095	0.0993807	0.0576652	-0.0564559	0.116523	0.0258648	0.221448	0.0179972	0.0466347	0.11164	-0.0474511	0.0741408	0.0817615	0.0418426	0.147187	-0.00938803
442	0.111963	0.294986	0.113514	0.0284154	-0.130815	-0.0582416	0.00990502	-0.0118061	-0.127554	-0.149098	0.141201	0.278055	0.0804341	0.311005	0.0191588	-0.113513	0.266122	0.0736698	0.0154948	-0.172661	0.191877	0.168621	-0.0964464	0.0443102	0.114759	-0.0508561	-0.0909639	-0.149184	-0.0293402	0.0443411	0.0207908	-0.0817282	-0.0130681	0.055484	0.185735	0.0874865	-0.00611617	0.0341777	0.0728902	-0.0951395	0.0285464	0.066722	0.24168	-0.040415	-0.0345774	0.096609	0.0746499	0.0144139	0.00472162
443	-0.0866914	0.104621	-0.0593202	-0.0301686	0.0243393	-0.131219	-0.270541	0.283221	-0.159269	-0.126374	0.0785531	0.20625	0.0617565	0.207373	0.184294	-0.0646918	0.339229	0.119776	-0.105983	0.019138	0.014252	0.0654308	-0.0715286	0.0421891	0.149365	-0.215972	-0.0980463	-0.210114	0.169253	0.0749549	0.073795	0.0122993	0.0323354	0.0195733	0.145022	-0.0497218	-0.0825097	0.140463	-0.0651314	0.16441	-0.0770559	0.0393608	0.119351	-0.0288611	0.0409971	0.157283	0.086595	0.240813	0.0591243
444	0.0768106	0.208942	0.0416833	0.0283049	0.00659895	-0.0964956	0.00922667	0.132097	-0.17683	-0.148781	0.138057	0.126047	-0.109752	0.240931	0.0501235	-0.0284426	0.158868	-0.0577491	-0.0738394	-0.168067	0.0988115	0.253052	-0.0908315	0.0748386	-0.0345307	-0.0702494	-0.0777573	-0.114356	0.0781596	-0.0935118	-0.0356533	-0.201212	-0.00398159	0.0975209	0.134718	0.0298674	-0.0895263	0.144138	-0.00157097	-0.00846358	0.0338577	0.0212112	0.102471	-0.117109	0.0187244	0.212362	-0.00573133	0.138544	-0.0289286
445	0.0212066	0.214788	-0.0642284	0.0425037	-0.0894125	-0.195801	-0.24343	0.319003	-0.135741	-0.22224	0.175597	-0.0238193	0.0770277	0.241311	-0.089748	-0.151715	0.135634	0.188532	-0.0455283	-0.187899	0.138077	0.327537	-0.152563	0.169765	0.160842	-0.0893318	-0.138994	-0.133262	-0.0384325	-0.107987	0.075033	-0.259837	-0.0114477	-0.00590316	0.236779	0.0639444	0.0707992	0.128675	-0.113923	0.120276	-0.0715009	0.209718	0.285613	-0.0444177	0.0252753	0.113203	-0.00776273	0.195232	0.109176
446	0.0514116	0.162071	-0.00280012	0.0786456	0.0498344	-0.0977762	-0.267538	0.089875	-0.0920778	-0.176884	0.175801	0.0409555	-0.0271006	0.17966	0.0840978	0.00751034	0.437934	0.242226	-0.0619181	-0.0847154	0.0886192	0.260492	-0.040234	0.139181	0.195722	-0.0930643	-0.113111	-0.0264471	0.0310863	-0.152324	0.0635559	-0.0562214	0.148368	0.0279409	0.188064	-0.0308907	-0.0310399	0.144644	-0.0625656	0.160666	-0.128158	0.0990803	0.221625	-0.118391	-0.0163656	0.185387	0.0922085	0.180002	0.017064
447	0.142404	0.278639	0.0645452	0.0980961	0.0715463	-0.0498446	-0.119524	0.17722	-0.138062	-0.00036741	0.0888415	0.149304	-0.00179081	0.23792	0.0355213	0.0853406	0.372927	-0.0080766	0.0166705	-0.121701	0.0911022	0.136855	0.00262298	0.10618	0.131606	-0.0514101	-0.143976	0.0563005	0.0880193	0.0401082	0.0225841	-0.0860577	-0.00531309	0.0742101	0.142268	-0.074814	-0.140452	0.212949	-0.0155751	0.0901833	-0.0287506	-0.023134	0.0895882	-0.104935	0.0793795	0.110001	0.0670931	0.0991933	-0.063593
448	-0.0332645	0.206945	0.0464485	-0.0588751	-0.000836856	-0.0762293	-0.137932	0.0528194	-0.143354	-0.183433	0.0325533	0.0795553	0.0111427	0.253518	0.135354	0.0232423	0.381185	0.0209913	0.145795	-0.179745	0.248247	0.238313	-0.0477235	-0.00295158	0.0939859	-0.2139	-0.0192663	-0.195221	0.21525	0.0352581	0.0417309	-0.158295	-0.0474983	0.0802602	0.119246	-0.0609211	-0.0051317	0.113308	0.07894	0.0177234	0.0100582	0.0174561	0.126936	-0.0619678	-0.0503677	0.152126	0.134853	0.0655968	-0.0620668
449	-0.00407661	0.215449	0.086908	0.0579712	-0.0372835	-0.07911	-0.193806	0.0972891	-0.0530855	-0.0923846	0.0799779	0.0268533	-0.015641	0.168036	0.212263	0.0618745	0.39953	0.119974	0.0789963	-0.0959186	0.273889	0.103021	0.0133052	-0.0703638	0.0505028	-0.135635	-0.0529276	-0.175588	0.0369811	0.00719479	0.0867075	-0.0426715	0.00808982	0.0173722	0.179607	-0.0955474	0.0543708	0.163453	0.0165684	0.115731	0.112653	0.0396354	0.0532839	-0.158972	0.0441775	0.119484	0.219523	0.20991	0.0061452
450	0.072547	0.14545	0.170029	-0.00160933	0.00531672	-0.0165208	-0.0626495	0.100136	-0.0786274	-0.0703	0.178362	0.12327	0.051243	0.165216	0.0958097	-0.0302243	0.263339	0.0517186	0.0377409	-0.06206	0.166095	0.0917994	-0.0180014	0.135504	-0.0335813	-0.0165595	-0.0447906	-0.114062	0.14287	-0.0837844	0.0397183	-0.195008	-0.0942538	0.0532637	0.0919399	0.0944473	-0.0460499	0.10644	-0.04548	0.0618671	-0.00358373	0.0312274	0.223219	-0.0231457	-0.123191	0.00227287	-0.0458201	0.00502799	-0.104353
451	0.00432037	0.180018	0.0580724	0.0415655	0.0114031	-0.119084	-0.160415	0.0321503	-0.161249	-0.106901	0.156253	0.0960767	0.0152607	0.195203	0.0488387	0.0488762	0.356081	0.127306	-0.0645304	-0.0731051	0.0236799	0.220886	-0.0388948	0.0827237	0.141284	-0.0543823	-0.105941	0.00544049	-0.0666419	-0.103813	-0.00491753	-0.0283123	0.108987	0.0576189	0.226606	0.0404317	-0.0750527	0.116371	-0.0303046	0.127582	-0.0327983	0.106514	0.171775	-0.0616182	0.0700063	0.139871	0.0885151	0.182982	-0.00236418
452	-0.0155687	0.243447	-0.046632	0.00252314	0.0814255	-0.0482385	0.0176248	0.0917119	0.0131286	-0.0324876	0.230914	0.143078	0.108497	0.328139	0.14431	0.0505871	0.271509	-0.0749431	0.0115264	-0.280586	0.285576	0.182687	-0.0729341	-0.187636	-0.0182504	-0.0822123	-0.0691462	-0.212539	0.0124564	-0.119563	-0.0216389	-0.216647	-0.0122043	0.0724129	0.202734	0.173009	-0.000817809	0.326898	0.000366912	0.14589	0.133367	-0.017819	0.329218	0.0844338	-0.01485	0.153652	-0.218985	0.060127	0.0487711
453	-0.00754644	0.158096	0.0490678	0.123485	0.0146498	-0.10489	-0.142377	-0.0300433	-0.158239	-0.0531289	0.206429	0.225615	-0.127076	0.109624	-0.0128276	-0.0926654	0.485061	0.0017963	-0.0568909	-0.00883931	0.047641	0.207142	0.0535653	0.0120679	0.0335515	-0.102615	-0.239164	-0.0143641	-0.143855	-0.0255908	0.088315	0.0677841	0.155146	-0.013495	0.151913	0.0852551	-0.220546	0.178975	-0.0713618	0.160052	0.0763013	0.0238519	0.129587	-0.135199	0.206268	0.0528056	0.056048	0.040529	-0.0112629
454	-0.0734561	0.12427	-0.023023	0.0207476	-0.237968	-0.412892	-0.842903	0.560087	-0.428771	-0.285378	0.309814	-0.0392253	0.429304	0.411526	0.21394	-0.324489	0.350705	0.521722	-0.177826	-0.0666685	0.106421	0.578435	-0.364041	0.296226	0.431414	-0.189376	-0.319519	-0.183262	0.0970182	-0.123387	-0.00957018	-0.320677	0.0478067	-0.0921239	0.166417	-0.273362	-0.0217469	0.311745	-0.240463	0.149336	-0.386234	0.187613	0.354506	0.0609805	-0.0982528	0.334213	0.221621	0.286351	0.0668322
455	0.0428443	0.270636	0.125467	-0.00495921	0.0378706	-0.0569637	0.0288626	0.0746252	-0.0455503	-0.116897	-0.0157469	0.187928	-0.0282692	0.279696	0.0591919	0.0990318	0.274999	-0.0159525	-0.0352084	-0.15888	0.0968848	0.158084	-0.00780722	0.00414924	0.134517	0.084428	-0.115893	-0.178934	0.101328	-0.00458483	0.153998	-0.0883475	0.0134333	-0.0601956	0.203295	-0.00595577	0.0162702	0.0535023	0.0279062	0.0730946	0.0189392	0.0200317	0.168931	-0.0106079	0.110511	0.0600973	-0.0130287	0.163076	-0.0298563
456	-0.0213143	0.194628	0.0405442	0.0452931	-0.013973	-0.115097	0.00420877	0.0987054	-0.116638	-0.0287579	0.128157	0.0897516	-0.0287628	0.211772	0.065114	0.0452101	0.326595	-0.0238182	0.00267833	-0.120143	0.140544	0.153779	-0.00631445	-0.0262795	0.00620551	0.0203423	-0.00684708	-0.025707	-0.0411748	0.0141371	-0.014693	-0.0356214	0.0504958	0.0957344	0.130492	0.044196	-0.120207	0.168506	0.0478763	0.0398534	0.0749875	-0.0198893	0.0391232	-0.0630189	0.0169471	0.146608	-0.034574	0.18907	-0.100819
457	0.0380837	0.14189	0.0959963	-0.0175881	0.00542418	-0.0589594	-0.24485	-0.000270034	-0.0795325	-0.0563382	0.143753	0.178376	0.0705714	0.266135	-0.0243589	0.0430492	0.171033	-0.0193227	-0.0452543	-0.191744	0.245945	0.10741	-0.0965574	-0.00439006	-0.00832648	0.0122194	-0.0414288	-0.0235718	0.0122547	-0.00632291	0.0505372	-0.193706	-0.0887662	-0.0145812	0.0909649	0.162466	-0.0183579	0.144149	-0.0222511	0.139328	-0.0138607	0.139304	0.12289	0.0261904	-0.0571235	0.0989967	-0.057531	0.0286342	-0.0341498
458	0.020884	0.191067	0.0180412	0.0827588	0.00563787	-0.00421701	-0.128548	0.110482	-0.143564	-0.0388259	0.148006	0.104032	0.111923	0.189482	0.0406654	-0.0556693	0.349237	0.0833199	0.0475217	-0.104719	0.122068	0.161085	-0.0497849	0.0947669	0.102428	-0.103945	-0.0808903	-0.0972599	0.0242332	0.0108673	-0.00237796	0.0464095	0.117315	0.0663222	0.162367	-0.00583817	0.0391774	0.141718	0.0445791	0.089306	-0.072639	0.0453268	0.166196	0.000142406	0.0623748	0.141343	0.185847	0.165673	-0.050607
459	0.0676282	0.236595	-0.0662381	-0.0225574	-0.201064	-0.0415813	-0.116307	0.155202	-0.18408	-0.0741106	0.110361	0.121737	0.154185	0.14234	0.162973	0.0909066	0.170725	0.0741386	0.0765986	-0.0243521	0.296521	0.171117	0.0569256	0.110603	-0.0128067	-0.185751	0.053574	-0.130262	0.0749844	0.0554369	0.00206394	-0.112679	-0.0430644	0.12881	0.132205	0.0246858	-0.0963829	0.0897659	0.0262337	0.107975	0.0620869	-0.0277879	0.071745	0.0611754	-0.0385429	0.197577	-0.0231384	0.188638	-0.00438106
460	-0.0103661	0.23532	-0.0719043	0.0699526	-0.189062	-0.164463	-0.203217	0.0831916	-0.0411038	-0.283661	0.179869	0.123362	0.111108	0.325611	-0.111061	0.018721	0.156677	-0.0117022	0.043521	-0.214068	0.234277	0.216766	-0.116212	-0.0419915	0.0311696	-0.19297	0.0266185	-0.147984	0.0336391	-0.0558172	-0.0649866	-0.169534	0.0533116	0.0336584	0.133029	0.0128011	-0.172452	-0.0254487	0.0116416	-0.101635	0.0417228	0.150553	0.209295	-0.0127494	0.0856046	0.202129	-0.0383179	-0.00565996	-0.0897899
461	0.0023796	0.290224	0.0472903	-0.0247579	-0.15082	-0.119088	-0.2412	0.0812203	-0.114935	-0.00956539	0.162902	0.0711946	-0.0838619	0.348692	0.133579	0.0678412	0.308093	0.0544209	0.122282	-0.149538	0.234881	0.157774	0.0324972	0.0143371	0.0638274	-0.153983	0.0447847	-0.0833895	0.174297	-0.0628666	-0.119967	-0.0661332	0.105809	0.131876	0.111782	0.0160614	0.0165022	0.216768	-0.0191619	0.0915127	0.131877	0.0429488	0.236255	-0.0504313	-0.148552	0.319883	0.101333	0.128341	0.0920713
462	0.0739266	0.285603	0.106269	-0.0251503	-0.0248327	0.0257667	-0.28105	0.0920247	-0.171866	-0.151625	0.061864	0.162437	0.0494485	0.197868	0.082582	-0.0556383	0.395928	0.0964951	-0.0628056	-0.169522	0.17293	0.153993	-0.115227	0.026141	0.159929	-0.100953	-0.0230298	-0.102318	-0.0190541	-0.0859817	-0.0192859	-0.078383	-0.010924	0.142649	0.110651	-0.0527324	-0.00871288	0.103571	-0.0687168	0.0362487	-0.0177695	0.0562392	0.184228	-0.00195615	-0.101467	0.218205	0.0289907	0.118941	-0.0052982
463	0.0408657	0.257984	9.26e-05	0.0223679	-0.0787261	-0.138952	-0.0707099	0.010354	0.040934	-0.0576043	0.152964	0.0819884	-0.0337637	0.204218	0.0858009	0.0994683	0.34619	-0.0104689	0.0354783	-0.165046	0.160826	0.195153	-0.0919589	0.0736147	0.0173426	-0.0344225	-0.0398239	-0.170178	0.0287172	-0.0259566	0.0346804	-0.0604998	-0.0130156	0.145003	0.131845	0.157398	-0.0983295	0.016187	-0.0566299	0.142218	0.0347644	0.0802111	0.230739	0.0455843	0.0532887	0.0638397	0.0154006	0.0336134	0.00492372
464	-0.001121	0.110986	0.248835	-0.0201543	0.0350122	-0.0735794	-0.229638	-0.0779549	-0.0946263	-0.108797	0.0974682	0.148401	-0.0188182	0.24396	0.086819	0.0548076	0.292218	0.0587206	0.0767472	-0.105524	0.0180532	0.161392	-0.0575957	-0.0866415	0.0932952	-0.215289	-0.00497791	-0.10503	0.0208513	0.046884	0.125112	-0.0610044	0.0709431	-0.00626682	0.0707109	0.057633	-0.0400218	0.0495162	-0.0592017	0.137434	-0.0101455	0.151083	0.105997	-0.0842495	0.0251719	0.124287	-0.00454422	0.0877933	-0.0318353
465	0.0211371	0.0870545	0.0191019	0.127248	-0.110569	-0.291099	-0.156156	0.185602	-0.0905576	-0.0995011	0.19864	0.243833	-0.0169075	0.22558	-0.0302202	-0.00449031	0.426787	0.041855	0.108283	-0.183435	0.255582	0.173519	-0.0916577	0.0991636	0.030186	0.0791754	-0.0782669	-0.122454	0.087705	-0.0849136	-0.101823	-0.188341	-0.100512	0.130288	0.18849	-0.022554	-0.0672498	0.151839	-0.0477432	-0.0259114	-0.024735	-0.116821	0.172172	0.0356137	-0.0993794	0.24733	0.044372	0.190815	0.0495622
466	-0.0257125	0.132097	0.158733	-0.131636	0.0663537	-0.103259	-0.00372071	0.117203	-0.117473	-0.109827	0.118227	0.10194	0.0377263	0.215695	0.135637	-0.0263672	0.322891	0.0768364	0.00595271	-0.0902219	0.135739	-0.0609929	-0.00563166	-0.0201039	0.101925	-0.0644132	-0.109954	-0.0891753	-0.0511398	0.0301197	0.0334972	-0.10978	-0.0727585	0.047999	0.110858	-0.0248823	-0.0190595	0.152752	-0.0784139	0.133695	0.00295354	0.00566894	0.131056	-0.206793	0.0547039	0.0892318	-0.109399	0.118149	-0.0571225
467	0.112231	0.260765	0.140426	0.16734	-0.0233231	0.0323951	-0.012889	-0.0447335	-0.043623	-0.115046	0.159576	0.0992739	0.077672	0.145157	0.0566972	0.114453	0.284088	0.0580808	-0.0773507	-0.0845073	0.186298	0.154958	0.00557356	0.0264502	-0.134536	-0.00476622	-0.0500791	-0.133319	0.0952521	0.0345057	0.0910941	-0.122183	-0.0200535	0.0450828	0.160663	0.0780633	-0.0782884	0.125279	0.0222487	0.0384985	0.0300568	0.0141585	0.153555	-0.0445685	0.182953	0.0672227	-0.049735	0.1319	-0.00949644
468	0.081419	0.282615	0.148441	0.146039	-0.120517	-0.0499079	-0.137006	0.0638492	-0.0713292	-0.0472002	0.0726875	0.104145	0.0786407	0.254344	0.102645	0.135625	0.0885262	0.0146606	-0.0889092	-0.0930502	0.100857	0.242138	0.021909	-0.0764497	-0.126917	-0.0235019	-0.0430871	-0.0990295	0.0520259	-0.0581917	-0.0727954	-0.123946	-0.0737082	-0.0284396	0.157667	0.118305	-0.0128982	0.124254	-0.0581972	-0.0378222	0.0327852	-0.038533	0.2205	0.0314958	0.0891094	0.00231516	-0.14136	0.300018	-0.0475305
469	0.116395	0.20066	-0.0552631	0.0652014	-0.0973423	-0.0230212	-0.0558527	0.12651	-0.148187	-0.0643546	0.163242	0.135655	0.125734	0.149541	0.1693	-0.0393352	0.408734	0.0440992	0.0251577	0.00359349	0.170648	0.151559	0.0663753	0.18076	-0.051041	0.00859274	-0.160471	-0.120475	0.131532	-0.0384172	0.00938831	-0.00284584	-0.0965515	-0.00734982	0.0889378	0.0377058	0.000844516	0.156937	-0.0350488	0.132453	0.114882	-0.0635149	0.150833	-0.0318539	0.08784	0.102592	0.0922779	0.126319	-0.0322702
470	0.0659426	0.158174	0.0644956	-0.00135147	-0.0221647	-0.0278201	-0.110141	0.0517707	0.0191281	-0.0190044	0.125755	0.104023	-0.0257388	0.133334	0.0751853	0.0356978	0.348291	0.016137	0.0166153	-0.114203	0.0737225	0.0647259	-0.00561947	0.106551	0.0638519	-0.0137335	-0.0166133	-0.0405355	0.0347749	0.00348055	0.0888129	-0.0322966	-0.0443113	0.0523981	0.108811	-0.0228389	-0.0334338	0.18986	-0.0192774	0.187466	0.0271283	0.0139836	0.0904812	0.0123632	-0.0557452	0.0491645	0.0526933	0.174661	-0.0563355
471	0.022618	0.332639	-0.0564614	-0.0964638	-0.0747207	-0.114692	-0.0920977	0.0874263	0.0279847	-0.0541462	0.194546	0.270725	0.0130154	0.234564	0.0385143	0.038239	0.18378	0.0721927	0.0157641	0.00245603	0.18674	0.179588	-0.0987198	-0.0458193	0.0528476	-0.0281702	-0.0351882	-0.268247	0.108559	-0.104614	-0.0288951	-0.242912	0.0221122	0.115155	0.169992	0.0617526	-0.0422118	0.169195	0.0515688	0.19319	0.00620809	0.127194	0.0837026	-0.108853	0.160076	0.233665	-0.0432528	-0.0607166	0.0380485
472	0.00335076	0.241613	-0.0890484	0.132106	0.0848401	-0.0587606	-0.106673	-0.115921	-0.14424	-0.0935808	0.201297	0.124693	0.0889657	0.0796417	0.133255	0.0450945	0.386413	0.0795072	-0.1255	-0.101876	0.0967147	0.0692481	0.0566609	0.131354	0.188899	-0.0416309	-0.00818813	-0.0368791	0.0323706	-0.0946251	-0.00349744	0.0118901	0.129431	0.0955518	0.122426	0.123426	-0.129493	0.174833	-0.07654	0.159842	-0.049276	0.0125006	0.143086	-0.0350474	0.218336	0.0944915	0.0472466	0.130578	0.0191617
473	-0.0772425	0.250707	-0.0826923	-0.0297203	0.00140689	-0.00203156	-0.0296602	0.0247961	0.0883333	-0.194169	0.139124	0.0643024	0.0233778	0.210867	-0.0435435	0.00959904	0.254224	0.0658254	0.0407727	-0.0552981	0.153534	0.11899	-0.0734366	0.103913	-0.0136093	-0.0696325	0.0012036	-0.20815	-0.0397787	-0.203705	0.0430965	-0.165768	-0.05579	0.0879829	0.0539646	0.044533	-0.105419	0.0403559	0.104921	0.0763979	0.0485197	0.0259437	0.120586	0.110179	-0.0178578	0.125706	-0.116994	0.112875	-0.0888945
474	-0.0110433	0.124414	0.00887952	-0.0421634	-0.100788	-0.194641	-0.212647	0.054682	0.182317	-0.00410486	0.125697	0.0792654	0.0227246	0.0269742	0.0624354	0.0583839	0.382997	0.117152	0.0656031	-0.266669	0.0741647	0.125558	-0.118567	0.0129769	0.11997	-0.115396	0.0249108	-0.0785029	0.0630049	0.186918	0.0293077	0.0261986	0.0347276	0.228004	0.176871	0.0393071	-0.205163	0.0803368	-0.0844797	0.206991	-0.00476322	0.109418	0.120264	-0.128591	0.100596	0.136808	0.0879585	0.154241	0.0107779
475	-0.0258997	0.226355	-0.026636	0.0186133	-0.200907	-0.225152	-0.379671	0.29965	-0.347275	-0.191257	0.114722	0.0720185	0.306873	0.338343	0.032595	-0.163036	0.351201	0.377268	-0.116443	0.0372478	-0.031916	0.30517	-0.261283	0.164435	0.214816	0.013287	0.0189482	-0.184743	0.163627	0.0119841	0.187251	-0.186658	0.108964	-0.0620735	0.177869	-0.126269	0.254022	0.0145551	-0.0910907	0.144367	-0.156875	0.135538	0.0803026	-0.106903	0.0395279	0.16612	0.121996	0.317676	0.12976
476	0.055254	0.102879	0.206153	-0.090084	0.0497283	-0.118966	-0.202347	0.172875	-0.2669	-0.165697	0.0768919	0.173367	0.0285433	0.35249	0.196818	-0.0115007	0.397724	0.0847846	-0.106175	-0.06668	0.177607	0.11564	0.0163258	0.0340379	0.186571	-0.166926	0.0449251	0.128071	0.0837305	-0.0197468	0.132439	-0.0601213	0.148631	0.218047	-0.0213681	0.0460377	-0.056402	0.149782	-0.0354478	0.0808777	0.029072	-0.0761784	0.293732	0.0618984	-0.0993424	0.126787	0.0916682	0.182577	0.0484207
477	-0.100154	0.190882	0.023359	0.055107	0.0338656	-0.110345	-0.224728	-0.0709404	-0.161415	-0.0714836	0.151701	0.203097	0.0322777	0.291639	0.0311776	-0.0494408	0.221707	-0.00393668	-0.104187	-0.041091	-0.00803172	0.154613	-0.0650921	0.131429	0.115187	-0.331555	-0.0438927	-0.138765	0.047643	-0.0958354	0.164372	-0.137856	-0.0185738	0.0311435	0.153048	0.0583452	-0.18162	0.13195	-0.0178557	0.135671	-0.108153	0.0477326	0.0167953	-0.00888724	0.0380924	0.1309	-0.10506	0.169722	0.025407
478	0.00914991	0.250483	-0.0505519	0.0668204	-0.00532392	-0.0361837	0.0230089	0.0707351	-0.147493	-0.210781	0.152504	0.127566	-0.135741	0.199434	0.146975	0.0514862	0.341035	-0.0578309	0.0183841	-0.0430801	0.123473	0.169761	-0.0652603	0.205018	-0.102733	-0.151549	-0.00767624	-0.243238	0.0429514	-0.0548154	-0.0745514	-0.101803	0.0316055	0.151273	0.100533	-0.0799248	-0.0651754	0.146594	0.100538	0.01746	0.148997	-0.0194395	0.0881901	-0.0233871	0.0276956	0.155924	0.0979987	0.0904377	0.0932618
479	0.00769555	0.221298	0.0404076	-0.0375109	0.0141116	-0.0273576	-0.25488	0.193186	-0.0770547	-0.125192	0.146992	0.150253	0.139816	0.187003	0.0734202	-0.109239	0.588153	0.175859	0.00115444	-0.0475451	0.0222764	0.194919	-0.0786882	0.169501	0.158243	-0.137151	-0.0935524	0.0526346	0.0233451	-0.0666005	0.126638	-0.0526832	0.0015782	0.0445882	0.167558	-0.0687996	-0.00784602	0.151243	-0.01778	0.17104	-0.00168581	0.0111142	0.264037	-0.0973614	-0.0567668	0.128076	0.084972	0.292773	0.0212489
480	0.0719313	0.276183	-0.0270244	0.0509185	-0.0626419	-0.0616448	-0.272354	0.165732	-0.211924	-0.0827916	0.351565	0.0941963	0.0596397	0.287668	0.131749	-0.0231773	0.247455	0.211771	-0.0108491	-0.197951	0.139428	0.267879	-0.17611	0.0478801	0.0514326	0.0204046	-0.129375	-0.230133	0.0644408	-0.0653925	-0.0698646	-0.0664422	-0.0541943	0.0364748	0.103942	-0.00186651	-0.0280587	0.108752	-0.0311414	0.171878	-0.0204827	0.14609	0.297888	-0.0604889	0.0433576	0.0290465	0.111197	0.154551	0.0517883
481	0.00115562	0.222391	-0.126959	0.0403749	-0.0738185	-0.12005	-0.171486	0.0436626	-0.0849391	-0.103056	0.0413063	-0.0487067	-0.019766	0.279599	0.0701689	-0.0137926	0.168525	-0.0819076	-0.0510014	-0.103553	0.0536356	0.169625	-0.0854015	-0.0425626	0.00927361	-0.261189	0.0372112	-0.137691	0.0842994	-0.0470774	0.0842407	0.0724558	0.0718367	0.0498074	0.0856189	0.0519678	0.0632986	0.144227	-0.0715955	0.0628152	0.0571322	-0.0152831	0.117966	0.0345151	-0.00507815	0.117566	0.0697426	0.115663	-0.0225494
482	0.158958	0.26423	0.0862197	0.055569	-0.00429203	-0.199329	-0.205233	0.200692	-0.267117	-0.0751688	0.1349	0.199033	0.0693985	0.26037	0.0712709	0.00258103	0.300023	-0.00542665	0.039358	-0.00370157	0.0826528	0.162568	-0.117681	0.08271	0.11695	-0.0119327	0.0136787	-0.0450655	0.148526	-0.0185245	0.0769857	-0.0442596	-0.0255628	0.0181458	0.159204	0.0431874	-0.0653643	0.14289	0.0168093	-0.0150896	-0.174835	0.0452195	0.132697	-0.057955	-0.0714788	0.0603249	0.0630527	0.123858	-0.0111373
483	0.0801734	0.0838694	-0.0304509	-0.0502453	-0.0544729	-0.15289	-0.0098426	0.163977	0.0389561	-0.100756	0.105716	0.149059	0.0127037	0.109582	0.141222	0.0394803	0.368976	-0.00595909	0.0170897	-0.0971467	0.242162	0.106286	-0.0073608	0.180237	0.0181055	0.0522268	-0.060168	-0.0876286	0.0395004	0.104624	0.0269083	-0.0393391	0.00297686	0.0170993	0.167302	0.0431333	0.0457215	0.197389	-0.075464	0.313143	0.189229	0.00531773	0.120429	0.088676	0.040288	0.152661	0.0384619	0.134076	-0.00810581
484	0.0651221	0.198132	0.0060178	-0.0742216	-0.0670842	-0.0431657	-0.0622934	0.107319	-0.0940618	-0.0701047	0.141258	0.150212	-0.0266949	0.140751	0.163014	0.033062	0.35199	0.0355077	0.0670711	-0.090692	0.0570298	0.0860944	0.0551123	-0.0165	0.144783	-0.0627819	-0.140517	-0.0491748	0.0612173	-0.0590353	-0.0603554	-0.0865623	0.038627	0.168303	0.115752	-0.0185971	0.0310454	0.142969	-0.03832	0.208593	0.00260199	0.0210757	0.0730228	-0.0346734	0.0526367	0.0553937	-0.00325793	0.0290118	-0.0116568
485	-0.0374947	0.184078	0.0278629	-0.00340312	-0.0262215	-0.0191435	-0.145413	0.149618	-0.00558269	-0.144039	0.144699	0.115039	-0.00580387	0.228634	0.0973696	0.112506	0.192791	0.0817172	0.0470936	-0.103578	0.233581	0.148738	-0.0608821	0.0871715	0.0828302	-0.112465	-0.0407823	-0.0651947	0.120494	-0.113756	0.0356101	-0.159948	-0.0374877	0.0153251	0.133478	-0.0289283	-0.0649103	0.217835	0.0263568	0.085559	0.0187057	-0.0153426	0.0954025	-0.133012	0.047488	0.200945	-0.0505144	0.162501	0.0159806
486	0.166692	0.169281	0.134859	0.162508	-0.0232387	0.012779	-0.125775	-0.156283	-0.0241306	-0.168711	0.168048	0.320574	-0.1438	0.217805	0.237496	0.0650404	0.164822	-0.0376558	-0.0040568	-0.120731	0.23541	0.152442	-0.0979321	0.197602	-0.0197005	0.119832	-0.00506213	-0.0456486	0.0880035	-0.129094	-0.0396897	-0.0997224	-0.163998	0.245717	0.161338	0.00305088	-0.032006	0.236068	-0.0425672	0.0451753	0.0823325	0.250212	0.130709	0.104439	0.0985509	0.125298	0.0211648	0.260035	0.0276069
487	-0.00899094	0.176362	-0.011246	-0.0749917	0.171865	0.0267881	-0.0314279	0.0925784	-0.235621	-0.00808167	0.152221	0.115804	0.025371	0.221153	0.0527064	0.0185114	0.37774	0.112565	0.042988	-0.119294	0.22626	0.267591	0.112947	0.0345761	-0.0562312	-0.066319	-0.0975865	-0.298505	0.285424	0.0579766	0.0234482	-0.127949	0.102181	0.0459567	0.212588	0.0809509	0.0632427	0.257318	0.0793113	0.211825	-0.0213812	0.166573	-0.0305438	-0.166097	-0.138233	-0.0474019	0.157114	-0.0613531	0.0257125
488	0.06476	0.234	0.0318278	-0.00970345	-0.0580467	-0.0787764	-0.0684221	0.103862	-0.158072	-0.11068	0.0874579	0.117854	0.055203	0.202559	0.0898322	-0.00325854	0.391706	0.0207294	0.0331716	-0.0367336	0.117757	0.132735	-0.0213854	0.0914688	0.120765	-0.0782549	-0.0102138	-0.0796998	0.0491394	-0.0325488	0.0354678	-0.0532177	0.0532244	0.0621803	0.129378	0.0112972	0.0346144	0.14312	-0.0504406	0.182262	-0.00502395	0.0679276	0.102478	-0.0400533	-0.0112305	0.177577	0.0306162	0.13178	0.0027637
489	0.088174	0.26268	0.104282	0.119273	-0.0534285	0.0656894	-0.0384411	0.0371171	-0.0212951	0.00283711	0.250268	0.0685433	0.0677603	0.297866	0.229675	-0.00601922	0.114482	-0.0542762	-0.0987952	-0.0727912	0.205086	0.203844	-0.0457956	-0.167509	-0.239268	-0.0414324	-0.00107094	-0.224308	0.0755354	0.0987088	0.00820958	-0.0704792	-0.177213	-0.0340332	0.132679	0.0806513	-0.0792926	0.151469	-0.0233531	0.117646	0.0831163	-0.0503971	0.147688	0.0470665	0.119116	0.0592951	-0.125477	0.0903236	-0.0285725
490	0.0588556	0.214009	-0.0329757	0.0908534	-0.0747583	-0.0781154	-0.217861	0.223084	-0.108011	-0.22701	0.125145	0.063634	0.067947	0.259426	0.146191	-0.0205534	0.26875	0.128915	-0.0484757	-0.181059	0.269143	0.388121	-0.0783674	-0.0550462	0.0869158	-0.211845	-0.0392995	-0.219117	-0.0354679	-0.132203	0.115998	-0.154258	0.0598612	0.00874699	0.153204	0.0904603	0.00208062	0.218069	0.00741744	0.117677	0.0379691	0.0675574	0.201982	0.0795323	-0.00783682	0.177341	-0.0689642	0.218869	-0.0707034
491	0.0646044	0.361334	0.0487263	0.0115053	-0.102987	-0.111969	-0.118326	-0.065324	-0.112799	-0.0716543	-0.0445973	0.0830959	0.0351896	0.279682	0.155235	0.0702938	0.316312	0.0105031	-0.0503006	-0.0828943	0.179502	0.215978	0.0236509	0.0668968	0.0356223	-0.0185656	-0.118667	-0.0705969	0.0747456	-0.094432	0.0182693	-0.0781551	0.00262357	0.0602441	0.046535	-0.0171184	0.00826364	0.169347	-0.0652395	0.0641682	0.0702012	-0.0404527	0.174311	-0.02866	-0.0297822	0.135295	0.163529	0.117167	0.0468982
492	-0.0156575	0.308854	0.0431888	-0.0605764	-0.105048	-0.0198438	-0.232021	0.0416078	0.0376858	-0.124868	0.12133	0.0541219	0.0879767	0.190724	0.114729	-0.0446649	0.337754	-0.0547556	0.145937	-0.122285	0.0437815	0.138287	-0.0294004	0.0917671	-0.0321139	-0.172256	-0.00267889	-0.171943	0.128934	-0.16716	0.0901728	-0.133192	0.170018	0.0700008	0.226725	0.105628	-0.00849091	0.065753	-0.130483	-0.0403658	0.0549486	0.0726039	0.0498633	-0.0326711	-0.0459153	0.229156	0.0904948	0.0916696	0.0212338
493	-0.177398	0.138182	0.044504	0.068509	-0.270572	0.0589738	-0.204609	0.176424	-0.140929	-0.188586	0.185424	0.0752018	0.0177964	0.443519	0.0540483	0.0570114	0.326125	-0.0541848	-0.146119	-0.137673	0.0492347	0.222668	-0.0407036	0.0574947	0.0446717	-0.170097	-0.0809184	-0.138476	0.0772248	-0.195739	0.00583914	-0.222892	-0.0422885	-0.106778	0.0237052	0.152404	0.0908702	0.134522	-0.13357	0.265978	-0.0282795	0.147531	0.181665	0.0978146	0.0343284	0.153781	-0.0313574	0.19	0.0117276
494	0.0470748	0.249064	0.00853789	0.0119323	-0.0969301	-0.131481	-0.0883988	0.0420422	0.0539369	-0.0769219	0.1564	0.111851	-0.0659639	0.231741	0.0833997	0.108452	0.34223	-0.0177272	0.0380234	-0.181025	0.153277	0.185512	-0.0975709	0.0797787	0.0278511	-0.0248157	-0.0414506	-0.158734	0.0546377	-0.0276608	0.0419741	-0.0945076	-0.0278645	0.173544	0.151228	0.152284	-0.0860562	0.0577671	-0.0823549	0.125555	0.0342779	0.102362	0.247958	0.0378322	0.0482579	0.0581594	-0.0114502	0.0498842	0.0109038
495	-0.000569873	0.160053	0.0246222	0.0631339	-0.0384584	-0.0774996	-0.0940568	-0.00428707	-0.0486948	-0.020849	0.134854	0.110931	-0.0241142	0.17362	0.117482	0.0566905	0.427812	0.047198	-0.0100384	-0.115253	0.0921273	0.109811	0.0171649	0.117133	0.0434897	0.0122153	-0.054575	-0.0506154	-0.0153339	-0.0584903	-0.0133932	0.00130171	-0.0228858	0.0530289	0.103225	0.081553	-0.0580886	0.173695	-0.0118791	0.126266	0.120152	-0.0471124	0.13754	-0.103927	-0.0102944	0.0683338	-0.0108925	0.170796	-0.0167278
496	0.0438937	0.0994887	0.0336217	-0.00365899	-0.121311	-0.119068	-0.175431	0.0294021	-0.0092561	0.00623527	0.231547	0.199608	0.139697	0.229902	0.176273	0.137367	0.206984	0.205864	-0.00613058	0.00188537	0.0643421	0.125361	0.0230258	0.0894408	0.165912	-0.115823	-0.0585233	-0.0868219	0.149629	-0.0535321	0.096081	-0.132972	0.0657986	0.186962	0.000544855	0.0826988	-0.0962711	0.0521104	-0.10372	0.105479	-0.0600788	0.00533443	0.23602	0.162754	-0.0326822	0.0512266	0.096391	0.0773913	-0.106195
497	-0.0141799	0.114181	0.0645475	0.0822269	0.00154037	-0.0398881	-0.0166002	-0.0659723	-0.102205	-0.0697692	0.0920224	0.129985	-0.00134594	0.100475	0.0995864	0.0220466	0.379897	0.084666	-0.01746	-0.130601	0.0248844	0.196545	0.0644808	0.178807	0.0908461	0.00741114	-0.143555	-0.0632063	-0.0907982	-0.177092	-0.0054668	0.0750509	0.128619	-0.0137673	0.0826595	0.10174	-0.0220086	0.0382438	0.0040097	0.0657324	0.031327	0.0950415	0.0732889	-0.137927	0.0595338	0.0557031	0.17576	0.107585	0.0162036
498	0.0475651	0.145647	0.0184761	0.00571129	-0.0616619	-0.207414	-0.103319	0.0285347	-0.065646	-0.176418	0.118023	0.0542562	0.118112	0.0979781	0.168421	0.0607602	0.242956	0.120158	0.110043	-0.00776931	0.126953	0.187793	0.0257533	0.120548	0.107328	-0.0726717	-0.0512809	-0.0901751	0.0369243	-0.017635	0.0785336	-0.0365096	0.0283899	0.0267665	0.156023	0.0399646	-0.0535915	0.174386	-0.0217981	0.0429784	0.0184346	0.136568	0.163913	-0.0317619	0.0177056	0.079467	0.142056	0.20142	0.0500863
499	0.0154533	0.24482	0.156753	0.101298	0.00179743	0.00887546	-0.0713223	0.0750543	0.081793	0.0223422	0.0394722	0.281853	-0.0271656	0.213238	0.0724117	0.0732934	0.175835	0.192031	-0.0264218	-0.049572	0.263503	-0.00812005	-0.00184824	0.0133721	-0.037004	-0.0182922	0.0258468	-0.193557	-0.109655	0.0641125	0.0468958	-0.017096	-0.0763245	0.131969	0.120253	0.0668932	-0.132288	0.0847243	-0.00273305	0.183448	-0.0284158	-0.0670298	0.130914	0.0543177	-0.0382739	0.118278	0.106498	0.101245	0.0996039
500	0.130008	0.182013	-0.118668	0.0732814	-0.130149	-0.00147667	-0.178099	0.0935231	-0.0729733	-0.0361961	0.146614	0.103746	0.0167348	0.244401	-0.0426042	0.0450952	0.288796	0.0719756	0.0982448	-0.121461	0.0447997	0.0635343	0.0105822	-0.0194394	0.0471641	-0.134376	-0.142177	-0.125111	-0.0893437	-0.00564715	0.0816452	-0.0862476	0.0110917	0.0884255	0.201969	0.00168977	0.083129	0.112606	-0.101887	0.0592017	0.143384	0.146742	0.170828	-0.0127967	0.0898218	0.140504	0.154348	0.0291054	-0.0242235
501	0.0337481	0.144892	0.146802	-0.204398	0.044622	-0.0879394	-0.142773	0.16893	-0.234041	-0.123365	0.153396	0.0336011	-0.0772353	0.271578	0.125139	-0.0208089	0.288044	0.112377	-0.0371645	-0.255436	0.201748	0.189548	0.00283288	-0.00380331	0.15801	-0.102046	-0.17615	-0.151039	-0.046411	0.0521972	0.0700549	-0.0857129	-0.0917973	0.134423	0.109827	0.0394308	0.00667055	0.114024	-0.0538016	0.126684	-0.0579839	0.0186204	0.258994	-0.245246	0.0777974	0.088615	-0.0251346	0.124053	0.0636467
502	0.0441312	0.305567	-0.0201966	0.0598063	-0.104335	-0.0593735	-0.0859575	0.0997625	-0.057914	-0.277724	0.0715858	0.0612323	0.0270736	0.323977	0.0152921	0.0484991	0.202749	0.0958025	-0.00471033	-0.196524	0.226769	0.309686	-0.0404611	0.120836	0.109655	-0.0667519	-0.152032	-0.145269	0.0488492	-0.0969175	-0.0817315	-0.100062	0.0376413	0.0629098	0.24163	0.018873	-0.0119828	0.147562	0.0883723	0.0692834	0.00442161	-0.047301	0.114539	-0.0296141	0.00222152	0.20775	0.0217553	0.197009	-0.00724039
503	0.0892531	0.173238	0.0627361	0.0624961	-0.00243321	-0.0634351	-0.0993465	0.0136806	-0.0762498	-0.03162	0.144717	0.138618	0.000425684	0.143153	0.0462372	0.0300422	0.3018	0.121558	-0.064688	-0.0330055	0.0909274	0.0588217	-0.0512822	0.0721812	0.093423	-0.0178827	-0.0378181	-0.0747693	-0.000154492	-0.0302234	0.032098	-0.0509025	0.00590336	0.0423586	0.0929331	0.0647684	-0.0540497	0.103967	0.0362284	0.106941	0.0106494	0.0214583	0.161554	-0.134787	-0.0401645	0.0448914	0.0125548	0.190356	0.0222884
504	0.153425	0.206215	0.0581518	0.00951975	0.0240717	-0.081783	-0.0377768	-0.010375	-0.0522012	-0.154819	0.070913	0.132206	0.0442856	0.238008	0.187175	0.045342	0.39379	0.0779933	-0.006609	-0.127518	0.191712	0.24582	-0.0828205	0.0708188	0.162256	0.0292736	-0.0313218	-0.235293	0.0986338	-0.0240106	0.0345183	-0.00611334	0.0460145	0.0702456	0.16525	0.0487248	-0.196176	0.0913822	0.0495007	0.0613291	0.099629	0.0539573	0.193513	0.0351246	0.0968939	0.240916	0.083264	0.0238418	0.0469197
505	0.203261	0.328762	0.0534662	0.00587337	-0.143852	-0.0843786	-0.14413	-0.0884714	-0.260747	-0.0737312	0.229202	0.060924	0.0941281	0.305066	0.0764189	-0.00343641	0.321064	0.134162	0.06599	-0.108671	0.186579	0.0538273	-0.176057	0.139316	0.174151	-0.254169	0.0652772	-0.15902	0.0493307	-0.11591	-0.0549767	0.146651	0.167039	0.157762	0.0785068	0.019494	-0.0334554	0.0331414	-0.0397548	0.232145	-0.13082	0.0828389	0.0942503	-0.0867131	0.0225423	0.126538	-0.0333906	-0.0233185	-0.0693403
506	0.0705514	0.0299734	-0.105986	-0.000912988	-0.00593245	-0.110909	-0.16151	-0.148602	0.0117765	-0.0130812	0.202768	0.191905	0.00897347	0.0594522	0.0521058	0.0956489	0.324896	0.140916	0.177916	-0.0579165	0.145277	0.0253284	-0.0633023	0.0557788	0.00826884	0.0607242	-0.143113	0.0251474	-0.100889	-0.0946112	-0.0179062	-0.0742585	-0.0490696	0.0511987	0.0825033	-0.00192461	0.0293423	0.218325	-0.109992	0.132377	0.128978	0.210859	0.0505474	-0.145736	-0.0573357	0.18682	-0.021445	0.0894184	0.0366968
507	-0.00717263	0.282936	0.0568083	0.0414272	0.0511693	-0.0575965	-0.193554	0.124469	-0.207762	-0.185984	0.00886506	0.102891	0.124589	0.256583	0.173965	0.135437	0.281783	0.0209299	0.0483968	-0.0360153	0.0760292	0.12057	-0.0661214	0.0156015	0.0934856	-0.0776342	0.000249506	-0.162135	0.106453	-0.0509117	0.113891	-0.139459	0.0387816	0.10902	0.175393	0.0144942	-0.0562788	0.0167983	0.0269001	0.13308	0.0950621	-0.0314243	0.0881799	-0.0602891	-0.0890031	0.0731524	-0.0356463	0.141989	0.0250276
508	0.137593	0.0716197	-0.158048	0.0319556	-0.0979549	0.0667682	-0.177808	0.0480093	-0.148678	-0.250512	0.184225	0.119887	0.0792888	0.345451	0.112431	-0.0331857	0.314015	-0.0847096	0.0620257	0.0540883	0.174157	0.307348	-0.20502	0.202623	0.0140206	-0.143107	0.015666	-0.167565	0.119135	-0.154005	0.197644	-0.282542	-0.0406793	-0.0255855	0.171843	0.0603179	-0.263298	0.0888012	-0.074428	-0.112844	0.0151809	0.0420373	0.136569	0.082206	-0.0352211	0.0791949	-0.0643151	0.249476	0.0826787
509	-0.085771	0.136615	0.0437376	-0.0823371	-0.0197282	-0.0921545	-0.368461	0.119804	0.0985668	-0.104949	0.144148	0.0915903	0.0253928	0.260313	0.0885294	0.0857596	0.432791	0.0477351	-0.0844506	-0.105992	-0.0118222	0.273727	-0.0840583	0.0563804	0.0254244	-0.186981	-0.109642	-0.199544	0.0802678	0.0603501	0.103555	-0.0284126	0.209795	-0.0387168	0.177586	-0.162799	-0.137236	0.0592458	0.00827205	0.0817565	0.0645718	-0.0712522	0.117201	-0.108912	0.0805052	0.206635	0.20137	0.172927	0.081422
510	0.0836367	0.215442	0.171766	0.0609943	-0.0359734	-0.202822	-0.0537368	0.155969	-0.140607	-0.0780374	0.199881	0.273566	0.106328	0.217228	0.0555204	0.160407	0.252354	0.10247	-0.00562532	-0.150473	0.138253	0.126663	-0.00294929	0.0763835	0.0735769	-0.0928048	-0.128469	-0.138473	0.175585	-0.0432972	-0.00902862	-0.139807	-0.0106651	0.194731	0.0951294	-0.0169212	0.0510136	0.0800622	0.0187449	0.0695439	0.0513731	-0.070153	0.128588	0.0493201	-0.0701483	0.143203	0.138391	0.0840952	-0.0568628
511	-0.0494226	0.173055	-0.0122106	0.0519299	-0.0369099	-0.189477	-0.278182	0.168442	-0.207802	-0.0675216	0.22968	0.114804	-0.0248979	0.235585	0.103676	-0.00474298	0.282503	0.186846	-0.0286838	-0.181529	0.21285	0.218798	-0.103791	-0.0767049	0.00216089	-0.0116373	-0.263795	-0.115636	0.315514	-0.130477	-0.011453	-0.0722024	0.0947269	-0.0651735	0.244696	-0.0969835	-0.0522138	0.238605	0.00108871	0.149563	0.133127	0.0523904	0.110725	-0.232844	0.154398	0.0779608	0.277932	0.180484	0.0565498
512	0.0523075	0.237052	-0.0585554	-0.0126463	-0.0352877	-0.108882	-0.294847	0.128634	-0.271322	-0.187264	0.143568	0.0407398	-0.0523092	0.316013	0.110099	0.0371051	0.15286	0.115963	0.0910525	-0.071588	0.00170538	0.27581	-0.106547	0.0782092	0.134882	-0.114852	-0.0194651	-0.216413	0.0307306	-0.0898621	-0.0272283	-0.141729	0.118423	0.0821584	0.23264	-0.0500128	0.095953	0.0419994	-0.00480594	0.123631	-0.263778	0.134755	0.136374	-0.0637855	-0.0352896	0.243916	0.186294	0.176933	-0.0834739
513	-0.0161	0.211035	0.15422	0.0632173	-0.032056	-0.0183715	-0.0186002	0.138819	0.00537223	0.0147025	0.0439902	0.255439	0.0142652	0.179594	0.0248169	0.0171873	0.215992	0.217547	-0.0988749	-0.0205852	0.246133	0.0527465	-0.0255976	-0.0101498	0.0096067	-0.0520238	0.0073054	-0.179016	-0.0958946	0.0448736	-0.00347352	-0.00128352	-0.0469167	0.0891409	0.146703	-0.00814584	-0.0611927	0.0548209	-0.0035567	0.236609	-0.117548	-0.0345532	0.107736	0.00701858	0.00409805	0.13966	0.147367	0.137488	0.145867
514	-0.0232843	0.245025	0.0241393	-0.0552355	-0.104032	-0.0693344	-0.203426	0.181077	0.0102101	-0.0688765	0.178392	0.0824242	-0.0217906	0.2298	-0.0487256	-0.0416649	0.24397	0.0156013	-0.0363873	-0.107594	0.104147	0.114073	-0.100911	0.253481	-0.102016	-0.144001	-0.174626	-0.0281429	0.155622	-0.237725	0.0648304	-0.180938	0.0983847	0.0414974	0.0801125	0.0735768	-0.000802707	0.171976	0.0255975	0.294152	0.0360292	0.0949269	0.193348	3.42e-05	-0.094498	-0.0383933	-0.0799591	0.244396	-0.0269673
515	-0.0496594	0.0376448	0.083575	-0.0370928	-0.0322544	-0.252013	-0.308624	0.261477	-0.254855	-0.256783	-0.0201241	0.0882409	0.0720993	0.410994	0.00544266	-0.0910647	0.306298	0.122389	-0.061132	-0.0715071	0.0104401	0.343814	-0.175062	0.186717	0.181644	-0.147012	-0.0932038	-0.147425	0.166642	-0.0388719	0.168485	-0.163711	0.0530737	0.0526241	0.167195	-0.0751908	-0.0258857	0.141279	0.0216262	0.0742811	-0.188839	0.0485359	0.266345	-0.106004	0.018406	0.149195	-0.0108815	0.169991	0.0722877
516	-0.0180068	0.361529	-0.117168	-0.0338231	-0.192931	-8.08e-05	0.0811872	0.112148	0.0417786	-0.19249	0.234527	0.167495	0.0848684	0.274655	-0.106461	-0.0717154	0.196416	0.0928464	0.0323182	-0.0909587	0.305048	0.0846415	-0.0494895	0.152236	-0.0322273	0.0096064	0.0369031	-0.186865	0.00851979	-0.136713	0.0598823	-0.204616	-0.0983991	0.114398	-0.0197285	0.18184	-0.108387	0.0456236	0.146095	0.0504227	0.0779365	0.0719325	0.10608	0.0678515	0.0788558	0.0637092	-0.17252	0.104894	-0.0919797
517	0.119904	0.182918	0.0443126	-0.147162	-0.152129	-0.000928582	-0.122732	0.138361	-0.119542	-0.0950906	0.115949	0.0768019	-0.00249534	0.292523	0.0449559	-0.0248911	0.356492	0.0739592	-0.00155891	-0.071389	0.144995	0.19592	-0.0889773	0.0421446	0.113839	-0.0922742	-0.0274172	-0.120262	0.129189	0.0855237	0.0637338	0.0378224	0.0211307	0.0524585	0.0864833	0.0169974	-0.0499464	0.104622	-0.0275479	0.0876887	0.0783594	0.173939	0.216434	0.0587064	0.0690616	0.0409987	0.0624097	0.0539138	0.0615607
518	0.0335729	0.262055	0.0894025	-0.0542327	-0.0789933	0.0352077	-0.160923	0.113995	-0.127489	-0.100541	0.141147	0.13964	0.0147101	0.118403	0.103956	0.0919051	0.270381	-0.051668	0.145238	-0.144806	0.0797021	0.157337	0.0582342	0.110663	0.187365	-0.0852763	-0.116546	-0.0490604	-0.0286414	-0.10736	0.0356041	-0.0856306	0.00610591	0.146454	0.106531	0.0202266	-0.037685	0.0742678	-0.00549921	0.147398	0.00965712	0.0583423	0.0783563	-0.0201867	-0.00993628	0.139093	-0.0421302	0.069403	0.0388514
519	-0.0182379	0.169274	0.0989266	0.113313	-0.0567379	-0.0198379	-0.119782	-0.0226503	0.00667735	-0.133267	0.131812	0.075122	0.142573	0.335327	0.0270786	0.102484	0.174925	-0.0265767	-0.00865774	-0.125751	0.224186	0.227379	-0.0609539	0.112613	0.0930137	-0.104416	0.101833	-0.0630735	0.120913	-0.0890885	0.0277732	-0.173389	0.0956677	-0.0546673	0.27251	0.00286656	-0.0816226	-0.0190861	0.00126942	0.135077	-0.0586076	0.0481208	0.0305495	0.0258665	-0.0786667	0.201987	0.131536	0.0342612	7.43e-05
520	0.0315645	0.272557	-0.0761825	0.1303	-0.0285914	-0.185363	0.0086017	0.0242611	0.0377798	-0.272866	0.209396	0.0622647	-0.162947	0.321544	-0.0622678	0.0619549	0.230205	0.0287701	0.0860519	-0.170793	0.223046	0.295774	-0.126471	0.111659	-0.0457544	-0.0565096	-0.146162	-0.229099	-0.0404469	-0.180689	-0.0805383	-0.0382561	-0.148799	0.157874	0.0483131	0.161504	-0.0324227	0.201326	0.0641445	0.0175155	0.128092	0.0544346	0.315402	-0.036697	0.0351939	0.166561	-0.0899266	-0.0334303	-0.0109965
521	-0.00728748	0.205705	0.104122	-0.0386884	0.0750611	-0.0642797	-0.0554794	0.0369417	-0.178022	-0.106635	0.0590522	0.0533519	-0.0273484	0.214059	0.164935	0.00820891	0.331351	0.0535786	-0.0173432	-0.136344	0.143079	0.117106	0.00791049	-0.00330112	0.10031	-0.0895469	-0.0959304	-0.0855443	0.0454338	-0.0268618	0.0220418	-0.0599838	-0.0239939	0.0654639	0.185576	-0.00563293	-0.0640856	0.0686199	0.00926852	0.0646828	0.0064577	0.0338892	0.211856	-0.120473	0.0428806	0.0770504	0.081345	0.0955015	0.00342299
522	-0.029406	0.112012	0.0855879	0.0781966	-0.134081	-0.054082	-0.265651	0.0871551	-0.0398731	-0.0934147	0.0125229	0.141051	0.0732143	0.286017	0.0199265	0.114829	0.157016	0.230346	-0.0384683	-0.0369662	0.133748	0.237432	-0.166467	0.0123808	0.178417	-0.0214123	-0.0781584	-0.201995	0.0823785	-0.0499364	0.0253452	0.0211157	0.101733	-0.00834935	0.165888	0.0990904	-0.0763812	0.120088	0.0634001	0.177413	-0.158365	-0.0195563	0.0593791	-0.0855421	-0.00821133	0.0957602	-0.00497237	0.15079	0.00927571
523	-0.0442489	0.167269	0.0272465	-0.0793973	-0.0149485	-0.0713438	-0.136864	0.217005	-0.234208	-0.197036	0.104954	0.113422	0.00169601	0.28131	0.160172	-0.057954	0.305629	0.155194	-0.0353906	-0.157008	0.176378	0.226666	-0.0102764	0.0374837	0.0889719	-0.175546	-0.197892	-0.102509	0.1185	-0.104664	0.00767507	-0.0412593	-0.0160261	0.038082	0.206993	-0.0268304	-0.0747965	0.155841	0.00953331	0.079228	0.0115749	0.026153	0.276129	-0.10224	0.123893	0.102027	0.109835	0.135842	0.0435763
524	0.154121	0.265543	0.0544903	0.0510165	-0.0900449	0.0180002	-0.124425	0.131301	-0.155959	-0.0816281	0.1004	0.145588	-0.0293803	0.17519	0.10161	0.0552776	0.378541	0.0499347	-0.074139	-0.0274992	0.196548	0.140547	-0.11541	0.0966095	0.131367	-0.0240887	-0.0816411	-0.106509	0.0333206	-0.0740274	0.160618	-0.0579959	-0.081323	0.0816488	0.141742	0.0254172	-0.0609508	0.132152	-0.0715428	-0.102572	0.151581	0.0191033	0.163546	-0.0308716	0.00863035	0.074939	0.0395662	0.128383	0.0176049
525	0.0899971	0.259236	0.00311993	0.13107	0.11029	-0.135159	-0.131385	0.014536	-0.0740191	-0.133665	0.209463	0.129713	0.0459607	0.154148	0.127848	0.00384754	0.387804	0.0679446	-0.0773823	-0.194606	-0.0261581	0.0838491	0.0281629	0.0721525	0.0873831	0.0710306	-0.0596644	-0.139972	-0.0149045	-0.111081	-0.0194791	0.0326986	0.0847399	0.125114	0.138676	0.0371384	-0.166447	0.127164	-0.131125	0.144562	-0.00183687	0.0947754	0.117502	-0.00159452	0.192651	0.10015	0.197069	0.18724	-0.140034
526	0.114998	0.201211	0.0847033	-0.018517	-0.00456379	-0.120101	-0.114001	-0.0738992	0.0483466	-0.0539653	0.117803	0.109622	0.0830391	0.295958	0.162783	0.0152646	0.348591	-0.0792331	0.0172137	-0.121232	0.190144	0.123533	0.0704458	0.0701343	0.0697649	-0.0474161	-0.0301772	-0.0223987	0.0627998	0.0113715	0.127913	-0.120446	-0.0223497	0.0701602	0.133426	0.132957	-0.119043	0.0962702	-0.0448559	0.253975	0.0440991	0.0541971	0.163162	0.056691	-0.0282357	0.138259	-0.0294181	0.136565	-0.0441235
527	-0.0174142	0.221476	-0.0992394	0.0640399	-0.166866	-0.0321919	-0.105993	0.201438	-0.237005	-0.0218564	0.179534	0.265589	0.117158	0.392705	0.164711	0.0229366	0.470231	-0.151228	0.0362807	0.00855874	0.340443	0.15772	-0.00821395	-0.104623	-0.0954743	-0.129472	-0.159634	-0.296843	0.146095	0.0314563	-0.274126	0.0838535	-0.0614087	0.0255977	0.0744948	0.0317555	-0.0957696	0.255075	0.0211347	0.294235	-0.0284679	0.125201	-0.0840202	-0.220912	0.210525	0.0546243	0.113765	0.214056	-0.069868
528	0.0313456	0.183879	0.0737151	-0.053836	-0.0663687	-0.0181863	-0.0643248	0.173588	-0.139229	-0.0323097	0.187316	0.00813199	0.0332129	0.321135	0.0315067	-0.0394186	0.318661	0.0712474	0.109266	-0.154547	0.208059	0.204994	-0.143659	0.181812	0.12566	-0.153417	-0.183574	-0.0756737	-0.00896238	-0.00406556	0.0747332	-0.161085	-0.0565592	0.0205571	0.0500448	-0.15486	-0.0555853	0.167112	0.0680813	0.208464	0.113747	0.0557531	0.179922	0.209147	0.0510588	0.106579	0.0215345	0.144583	-0.0281276
529	0.145556	0.256619	0.0628213	0.0726568	-0.107862	-0.171946	-0.00293722	0.0687375	-0.0188296	-0.0616546	0.0983209	0.10097	0.0490806	0.176636	0.116575	0.0749781	0.410133	0.0321339	-0.0490828	-0.00970931	0.149758	0.185075	-0.00916113	0.227726	0.134717	-0.14061	-0.186376	-0.0122208	-0.0209725	-0.0175066	-0.0158074	-0.0234944	0.00744905	0.0770174	0.223885	-0.0263149	-0.184531	0.174595	0.0279958	0.1861	0.128997	0.0141388	0.208142	0.0758638	-0.0354668	0.139691	0.202955	0.0761988	-0.0691271
530	0.0819413	0.246472	-0.016071	-0.0774104	-0.122538	0.0170281	-0.167739	0.0996505	-0.0782219	-0.232403	0.185502	0.198669	-0.00479621	0.335728	0.0380335	0.0026864	0.157436	-0.0477354	0.0578099	-0.164588	0.110592	0.249604	-0.0965018	-0.00612276	-0.0888656	-0.0921217	-0.0154223	-0.209727	0.10912	-0.0585612	-0.0386809	-0.15966	-0.096672	0.125677	0.150543	0.0836694	-0.0845585	-0.0198415	0.0181744	0.143269	-0.0203672	0.0865706	0.155682	0.0685406	-0.0837438	0.0926177	-0.121437	0.319006	-0.145884
531	0.0594911	0.202524	-0.0409654	-0.0574654	-0.0395787	-0.0149087	-0.0838779	-0.0756388	-0.130063	-0.154083	0.170081	0.15319	0.143047	0.15826	0.16216	0.0287089	0.296002	0.00260628	0.124665	-0.0788145	0.14039	0.113539	-0.019052	0.00368723	-0.0790843	-0.143921	-0.0475108	-0.115176	0.0475635	-0.0988652	-0.106325	-0.0389298	-0.145977	0.123398	0.13559	-0.0355787	-0.106401	0.0585187	-0.0252502	0.178323	0.0604397	0.0397188	0.0899218	-0.0215114	-0.00114469	0.174679	0.0526493	0.0799265	0.0836321
532	0.0646202	0.240281	0.0324481	-0.0760385	-0.0873532	-0.156357	-0.225553	0.183288	-0.0504267	-0.123344	0.107597	0.160256	0.226194	0.157315	-0.00666273	0.0732563	0.26319	-0.103035	0.176528	0.0204956	0.176895	0.12086	0.0392528	-0.114695	0.0446524	-0.00471878	-0.0321596	-0.154083	0.241486	-0.0322857	0.0883347	0.0225015	0.0191772	0.0473157	0.076817	-0.0237951	-0.205987	0.0410081	0.0204071	0.234694	0.0529369	0.00489493	0.0585168	0.0363507	0.0970439	0.010169	0.0984106	0.0899517	0.0467259
533	0.108194	0.217489	0.0398886	0.0336347	0.0306294	-0.0202735	-0.16031	0.0282818	-0.0071466	-0.127405	0.0661623	0.113393	0.04774	0.0744255	0.137284	0.125117	0.443859	0.0999416	0.0716603	-0.16664	0.159821	0.138037	0.0425099	0.0685487	0.11368	-0.0138538	-0.110633	-0.0415086	0.0363113	0.0803016	0.0726305	0.0126866	0.0336398	0.0810929	0.151612	0.0379808	-0.0656823	0.169763	0.0990134	0.169392	0.0880638	0.0611489	0.182049	0.0101628	0.0464937	-0.0178721	0.081242	0.130474	0.0932322
534	0.147106	0.129977	-0.0768604	0.0329141	0.0918763	-0.0527873	-0.195617	0.140806	0.0249675	-0.149344	0.236438	0.125594	-0.0368508	0.268751	0.0102598	-0.0189637	0.230174	0.186126	-0.0864357	0.0362656	0.198713	0.270887	0.00736848	0.0559001	0.0232201	-0.105515	-0.0596305	-0.143218	0.182162	-0.113922	0.0374459	-0.181153	-0.0104041	0.225498	0.141262	-0.026027	-0.0608493	0.18872	0.0248589	0.0868331	-0.00491625	0.148093	0.0445287	-0.118467	0.118206	0.250798	-0.0918859	0.0882277	0.110318
535	0.0344102	0.196015	0.0907749	0.0780688	-0.0209213	-0.0292665	-0.0331252	0.136532	0.0304159	0.0158567	0.0166919	0.211381	0.00989818	0.129552	0.0422359	0.0478541	0.239293	0.180158	-0.0682867	-0.0368186	0.24181	0.06435	-0.0673131	0.0598504	0.0215371	-0.0294914	-0.00110376	-0.166383	-0.0563034	0.0448563	0.0539623	-0.0251874	-0.0988583	0.118776	0.130252	0.00560878	-0.0401159	0.0946073	-0.0220863	0.272537	-0.0655264	-0.0509844	0.0828476	-0.0323869	-0.00966348	0.107575	0.120263	0.0989428	0.122651
536	-0.0373409	0.229438	-0.0549232	0.00479635	0.0129422	-0.177516	-0.365336	0.0940372	-0.101616	-0.0693236	0.14392	-0.00441146	0.0338909	0.355624	-0.0576613	-0.0229442	0.198361	0.0767339	-0.0878171	-0.12229	0.0857662	0.200533	-0.13547	0.0671607	0.102425	-0.286838	-0.131029	-0.188764	-0.0285584	-0.106481	-0.00973672	-0.0507907	0.0797839	-0.0862003	0.31841	-0.0154296	-0.160716	0.307992	-0.0974548	0.0692038	-0.199132	0.079143	0.0993489	-0.106864	0.0204484	0.0103362	0.10267	0.168677	-0.022037
537	-0.00585943	0.233813	0.0458337	-0.00573275	-0.0372282	-0.0855214	-0.173909	0.137015	-0.307762	-0.168455	-0.0460042	0.0706902	0.0470616	0.218324	0.0824632	-0.0461686	0.303758	0.0817218	0.0731461	-0.102987	0.219365	0.313547	-0.122866	0.0122451	0.147978	-0.0955728	0.0104086	-0.180505	-0.0164033	0.0925348	0.107729	-0.192751	-0.109899	0.132283	0.255714	-0.0443543	0.0190005	0.14864	0.121868	0.131212	-0.0382179	0.0868198	0.304984	-0.0703632	0.0269814	0.118863	-0.105152	0.171284	-0.00607362
538	0.112851	0.251746	0.0715369	-0.0693381	0.0149178	-0.00136096	-0.133552	0.038563	-0.104635	-0.101439	0.107834	0.0895981	-0.0211193	-0.00857511	0.0651093	-0.0411592	0.174891	0.0178646	0.0360224	0.00530109	0.200128	0.08096	-0.0338927	-0.0312094	-0.0748764	-0.0739594	0.0232868	-0.22306	0.0889798	-0.0999271	-0.0414382	-0.148021	-0.0725081	0.2121	0.0875809	-0.0233053	-0.0581626	0.195975	-0.00843321	0.0778417	0.0138102	0.0147388	0.18575	-0.106604	0.0370036	0.217952	0.0297523	0.000217352	-0.010111
539	0.00634636	0.106092	0.18656	0.00310537	-0.0187766	-0.124816	-0.203292	-0.090372	-0.090153	-0.129235	0.0738067	0.148092	-0.0151325	0.246191	0.0664651	0.0753406	0.322705	0.0912559	0.0528292	-0.137235	0.0396983	0.180779	-0.0355354	-0.0707553	0.0889509	-0.174905	0.00243577	-0.0972532	-0.0215286	0.0028027	0.106892	-0.0128173	0.0836207	-0.00900913	0.0621387	0.10511	-0.0545404	0.0401504	-0.0599444	0.0809664	0.00858723	0.151389	0.0955971	-0.0581127	-0.0236896	0.105162	0.0178417	0.112088	-0.0375953
540	-0.223246	0.230755	0.094879	0.0391089	-0.166143	-0.0306844	-0.198845	0.18955	-0.189905	-0.205057	0.165052	0.124251	-0.111303	0.470346	-0.000896411	0.0388522	0.219041	0.0342726	-0.137275	-0.171371	0.0116929	0.248453	-0.0593286	-0.018795	0.0189385	-0.161076	-0.121646	-0.202964	0.0801733	-0.160963	-0.00156352	-0.232984	-0.0321434	-0.100573	0.0526552	0.175534	0.0595069	0.147431	-0.00636573	0.104512	-0.0704494	0.0934438	0.207105	0.114491	0.00283491	0.152648	-0.0717771	0.177296	-0.0630156
541	-0.0800515	0.306561	0.0687348	-0.0158315	-0.0428993	-0.227447	-0.186629	0.0884923	-0.130548	-0.096183	0.116178	0.108058	-0.012836	0.270405	0.00736676	-0.303479	0.141071	0.214957	0.00858165	-0.144783	0.256465	0.317232	-0.0889187	-0.0863772	0.0728023	0.0115019	-0.129272	-0.184332	-0.0103341	-0.273051	0.141515	-0.197856	0.00904659	0.0974194	0.205206	-0.0918084	0.0588066	0.0718889	-0.0807391	0.152919	-0.0226578	0.0500619	0.243078	0.0381484	-0.0053423	0.169684	-0.113785	0.239009	0.135534
542	-0.0796508	0.145157	0.0586121	-0.116285	-0.0569305	-0.0763498	-0.358942	0.104687	0.127115	-0.147218	0.171053	0.150466	0.0221726	0.258339	0.150936	0.121548	0.416529	0.0408552	-0.0797462	-0.123831	-0.000805134	0.250429	-0.0684281	0.048913	0.0190128	-0.144049	-0.0959488	-0.165408	0.0813803	0.0812342	0.0817364	-0.0378118	0.196849	-0.0158416	0.168883	-0.142592	-0.167203	0.0667217	-0.0120133	0.104255	0.0689493	-0.0485337	0.122992	-0.0914643	0.10424	0.158082	0.224752	0.166497	0.0437686
543	0.0723247	0.0358512	-0.116799	0.0646145	0.0494511	-0.0147578	-0.0890792	0.201108	-0.0889042	-0.078328	0.0143068	0.0221133	0.212539	0.0806721	0.00713022	0.0300506	0.305457	0.0360232	-0.0219601	-0.112193	0.164257	0.225224	0.0393013	0.0261151	0.10618	0.0134388	-0.0183154	-0.200686	-0.0386872	-0.219438	0.000105239	-0.110026	0.115534	0.0314907	0.206593	-0.169667	0.0421724	0.207193	0.00433079	-0.0753042	0.0757811	0.272557	0.0904492	-0.225778	-0.0999284	0.158066	0.073856	0.116854	0.0478901
544	0.126365	0.316449	0.0265891	0.00132713	-0.187175	-0.073499	-0.122489	0.00949916	-0.118806	-0.116662	0.202473	0.100077	0.0291893	0.177913	-0.0248607	0.040256	0.187782	0.0896147	0.0370712	-0.120164	0.136005	0.182866	-0.0663604	0.114402	0.138056	0.035015	-0.0314833	-0.236863	0.0794186	0.109047	0.0219904	0.0159407	0.0936757	-0.0134276	0.0178354	0.0490062	-0.183812	0.0355829	0.0118914	0.0788355	0.021775	-0.0086376	0.197006	0.0589881	0.0728984	0.194561	0.207794	0.0572398	-0.0567262
545	0.153544	0.157794	0.0338916	-0.0210652	-0.110097	-0.00901103	-0.122547	0.141496	-0.0762274	-0.131263	0.193482	0.0301112	-0.0680314	0.275283	0.0787294	0.0780303	0.100989	0.0208945	0.00136669	-0.146297	0.226185	0.229266	-0.0274688	0.0310438	0.0326383	-0.0401451	-0.0705542	-0.151034	0.124691	-0.150837	0.0440575	-0.185285	0.0234423	-0.0409073	0.132653	0.0473707	-0.092432	0.170344	-0.0905706	0.134429	-0.0470215	0.128049	0.134893	0.0593297	-0.0171641	0.20348	0.0112961	0.140029	-0.0442501
546	0.0336347	0.373744	0.283072	0.0501764	0.00788594	-0.15682	-0.0832637	-0.105955	-0.223156	-0.0685181	0.0920328	0.0890428	0.0843115	0.201697	0.0406887	0.117769	0.189906	-0.00576562	0.0902365	-0.0522048	0.204334	0.153692	0.000794637	0.10078	-0.0490604	-0.130208	0.034069	-0.152889	0.119077	-0.0112697	0.0420521	-0.153616	-0.0339115	0.160759	0.162078	-0.00086144	-0.15295	0.0526597	-0.135541	0.0897653	-0.170573	0.0986042	0.0602523	0.153927	-0.104686	0.156922	0.0282645	0.0620087	0.00231229
547	-0.0438489	0.103588	0.142543	-0.14502	0.0998463	-0.128501	0.0205019	0.0833066	-0.153511	-0.113961	0.0690105	0.057392	-0.0653855	0.241175	0.0658608	-0.0067286	0.333579	-0.00976043	0.0672966	-0.13731	0.202396	0.0619458	-0.0354333	0.00734976	0.164972	-0.0881901	-0.0586227	-0.0832408	-0.0553564	-0.000316962	0.0859971	-0.165482	-0.0726572	0.0595461	0.0231276	0.0198612	0.0441028	0.0919801	-0.0802219	0.189837	0.0869783	-0.0576674	0.144512	-0.163405	0.0434728	0.0808488	-0.0447543	0.133091	-0.0216029
548	0.0786678	0.0587811	0.0131582	0.0139675	-0.0543274	-0.0195652	-0.195605	0.0978176	-0.0400891	-0.143032	0.0952221	0.106778	0.105246	0.297779	-0.0117221	0.00830116	0.344375	0.0346399	-0.0249422	-0.201011	0.114605	0.165764	-0.0393785	0.0291558	0.0245941	-0.0186088	-0.0884348	0.0312589	0.112975	-0.110916	0.0116937	-0.0591952	-0.0466442	0.0420631	0.0684967	0.0713034	-0.0387482	0.173778	0.0097048	0.109305	0.00684767	0.106841	0.130871	-0.150111	-0.158787	0.0646494	-0.0138643	0.146755	0.00259116
549	0.0275189	0.213044	-0.0361904	0.0718642	-0.168841	-0.0198037	0.0141766	0.0771486	-0.0969951	-0.11654	0.175623	0.0485169	0.0491041	0.229802	0.0752902	0.0888922	0.263969	0.0741813	0.0287187	-0.26964	0.19955	0.0742215	0.0494233	0.182254	0.141609	-0.0761571	-0.0812596	-0.100021	0.078301	-0.0279941	0.0313292	-0.0539067	0.0664454	0.0437724	0.162374	0.0277269	0.0379331	0.0965798	-0.0419646	0.179069	0.133276	0.0623069	0.177544	-0.0200236	-0.0720871	0.000813057	0.155785	0.110461	0.0581055
550	-0.0555638	0.217064	0.0251542	-0.0283989	-0.076838	0.00648879	-0.0969357	0.11487	-0.168503	-0.0424221	0.139211	0.0687333	-0.0394357	0.152788	0.00600528	-0.0502248	0.363673	-0.0983366	0.0919664	-0.137192	0.173172	0.173928	-0.0342036	0.134317	0.127922	0.041657	-0.153703	-0.0433131	0.00687889	-0.0910931	-0.0376067	-0.0113897	-0.0179722	0.00556112	0.052983	0.136665	-0.0151462	0.043825	0.0356158	0.0364975	0.167744	-0.00471003	0.178837	-0.102151	0.00704971	0.10242	0.0125103	0.143359	-0.0236045
551	0.0311753	0.216599	0.0962853	0.0327822	-0.0727056	-0.0214834	0.0202915	-0.0227352	-0.107235	-0.0217182	0.122952	0.0944946	0.0111598	0.13838	0.0834932	0.0600474	0.484773	0.00203678	0.0697776	-0.210332	0.114974	0.107463	0.0690983	0.160693	0.0465798	0.0958547	-0.072148	0.0227448	-0.00864967	0.078531	0.024412	-0.0849046	0.00464805	0.041885	0.130514	0.0928074	-0.0229505	0.195914	-0.0979726	0.083656	0.138002	0.0250552	0.177595	0.0406219	0.0737119	0.0643127	0.178834	0.243542	-0.0802215
552	-0.0334485	0.197363	0.0388673	-0.00171801	0.021704	-0.0821639	-0.169813	0.136769	-0.298478	-0.150959	0.03531	0.10482	0.0420486	0.21291	0.0971492	-0.0246591	0.281524	0.121875	0.0715226	-0.0551352	0.100112	0.234197	-0.0911704	-0.0146718	0.122931	-0.0347789	-0.00241335	-0.199096	-0.0278992	0.0842205	0.195966	-0.143009	-0.0829294	0.123635	0.192129	-0.070019	0.00589478	0.124354	0.133147	0.149803	-0.018307	-0.0427612	0.273861	-0.148392	0.0275136	0.132618	-0.0137547	0.19773	-0.0473679
553	0.107635	0.228643	0.0169745	0.0261425	-0.171708	-0.076969	-0.0799447	0.0208581	-0.172485	-0.221354	0.0573661	0.0936253	0.0140748	0.308273	0.136174	0.102877	0.242656	-0.161043	0.126891	-0.0848257	0.240226	0.329526	0.0507621	0.123425	-0.00472802	-0.10515	-0.085694	-0.110904	0.178849	-0.104293	-0.00547473	-0.20148	0.0329538	0.117845	0.224699	0.0346537	-0.103126	0.188162	0.120824	-0.0603333	0.0934927	0.013597	0.11888	0.0307709	-0.0663201	0.23256	0.0498821	0.132656	-0.0996391
554	0.013709	0.204404	-0.0300601	0.0223489	-0.100485	-0.341153	-0.253134	0.255558	-0.135174	-0.233731	0.16195	0.0819645	0.0979519	0.347163	-0.0257804	-0.236987	0.326306	0.222122	-0.120901	-0.0946967	0.245841	0.262249	-0.179683	0.187497	0.258457	-0.17082	-0.176105	-0.10935	0.116033	-0.0535597	0.0969501	-0.114311	0.0808841	-0.0814454	0.180997	-0.123003	0.0251106	0.140646	-0.0639342	0.0768436	-0.0424457	0.107278	0.163793	-0.18921	-0.06813	0.21752	0.111356	0.252717	0.0528487
555	0.047411	0.177161	-0.076131	-0.0857584	0.024986	-0.0878578	-0.0550555	-0.0367443	0.0475403	0.0121751	0.246606	0.203742	0.143292	0.372421	0.0477669	0.0330819	0.183013	0.0415311	0.0231851	-0.209209	0.239629	-0.00353528	-0.00349846	0.0866987	0.0241433	-0.0359601	-0.0265065	-0.175575	0.0441058	-0.1704	0.123593	-0.115301	-0.153015	0.0234319	0.0800376	-0.00359451	-0.0167663	0.266696	-0.142661	0.165458	0.0945794	0.0456899	0.321296	0.0590208	-0.0499871	0.0984963	0.158598	0.076383	0.087233
556	0.0562733	0.243829	-0.0438289	0.0218053	-0.17257	-0.118863	-0.196498	0.162277	-0.0259814	-0.0393331	0.151816	0.0906485	0.0402619	0.260115	0.0234117	-0.0474475	0.113609	0.12105	-0.221283	-0.132848	0.23709	0.147539	-0.152493	0.0561892	0.0737183	-0.0857833	0.0580368	-0.0359432	-0.00521885	0.144659	0.0549115	-0.0623918	0.0522208	0.0298211	0.0851186	0.141089	0.0143481	0.317042	0.0546705	-0.00277931	0.00103496	0.0793827	0.160943	0.0475245	0.0509451	0.00301062	-0.0574203	0.141173	0.0363282
557	-0.0555801	0.284872	-0.00846439	-0.0204279	-0.075326	-0.106014	-0.152963	-0.00834751	-0.0582772	-0.173098	0.171202	0.112449	0.0320509	0.225687	-0.00821635	-0.0284258	0.35661	0.0978191	-0.00224522	-0.167778	0.155531	0.186018	-0.00388329	0.168738	0.0938358	-0.13891	-0.0757485	-0.0971655	0.111771	-0.10413	0.0299128	0.000440443	-0.0219328	0.100893	0.163796	0.0196774	-0.0430602	0.130366	0.013663	0.0413632	0.0542187	0.052653	0.119951	-0.0209176	-0.00141189	0.15591	0.020453	0.150817	-0.000690069
558	0.0621079	0.212172	-0.00974602	0.044543	-0.0641919	-0.000117228	-0.103252	0.128185	0.0456909	-0.0285062	0.0870609	0.164805	-0.00761705	0.214786	0.0293685	-0.0260342	0.278471	0.127026	-0.0801623	0.0560631	0.084308	0.133107	0.0117157	0.0428098	0.0603528	-0.124613	-0.0989157	-0.0618548	0.133703	-0.182522	0.0631791	-0.14916	0.118562	0.0494421	0.0487506	0.137283	0.011572	0.204427	-0.0265081	0.293297	-0.0272908	0.043721	0.170004	-0.0464114	-0.151935	0.0765664	0.0109739	0.237878	-0.0376905
559	0.0746354	0.23667	-0.00322795	0.000803316	-0.189366	-0.00208306	-0.121871	0.167338	-0.163585	-0.104559	0.124216	0.0768289	0.169209	0.171303	0.134244	0.0487467	0.429694	0.0989865	0.0615536	-0.0144649	0.070536	0.151925	-0.0466799	0.0149549	0.0180614	-0.181241	-0.0886507	-0.087144	0.0994593	0.0694235	0.106775	-0.00044334	0.0618821	-0.0678659	0.114051	-0.0267903	-0.121545	0.0584977	-0.0046197	0.15738	0.0195462	0.0919665	0.15635	-0.0211705	0.044473	0.201512	0.123692	0.167469	0.0236749
560	0.180663	0.328512	0.132815	0.0698704	-0.0778492	-0.210656	-0.132387	0.202368	-0.254551	-0.200015	0.0373328	0.270508	-0.0176458	0.198803	0.013461	-0.0633639	0.36465	-0.0196321	-0.0284176	-0.201502	0.184266	0.161103	-0.0683318	0.232262	-0.00628134	-0.0105875	-0.144222	-0.253663	0.0867128	-0.203383	0.0534345	-0.000888855	-0.178542	0.128003	0.0291072	-0.00448393	-0.0568197	0.196786	0.0721717	0.0107228	0.0339585	-0.0313174	0.15629	-0.0522459	-0.0129044	0.238544	0.014585	0.121864	0.0368744
561	0.163495	0.135194	0.0837196	0.0364231	-0.0525418	-0.0656534	-0.0625319	0.13891	-0.122733	-0.13627	0.13184	0.0395586	0.109065	0.280996	0.157192	0.0336469	0.293114	-0.0816592	0.0673466	-0.142507	0.314746	0.160931	0.0250553	0.190471	0.0210025	-0.124565	-0.104999	-0.118312	0.116705	0.0398091	-0.0300012	-0.0961854	-0.0126907	0.152208	0.0958116	0.0678767	0.0491524	0.0681344	0.0889728	0.0191323	0.0132772	0.0404871	0.141971	0.0304238	0.0636138	0.0698066	0.00105032	0.225875	0.0333637
562	0.0504969	0.207709	0.0215985	-0.0305366	-0.185317	-0.127011	-0.0991842	0.0994737	-0.0894089	-0.140621	0.0355655	0.15572	0.00890549	0.197603	0.0769154	-0.0214184	0.236211	0.136062	-0.0699464	-0.145577	0.157819	0.356118	-0.0721901	0.0957882	0.266651	-0.0671564	-0.0187099	-0.117543	0.231882	-0.134498	0.153168	-0.107077	0.101894	-0.0864236	0.199027	-0.0337902	-0.0725182	0.148367	0.0245416	-0.107333	-0.0719558	0.165035	0.217765	0.00584295	0.0277115	0.108586	0.039954	0.199216	-0.0407084
563	0.00620495	0.189927	0.0482266	0.0346931	-0.00875063	-0.0426976	-0.0895317	-0.00549767	-0.0684413	-0.10366	0.147079	0.123476	0.090481	0.113943	0.150699	0.025462	0.517839	-0.0117035	0.057598	-0.133504	0.0624011	0.144635	0.0510099	0.189923	0.0241906	0.0577212	-0.0810288	-0.0794972	0.0168238	-0.0199939	0.036697	0.0204574	0.0279989	0.000589697	0.148548	0.0747815	0.00415654	0.223239	-0.0323158	0.114062	0.123407	0.0229383	0.0382105	0.0442722	0.0600116	0.0669581	0.13945	0.212149	-0.0509032
564	0.0508945	0.126334	0.0684012	-0.00902751	-0.131063	-0.0792795	0.0448421	0.0470217	-0.0689787	-0.123831	0.172898	0.143672	-0.0340008	0.225573	-0.021959	0.0060916	0.437474	-0.156678	0.0538836	-0.1391	-0.0281024	0.00881396	-0.00219481	0.177001	0.00169256	0.0526849	-0.0340343	0.0153756	0.00389339	-0.119696	0.0631767	-0.227128	-0.0553946	0.0868001	0.0424654	0.167845	-0.03389	0.245483	-0.00838825	0.0836703	0.0535205	0.0263157	0.134055	0.162368	-0.0185858	0.105975	-0.0600298	0.101193	-0.00472034
565	0.145107	0.215239	0.00391965	0.0679715	-0.136114	-0.113676	-0.164487	-0.0149679	-0.103942	-0.0646095	0.0799193	-0.0164127	0.18332	0.080173	0.0971087	0.0588077	0.262636	-0.00401497	0.0244146	-0.0306162	0.150624	0.178135	-0.0193268	0.0376399	0.0299852	-0.124567	-0.101663	-0.0313206	0.106493	-0.0157372	0.00493044	-0.111092	-0.092918	0.0482857	0.131853	0.0565481	-0.0757274	0.118875	-0.0624848	0.157684	0.0620479	-0.00493051	0.17299	-0.000358826	-0.0618111	0.209715	0.109802	0.138023	-0.0116644
566	0.101321	0.192595	0.249403	0.0306566	0.0124851	-0.0711103	-0.0676438	-0.0275564	-0.0925668	-0.108609	0.127881	0.129608	-0.0649895	0.324542	0.0637214	0.00844582	0.285184	-0.0376119	0.0523558	-0.129719	0.157071	0.0792301	-0.023469	-0.117393	0.001925	-0.0510345	-0.00787864	-0.0629281	0.108835	0.0809425	-0.00228464	-0.190865	-0.0314629	0.102648	0.11007	0.11503	0.00360365	0.020925	-0.0248743	0.124793	-0.0725553	0.129678	0.101146	-0.0477327	-0.0732406	0.0913938	0.094628	0.0517384	0.0533802
567	0.138897	0.348631	0.155151	0.0460965	-0.0825664	-0.0279268	-0.136733	-0.0735603	-0.0828167	0.0223094	0.115521	0.052803	-0.0370637	0.167641	0.142401	0.0584288	0.143778	-0.0915403	0.0377196	-0.248752	0.245203	0.0744393	-0.0830307	0.0201997	-0.0505488	0.0189937	-0.0718342	-0.0774323	-0.0554482	-0.031395	-0.0867755	-0.0689261	-0.167182	-0.0182862	0.225074	-0.0374196	0.102594	0.14471	-0.0692502	0.0907155	0.148615	0.15164	0.286286	-0.0230583	-0.0158529	0.0375832	-0.0894694	0.238562	0.079882
568	0.145009	0.193994	0.224363	0.0452535	-0.0256061	-0.119138	-0.0987533	-0.0866095	-0.225069	-0.116454	0.127669	0.0531628	0.0999028	0.11224	0.191098	0.0891884	0.32187	0.0662149	0.0329281	-0.060738	0.116427	0.173373	0.0659483	-0.0131685	0.0175539	-0.101141	-0.107955	-0.0392706	0.107075	-0.179196	-0.0447687	-0.0699205	-0.0692637	0.0673048	0.0583362	0.00131055	-0.141768	-0.00480047	-0.0412413	0.0406725	-0.00717197	0.172589	0.141787	-0.0360696	0.11299	0.127344	0.00392455	0.190464	-0.0121399
569	0.0509555	0.0902055	0.0896421	-0.0571616	-0.0396761	-0.144778	-0.149433	0.0297981	0.00302221	-0.120198	0.174652	0.157357	0.0291579	0.279535	0.161663	0.101967	0.317314	0.0922918	0.0856294	-0.0981642	0.141675	0.144042	-0.0384634	-0.0749944	0.0296656	-0.0523385	-0.039266	-0.0549412	0.0337583	-0.0877677	0.0139127	-0.185263	-0.0796682	0.0297567	0.0414465	-0.0117181	-0.0627951	0.0959259	-0.093047	0.214591	0.0420034	0.20893	0.105572	0.0402118	-0.114155	0.0631701	-0.0981856	0.180509	-0.0701474
570	-0.0138734	0.276259	0.0304162	0.0788052	-0.0802087	-0.169152	-0.196111	0.0878615	-0.081676	-0.0843621	0.0248354	0.125036	-0.00371813	0.136718	0.189785	0.0788672	0.429284	-0.00528958	0.0274826	-0.0301613	0.184842	0.191426	-0.0204207	0.0823782	-0.00668105	-0.0979204	-0.100394	-0.0819971	0.0827621	-0.0628212	0.00231795	0.0382199	-0.078819	0.0367038	0.204564	-0.0159272	-0.0786927	0.0926605	-0.161969	0.24298	0.114805	0.0747081	0.0344226	-0.00471719	0.124444	0.0658948	0.111471	0.118421	0.0273173
571	-0.0474685	0.161071	-0.187745	0.0180292	-0.0219808	-0.251821	-0.259991	0.048747	-0.211538	-0.176906	0.0970742	-0.0314606	0.109632	0.336046	0.258516	-0.0198772	0.336686	0.0281421	-0.0742687	0.0491868	0.0157196	0.163592	-0.116339	0.0443237	0.0320812	-0.281109	-0.0595313	-0.147633	0.102903	0.0328068	0.0824677	-0.00715914	-0.0227928	-0.0474654	0.0566331	-0.0603248	-0.193437	0.109178	-0.150332	0.180524	0.0480473	0.0766224	-0.00258372	0.0616543	0.15792	-0.0155709	0.0376129	0.177932	0.00317905
572	-0.00610983	0.231747	-0.0253858	-0.0369691	-0.161476	-0.0220523	-0.10541	0.11372	-0.226502	-0.274777	0.291174	0.0356098	-0.0935128	0.216115	0.134067	0.0299717	0.212369	0.0896106	0.161555	-0.00388	0.213455	0.168765	-0.0239371	0.12399	-0.0193188	-0.197889	0.0161553	-0.237091	0.162821	-0.0097935	-0.0104282	-0.110432	0.0226187	0.149913	0.0592725	-0.00400265	-0.0396162	0.0941235	0.0449751	-0.0778536	0.100326	-0.0315484	0.104705	-0.0301991	-0.0339752	0.199454	0.00307791	0.192289	0.080848
573	0.0863123	0.319294	0.0266371	0.0302733	-0.0314859	-0.246458	-0.0769264	0.14154	-0.177144	-0.00305254	0.206818	0.0535341	0.0471011	0.327131	-0.161005	-0.0341816	0.171204	-0.0693309	0.0282954	-0.196309	-0.0174669	0.129513	0.00817914	0.147247	0.0486273	0.00579793	-0.0552038	-0.0860982	0.00494512	-0.0482764	-0.0402175	-0.227557	-0.0559062	-0.00711252	0.134957	0.0570641	0.0170323	0.11112	-0.121926	0.0661204	0.0932019	0.0955387	0.0980447	0.0222699	0.109031	0.0486828	0.0517817	0.0648057	-0.0139054
574	0.0865933	0.300944	0.0771976	-0.00417314	-0.0609663	-0.108315	-0.00057141	0.0781531	-0.177324	-0.0656219	0.0883798	0.0448547	-0.0780084	0.111672	0.0388542	0.00589938	0.434947	0.0488741	0.0170647	-0.136327	0.0711609	0.131797	-0.202604	0.250102	0.0844766	-0.101684	-0.12326	-0.174959	-0.0105535	-0.152987	0.144855	0.000312256	0.0214564	0.0736226	0.0356355	0.0432379	0.00550084	0.0735183	0.0575442	-0.0361154	0.0896624	0.0730491	0.192004	-0.0721696	-0.0876119	0.128074	0.0344971	0.138418	0.154981
575	-0.0206108	0.177205	0.0690681	0.0129386	0.127228	-0.0841562	-0.0614921	-0.0060294	-0.102174	-0.125052	0.0874553	0.107219	-0.0844395	0.125223	0.163521	0.019509	0.273692	0.0978097	0.0836645	-0.0711527	0.0737905	0.151501	0.0621322	0.142902	0.10566	-0.0745238	-0.096136	-0.0750686	0.0927235	-0.0655606	0.045493	-0.0306415	-0.0132647	-0.0686146	0.278532	0.047143	0.0600105	0.247496	-0.017833	0.121061	-0.0145541	0.00960632	-0.0361833	-0.0603861	0.0789	0.0656641	0.137243	0.153663	-0.0369576
576	-0.00590471	0.173454	0.104275	-0.0776417	0.0215979	-0.0457918	-0.131069	0.151199	-0.228346	-0.167838	0.11634	0.0774451	-0.0505829	0.330467	0.12562	-0.0541758	0.351607	0.0848268	-0.074755	-0.120461	0.107148	0.139241	-0.0540433	0.0161072	0.0766775	-0.184114	-0.123798	-0.0370651	0.105162	-0.1231	0.062694	-0.0598004	-0.0251474	0.0472286	0.169251	-0.059761	-0.0607563	0.140695	-0.0294534	0.127975	-0.056806	0.0301298	0.247937	-0.0870683	0.0491055	0.0805879	0.0381875	0.110824	0.0290428
577	0.110257	0.212218	0.035279	0.0260986	0.0151676	-0.0241112	-0.217271	0.140209	-0.281198	-0.178722	0.062033	0.0416663	-0.0407039	0.235311	0.0668136	0.0345798	0.293737	0.144089	-0.0185653	-0.0586213	0.0803086	0.214074	-0.0829057	0.0541087	0.163965	-0.17752	0.0119143	-0.138764	0.0679851	-0.0881567	0.0295651	-0.127282	0.110615	0.117557	0.199638	-0.060411	0.0881539	0.0589549	0.0640764	0.156652	-0.0830387	0.118419	0.112142	-0.178841	-0.104141	0.120637	0.11595	0.228166	-0.052729
578	0.0215259	0.243006	0.0279238	0.181233	0.061709	-0.0337072	-0.228851	0.107308	-0.054963	-0.0305492	0.0368854	-0.00838473	-0.0622163	0.260975	0.0216762	0.0199443	0.385848	0.0217359	-0.0262101	0.020755	0.0533741	0.154639	-0.0217365	0.0958835	-0.0451527	-0.209772	-0.165524	-0.0571321	0.0751012	-0.0496448	0.0503578	0.0423657	0.0287391	-0.00812512	0.190555	0.0833705	-0.0588275	0.0284395	-0.0902826	0.28212	0.108214	0.00687176	0.148088	-0.120946	0.106557	0.125481	0.143636	0.21286	0.0517483
579	0.0363243	0.197358	0.062402	0.0426134	-0.0583348	0.0323237	-0.0977793	0.0415285	-0.0394106	-0.14913	0.113951	0.113226	0.0663513	0.304517	0.0522189	0.113061	0.151351	0.0297286	-0.0386895	-0.0274395	0.209831	0.129536	-0.095209	0.0756987	0.0397427	-0.118694	0.00324351	-0.164894	0.0169524	-0.0554174	0.013339	-0.156203	0.159511	0.0105274	0.127823	0.018117	-0.0156779	0.140242	0.0971346	0.153798	-0.0344588	0.0622765	0.106464	0.059351	-0.0572058	0.130368	-0.00708568	0.111254	-0.0122518
580	0.142755	0.247946	0.0877721	-0.0751463	-0.126306	-0.00771374	-0.151054	0.0689414	-0.224699	0.0272416	-0.00621766	0.109797	0.13612	0.259645	-0.028202	-0.0412722	0.31338	0.0400125	-0.0904033	-0.088697	0.138941	0.210534	-0.0450018	0.211787	0.00154989	-0.0684621	-0.0502069	-0.0857839	0.055116	-0.0696849	0.0514251	-0.0592937	0.0256385	0.0779402	0.169354	0.0168262	-0.0113904	0.200054	0.0654895	0.0571462	0.0979365	0.08348	0.17216	-0.122874	-0.0192734	0.177842	0.133424	0.141866	0.112153
581	0.0032121	0.256853	-0.0280647	0.0842617	-0.0815673	-0.0773638	-0.219084	0.12188	0.0774972	-0.183744	0.0487504	0.166665	0.0909034	0.300126	-0.106165	0.145301	0.241666	0.1152	0.0180281	-0.146328	0.0688141	0.126361	-0.0186551	-0.00222708	0.105695	-0.0976157	-0.105315	-0.223169	0.238297	-0.224179	0.128911	-0.139409	-0.0646752	-0.129879	0.111808	0.0480338	-0.0813816	0.18199	0.00424396	0.214238	-0.113881	0.0747631	0.0523346	-0.0117869	-0.0715573	0.123004	0.0213931	0.12152	-0.00202983
582	0.082221	0.300343	0.00576717	0.0216721	0.115471	-0.177567	-0.116174	0.00529398	-0.0579583	-0.0539458	0.16084	0.131291	-0.00862525	0.2413	0.00479162	-0.0258048	0.158113	0.105115	-0.203075	-0.0915778	0.0649045	0.0529278	0.0128454	0.0462133	0.0142439	0.00920409	-0.07536	-0.0663898	0.030272	0.0174837	-0.0276776	-0.0237699	0.0138683	0.0353172	0.0989328	0.0286804	0.034413	0.152679	-0.0444776	0.152149	-0.158487	0.124471	0.0942276	-0.122514	0.137253	-0.00876354	0.133578	0.13405	0.0342236
583	-0.0271614	-0.0457718	0.0964145	0.0201257	-0.00609998	-0.193575	-0.230429	0.185559	-0.208162	-0.0787675	0.144086	0.162113	0.137282	0.201661	0.102619	0.0596452	0.307346	0.133766	-0.0129191	-0.142652	0.122083	0.243627	-0.0366459	0.0638017	0.180501	-0.111033	-0.00447998	-0.105229	0.0946983	0.0719268	0.0641414	-0.0752637	0.0380207	0.0556992	0.0807298	-0.00422382	-0.0798058	0.141962	-0.0593173	0.138	-0.0378119	0.19418	0.200275	-0.139543	-0.0590435	0.0724043	0.0949127	0.17054	-0.0652301
584	-0.178936	0.26595	-0.0347473	-0.179624	0.00935087	-0.148186	-0.344898	0.476883	-0.307364	-0.200142	0.0546763	-0.079235	-0.026049	0.376761	0.0275194	-0.119375	0.295223	0.133495	0.0630796	-0.0962359	0.0964635	0.36653	-0.0929613	0.331067	0.28263	-0.200669	-0.135321	-0.062507	0.17735	-0.16148	0.121595	-0.10284	-0.00927132	0.087754	0.147946	-0.0872994	0.0707507	0.136733	0.0183094	0.0600326	-0.0016746	0.0705599	0.31154	-0.140705	-0.137938	0.224774	0.0533036	0.149667	-0.0387438
585	-0.0980905	0.104064	-0.037922	-0.0382289	0.043533	-0.0540554	-0.0697715	0.121342	-0.228529	-0.179915	0.132409	0.082176	0.108437	0.28726	0.11074	-0.0631759	0.213637	0.0944567	-0.00704584	-0.124482	0.0597669	0.185387	-0.132516	0.104466	0.024964	-0.203908	-0.00721822	-0.227835	0.139825	-0.0545252	-0.0063818	-0.0872757	0.00672824	0.0852989	0.0673586	-0.030879	-0.0475144	-0.0319043	0.00863061	-0.0125063	-0.0962649	0.0431504	0.0350737	-0.0503868	-0.010359	0.277557	0.00182991	0.151216	-0.0256467
586	-0.0631163	0.284242	-0.00874192	-0.0190792	-0.00561951	-0.0459632	-0.0890575	-0.00633115	-0.0516933	-0.0982457	0.0910355	0.0781148	0.112622	0.190894	0.148783	0.0662113	0.323628	-0.0368091	0.054985	-0.169962	0.129869	0.032358	0.0838349	0.18008	0.0306197	-0.0716316	-0.0779257	-0.13341	-0.0249652	-0.0356483	0.0291346	-0.06619	-0.0034746	0.0706286	0.247707	-0.0292292	0.0173536	0.094411	0.0868194	0.0863348	0.173292	0.0611698	0.1456	-0.0253045	0.0907014	0.0313852	0.124244	0.154975	0.0610849
587	-0.0346784	0.121831	0.13098	-0.0417575	-0.170164	-0.0943364	-0.203298	0.18617	-0.21787	-0.264841	0.216949	0.197133	-0.084739	0.345939	0.0651157	-0.00653662	0.189669	0.121439	0.122477	-0.0922372	0.26708	0.145539	-0.116661	0.14909	-0.00742539	-0.129776	-0.00231838	-0.258071	0.22101	-0.0114053	-0.094893	-0.116313	0.0270218	0.126467	0.0715116	-0.00610227	-0.0588742	0.106446	0.150283	-0.14648	0.055548	-0.0427049	0.124302	-0.0635176	-0.11675	0.37821	0.0109687	0.248356	0.102908
588	-0.239854	0.0115477	0.051927	-0.107507	0.125241	-0.335921	-0.624729	0.510275	-0.275467	-0.282922	0.172628	-0.0658212	0.195621	0.380184	0.16701	-0.125421	0.191215	0.360565	-0.243449	-0.0816446	0.0158513	0.324758	-0.0988179	0.204653	0.318958	-0.235269	-0.323061	-0.141615	0.131702	-0.166928	0.143409	-0.157264	0.156916	0.00649893	0.190299	-0.35371	-0.0736846	0.168034	0.00594277	0.0451866	-0.183473	0.0658267	0.22917	-0.0396828	0.0725312	0.36856	0.210515	0.412946	0.0723262
589	0.0248347	0.264489	0.0854404	-0.12715	0.00161402	-0.337837	-0.177982	0.161689	-0.203906	-0.0915504	0.13655	-0.0354454	0.0304437	0.186939	0.119418	-0.174773	0.141432	0.209072	-0.0259251	-0.0196763	0.148355	0.0627058	-0.0681503	0.0893864	0.0942414	0.0400011	-0.141102	0.0381875	-0.0123943	-0.057482	0.168079	-0.100049	-0.082883	0.0410805	0.160843	-0.0365886	0.196769	0.0417599	0.114734	0.196553	0.0172657	0.000230745	0.113345	-0.162481	0.109054	0.150438	-0.0730623	0.105532	-0.0429125
590	0.035595	0.238237	0.0903147	0.0113073	-0.0978367	-0.0805247	0.0241212	0.107819	0.0029239	-0.167247	0.174255	0.147119	-0.0145058	0.255086	0.0453865	0.112937	0.192299	0.134098	0.0419834	-0.344381	0.174722	0.117416	0.0412628	0.0744559	0.116361	-0.161589	-0.111617	-0.178735	0.0951411	-0.0184682	-0.00362724	-0.0753843	0.0317839	0.074704	0.0981269	0.069796	0.0580495	0.0293143	-0.0306193	0.0924094	0.092421	0.0537062	0.170036	0.0261383	-0.121741	0.0627974	0.151309	0.14115	0.0255539
591	-0.176665	0.222198	0.0646347	0.0368826	-0.0467628	0.0387857	-0.251189	-0.0138375	-0.0593591	-0.171148	0.170535	0.0751595	0.0173536	0.309922	0.0778069	0.139953	0.349542	0.115676	0.0225664	-0.132718	0.143769	0.162466	0.0754322	-0.0586403	0.0724077	-0.0841167	-0.0890312	-0.151315	0.161854	-0.0757047	0.10539	-0.0726833	0.0732977	0.0348839	0.1744	0.0483617	0.103034	0.0926249	-0.0263965	0.214272	-0.0541602	0.0484484	0.18567	0.0734323	0.053858	0.050685	-0.0344136	0.143364	0.117296
592	0.0419686	0.215596	0.04206	0.00193323	-0.158024	-0.14441	-0.11148	0.22758	-0.0797019	-0.0128876	0.0998989	0.154546	0.0612802	0.240378	0.0243104	0.00664507	0.11977	0.122088	-0.0826457	-0.200679	0.122661	0.316233	-0.176291	0.0387799	0.0109573	-0.083838	-0.0951387	-0.191648	0.0122	0.0172381	0.0109813	-0.192188	0.0842511	0.0340242	0.124437	0.0432649	-0.0612769	0.144394	0.0464902	0.0732531	-0.108992	0.058891	0.269545	0.0345806	-0.00124505	0.184501	-0.164663	0.171892	-0.0878257
593	0.00250145	0.273356	0.116084	-0.0233917	-0.110872	-0.0640975	-0.228596	-0.0239456	-0.115077	-0.167221	0.305553	0.0616943	0.102435	0.226808	0.100539	0.0853902	0.275796	0.0462299	0.0287993	-0.232603	0.156416	0.163126	-0.0586558	-0.0584603	-0.000950023	-0.0279498	0.0758479	-0.244033	-0.0088702	-0.108168	0.0924423	-0.0928966	0.0600394	0.109167	0.155498	0.0807083	-0.0894589	0.155469	0.0198414	-0.0127698	0.047637	0.0125252	0.220008	-0.00702272	-0.0938496	0.193401	0.0598135	0.158296	0.0678266
594	0.084931	0.0979142	-0.0101261	0.0357318	0.0847351	-0.0914996	-0.00692388	0.0368754	-0.0695707	-0.029429	0.140317	0.113006	0.00719886	0.184202	0.00540708	0.0793064	0.363661	0.142629	0.0132507	-0.0488834	0.16989	0.17612	-0.0185246	0.0942911	0.116926	-0.0598289	-0.0488519	-0.0558142	-0.0183647	-0.0859433	-0.025834	-0.0940147	-0.015402	0.1424	0.0678459	0.0841982	-0.0381777	0.0846307	0.0279615	0.180232	0.0657505	-0.0131839	0.104048	0.0532009	-0.0652537	0.0757268	-0.0611221	0.0546702	0.105623
595	-0.0506173	0.155608	0.017039	-0.0377847	-0.00778732	-0.0321758	-0.144003	0.0927159	0.0118389	-0.057419	0.130642	0.0448114	-0.0175752	0.236411	0.168639	0.0913771	0.412035	0.0437898	-0.0185794	-0.0857242	0.0283505	0.127114	-0.0466921	0.0925789	-0.00613894	-0.121304	-0.0567921	-0.0827703	0.0193992	-0.0157592	0.053462	-0.0264931	0.119951	0.07222	0.146395	-0.0203973	-0.104775	0.09075	-0.0474542	0.182127	0.0250196	-0.0740752	0.0961791	-0.0288751	0.127104	0.0499287	0.102395	0.0792039	-0.0761111
596	0.028784	0.267136	0.0224685	0.0513598	-0.183445	-0.223065	-0.213653	0.106897	-0.151735	-0.0655481	0.0970076	0.23947	0.00307018	0.358309	-0.039435	-0.12489	0.112302	0.227664	-0.172797	-0.141629	-0.00543516	0.380324	-0.00120029	-0.0107811	0.207489	-0.0566127	-0.112968	-0.134537	0.0465451	-0.0437109	0.0379403	-0.268323	0.156592	-0.1578	0.125437	0.0505736	-0.0461461	0.199831	-0.16325	0.146564	-0.121096	0.0762473	0.311024	0.169149	-0.0652381	0.0491531	-0.088999	0.195541	-0.085946
597	-0.08357	0.23837	0.0153946	-0.00303516	-0.0409049	-4.23e-05	-0.048857	0.0070642	-0.135076	-0.033149	0.139033	0.0946516	-0.0397318	0.26518	0.130981	-0.0311636	0.300075	-0.0557295	0.0180723	-0.0858219	0.161849	0.0350134	0.0436458	0.0823709	0.0890508	-0.0902604	-0.153026	-0.0344003	-0.0143546	-0.118966	0.144144	-0.0261665	-0.140306	0.0273395	0.0170938	0.0354724	-0.124253	0.126573	-0.188871	0.206471	0.0558903	-0.0127139	0.141496	-0.0704252	0.0276168	0.0840577	-0.219105	0.13048	-0.00585464
598	0.00519492	0.182793	0.0465794	0.0162761	-0.162326	-0.092194	0.0401607	0.0785811	0.0303866	-0.167363	0.224997	0.146939	0.024381	0.288559	0.0356057	0.0551914	0.203136	0.0319409	0.0260921	-0.336065	0.139219	0.081712	0.0240587	0.144987	0.0740202	-0.163172	-0.0973238	-0.147459	0.0742828	-0.0155067	-0.0286199	-0.0330448	0.047966	0.108784	0.122391	0.0867903	0.0237	0.0613477	-0.0231088	0.0871151	0.10965	0.0909115	0.137131	-0.00239647	-0.132762	0.0710939	0.122509	0.0934597	0.0636165
599	0.0464088	0.200638	0.0988631	0.0296608	0.0425191	0.0292019	-0.14327	0.0425344	-0.0262988	-0.0644668	0.141922	0.017243	0.0638731	0.244408	0.13873	0.0185365	0.387276	0.15723	-0.0408908	-0.0934899	0.0699333	0.0549996	-0.00595522	0.0817738	0.00664463	-0.00275827	-0.00913455	-0.266757	0.00708427	-0.120976	0.0539944	-0.0660046	-0.0983301	0.203328	0.00132873	-0.0550168	-0.0802651	0.144331	-0.116742	0.188872	0.157786	-0.0439914	0.182786	-0.0587689	-0.0227694	0.172634	0.125704	0.108141	0.0523695
600	-0.0244981	0.337682	0.0798613	0.0266467	0.0121456	-0.114544	-0.162671	0.0548599	-0.189393	-0.0799555	0.165796	0.213682	-0.00124664	0.190426	0.180413	-0.152676	0.158763	0.0963398	0.149358	-0.0737818	0.138294	0.102592	0.0423724	-0.131357	0.0952427	0.0577303	-0.103572	-0.222893	-0.0104184	-0.23559	0.0449326	-0.123752	-0.0362445	0.218176	0.160626	-0.0178087	-0.0468875	0.0632828	-0.145322	0.188321	0.126876	0.0508738	0.174473	0.0016385	0.0213733	0.143272	-0.0152949	0.201598	0.167079
601	0.0572079	0.246722	-0.113699	-0.0109821	-0.111582	-0.168476	-0.0626161	0.0306068	-0.0754004	-0.122812	0.0237195	0.178708	0.0592896	0.253534	-0.0317324	0.0293083	0.148981	-0.00330112	0.0024284	-0.103871	0.269923	0.170808	0.0136281	0.046371	0.0682843	-0.0710639	-0.0435945	-0.17395	0.00904306	-0.0269438	0.026052	-0.0288657	-0.0284923	-0.107282	0.103589	0.0174126	0.0538807	0.178078	0.00126944	0.191515	0.130107	0.082642	0.0889087	-0.00393362	0.0324594	0.145013	-0.168952	0.168485	0.0609236
602	-0.0378778	0.281197	-0.0719313	-0.0375987	-0.148816	-0.0550653	-0.160957	0.145698	-0.0794771	-0.203702	0.124435	0.0571214	0.0364386	0.293966	0.0346755	0.0788158	0.328585	0.132389	-0.0219308	-0.0937452	0.0983466	0.235961	-0.0247539	0.0658135	0.0986264	-0.251555	0.0614709	-0.042346	0.206938	-0.226879	0.0686508	-0.157872	-0.0328212	-0.0756281	0.0896608	-0.0362262	-0.0724946	0.0267956	0.0340204	0.0978913	-0.11125	0.00855773	0.185385	-0.0880204	0.0794056	0.148056	0.0625802	0.20519	-0.134447
603	0.00634758	0.224567	-0.101643	0.0529152	-0.0943176	-0.192118	-0.243481	0.300743	-0.143334	-0.225354	0.19041	-0.0356838	0.0696542	0.259271	-0.102728	-0.146803	0.107131	0.209727	-0.0510004	-0.205882	0.151534	0.331024	-0.158423	0.18854	0.163949	-0.088741	-0.150261	-0.137161	-0.0237923	-0.13031	0.109867	-0.256431	-0.009467	-0.035459	0.25406	0.0698588	0.0577026	0.161665	-0.10142	0.129349	-0.082172	0.225662	0.275771	-0.0582252	0.00577063	0.119681	-0.0276804	0.183028	0.113581
604	-0.0593826	0.229558	0.056184	0.0883594	-0.0917534	-0.147677	0.0221625	-0.170429	0.00158223	-0.0863872	0.0984978	0.141301	-0.013188	0.0830084	0.0668391	0.228354	0.335867	-0.0562926	0.113392	-0.173877	0.217963	0.102199	0.0133271	0.263932	0.0759415	-0.178223	-0.120075	-0.211222	-0.0738728	-0.0724681	0.0603522	-0.0696292	-0.0847119	0.137947	0.0529251	0.129904	-0.0633563	0.107598	0.0965449	0.188419	0.0748283	0.12914	0.0431043	0.0691432	0.0155739	0.162437	0.0523023	0.0157178	0.0453723
605	0.0165598	0.167212	0.0679237	-0.0247574	-0.188966	-0.178776	-0.172772	0.0730715	-0.164331	-0.24464	0.17043	0.1136	-0.0803292	0.330535	0.104583	0.00359411	0.142606	0.155455	0.148166	-0.112273	0.258567	0.319972	-0.0523528	0.155469	0.0469009	-0.163086	-0.0162336	-0.197856	0.19047	-0.0449213	-0.158357	-0.195555	0.00252693	0.0911864	0.149157	-0.0076754	-0.00272259	0.079933	0.0527803	-0.149418	0.0184553	-0.0226386	0.263969	0.00605327	-0.0276229	0.272838	-0.0536385	0.185774	0.0987603
606	0.0301918	0.197294	-0.0160926	-0.06607	-0.0608513	0.0155722	-0.0997681	0.0322123	-0.036237	-0.105691	0.250123	0.110362	0.0231413	0.215103	0.0317633	0.142053	0.276361	0.0850727	-0.0797594	-0.104629	0.242197	0.0498231	-0.0346528	0.0778676	0.121582	-0.107042	-0.0397246	-0.116615	-0.00768518	-0.0920904	0.0744203	-0.198648	0.0818543	0.163361	0.0792784	0.10684	0.0129919	0.0942272	-0.0885462	0.188295	0.077302	0.0550174	0.0917066	-0.0884114	-0.216616	0.0588909	0.07931	0.127111	-0.00807278
607	-0.0601056	0.339677	-0.0270654	0.0339576	-0.0890961	-0.0495079	-0.089528	-0.0270793	-0.116513	-0.197651	0.16293	0.0798539	-0.00774739	0.221893	0.0375575	0.0746511	0.274345	0.110884	0.0185404	-0.206046	0.150971	0.233764	-0.0115656	0.0847351	0.0865932	-0.18583	-0.0701666	-0.14993	0.12556	-0.085913	0.0209658	-0.0704185	-0.00163553	0.0646133	0.153562	0.018656	-0.0293661	0.0766833	0.00330451	0.0146033	0.133621	0.112221	0.211965	-0.05447	0.015205	0.0804421	0.100686	0.201565	-0.0119208
608	0.162366	0.343019	0.063686	0.147011	-0.163746	-0.0358268	-0.110054	0.154529	-0.231909	-0.097715	0.0137179	-0.0134502	-0.0691159	0.204869	0.15904	0.153932	0.361609	0.0469971	-0.0240665	-0.0977918	0.127968	0.127702	-0.0766061	0.0791194	0.10296	-0.0373228	-0.0454123	-0.0863316	0.00177473	-0.0121829	-0.00710191	-0.118562	0.0180874	0.117195	0.161142	-0.00435898	0.0931408	0.0910833	0.0610796	0.143383	0.107537	0.0534565	0.183037	-0.0595075	0.0109219	0.144642	0.105643	0.17464	-0.0718134
609	-0.0197481	0.210914	0.053167	0.0577829	-0.0518042	-0.045668	-0.220195	0.105975	-0.143565	-0.177762	0.12353	0.0259843	0.0535314	0.26207	0.157372	-0.0408774	0.271242	-0.00495404	0.0313989	-0.0114939	0.0616629	0.246334	-0.00760258	0.1178	0.243817	-0.0163124	-0.137188	-0.0913788	0.153881	-0.0901501	0.0635831	-0.0871276	0.00951922	-0.184687	0.25532	-0.0763746	-0.0662135	0.118215	-0.000854966	-0.0487478	-0.150044	0.0316965	0.0926506	-0.0452097	-0.0771232	0.199293	0.0747766	0.207797	-0.0815564
610	0.109487	0.263226	0.121305	0.070351	-0.0668876	-0.226057	-0.245137	0.234797	-0.213086	-0.171625	0.108873	0.0832591	0.116947	0.307881	-0.0200629	0.0131456	0.316874	0.241659	-0.0606206	-0.101597	0.123055	0.340466	-0.12638	0.166038	0.212999	-0.0534952	-0.208425	-0.07751	0.106553	-0.0165188	0.096828	0.0142622	0.0944611	0.0584275	0.177028	-0.0956188	-0.0603371	0.234247	0.00978091	0.017058	-0.0996252	0.0589485	0.235985	-0.0374746	-0.0246221	0.252216	0.0801585	0.19824	0.00851251
611	0.0777016	0.208242	-0.0414217	0.0564125	0.038511	-0.0176408	-0.0413322	0.0444348	-0.0840206	-0.0800878	0.0400443	0.00875478	-0.0910197	-0.00904859	0.159174	0.109099	0.2773	0.0805241	0.109782	-0.207955	0.164823	0.294329	-0.0249206	0.0155068	0.168062	-0.0636047	0.00936801	-0.0409521	0.0459712	0.0802437	0.0944996	-0.0601135	0.0908077	-0.0526028	0.17663	-0.101761	-0.144428	0.172709	0.0723586	0.115835	0.0723627	-0.0609945	0.286694	0.0404939	-0.0245287	0.248293	0.0892259	0.00484034	0.133265
612	0.0772472	0.224257	-0.0120743	-0.00866122	-0.139069	-0.202101	-0.277982	0.291069	-0.194129	-0.157728	0.14199	0.1273	0.192893	0.222464	0.167481	0.0111052	0.495456	0.230184	-0.128448	-0.0352219	0.185195	0.30678	-0.00269363	0.232817	0.249848	-0.137832	-0.2227	-0.0801882	-0.0331409	-0.0141193	0.258624	-0.0570061	-0.183573	0.0398506	0.0688731	-0.158952	-0.110237	0.0664949	-0.161007	0.0814852	-0.0349366	-0.038022	0.199107	-0.138862	-0.00953844	0.107121	0.1235	0.223823	-0.180805
613	-0.034268	0.221611	-0.00981663	-0.0361459	-0.154366	-0.0625345	-0.153491	0.143864	-0.211097	-0.311125	0.328485	0.0791118	-0.0699508	0.246472	0.140075	0.0888377	0.200996	0.0808531	0.137257	0.0341759	0.209565	0.13048	-0.012996	0.143644	0.00538405	-0.178569	-0.00932457	-0.224813	0.168628	-0.0395629	-0.0641518	-0.085025	-0.0291647	0.186757	0.0750018	0.0100856	-0.0545519	0.118259	0.1066	-0.139131	0.0672049	-0.0203075	0.080677	-0.0326829	0.00559069	0.257393	-0.0675054	0.212728	0.100448
614	0.0963998	0.194069	-0.0044314	-0.0577824	-0.0205621	-0.118527	-0.0152081	0.165735	-0.0913573	-0.100233	0.218533	0.0737994	0.095185	0.052645	0.119185	0.0887744	0.337336	0.140553	0.0139782	-0.100266	0.232295	0.173348	-0.0129881	0.100234	-0.0760687	-0.1158	-0.166728	-0.106877	0.0177559	-0.0646243	0.0911741	-0.164945	0.0249936	0.112261	0.141478	0.0121582	-0.0468643	0.0997244	-0.00855724	0.0995356	0.110125	0.048767	0.109806	-0.0811263	0.0038825	0.0844761	-0.0602622	0.0716926	0.0891627
615	0.0497469	0.0824643	0.0814656	0.00266881	-0.124349	0.0147332	-0.146901	0.0740263	-0.0715939	-0.0737913	0.196813	0.302148	-0.120131	0.17194	0.0427751	0.0316592	0.402933	-0.0344657	-0.0998606	-0.127773	0.130426	0.0551325	-0.0736528	0.237526	0.0255612	0.0399396	-0.0234346	-0.0737432	0.0169579	-0.0408831	0.143496	-0.078627	-0.0275016	0.250242	0.109209	-0.106687	-0.0928653	0.114193	-0.0361246	-0.0205219	-0.00807826	-0.107778	0.167237	0.118707	-0.0274951	-0.0209873	-0.00970563	0.0796907	-0.0584244
616	-0.0269495	0.27126	-0.0068684	-0.0208554	-0.194465	-0.0709177	-0.0548912	0.116959	-0.173821	-0.242039	0.256903	0.05633	-0.102286	0.264746	0.121516	0.0758094	0.235654	0.0543599	0.132288	-0.0217845	0.230047	0.147511	-0.00347343	0.134999	0.0116236	-0.173934	0.0102398	-0.189327	0.122254	-0.0136959	-0.0652679	-0.119236	-0.0240167	0.128889	0.108121	0.033876	-0.020942	0.105326	0.0299024	-0.0934742	0.109904	-0.012993	0.146827	-0.00647693	0.0291199	0.232656	-0.0548803	0.194181	0.0850944
617	0.0748509	0.213782	0.0738409	0.0192638	-0.141304	-0.0509698	-0.115064	0.206956	-0.183078	-0.0907307	0.058536	0.113121	0.0646606	0.292889	0.034403	-0.107407	0.304418	0.0345496	-0.0664717	-0.17644	0.0461453	0.323632	-0.0691685	0.179045	0.0852107	-0.167821	-0.0514632	-0.169616	0.0664692	-0.030754	0.0323488	-0.102523	0.027766	0.0966657	0.159667	-0.0445183	-0.0249789	0.177228	0.0470448	0.00354873	-0.0490299	0.0326406	0.177774	-0.0242895	0.00284683	0.135745	0.0406526	0.0876008	-0.0290293
618	-0.140308	0.239132	-0.117989	0.0988465	-0.198105	-0.114932	-0.466111	0.44113	-0.194489	-0.282821	0.207398	0.121504	0.162382	0.394873	-0.135379	-0.200509	0.34042	0.186892	-0.16238	-0.0597086	0.177557	0.502705	-0.272402	0.248631	0.153055	-0.0745459	-0.196508	-0.109539	0.0343965	-0.0829113	0.188709	-0.189777	0.0899052	-0.11871	0.248635	-0.041216	-0.131084	0.305291	-0.070081	0.093721	-0.156223	0.0421698	0.387449	-0.038403	-0.148477	0.177296	-0.0818121	0.417682	0.0361403
619	-0.0232221	0.211779	0.0517211	-0.0160763	0.0102126	-0.203154	-0.0870751	0.0917678	-0.126446	-0.171505	0.0166435	0.0809929	0.00569885	0.221285	0.156364	-0.00623684	0.38375	0.075241	0.0826724	-0.14407	0.215414	0.188321	-0.0167586	0.0376041	0.0325606	-0.16999	-0.00704214	-0.168872	0.141804	-0.00677497	0.066703	-0.10519	-0.0624479	0.078995	0.126157	-0.12866	0.00148003	0.160011	0.03538	0.0610542	0.0273836	0.00867491	0.040487	-0.129116	-0.0173838	0.152372	0.227855	0.0543661	-0.00688373
620	0.0124565	0.335829	0.0595839	0.113493	0.0601225	-0.0546689	-0.163	-0.0239155	-0.104348	-0.125522	0.199169	0.203591	-0.0397947	0.214424	0.0957288	0.0678386	0.357416	0.0215923	0.049437	-0.0352729	0.0863585	0.14206	0.0770123	0.0769876	0.00679307	-0.0714662	-0.162515	-0.11657	0.140272	-0.00588009	0.0728512	-0.0301991	0.062202	0.0215072	0.188982	0.0287939	-0.114112	0.133905	-0.0764974	0.101176	0.0210582	0.0392374	0.0750958	-0.00225316	0.122801	0.094158	0.182407	0.100107	-0.0533807
621	0.108736	0.194464	-0.00315604	0.0739872	-0.0864706	-0.0598143	-0.0285838	0.0650401	-0.0593241	-0.109015	0.130106	0.147205	-0.0736813	0.150111	0.115345	0.0809574	0.470551	-0.00744311	0.0812351	-0.128559	0.221373	0.124407	-0.0030331	0.0848832	-0.0506362	0.0607722	-0.118403	-0.161276	-0.0156494	0.063263	-0.0222327	-0.0514168	-0.0402555	0.0920552	0.123252	0.0419431	-0.0446708	0.208678	-0.0463875	0.0699618	0.191008	0.0621544	0.186682	0.0191997	0.0560249	0.147321	0.125895	0.109509	-0.0224819
622	0.121628	0.253374	0.064325	0.0371433	-0.0714527	-0.125486	-0.186302	-0.0223143	-0.0520467	-0.149484	0.149332	0.149547	0.126755	0.19947	0.142078	-0.00649709	0.21165	0.0456185	0.080185	-0.0872422	0.0502131	0.195554	-0.102468	0.129481	0.225541	-0.0830893	-0.00495547	-0.146341	0.0442493	0.104078	0.0699373	0.0595822	0.130208	-0.0259543	0.0784739	0.027414	-0.182525	0.0447476	0.0424168	0.0627418	-0.0304032	0.114673	0.140717	-0.0203398	-0.103039	0.219259	0.196374	0.0666955	-0.00240013
623	0.0979725	0.207766	0.0350008	0.204203	-0.0286907	0.143433	-0.0750975	-0.0971408	-0.0487749	-0.140269	0.210557	0.0855899	-0.0801219	0.229598	-0.146973	0.00178116	0.275476	0.0297037	0.134967	-0.114608	0.204144	0.122101	-0.0972724	0.0356517	-0.0548031	-0.0976756	-0.133784	0.00699291	0.120353	-0.10286	0.0151815	-0.0651225	0.0503854	0.0167358	0.173676	0.0172995	-0.0239503	0.203985	0.0173228	0.221191	-0.0213147	0.049516	-0.0473953	-0.0536651	0.210959	0.182585	0.104793	0.127012	-0.158867
624	-0.00237802	0.272989	0.103884	-0.100007	-0.0630083	-0.00242477	-0.00307983	0.0519928	-0.188909	-0.122034	0.312786	0.171467	-0.194607	0.0866625	0.0937903	-0.00981619	0.252137	0.00458195	0.125263	-0.217352	0.221632	0.00726525	0.00624583	0.0544599	0.033822	0.0473372	0.113917	-0.115083	0.174555	-0.25782	0.098677	-0.235401	-0.014839	0.340056	0.0907323	0.0157774	-0.1389	0.0175715	-0.242391	0.177388	0.0465344	0.0812269	0.121438	0.25935	-0.103761	0.0254157	0.026928	0.161291	0.0684537
625	-0.0349658	0.206627	0.133328	0.0251895	0.0763291	-0.143852	-0.120028	0.117706	-0.126956	-0.097608	0.213755	0.141853	0.00121809	0.261031	-0.0251717	0.00650636	0.404379	-0.0489879	-0.0811505	-0.0899014	-0.0739954	0.0791351	0.0207019	-0.0483179	-0.0106892	-0.121502	-0.122081	0.0195801	-0.00543578	-0.0697343	0.0653275	-0.06181	0.0426098	0.0910124	0.0288979	0.105713	-0.0722797	0.158033	-0.0927734	0.127292	0.0289535	0.093172	0.0774574	0.0170595	0.0925446	0.0519217	0.15221	0.0518416	0.0164217
626	0.0505232	0.224944	0.0443067	0.118347	-0.211601	-0.0413839	-0.309936	0.120972	-0.0169917	-0.100718	0.0784875	0.135148	0.0153293	0.247586	0.108175	0.0167681	0.13366	0.050772	0.0400476	-0.141952	0.135874	0.0619596	-0.0359172	-0.0295417	0.183944	-0.0686349	-0.0522766	-0.132369	0.085035	0.0826034	-0.0186971	-0.0159491	0.0720202	0.162394	0.170589	0.0133663	-0.0423729	0.212548	0.0222255	0.0512429	0.0315432	0.162643	0.134811	-0.0370375	0.0741219	0.019266	0.184112	0.0792282	-0.0303797
627	0.0686417	0.227834	-0.0247056	0.122993	0.0284427	-0.14035	-0.146331	0.0651807	-0.258633	-0.208941	0.0297031	0.0532968	0.0786758	0.166415	0.092968	-0.00435872	0.334494	0.11619	-0.0706228	-0.0991433	0.175502	0.289994	-0.170732	0.134167	0.0878287	-0.0625962	-0.195966	-0.0826935	0.112675	-0.0332484	0.00889265	-0.112933	0.0584888	-0.0262754	0.119212	-0.1534	0.0539281	0.074609	0.0107148	-0.00897985	-0.046206	0.105676	0.219782	-0.0603524	-0.0168371	0.241346	0.177854	0.201419	-0.0814369
628	-0.0446141	0.306038	0.0865334	-0.0305392	-0.0636583	-0.142032	-0.183567	0.0992403	-0.147169	-0.0864852	0.128452	0.157522	-0.0809622	0.244285	0.0119409	-0.234897	0.126063	0.171526	0.0240736	-0.188993	0.259581	0.252903	-0.114642	-0.0728629	0.0755537	0.0338405	-0.10726	-0.156822	-0.088918	-0.29445	0.106309	-0.267498	-0.0984875	0.123866	0.161137	0.010407	0.0934512	0.0814212	-0.0281389	0.136277	0.0496335	0.0477096	0.245643	0.0787547	-0.0528954	0.117278	-0.168444	0.221286	0.108226
629	0.0203877	0.121469	0.0985668	0.00254039	0.059966	-0.129215	-0.0536967	0.0459679	-0.0406612	-0.0746834	0.0658282	0.166284	0.0145403	0.190347	0.143218	0.0794251	0.449744	-0.0519501	0.0392969	-0.116222	0.134476	0.0842006	0.0735926	0.158502	0.11165	-0.0690778	-0.10865	0.0325181	-0.0263034	-0.0812681	0.119142	-0.04297	0.00407472	0.102861	0.139162	0.0258106	0.0418124	0.14834	-0.10331	0.217308	0.0416936	-0.0135693	0.13792	-0.0824073	0.0823948	0.0595086	-0.00357221	0.131148	-0.0302608
630	0.131409	0.177358	0.266129	0.0679466	-0.154137	-0.127692	-0.182426	0.0436865	-0.00226255	-0.0180256	0.115151	0.241748	0.0603723	0.183692	0.176809	-0.0986223	0.136074	0.0120852	-0.0394543	-0.213459	0.299758	0.269176	-0.0575924	0.0680307	0.0380361	-0.0824572	-0.0440936	-0.299297	0.0196387	-0.0260466	0.0220602	0.0249953	0.0672095	0.266411	0.174715	0.0200983	-0.0502981	0.17416	0.0783045	0.00884479	0.015942	0.0411853	0.175152	0.00588965	0.0986208	0.110899	0.0401131	0.0851275	0.0241356
631	-0.157296	0.300564	-0.0680332	-0.0121315	0.0630931	-0.10019	-0.0798536	0.123017	0.0895062	-0.0977876	0.119649	0.179774	0.0240656	0.313663	-0.174811	-0.125552	0.223859	0.0874416	-0.0484368	-0.0300459	0.19651	0.12819	-0.0798333	0.0416212	0.04315	-0.132034	-0.035163	-0.28243	0.110627	-0.113531	0.125784	-0.291936	0.0150276	0.0364648	0.0890416	0.211517	-0.223829	0.120201	0.0363527	-0.0573501	-0.0268439	0.000122464	0.0279505	-0.0362033	0.119388	0.247464	-0.161923	0.118339	-0.0359822
632	0.0995168	0.140355	0.16695	0.0192082	-0.0489088	-0.112074	-0.232836	0.0865387	-0.146395	-0.060365	0.115522	0.0385951	0.15699	0.229157	0.0836161	0.0851317	0.377114	-0.0258309	0.121358	-0.0692443	0.178566	0.195868	-0.00791551	0.107919	0.243056	-0.00320788	-0.119993	-0.0470231	0.159061	-0.038917	0.10773	0.0330456	-0.0386017	-0.0349514	0.114853	-0.06512	0.0356803	0.100508	-0.209848	0.0928109	-0.0296186	0.20353	0.157576	-0.0694339	-0.113025	0.10867	0.21365	0.099973	-0.0130864
633	0.0359591	0.254717	0.0979135	0.0768046	0.0140365	-0.109104	-0.0592301	-0.0569765	-0.131166	-0.0822669	0.0532167	0.191519	0.0208339	0.156443	0.116719	0.0195551	0.415453	-0.0476956	0.0555502	-0.0831353	0.141416	0.0654181	0.0910708	0.122943	0.0904739	0.0187564	-0.0250922	0.0203867	0.0582619	0.0371938	0.0512753	-0.0102301	-0.00732972	0.115588	0.0880763	0.0239091	-0.0364656	0.122389	-0.126653	0.0993098	0.0206465	0.0101436	0.080556	0.0158016	0.0414867	0.0750231	0.114962	0.126953	0.0386378
634	-0.0639884	0.193915	-0.0500326	0.0245955	-0.163789	-0.301857	-0.486571	0.476723	-0.207476	-0.336148	0.225245	-0.0182032	0.215128	0.342122	-0.0676648	-0.218243	0.14682	0.29672	-0.101596	-0.0720177	0.123208	0.463441	-0.300332	0.253583	0.31893	-0.179352	-0.256325	-0.105748	-0.0184642	-0.0990161	0.0780311	-0.36056	0.037572	-0.0773405	0.221788	-0.0197531	0.0728657	0.254558	-0.186211	0.0397493	-0.249776	0.233905	0.324111	0.00354819	-0.0748929	0.249829	-0.0175365	0.261575	0.116455
635	0.105854	0.221681	-0.0878679	0.172615	0.11466	-0.072568	0.0200236	-0.0429683	-0.0332545	-0.142087	0.08799	0.148031	-0.140189	0.110805	0.0891423	0.0138241	0.263854	0.130955	0.108486	-0.0632443	0.0597689	0.17065	-0.0645875	0.0578113	0.106142	-0.152806	-0.0337204	-0.16543	0.0904671	-0.188781	0.0628721	-0.0625256	0.0966008	0.234307	0.205226	-0.0441093	-0.0520629	0.184408	0.0397419	0.046721	0.121116	0.274115	0.133352	-0.139219	0.0690515	0.270992	0.164593	0.090498	-0.0911859
636	0.0888198	0.173484	0.0539843	0.138447	-0.104838	0.0361179	-0.157636	0.0578662	-0.0497367	-0.11641	0.0973185	0.243943	0.00560031	0.251218	-0.0744796	0.0425397	0.0522879	-0.128843	0.0158855	-0.139875	0.247094	0.259428	-0.00520004	0.0094091	-0.00353931	-0.163795	-0.0487158	-0.121487	0.100138	-0.0591476	-0.0253388	-0.204084	-0.164057	0.0321423	0.198007	0.227803	-0.206968	0.165484	-0.0152802	0.0975911	0.0697915	-0.00737766	-0.00863818	0.212501	0.128787	0.260642	-0.143143	0.0594083	-0.0147584
637	0.0813581	0.237371	-0.0313361	0.183716	0.0174615	-0.116405	-0.137317	0.0206938	-0.0312062	-0.115276	0.0911446	0.0155013	-0.0294117	0.19295	-0.013434	-0.105946	0.41002	0.102719	-0.0403429	-0.0792636	0.0601837	0.104109	-0.00101215	0.0348777	0.0858851	-0.0930663	-0.10434	-0.0840723	-0.0861813	0.00585652	-0.113581	0.0110786	-0.0555174	0.056455	0.112557	0.0190739	0.00991135	0.195201	-0.0992091	0.170239	0.0649586	0.0967812	0.122873	-0.0731779	0.145581	0.11752	0.13054	0.126671	0.038534
638	0.0402395	0.205633	0.00171795	0.200548	-0.00631375	0.111115	-0.147791	0.0466877	0.0513227	-0.123768	0.267622	0.0660747	0.00122121	0.0868679	-0.064373	0.0546314	0.0827959	0.0406631	-0.167508	-0.238281	0.134864	0.307413	-0.0603024	0.0359486	-0.0278006	0.0656536	-0.0702198	-0.164887	0.00392959	0.0228594	0.00140871	-0.0596107	0.00206289	-0.220094	0.285445	0.0141972	-0.0205845	0.0823855	-0.152522	-0.030358	-0.0506118	0.0793077	0.179394	-0.0956383	0.0485544	-0.185397	-0.26668	0.0458029	-0.0496287
639	0.136363	0.173696	-0.0770036	0.05135	-0.193404	0.02046	-0.163808	0.132229	0.0491538	-0.127757	-0.0419876	0.132692	-0.0853945	0.147696	0.0230659	0.0260416	0.378175	0.045039	-0.0165137	-0.119516	0.254547	0.0584109	0.0174692	-0.0900289	0.219509	-0.122723	-0.217454	0.0932544	0.143194	0.0722877	0.105346	-0.0611131	-0.0715314	0.00129036	0.223345	0.0853085	-0.107214	0.178148	-0.0097081	0.23549	0.0513749	0.0444311	0.245049	-0.0466778	0.00319297	0.0354697	0.127125	0.128484	0.0853444
640	0.113268	0.277873	0.00339529	-0.120813	-0.0125498	-0.0744775	-0.184039	0.120889	-0.0352475	-0.209876	0.0712405	0.186528	0.201159	0.137859	0.161148	0.0677816	0.406369	-0.0122153	0.210749	0.0558504	0.207079	0.178553	-0.0147901	-0.0830116	-0.0117608	-0.0751615	0.0791882	-0.191234	0.211825	-0.0587535	-0.017397	-0.0368839	-0.0620512	0.0786067	0.136723	-0.0440353	-0.103771	0.127105	-0.0508869	0.216951	0.00554594	0.112693	0.00777269	-0.0119112	0.0577086	0.0577213	0.138168	0.164122	0.173945
641	0.0270122	0.200795	0.0804198	0.0216858	-0.129764	-0.1226	-0.189816	0.197837	-0.173459	-0.165252	0.131087	0.0527554	0.154585	0.249848	0.138913	0.0519903	0.317114	0.0478792	-0.0325329	-0.03808	0.266243	0.251932	0.0556078	0.0330457	0.0567011	-0.107726	-0.025933	-0.0521012	0.202257	0.0312293	0.054811	-0.160025	0.0917478	0.0602427	0.0462654	-0.0191234	-0.0341163	0.149433	-0.0383816	0.12281	-0.104101	0.0295752	0.132383	0.00646639	0.0548239	0.0974027	0.123644	0.135124	0.00709013
642	0.00256071	0.262858	0.0353855	0.0878367	-0.199938	-0.020015	-0.105265	0.130775	-0.148002	-0.127423	0.0795069	0.113215	0.0304191	0.287712	0.0996954	0.163708	0.383696	-0.0344808	0.0116502	-0.0876742	0.248123	0.176839	0.00878413	0.103276	-0.00961098	-0.0533692	-0.100321	-0.129282	0.157651	-0.117556	-0.0111323	-0.161301	-0.0773489	0.136662	0.140503	0.133834	-0.0480308	0.18408	0.0303408	0.0845358	0.0887144	-0.00613133	0.143301	0.0286188	-0.0203882	0.101819	0.0572314	0.175343	-0.0853216
643	-0.0124768	0.152287	-0.209263	0.0914934	-0.15586	-0.0161606	-0.0436442	-0.0489666	0.0929624	0.0211986	0.13753	0.113047	0.0358136	0.0676203	-0.00777995	0.0466242	0.246618	0.0586598	0.089698	-0.204539	0.14714	0.240442	-0.0735855	-0.0228658	0.012519	-0.00875722	-0.0191762	-0.0826184	-0.220104	-0.0883227	0.0225221	0.000153495	-0.0268059	0.0461517	0.182524	0.211463	-0.0696878	0.215016	0.106672	0.143573	0.0402986	-0.022922	0.0846746	-0.148519	-0.021663	0.0925299	-0.0588292	0.0262491	-0.0384353
644	0.193463	0.134694	0.0669566	0.00295968	-0.0561874	-0.0867535	-0.0856708	0.166625	-0.22014	-0.21293	0.18931	0.0917006	-0.103647	0.364175	0.0610469	0.0723559	0.172924	-0.00655241	0.0622868	-0.0618091	0.182635	0.36887	-0.115397	0.0658272	-0.0228002	0.0116247	-0.0853922	-0.111641	0.191262	-0.14465	-0.0241769	-0.263352	0.0330861	0.0743423	0.14734	0.00303936	-0.112063	0.200291	0.00875649	0.0411716	0.0194289	0.122431	0.123952	0.00241163	-0.0800687	0.145805	-0.0146983	0.149384	-0.00519286
645	0.026833	0.295154	-0.0379351	0.0588466	0.0308482	-0.0898844	-0.0247426	-0.135802	0.135694	-0.0834295	0.0252289	0.0600161	0.00749825	0.194339	0.130309	0.135587	0.258012	-0.125161	0.19647	-0.188869	0.125556	0.251966	-0.0555953	-0.141718	-0.0160942	-0.0986647	-0.0293222	-0.125151	0.0741453	0.0662892	0.0959453	-0.106648	0.021617	0.0612343	0.160843	0.102601	-0.227683	0.0191492	-0.0412578	0.208957	0.123871	0.0959977	0.178726	0.0857387	0.064995	0.167325	0.138442	0.0552113	0.0234075
646	0.00443986	0.186189	0.0535526	0.0332585	-0.135063	-0.133989	-0.139966	-0.0433207	0.0785506	-0.253795	0.0470232	0.214786	0.00192272	0.280467	0.0214593	0.0782527	0.207991	0.0562967	0.0262165	-0.280303	-0.0316091	0.191527	-0.0165178	-0.20409	0.235054	-0.104767	0.0814557	-0.104518	0.102609	0.0191306	-0.0195189	-0.0668447	0.0974689	0.018365	0.194138	0.0303935	-0.132364	0.16479	-0.0256074	0.263789	-0.0473433	0.0538988	0.267553	-0.0931416	0.128591	0.0481544	0.169258	0.125091	-0.00149935
647	0.0269744	0.311371	-0.170116	0.0479083	0.0459823	-0.140837	-0.161802	0.0197247	-0.116293	-0.151327	0.0391125	0.113832	0.00648342	0.248731	0.183591	0.0496199	0.252906	-0.0807828	0.0211525	-0.136746	0.215919	0.169974	-0.0638183	0.160471	0.00624811	-0.140454	-0.178074	0.0108411	-0.0964028	-0.209516	0.0543882	-0.11699	0.065399	0.0606428	0.0854822	-0.0252046	0.0315496	0.187633	0.112937	0.172535	0.110848	0.0498127	0.312148	-0.133393	0.052088	0.183011	0.133737	0.258693	0.10478
648	-0.034009	0.227306	-0.0619954	0.0629425	-0.113166	-0.051763	-0.239707	-0.0181332	-0.105941	0.0227972	0.142347	0.06544	0.0316123	0.299751	0.0308754	0.0771508	0.261872	0.0123129	-0.0331985	-0.109811	0.0153001	-0.0112214	-0.0563812	0.0132344	-0.0277567	-0.118516	-0.0888054	-0.101919	-0.0155946	-0.0255533	0.0802315	-0.112713	0.082957	-0.014594	0.125848	0.0747226	-0.0452476	0.142817	-0.220081	0.155008	-0.0138321	0.0284225	0.0509213	0.0346773	0.0844624	0.00612382	0.140191	0.155592	-9.93e-05
649	0.050617	0.207342	-0.0176051	0.0228535	0.00026581	-0.0654886	-0.0202311	0.0587338	-0.061291	-0.0833492	0.128678	0.102093	-0.0379099	0.118936	0.16152	0.0945753	0.347734	0.0654905	0.0497077	-0.158509	0.165123	0.205776	0.00624933	0.0595229	0.0862834	-0.046087	-0.0325392	-0.111767	0.0311055	0.0202694	0.0140325	0.0132332	-0.0519879	0.0511585	0.171803	0.12182	-0.0380735	0.100018	0.0652778	0.127858	0.0661001	0.00780035	0.198488	-0.0239598	-0.0648714	0.0943405	-0.0158708	0.142229	-0.0236997
650	0.00842434	0.0956898	0.0480809	0.0822943	-0.0103281	-0.0534101	-0.116742	0.029059	-0.131343	-0.0985282	0.0844789	0.121436	0.00788616	0.152925	0.0997772	-0.00384291	0.399527	0.0861915	0.00766339	-0.0840294	0.0651586	0.151329	-0.0766678	0.145177	0.167271	-0.0245722	-0.102273	-0.00613614	-0.0631581	-0.0883432	0.0615196	0.00614141	0.0974901	0.0897551	0.148085	0.0431113	-0.0504437	0.135758	0.0106276	0.131299	-0.0698766	0.0206938	0.125466	-0.120627	-0.0286141	0.0962294	-0.0119343	0.188726	0.00612351
651	0.0547373	0.193557	-0.0383061	-0.00125585	-0.0166326	0.116452	-0.319595	0.123621	-0.150031	-0.120127	0.0813049	0.0931064	0.155835	0.153637	0.123769	0.0984351	0.256344	0.0978363	-0.0394325	-0.0345103	0.18001	0.168788	-0.0874584	0.0451639	0.158928	-0.12795	0.0671412	-0.0397656	0.133603	0.0701575	0.141968	-0.128309	0.015048	-0.0221873	0.2313	-0.0651092	-0.0354973	0.0482057	-0.0470023	0.122479	-0.0634525	0.123373	0.139213	-0.140792	0.00801271	0.210953	0.0555245	0.164465	-0.0526373
652	0.111154	0.146633	-0.107121	-0.0166933	-0.0218656	-0.178079	-0.190096	-0.0353984	-0.178613	-0.159494	0.174047	0.0793097	-0.0397144	0.149056	0.120359	0.137052	0.406113	-0.0261239	0.105941	0.0552466	0.1521	0.147981	-0.00801669	0.152735	0.132069	-0.210054	-0.0146364	-0.140169	0.0532877	-0.012404	0.0356655	-0.00353003	0.134153	0.347945	0.0461125	-0.00557202	-0.0632633	0.216696	-0.0116343	0.0118839	0.174807	0.0649582	0.167792	-0.0474587	-0.00218213	0.164405	0.0712606	0.0714581	0.0442763
653	0.0431951	0.316659	-0.0462	-0.0142262	-0.0956857	-0.146414	-0.276727	-0.0411429	-0.192357	-0.0873415	0.140622	0.148559	-0.0400265	0.192381	-0.0039133	0.15664	0.203997	-0.0459241	0.0601503	-0.124593	0.233087	0.231749	-0.0870769	0.0909227	0.174544	-0.0985906	-0.0469718	-0.126174	0.0482698	-0.171706	0.0759581	-0.00654496	-0.10136	0.0319756	0.13242	-0.004201	-0.129533	0.108321	-0.151415	-0.00404519	0.0598498	0.155202	0.147249	0.0892309	0.0598106	0.234221	0.0156052	0.0126164	0.01725
654	0.025703	0.241394	0.0532287	-0.00516019	-0.0306476	-0.149887	-0.0693333	0.0541324	-0.0917803	-0.0213984	0.0241157	0.164418	0.0686879	0.368542	0.0188515	0.0490296	0.213822	0.107611	0.0538616	-0.11761	-0.0121994	0.171002	-0.121578	0.0146108	0.14612	-0.232144	-0.105215	-0.0982888	0.0741181	-0.171908	0.0450095	-0.13037	0.161276	-0.0873418	0.207687	-0.0308609	-0.0325293	0.304468	-0.189407	0.0388946	-0.0103263	0.223952	0.0921376	-0.145837	0.0946021	0.110142	0.223966	0.028489	-0.0780203
655	0.0258318	0.225961	-0.0108485	-0.0347183	-0.164167	-0.206304	-0.144035	0.160629	-0.135269	-0.154034	0.113753	0.0941483	-0.0335645	0.326226	0.0288133	-0.130845	0.169177	-0.0487144	0.009739	-0.01918	0.153093	0.288304	-0.0213027	0.054782	-0.00540973	-0.0965306	-0.187493	-0.254386	0.224917	-0.0818284	0.0468979	-0.149499	-0.020865	0.0904633	0.177229	-0.107698	-0.0130948	0.169155	0.0511988	-0.0190066	-0.0582415	-0.0301893	0.158734	0.0550884	0.0611321	0.175771	-0.0351507	0.148584	0.0226751
656	-0.0270659	0.0976619	0.0317018	-0.0120966	-0.102097	-0.0805252	-0.160562	0.0842515	-0.199045	-0.132355	0.126294	-0.0073922	0.0316538	0.253718	0.0113131	0.0401245	0.283555	0.0209831	0.0508316	-0.0990858	0.228114	0.218125	-0.0374181	0.00496461	0.0970396	-0.148821	-0.187278	-0.111044	0.122492	0.0683436	0.0268946	-0.0424987	-0.0429346	0.052317	0.0842811	0.0385135	0.0302924	0.128403	0.143344	0.0131596	0.00468294	-0.103958	0.128661	-0.0408988	-0.0918317	0.0538764	-0.0560371	0.337677	-0.0250115
657	0.00284984	0.195526	0.0641244	0.0525187	-0.0869073	-0.121165	-0.231823	-0.0274156	-0.0753961	-0.149301	0.0535703	0.0909495	0.148733	0.224196	0.0821037	0.0955841	0.300039	0.0590495	0.0285931	-0.166763	0.260251	0.210683	-0.0971358	0.204316	0.138767	-0.0986033	-0.00690738	-0.114813	0.179662	-0.0578507	0.12581	0.0273228	0.0479782	0.0980177	0.0894807	0.0262936	0.0483252	0.173357	0.0290878	0.0434605	0.0740729	-0.0958843	0.197871	-0.0094019	-0.118424	0.219035	0.132578	0.0862783	0.0279
658	-0.0675583	0.179216	0.0188884	-0.0212164	-0.0150426	-0.0970389	-0.157741	-0.00318934	-0.0745118	-0.0535483	0.101388	0.17241	0.0834809	0.231429	0.118095	0.09506	0.368843	0.0696542	0.154816	-0.177099	0.127162	0.103298	0.0301072	0.0858087	0.0642878	-0.115869	-0.0585816	-0.125731	-0.0100361	-0.0890846	-0.0310711	-0.0929728	0.0345216	-0.00398256	0.14842	0.0116699	-0.0289449	-0.0118178	-0.0179851	0.1855	0.0314593	0.0183663	0.0355297	-0.0274036	0.0980851	0.176094	0.120469	0.10012	-0.0499939
659	0.0517672	0.130003	-0.0042228	0.0446764	-0.0875373	-0.0546945	-0.167078	0.238129	-0.090048	-0.0697743	0.226529	0.100481	0.0842922	0.303262	0.066006	0.0378751	0.23253	0.142342	-0.0961079	-0.103166	0.0102629	0.176562	-0.0897252	-0.00899686	0.0791296	-0.150849	-0.030814	-0.168886	0.101034	-0.0398186	0.101661	-0.109354	0.020265	0.0390242	0.131261	0.122697	-0.032921	0.146253	-0.0290386	0.00632928	-0.12143	0.0408646	0.160382	0.0180523	-0.028878	0.0701236	-0.0617408	0.203321	-0.0862765
660	0.063685	0.174727	0.0376098	0.0952113	0.0110937	-0.239842	-0.141752	0.154725	-0.199081	-0.178461	0.0658107	0.121284	0.0977037	-0.00255082	0.0183528	0.130838	0.383389	-0.041388	0.140063	-0.105997	0.175305	0.211767	-0.14869	0.120151	0.160387	-0.0140753	-0.053762	-0.0997119	0.0110179	-0.0515236	0.0443166	-0.0511253	-0.0585203	-0.049615	0.242352	0.0459254	0.0123174	0.234082	0.0493026	0.0349206	0.0620696	0.109684	0.147947	-0.0604342	-0.0336682	0.0135574	0.184566	0.186882	0.0155756
661	0.123937	0.187311	0.0328697	0.0251994	-0.0373047	0.0570974	-0.0575708	0.113304	-0.0571809	-0.123259	0.0999709	0.19852	0.0485401	0.178253	0.0830578	-0.0260478	0.453936	0.113687	-0.0774873	-0.0411066	0.053311	0.149806	-0.0310122	0.0141444	0.143712	-0.0293463	-0.0226437	-0.0729872	0.114256	-0.0132598	0.158494	-0.0983335	0.0459049	0.115898	0.067303	0.00149987	0.0875427	0.0540216	-0.0759966	0.171203	-0.0217675	0.124202	0.0691531	-0.0856181	-0.177873	0.00345487	0.0334619	0.134743	-0.0125888
662	-0.0819003	0.132235	0.037481	-0.0973243	-0.00934103	-0.12214	-0.352713	0.122746	0.038977	-0.115335	0.136424	0.115823	0.0585878	0.25872	0.110369	0.0786838	0.45218	0.098022	-0.0767986	-0.160434	-0.00158442	0.252593	-0.0442284	0.0762075	0.0582082	-0.148558	-0.117222	-0.200585	0.0905708	0.0587682	0.0559835	-0.0328001	0.208019	-0.04639	0.162593	-0.134108	-0.135202	0.081969	-0.00784691	0.0553845	0.0640464	-0.0637299	0.130226	-0.0953409	0.107711	0.197552	0.224914	0.174501	0.0600363
663	-0.0866628	0.293656	0.117681	-0.000676681	0.0774914	-0.119141	-0.106273	0.073811	-0.115649	-0.0732073	0.0322586	0.12327	-0.0506647	0.0805612	0.0300009	0.080133	0.556025	0.0396703	-0.0584583	-0.106173	0.0615009	-0.00827025	-0.0300101	0.124192	0.00853391	-0.107117	-0.203015	-0.177885	0.102309	0.00665163	0.0477059	0.00386404	-0.0250179	0.103862	0.239768	-0.0264799	-0.162679	0.100945	0.0779974	0.0964681	0.0822232	0.119925	0.118028	-0.184924	-0.0480594	-0.0295889	0.180192	0.140284	0.0683848
664	0.0574794	0.29514	-0.0143681	-0.0309098	-0.0551493	-0.142941	-0.0835066	0.0534202	-0.225452	-0.0872304	0.0453842	0.0501926	-0.00518663	0.206424	0.0803464	-0.0369597	0.407432	0.113974	0.0301385	-0.0792863	0.121244	0.207954	-0.111152	0.111928	0.108985	-0.163522	-0.115589	-0.191658	-0.0648328	-0.0645356	0.0482825	-0.0594966	-0.00734174	0.0212859	0.0444023	0.0398436	-0.138339	0.105387	0.0729255	0.00305707	-0.0189985	0.0416541	0.134061	-0.0157431	-0.0087333	0.120665	0.082355	0.12035	0.0043591
665	-0.0697904	0.295722	0.00858126	0.0103421	-0.163687	-0.092149	-0.248237	0.111439	-0.0238263	-0.161037	0.0853314	0.214821	-0.00172813	0.302691	0.113515	-0.020808	0.382645	-0.0295608	0.0161499	-0.150964	0.101923	0.0861738	-0.0989719	0.028232	-0.0367708	-0.254895	-0.136771	-0.104834	0.107213	-0.037307	-0.00979021	0.0250532	-0.0344202	0.0827219	0.205424	0.0541416	-0.0321799	0.131977	-0.236069	0.15611	0.048699	0.075465	0.077789	-0.0342418	-0.0449411	0.228441	-0.0216124	0.0997648	0.112689
666	0.0935229	0.172553	-0.023424	0.128634	0.0614334	-0.214428	-0.251577	-0.00823254	-0.282668	-0.145984	0.216039	0.0579534	-0.0332448	0.0931118	0.0531861	0.0786231	0.482527	0.0399463	0.116856	-0.15581	0.116212	0.0183711	-0.0505611	0.138753	0.133817	0.0285118	0.143613	-0.213578	0.161953	-0.146699	0.0722244	-0.0869188	-0.129097	0.0971494	0.0363581	-0.115564	-0.0281683	0.226804	-0.0349029	0.00842224	0.0347248	0.115119	0.192295	-0.100158	0.0232514	0.0547074	0.145131	0.0839753	-0.0777602
667	0.0736824	0.188888	0.113373	0.0296461	-0.0147133	-0.0604452	-0.122136	0.1979	-0.280295	-0.126964	0.189865	0.0736223	-0.110652	0.150144	0.0649829	0.0712136	0.400861	0.0216351	0.0183372	-0.172712	0.22451	0.171643	-0.0570224	-0.107292	0.114998	0.074414	0.0820621	-0.120434	0.108065	-0.228871	0.122581	-0.351842	0.0684845	0.342174	0.0560229	-0.0641284	-0.253303	0.142239	-0.238464	0.181415	-0.102193	0.137275	0.29048	0.117919	-0.133168	-0.0687024	-0.111601	0.344641	0.0905774
668	-0.0275901	0.231727	0.000334105	-0.0230356	-0.185925	-0.0490619	-0.0810597	0.129273	-0.20646	-0.234504	0.271452	0.0474653	-0.0557523	0.239221	0.13912	0.0759702	0.250179	0.0405912	0.119852	-0.0296103	0.204398	0.124813	0.0130091	0.171071	0.0391057	-0.150631	0.0399728	-0.183916	0.151342	-0.00602583	-0.0611669	-0.0955766	-0.0205811	0.108432	0.118132	0.00778402	-0.0086551	0.0781507	0.0382014	-0.0347995	0.111804	-0.00329271	0.115859	-0.00734808	0.0236918	0.19897	-0.0572599	0.200916	0.0857058
669	-0.00858061	0.20038	0.0489344	0.0751479	0.01985	-0.0944484	-0.0924082	-0.00878683	-0.0939781	-0.0215034	0.142808	0.110845	0.0454524	0.13073	0.134351	-0.00658887	0.418521	0.0416491	0.0506358	-0.118533	0.0783969	0.167199	0.00376561	0.0929874	0.100738	0.00299965	-0.112628	-0.0307225	-0.000867178	0.00902314	0.0340242	-0.0176533	0.0476218	0.0302176	0.109243	0.0642669	-0.120198	0.186208	-0.00794079	0.0619301	0.0676549	0.0732962	0.0605635	-0.0774142	0.0268325	0.111164	0.110202	0.131401	-0.055136
670	-0.0017675	0.345326	0.0804753	-0.0669553	0.0117523	-0.368782	-0.187853	0.0850499	-0.132246	-0.0899125	0.122855	0.00707876	-0.18253	0.25484	0.0212381	-0.133608	0.188553	0.0930264	-0.00612844	-0.265302	0.204916	-0.0106438	-0.106108	0.0861116	0.0391509	0.05731	-0.120633	0.063618	-0.0739422	-0.032974	0.157574	-0.112138	-0.0850102	0.104281	0.0311741	0.123228	0.117568	0.0864983	0.155824	0.205427	-0.0227586	1.83e-05	0.194637	-0.0405129	0.0193913	0.137883	-0.188238	0.0343709	-0.176229
671	-0.0397174	0.21021	0.0322035	0.0611657	-0.151047	-0.239937	-0.188111	0.0487132	0.0827773	-0.156994	0.191731	0.0506571	-0.0315661	0.485312	-0.0925228	0.056317	0.306748	0.170974	0.0350847	-0.113685	0.236453	0.307164	0.0121697	-0.0483888	0.103282	-0.127524	-0.00533648	-0.17161	0.117815	0.0247161	-0.0385618	-0.098947	-0.156538	0.0588031	0.204863	-0.0151354	-0.0871492	0.0649701	-0.000302468	-0.0711385	-0.0660388	-0.0505549	0.285157	0.117759	-0.116549	0.117135	0.0544932	0.146487	-0.0577908
672	-0.0091978	0.326508	0.0144256	0.0364773	-0.152727	-0.23677	-0.247556	0.153913	-0.0200645	-0.139676	0.0974578	0.1307	0.0344446	0.449999	-0.036286	0.0235461	0.310143	0.132473	0.0437948	-0.119803	0.0775649	0.348187	-0.0637954	-0.0378081	0.063434	-0.0451829	-0.0421233	-0.119377	0.00336855	-0.0959808	0.0896691	-0.0990475	0.00612686	-0.105361	0.157301	-0.0418805	-0.0393001	0.112884	-0.00555839	-0.0747923	-0.0592835	-0.0265263	0.427392	0.0509071	-0.0158757	0.0953123	-0.00967089	0.204237	-0.15158
673	0.0482276	0.259297	0.201338	-0.0287207	-0.12044	-0.0177101	-0.112028	0.0528341	-0.239913	-0.0272206	0.254865	0.146444	-0.0401698	0.128664	0.214364	0.0851014	0.38314	0.0901337	0.0955974	-0.209128	0.192819	0.135406	-0.0153734	0.0356812	-0.0996101	-0.0338539	-0.0669119	-0.205529	0.0332578	0.0080934	0.0933418	-0.216625	-0.0891129	0.209179	0.136346	0.1063	-0.0111411	0.21671	-0.0650534	0.300632	-0.0357105	0.0837035	0.132718	-0.169967	-0.0584975	0.0282863	-0.154983	0.153078	-0.0199186
674	0.0514162	0.199943	0.0140336	-0.0323953	-0.0906726	-0.00261641	-0.106695	0.0115571	-0.0728039	-0.0265912	0.15757	0.112063	0.0816428	0.181257	0.102821	-0.0477654	0.26199	0.0479998	-0.0239769	-0.0191565	0.0827468	0.277596	0.0207765	0.0789729	0.141845	-0.0432853	-0.100267	-0.0723707	0.0234664	-0.0207757	0.064466	-0.0145924	0.0283028	-0.0804965	0.185912	-0.00040408	-0.0590498	0.146729	-0.0341751	0.0605079	0.0493513	0.0694546	0.0368463	-0.040965	-0.0020407	0.0792873	0.154421	0.147301	-0.0128283
675	0.0329409	0.247692	0.056562	0.0327151	-0.106994	-0.0363555	-0.231311	0.105439	-0.0643859	-0.10386	0.0604754	0.0775929	0.0804268	0.138458	0.0500032	0.00869411	0.351763	0.0815606	-0.034368	-0.111594	0.142788	0.222317	-0.0658148	0.222341	0.120944	-0.0997309	-0.0666792	-0.14746	0.0137559	-0.123768	0.140067	-0.0976016	0.0104376	0.107135	0.109542	0.0128742	-0.0387739	0.17298	-0.0351582	0.094149	0.0673864	0.112656	0.137575	-0.102778	-0.0252701	0.105461	0.0544953	0.101641	0.0152744
676	0.0113188	0.135247	0.0859759	0.0182696	-0.0310647	-0.0095916	-0.0788686	-0.0313468	-0.0372082	-0.0219802	0.225954	0.0153262	0.0214423	0.125226	0.0630322	0.135692	0.429793	0.0833046	0.132066	-0.0968753	0.21335	0.0290054	0.0247679	0.0567473	0.0199571	-0.0332545	-0.0875839	-0.0219669	0.043041	-0.0377864	-0.00599124	-0.0680797	-0.0346049	0.00523547	0.139153	-0.0257064	0.0489637	0.152467	-0.0382461	0.17011	0.100036	0.115384	0.0440714	-0.0327212	-0.0197357	-0.0550648	0.0345847	0.186753	-0.0227134
677	-0.0593319	0.24912	-0.00581946	0.0765074	-0.186096	-0.126731	-0.0326792	-0.0370636	-0.0746494	-0.128717	0.08312	0.08766	0.0035844	0.159886	0.0904556	-0.0752872	0.278304	0.0710857	0.129278	-0.180443	0.187656	0.0634747	-0.0177588	0.1897	0.0023536	0.00465028	-0.125052	-0.0988633	0.0573847	0.0632359	0.0581914	-0.118134	-0.0112734	0.14444	0.203323	-0.0467994	0.0045905	0.124459	-0.0527328	0.0371808	0.0403335	0.0830904	0.136147	-0.0644593	0.107732	0.125036	0.146706	0.00859573	0.00233749
678	0.0290664	0.318231	-0.00734168	-0.0310259	-0.181788	-0.21813	-0.090675	0.0182265	0.0525487	-0.0625625	0.144985	0.181261	0.0406382	0.319436	0.0687248	0.149551	0.0800548	0.218801	0.161617	-0.0510476	0.253821	0.230133	-0.0531342	0.097962	-0.0101899	-0.0930654	0.071667	-0.168312	0.062917	0.0180894	0.0985005	-0.134568	-0.129038	0.0803624	0.182139	0.224848	-0.121121	0.225731	0.0627829	0.0450632	0.0700209	0.217644	0.133022	0.0266968	0.0393781	0.0772339	0.0558919	0.0577716	0.0126245
679	-0.000756741	0.128246	0.0578098	0.0593568	-0.116494	-0.200622	-0.185025	0.0705597	-0.0780586	-0.217796	0.108915	0.0992024	0.0765816	0.264136	0.130731	0.0326667	0.0739603	0.100815	-0.0380362	-0.0257865	0.110493	0.233595	-0.0626136	0.195451	0.131276	-0.111021	-0.0808386	-0.120794	0.0891547	-0.0806692	0.0344083	-0.118994	0.0539605	0.0447197	0.029639	0.00692029	0.0580113	0.0838921	-0.00535279	-0.0218582	-0.0595123	-0.00583563	0.118048	-0.0967368	-0.153643	0.246126	0.124969	0.243908	0.00596894
680	-0.051955	0.161178	0.0378289	-0.0891402	-0.021663	-0.099218	-0.314359	0.087959	0.0536803	-0.129395	0.165229	0.0930151	0.061029	0.259474	0.136802	0.0806878	0.433896	0.0663702	-0.0679178	-0.128385	0.00730778	0.236282	-0.0494037	0.0545908	0.0276668	-0.105815	-0.096154	-0.180172	0.0413731	0.0356069	0.0511773	-0.0183927	0.203658	-0.0523923	0.156045	-0.0978241	-0.153683	0.0779094	-0.0249916	0.0793885	0.0368072	-0.0302186	0.0929254	-0.0843194	0.093093	0.184603	0.198461	0.157089	0.0331893
681	0.122836	-0.0341856	0.019783	0.0736728	0.0534539	-0.194224	-0.152347	0.144149	-0.110677	-0.0767431	0.144632	-0.0069019	0.0566438	0.155739	0.0457367	0.0538475	0.2514	-0.0131428	-0.0631985	-0.0183966	0.00592725	0.145176	-0.127514	-0.0158567	-0.0326655	-0.0865386	-0.0339933	-0.0584551	0.116005	-0.218475	0.105107	-0.21637	-0.130511	0.0643454	0.0290086	0.0112384	-0.0996648	0.19235	-0.079867	0.331879	0.216076	0.113165	0.10485	-0.0541389	0.112444	0.17497	-0.160924	0.0950604	0.0253832
682	0.0624768	0.259474	-0.101083	0.0883033	-0.0359629	0.0294038	0.0263677	0.01383	-0.123382	-0.155489	0.169344	0.1135	-0.0286498	0.3375	-0.0571319	0.0735241	0.204672	-0.131609	0.103268	-0.0219711	0.262767	0.235998	-0.0630552	0.0448027	-0.143532	0.0458486	0.0609543	-0.206333	0.118551	-0.188972	0.0446289	-0.226503	-0.0874092	0.0792181	0.202985	0.0289732	-0.10371	0.0128809	0.0679218	0.0515977	0.0709426	0.0145664	0.127386	0.064632	0.161472	0.227721	-0.0647007	0.119104	0.0573576
683	0.0436931	0.24071	-0.00228672	0.0524363	-0.0104857	-0.0935068	-0.121702	0.0752016	-0.109366	-0.0893931	0.0999615	0.136686	-0.0231889	0.198873	0.11547	0.0037174	0.372621	0.0417125	0.114448	-0.0131929	0.0592082	0.100468	0.0693238	0.0549551	0.0765841	-0.125629	-0.0378752	-0.0772889	0.128714	0.0129274	-0.0220561	-0.0619609	0.0105961	0.105012	0.203145	-0.0217473	0.0471425	0.187951	0.0445404	-0.018531	0.0579495	-0.00986585	0.0194044	0.0453468	0.0149799	0.0702687	0.0604428	0.158182	-0.00170979
684	0.0694188	0.0869313	-0.0974566	-0.0346377	-0.171986	-0.141303	-0.348946	-0.00271156	-0.0800876	-0.377369	0.117796	0.0104626	0.112462	0.256699	-0.161451	-0.181959	0.19437	0.0647843	-0.247	0.230316	0.0595814	0.368338	-0.281147	-0.0940124	0.130358	-0.0588488	0.121454	-0.215526	-0.0127716	-0.197575	0.271158	-0.236659	0.0812105	-0.0380973	0.0235197	-0.215238	-0.205068	0.100254	-0.100807	0.121292	-0.0991419	0.000601882	0.277152	-0.0454945	0.0458779	0.314185	0.0853137	0.471455	-0.20916
685	0.0389405	0.209962	-0.024856	0.0312516	-0.0564583	-0.180213	-0.14851	0.022051	0.0145081	-0.101822	0.075505	0.0554827	0.0489385	0.248154	0.0517554	-0.036902	0.136262	0.0311843	-0.0347683	-0.105836	0.186246	0.244885	-0.166944	0.00154492	0.0708514	-0.00878512	-0.0714137	-0.180797	0.0586244	0.0525044	0.0635543	-0.0733434	-0.0452561	-0.0224237	0.148918	0.0587613	-0.0565309	0.235848	-0.0019175	0.140227	-0.0549303	0.0918944	0.202472	-0.0144713	-0.0509898	0.0740666	-0.104462	0.234744	0.0444005
686	0.0646667	0.287766	0.176183	0.0152981	-0.0434989	0.0234311	-0.158454	0.0853949	-0.0896688	-0.18974	0.108713	0.204455	0.0962159	0.19119	0.259218	0.028101	0.0265895	0.167376	0.0117093	-0.165568	0.0877945	0.117014	-0.0915985	-0.0998176	0.0542996	-0.135259	-0.0206194	-0.288773	0.0392442	0.0366289	0.0760745	-0.134062	0.084232	0.0706102	-0.00863335	0.111117	-0.0202193	0.0154073	-0.0839421	0.078325	-0.039858	0.146405	0.201756	-0.0544919	-0.210274	0.0340501	-0.0200637	0.166648	-0.0319818
687	0.141177	0.08414	0.118741	0.0321427	-0.117656	-0.127964	-0.136299	0.131383	-0.134455	-0.0795329	0.107423	0.0868469	-0.032393	0.183025	0.0808227	-0.0771557	0.380143	-0.0183835	0.0653454	-0.140004	0.000716228	0.0977713	0.0720074	0.1055	0.0109468	0.125342	0.0734387	-0.0940984	0.0619835	-0.166978	-0.0754797	0.0136876	-0.198907	-0.0199685	0.0599376	-0.0301852	-0.103732	0.118603	-0.102596	0.201425	0.133964	0.0317963	0.0035866	-0.089146	0.0662802	0.229559	0.18028	0.066554	0.0185575
688	-0.100753	0.116959	0.0232441	-0.0457182	0.14103	0.0463497	-0.171613	0.124199	-0.118347	-0.0916301	0.143357	0.0872897	0.118099	0.281656	0.169436	-0.0415751	0.276058	0.14502	0.0176642	0.0776583	-0.0228701	0.164668	0.0747072	0.0502209	0.0764876	-0.202124	-0.146615	-0.166866	-0.0197258	-0.0214819	0.107401	0.0571675	0.0396342	0.131736	0.175602	-0.136659	-0.0688588	0.150367	-0.011381	0.200053	-0.0191723	-0.0281956	0.146984	-0.152138	0.00714066	0.0998363	0.0787121	0.197585	-0.000725764
689	0.108152	0.170374	0.102399	0.0441938	-0.0977111	-0.22191	-0.263658	0.125395	-0.273054	-0.149048	0.0505551	0.00658992	0.193762	0.174603	0.120715	0.0149283	0.289281	0.1319	-0.0187636	-0.0224576	0.0892483	0.252206	-0.0352197	0.0241697	0.130835	-0.174026	-0.0787678	-0.13424	0.141737	-0.121102	0.00163636	-0.0199821	-0.00439788	-0.0434314	0.0139576	-0.115062	-0.0688594	0.0533762	-0.0926475	0.0515236	-0.112154	0.116595	0.0795922	0.00479788	0.0641644	0.221382	0.0461864	0.274446	-0.0334237
690	0.00385919	0.206849	-0.0586855	0.0349695	0.0273622	-0.191835	-0.0732734	0.0434244	-0.172812	-0.0262292	0.0900047	0.101478	0.000657132	0.220088	0.147861	0.0609887	0.33771	-0.0220264	0.0859875	-0.0502168	0.0639706	0.0874193	0.0148632	0.0788381	0.0713906	-0.0783322	-0.0270279	-0.0643136	0.0529223	0.0349228	0.0171064	-0.100898	0.0724936	0.0124846	0.246831	-0.0860575	0.0130497	0.11248	0.0727015	-0.0173789	-0.00780941	0.143996	0.0750772	0.0235676	-0.00366659	0.057673	-0.0586327	0.13514	-0.000380301
691	0.125391	0.222036	0.0596571	0.0915981	-0.0434844	-0.0359262	-0.176628	0.0821106	-0.060352	-0.0515148	0.0999397	0.13181	0.0837679	0.195973	0.034557	-0.059191	0.223829	0.235437	-0.0953505	-0.0331651	0.16124	0.331806	-0.152489	0.107129	0.14226	-0.184182	-0.0259456	-0.140915	0.0782647	-0.075977	0.0952247	-0.03675	0.0779607	0.140396	0.161123	0.0330448	0.0884866	0.322107	-0.0628162	0.0495812	-0.125086	0.157665	0.197313	0.0976548	-0.165291	0.13033	0.0331867	0.176816	0.0796465
692	0.103928	0.282839	0.044524	0.128876	-0.209317	0.0336323	-0.105598	0.135552	-0.120246	-0.236496	0.0886268	0.0246102	0.0408753	0.0761463	0.0757405	0.157601	0.158153	-0.00306293	0.0926813	-0.217455	0.298479	0.0669454	-0.0321249	-0.138805	-0.00706834	-0.102195	0.0283227	-0.00446209	0.251216	0.0370331	-0.0421211	-0.16705	-0.0633071	0.0268158	0.0976211	0.0225103	-0.210614	0.0990853	-0.00114316	-0.0563781	0.0598323	-0.034553	0.176739	-0.0694816	0.197289	0.126275	0.0755236	0.106884	-0.0686698
693	0.0368103	0.276087	0.0494204	0.118683	-0.0437643	-0.113266	-0.211202	0.0552688	0.111877	-0.108077	0.0811872	0.0898563	0.0092003	0.3514	0.0200951	0.0243105	0.146384	-0.0712778	0.129735	-0.150561	0.190816	0.261123	-0.0652389	0.0750561	0.0715891	-0.118276	0.0241348	-0.143505	0.0660382	-0.0741496	0.0741431	0.0375869	0.0231592	0.0388516	0.199883	-0.0413155	-0.0071257	0.0633198	0.0552686	0.159222	0.0489863	0.0897968	0.0636159	-0.117465	-0.00513071	0.233419	0.0276573	0.169974	0.0150999
694	0.00185089	0.248091	0.0154849	-0.00118934	-0.133528	-0.157999	-0.186529	0.161501	-0.13534	-0.146297	0.126283	0.0560052	-0.0283241	0.303695	0.0812883	-0.109055	0.148946	-0.0655	-0.0300471	-0.00267623	0.194201	0.282402	-0.0363149	0.0333631	-0.00316559	-0.154651	-0.117832	-0.208744	0.232069	-0.0394494	0.0153698	-0.126987	-0.00587439	0.0956804	0.159958	-0.105951	-0.0100902	0.152188	0.0115158	-0.0133531	-0.0750722	-0.0556614	0.12368	0.0861847	0.0683085	0.201405	-0.110899	0.149836	0.043606
695	0.0861189	0.147349	-0.122867	0.00947686	-0.088052	-0.03528	-0.156276	0.0250595	-0.00914474	0.0536758	0.139343	0.0816096	0.000461155	0.083758	0.0785994	-0.0110338	0.363186	0.0396296	0.0109747	-0.0693203	0.0737589	0.0549354	0.0254665	0.278794	0.0765418	0.0180001	-0.0957701	0.041846	0.104436	-0.141415	0.0642554	-0.0867726	0.011267	0.0970616	0.109146	0.0544719	0.0536915	0.166285	0.00564222	0.353278	0.172095	0.0482925	0.111999	0.0955416	-0.0300884	-0.00195453	-0.0200164	0.177017	-0.0230107
696	-0.0556178	0.114431	-0.0139346	-0.0352909	0.0239111	-0.0465892	-0.174762	0.12642	-0.0393708	-0.0558543	0.0830211	0.029037	-0.00481617	0.229264	0.193781	0.076279	0.398309	0.0967527	-0.0221132	-0.0976826	0.0387725	0.169159	-0.0686539	0.101436	0.0621165	-0.164954	-0.0471463	-0.114127	0.0260322	-0.0447058	0.0395031	-0.0405569	0.157987	0.0684235	0.177914	-0.0444194	-0.0835442	0.0912217	-0.0717897	0.175075	0.0145681	-0.0597146	0.106589	-0.0826807	0.148896	0.0427603	0.130838	0.0991561	-0.0260181
697	0.00378113	0.231166	-0.0433845	0.086827	0.122526	0.0188179	-0.137332	0.041245	-0.307537	-0.188342	0.301695	0.0151347	0.0216377	0.244866	-0.0016647	0.128746	0.434954	0.0573468	-0.0793953	-0.204265	0.085346	0.117837	0.0508447	-0.024759	0.183406	-0.0639045	-0.119695	-0.133868	0.163539	-0.0532135	0.123669	-0.0278595	0.171585	0.0306647	0.199721	-0.127905	-0.318553	0.0954231	-0.139777	0.103279	0.0773078	0.160305	0.105917	-0.00338829	0.231478	0.101954	0.250585	0.109532	-0.0504975
698	-0.0184867	0.385192	0.091508	-0.026393	-0.0924995	-0.042175	-0.119778	-0.0229868	0.0136251	-0.132457	0.130763	0.0605668	-0.068712	0.135778	0.0801466	-0.0196545	0.277757	-0.0912709	0.108661	-0.118191	0.0550824	0.0890464	-0.0472948	0.0422018	0.0118384	-0.0963027	0.00215323	-0.137525	0.142199	-0.0602446	0.05383	-0.205144	0.014995	0.112506	0.206099	0.132082	0.0250719	0.184414	-0.0229754	-0.101385	0.0188944	0.0872175	0.0321571	0.029868	-0.112814	0.173352	0.0930367	0.160872	-0.0216966
699	-0.0302563	0.122956	0.111042	-0.0953559	-0.0148357	-0.0771349	-0.26121	0.0601556	0.109062	-0.104289	0.161301	0.135439	0.0193122	0.200614	0.0684173	0.0686509	0.431802	-0.0236929	0.0172371	-0.162328	-0.0334776	0.199183	0.022464	0.0793796	-0.00381917	-0.10276	-0.0988191	-0.149465	0.0371164	0.108171	0.0477504	-0.00302785	0.146975	0.00886923	0.225891	-0.132623	-0.118984	0.0902082	0.038484	0.0989922	0.0805731	-0.0447495	0.0507628	-0.0152156	0.0969113	0.171879	0.0913441	0.149707	0.0511708
700	0.0162855	0.190898	0.144359	-0.0787512	-0.083334	-0.0668363	-0.143662	0.26864	-0.185522	-0.0784171	0.178402	-0.0143132	0.0286606	0.325961	0.0124566	-0.0720388	0.351656	0.127772	0.0904404	-0.144989	0.172918	0.213176	-0.118393	0.189856	0.181924	-0.132997	-0.126983	-0.0790651	0.107059	-0.0264228	0.0395146	-0.211142	-0.0714188	0.0409665	0.0841895	-0.160273	-0.0095307	0.164334	0.0268805	0.253288	0.130952	0.076785	0.191539	0.185233	0.0259909	0.137062	-0.0168145	0.168329	-0.0485996
701	0.063813	0.277224	0.116319	0.00326337	-0.0933664	-0.101368	-0.253362	0.170281	-0.0984209	-0.0370965	0.0796031	0.00726597	-0.117649	0.329246	0.114326	0.0768144	0.365846	0.120636	-0.0225732	-0.164457	0.194452	0.242655	0.00232408	0.101412	0.160905	-0.0840522	-0.0324831	-0.0674017	0.141546	-0.0727171	-0.0122067	-0.0788224	0.0696632	-0.0561385	0.144492	-0.0444456	-0.0734918	0.229201	-0.00911527	0.0870213	0.133344	0.111145	0.228257	-0.0678161	-0.0558349	0.0836302	0.111365	0.199446	0.0631039
702	0.0358458	0.182531	0.0170861	0.011943	0.0845435	-0.0959685	-0.133969	0.0257407	-0.163205	-0.133526	0.110965	0.143972	0.0480248	0.14285	0.156299	0.06212	0.38907	0.0534949	-0.0377748	-0.0590036	-0.0337252	0.0841547	0.07707	0.113887	0.0912012	-0.0348953	-0.081329	-0.107116	-0.0256247	-0.0589171	0.0358116	0.0384838	0.0402154	0.0352457	0.133417	0.0836854	-0.0194302	0.119887	-0.000760993	0.164632	0.0145271	0.0543301	0.0740178	-0.110611	0.0798503	0.0513492	0.133965	0.137658	0.0559379
703	0.102968	0.303786	0.0986963	-0.0289733	-0.00867421	-0.14211	-0.057549	0.101103	-0.202735	-0.0883494	0.160247	0.0675699	-0.0234852	0.157022	0.0522665	0.00516204	0.448783	0.0841253	-0.00505217	-0.109342	0.0497499	0.233924	-0.12862	0.231642	0.16231	-0.0695655	-0.185284	-0.17197	0.0425538	-0.165745	0.0846189	-0.0548031	0.0238333	0.0258973	0.0999331	0.0378123	-0.0320722	0.00446919	0.00463678	-0.0385261	-0.0126194	0.0972557	0.212446	-0.0718428	-0.0584488	0.115168	0.015666	0.151202	0.096769
704	0.0904738	0.219114	0.159719	0.00864243	-0.0519095	0.0465943	-0.148987	0.00956659	-0.101438	-0.172498	0.0959694	0.000617934	0.147387	0.229678	0.222709	-0.00996967	0.215448	0.0333284	0.142779	0.152414	0.086787	0.222338	-0.0554806	0.0203666	0.16342	-0.102427	-0.0208995	-0.0529304	-0.0615105	0.0657753	0.0386795	0.000863953	0.0273754	-0.0635248	0.161504	-0.0485744	-0.0746591	0.105787	-0.217081	0.150847	-0.128944	0.0803375	0.161166	-0.0277601	-0.0275621	0.150004	0.13669	0.118506	-0.0245045
705	-0.0995823	0.173104	0.0287319	0.0148329	-0.129906	0.0264583	-0.22037	0.070845	-0.170291	-0.19235	0.0506872	0.227127	0.0159157	0.177126	0.0460708	-0.0300234	0.201487	0.0368215	0.0361965	-0.155209	0.18981	0.169861	-0.114842	0.0424176	0.130862	-0.136274	0.0223648	-0.0853538	0.226036	-0.0906548	0.00885961	-0.152854	0.16793	0.147069	0.160331	-0.0436649	-0.0103009	0.0774629	-0.0247697	0.232847	0.0505965	0.0424511	0.247908	-0.116318	-0.111821	0.111848	-0.0771349	0.291115	0.0181003
706	0.0473006	0.203686	0.00185546	-0.0167878	-0.0760326	-0.0127317	-0.105785	-0.0680503	-0.0330315	-0.105983	0.0647906	0.0796681	-0.012026	0.199555	0.138918	0.126147	0.181733	0.113678	0.00126637	-0.0265811	0.136097	0.116202	-0.0370858	-0.100322	0.00573202	0.00798136	-0.0994991	-0.183636	0.0421414	-0.107296	0.00699694	-0.00392527	-0.0431044	0.0725447	0.0901584	0.0186576	-0.0927593	-0.0867185	0.0243717	0.0281473	0.0571387	0.0131518	0.210999	0.0377074	-0.0287273	0.0615139	-0.113173	0.230672	-0.13716
707	0.0482645	0.219537	-0.0247897	0.0858813	-0.0419714	-0.0813687	-0.0440644	0.136911	-0.114782	-0.0375594	0.0906553	0.131726	-0.0107549	0.257043	0.102569	0.0081667	0.290487	0.0759705	0.0588978	-0.0156273	0.189523	0.28029	-0.029953	0.0216366	0.166882	0.0820668	0.107131	-0.0972239	0.0239092	0.09728	0.0496753	-0.0321648	-0.0912212	0.0803028	0.115482	-0.0534054	0.0279863	0.14155	-0.0326269	0.217302	0.13047	-0.0868708	0.106564	-0.0204988	0.0394446	0.0240914	0.0565289	0.274605	0.0693841
708	0.184215	0.18511	0.00303001	-0.0241445	-0.0755663	-0.033979	-0.101826	0.138802	-0.183803	-0.103681	0.0687392	0.0248157	-0.00224342	0.264748	0.00313208	-0.103304	0.28255	-0.020721	0.0117787	-0.133248	0.153046	0.202972	-0.0803192	0.059591	0.203444	-0.0589286	-0.0898392	-0.110243	0.044728	-0.0421671	0.0942414	-0.175545	-0.111833	0.0117204	0.309858	-0.0801562	-0.0318942	0.157169	0.00692807	0.109741	-0.0354293	0.0325458	0.247318	-0.0277855	0.055991	0.00636235	0.00690587	0.147722	0.00551865
709	-0.0546419	0.218112	-0.0113173	-0.101484	-0.0558926	-0.0443697	-0.109903	0.0188094	-0.116614	-0.0552779	0.168949	0.154212	0.0831067	0.175176	0.161193	-0.0334756	0.323896	0.0692071	-0.116552	-0.089233	0.17656	0.0656489	-0.0703294	0.0978254	0.131828	-0.0722151	-0.0888994	-0.226757	-0.0607761	-0.292728	0.12601	-0.233667	-0.0829651	0.0478757	0.139867	0.0762308	-0.131639	0.0291316	-0.075333	0.048609	0.0644003	0.0498257	0.121077	-0.0413072	-0.112659	0.0826202	-0.197654	0.0975509	-0.0196753
710	-0.00329117	0.232378	-0.0560281	-0.00262592	-0.146029	-0.0775436	-0.0905371	0.148509	-0.210862	-0.267489	0.285652	0.0716213	-0.0717789	0.213707	0.145795	0.0898784	0.169315	0.0856589	0.148987	0.016338	0.195395	0.145973	-0.0143014	0.119096	-0.0062116	-0.202128	-0.00420448	-0.246837	0.110993	-0.0265716	-0.066858	-0.0904119	-0.00896495	0.168732	0.100793	0.0167389	-0.0320523	0.112867	0.0948763	-0.11425	0.0992331	-0.0243977	0.131665	-0.0226159	0.0244083	0.222871	-0.0438612	0.175801	0.0657815
711	0.0363009	0.174328	0.0890383	0.037389	-0.0787561	-0.0802523	-0.0842277	0.13308	-0.0449927	-0.0594298	0.101289	0.205577	-0.0355866	0.165289	0.124476	0.0502876	0.245417	0.0548558	0.0220436	-0.144593	0.120511	0.0772629	0.0325241	-0.0309806	0.00525296	-0.0423464	-0.109082	-0.164266	0.192755	0.036758	0.00675034	0.00266447	0.0321305	0.106933	0.134843	0.0172276	-0.111661	0.185518	0.0564931	0.224481	0.16387	-0.0237047	0.0496141	-0.0832296	-0.0305419	0.0382638	0.209131	0.105736	0.074251
712	0.094609	0.188557	-0.0479525	-0.0121676	-0.267476	-0.0436367	-0.172146	0.0595781	0.0151096	-0.135364	0.116781	-0.0284368	-0.0357068	0.259145	-0.0374502	-0.0972569	0.270008	0.182843	0.0644596	-0.190452	0.197211	0.479922	0.0062504	0.0375584	0.117095	-0.112839	-0.306452	-0.101938	0.192976	-0.32649	-0.0123041	-0.234221	-0.0262339	-0.040587	0.257885	-0.113168	-0.00324356	0.18529	0.0104723	0.0070297	-0.123711	0.157818	0.139051	-0.00274266	0.0236383	0.0402099	-0.0432326	0.264858	-0.132631
713	-0.0459689	0.302269	0.112929	0.0598011	-0.1459	-0.194413	-0.145974	0.283147	-0.296805	-0.190761	0.0477533	0.111323	0.0467226	0.128655	0.140702	-0.0190819	0.28456	0.190063	-0.0364828	0.0344696	0.126573	0.269773	-0.287381	0.090323	0.252153	-0.0774208	-0.114673	-0.0610632	0.164994	0.138431	0.0911886	0.00758478	0.119894	0.00939472	0.234598	-0.0366077	0.128312	0.12795	0.1152	0.219112	-0.149774	0.132944	0.206095	-0.177261	-0.0384509	0.168997	0.0874254	0.296129	0.0199427
714	0.117832	0.0767486	0.130747	0.0377153	0.0278022	-0.137819	-0.0668232	0.0583525	-0.0634372	-0.144864	0.14876	0.177884	-0.0933582	0.194947	0.122331	0.0543706	0.264888	0.0632244	-0.0331013	-0.112916	0.101968	0.098812	-0.0410402	0.0389142	0.164565	0.00538118	-0.0698672	-0.0178508	0.0344652	-0.163364	-0.004934	-0.0960765	-0.0662227	0.190503	0.142534	0.0373943	-0.078976	0.0810443	-0.0967948	0.0919638	-0.0815043	0.0771496	0.208945	-0.0361736	0.0546375	0.0921766	-0.0368704	0.0397173	-0.013545
715	0.0458871	0.184999	0.0996065	-0.0026738	0.0413242	-0.148716	-0.19976	0.0227535	-0.106645	-0.0430558	0.142871	0.0925419	-0.0114768	0.160808	0.128534	0.0180612	0.323598	0.0391442	-0.121022	-0.0819421	0.02007	0.124821	-0.0660647	-0.00781834	0.155143	-0.0937438	-0.00525215	-0.181683	0.0265324	0.0437313	0.0505697	-0.150421	0.0580171	0.120246	0.127204	0.0685747	-0.0579334	0.217763	-0.190051	0.0356308	-0.0721004	-0.0356534	0.0654629	-0.0607865	0.0656891	0.0817428	0.143365	0.104307	0.108726
716	0.0586132	0.234966	0.0921806	0.0546753	-0.140878	-0.0565634	-0.221034	0.0843232	0.0254903	-0.155025	0.121469	0.0540639	-0.0684555	0.160715	0.128824	0.0883755	0.451873	0.105436	0.0151809	-0.0966059	0.163103	0.222488	0.0282241	0.159418	0.05908	-0.0353242	-0.116891	-0.100552	0.0397281	-0.126836	0.115668	-0.0278369	0.0345452	0.0658404	0.0833219	0.0254995	-0.0441128	0.0274888	-0.103529	0.102979	0.0774624	0.0851782	0.123714	-0.024906	-0.0673965	0.0825018	-0.0178946	0.0550095	-0.0362259
717	-0.00966683	0.263702	0.0379311	-0.128956	-0.0923375	0.0355481	-0.117891	0.190533	-0.0557211	-0.183019	0.0217107	0.228602	0.133377	0.341132	0.0784085	-0.0547642	0.245544	0.0823608	-0.0517197	-0.109116	-0.013395	0.147308	-0.0283567	0.0655107	-0.0246296	-0.172198	-0.0478148	-0.152781	0.181931	-0.166849	0.0402948	-0.146288	0.196924	0.0216225	-0.03579	0.0323127	0.0659505	0.183157	0.0078251	0.304848	-0.0835329	0.144089	0.071994	-0.00058163	-0.166964	0.229378	-0.115686	0.206143	-0.0293049
718	-0.024458	0.228136	0.0197068	0.0970247	-0.061641	-0.126278	-0.151858	0.0489603	0.0465849	-0.0818372	0.111659	0.099627	-0.0553846	0.245	0.0415547	0.050358	0.148866	0.0135525	-0.0162253	-0.155795	0.197524	0.30603	-0.0859354	-0.0468935	0.0263731	-0.0432025	-0.139999	-0.174631	0.0567011	-0.00206435	0.0356092	-0.0918221	-0.0383585	0.0334838	0.119555	0.0448622	-0.066392	0.145548	0.00054224	0.171696	-0.0463561	0.109883	0.19992	-0.0372579	-0.0523843	0.00628215	-0.053939	0.179058	0.00577577
719	-0.0198493	0.271722	0.116073	0.157977	0.187495	-0.0905642	-0.157515	-0.0163725	-0.0971318	-0.0900309	0.0935287	0.222267	-0.0214961	0.131534	0.0823236	0.0623189	0.349069	0.107158	0.0205754	-0.0458126	0.116635	0.141682	0.107468	0.109898	0.0207393	-0.075963	-0.144811	-0.0929433	0.153251	-0.0547741	0.0492437	-0.0490061	0.0804331	0.0613365	0.204187	0.00661813	-0.0242387	0.0705915	-0.0230218	0.10875	0.0339189	0.0271014	0.0761448	-0.12047	0.172311	0.089967	0.149611	0.121246	0.0454565
720	-0.028928	0.23898	0.0578793	0.0755584	0.00926449	-0.000717126	0.00395103	0.0129829	-0.0241652	-0.0390751	0.125102	0.194031	-0.0679738	0.204373	0.0175331	0.0870842	0.285197	-0.0452726	0.0469841	-0.19448	0.0994211	0.0592934	-0.0392688	0.177689	0.07437	0.100338	-0.124743	-0.123888	0.0680667	-0.139694	0.0718873	-0.0230639	0.0532796	0.0457716	0.141224	-0.0453897	-0.00506664	0.117522	-0.0981694	0.220331	0.0309784	-0.0299384	0.105401	0.168628	-0.044226	0.099993	0.0853582	-0.00616804	-0.034322
721	0.155866	0.249204	0.0970276	0.0616549	-0.202595	-0.144817	-0.230798	0.159486	-0.193161	-0.266089	0.141774	0.136572	0.140818	0.28668	0.215308	-0.0539932	0.38201	0.182709	-0.027675	0.0112848	0.164561	0.157443	0.0376543	0.147331	0.0642374	0.00548405	-0.174685	0.00782873	0.127901	-0.0470728	-0.0883199	-0.00116407	0.0479104	0.158619	0.221175	-0.0225592	-0.166255	0.0907119	-0.0569242	0.242206	0.173625	-0.0556054	0.154956	0.0210222	0.0512147	-0.0112844	0.244075	0.196616	0.0118553
722	0.0425834	0.242694	0.0200633	-0.0721396	-0.0264232	-0.017177	-0.210612	0.0788154	-0.161594	-0.0516442	0.158473	0.0973766	0.0734176	0.233343	0.0452357	-0.0112113	0.417691	0.1573	0.112059	-0.106371	0.234639	0.173574	-0.0294622	0.00761272	0.172193	-0.0272395	-0.0271359	-0.150251	0.0277924	0.0632918	-0.0114798	-0.0764279	0.0277181	0.104113	0.20663	-0.00242318	-0.0799669	0.0885948	-0.131207	0.149824	-0.00321243	-0.0697438	0.186103	-0.0379952	0.00890916	0.117262	0.149057	0.116803	-0.0314369
723	-0.0176827	0.20797	0.027372	-0.0150798	-0.0277382	-0.0138553	-0.185052	0.164768	-0.225372	-0.124526	0.000255719	0.118092	0.0280626	0.226514	0.102072	-0.00488675	0.305501	0.0148992	0.0682679	-0.0487376	0.139777	0.24086	-0.102388	0.00265576	0.10898	-0.0792679	0.0156784	-0.143933	0.00435238	0.0666635	0.105021	-0.13559	-0.115413	0.160195	0.154791	-0.0551991	-0.0416665	0.117278	0.136913	0.142381	0.00921414	0.0100921	0.279065	-0.0733079	-0.0123717	0.108804	-0.114877	0.208536	-0.0150182
724	0.041073	0.197387	-0.065446	0.0421633	-0.150224	-0.0491111	-0.122864	0.0825056	-0.117804	-0.150347	0.118658	0.0890805	0.0231064	0.118697	0.0789025	-0.00874906	0.433533	0.0451782	0.0338838	-0.0657241	0.0799292	0.182227	-0.0486105	0.151495	0.107781	-0.0844786	-0.0477893	-0.0951668	0.104173	-0.0978683	0.0866543	-0.0638887	-0.05992	0.104065	0.148821	-0.00937952	-0.013348	0.174316	-0.117851	0.0605643	0.0594084	0.053318	0.0868147	0.0175135	0.00548938	0.111626	0.0587822	0.129355	-0.0943724
725	0.0767445	0.217537	-0.00624128	0.0320826	-0.0953245	-0.099744	-0.0332311	0.0582491	-0.0358332	-0.132849	0.0786325	0.0910264	-0.106095	0.230286	0.110271	-0.0384648	0.215061	-0.101655	-0.00279067	-0.0285642	0.181788	0.204604	-0.034361	0.0710848	-0.0316387	-0.0289288	-0.163242	-0.167416	0.0925561	-0.0520459	0.0287419	-0.115518	-0.0357309	0.119886	0.184776	-0.0851561	-0.0473767	0.12866	0.0544925	0.0150493	0.00591215	-0.0249949	0.189218	0.0120987	0.0349645	0.0925812	0.0061662	0.0885572	0.0550538
726	0.0507869	0.10788	0.0160093	-0.0239191	-0.0125076	-0.0954545	-0.205658	0.132485	-0.16875	-0.0979806	0.0410236	0.133163	-0.031752	0.202302	0.0459902	0.00123638	0.344496	0.0445835	0.0899909	-0.0431838	0.107615	0.1437	-0.0437064	0.0561447	0.0885023	-0.151058	-0.0366713	0.0371906	0.161166	0.0231024	-0.0107965	-0.166424	0.0774888	0.111518	0.196701	0.0326037	0.0808168	0.144533	0.0105816	0.0902229	-0.00552197	0.185684	0.067932	0.0908044	0.00234466	0.11696	-0.0180959	0.0502007	0.0351001
727	0.0479985	0.214258	-0.0151787	0.0115313	-0.120829	-0.170397	-0.0818412	0.100726	-0.139109	-0.103956	0.0987863	0.0815059	-0.0415651	0.308315	0.103597	-0.114523	0.192959	-0.0498696	0.0185885	-0.0222986	0.22408	0.277043	-0.0765385	0.0604545	-0.00154894	-0.0400361	-0.174355	-0.219439	0.170104	-0.0222873	0.0365102	-0.135138	0.00534323	0.0629818	0.190898	-0.0907971	-0.0303677	0.135381	0.0588489	-0.0303486	-0.0113305	-0.0198065	0.191405	0.0187481	0.0344329	0.156647	-0.0299294	0.0873661	0.00682391
728	0.0116721	0.181263	-0.0633263	-0.0739749	-0.156457	-0.110714	-0.220302	0.0659153	-0.233936	-0.28605	0.389897	-0.246367	-0.0611762	0.194429	-0.196307	-0.0596102	0.413125	0.217883	-0.184317	0.00332096	0.163831	0.455126	-0.00682184	0.117719	0.127453	-0.099787	0.00845403	0.0340354	0.234331	-0.0660008	-0.0560085	-0.0379224	-0.0531645	0.171663	0.237603	-0.0793845	0.00766092	0.120442	0.130806	0.132886	0.0791964	0.152482	0.162755	-0.128255	-0.0955821	0.0577787	-0.12836	0.196271	0.171097
729	0.0187183	0.247454	0.0740777	0.0797482	-0.13794	-0.0213114	-0.296392	0.197671	-0.153353	-0.142969	0.0674463	0.0613644	0.120918	0.154028	0.0221831	-0.0934633	0.226714	0.164699	-0.0715286	-0.14205	0.134005	0.237621	-0.122179	0.0889833	0.157978	-0.0290816	-0.0425078	-0.0788279	-0.00397138	0.0379683	0.131103	-0.0391331	0.143679	-0.0380385	0.137693	-0.0260137	-0.0714224	0.178103	0.0701266	0.157745	-0.0284587	0.0365516	0.153996	-0.0511998	0.0643878	-0.0712413	0.0747853	0.213276	0.0283536
730	-0.0130923	0.237307	-0.0178285	-0.0614028	-0.173629	-0.0648075	-0.136769	0.177774	-0.19097	-0.304333	0.301622	0.0860915	-0.0671957	0.273433	0.132932	0.0803117	0.166925	0.0548232	0.155679	-0.0141629	0.188057	0.150169	0.0129533	0.128962	0.0118403	-0.221886	0.0314006	-0.244707	0.177573	-0.0206917	-0.0321365	-0.100931	-0.0096728	0.175046	0.0986738	0.0125952	-0.0226164	0.0834923	0.0785763	-0.122389	0.0830367	-0.039752	0.127337	-0.00219962	-0.00625549	0.269812	-0.0893046	0.207353	0.0801076
731	-0.134805	0.106073	-0.0645497	0.00903752	-0.0502495	-0.0886438	-0.479064	0.156648	-0.0101854	-0.223075	0.155512	0.0535997	-0.0648279	0.259521	0.200332	0.00769942	0.323064	0.259517	-0.112496	-0.138959	0.136093	0.325964	-0.0743387	0.221642	0.136642	-0.141127	-0.204155	-0.174496	0.072553	-0.089349	0.0274731	-0.177066	0.228038	-0.0713252	0.246153	-0.142417	0.00346635	0.055819	-0.0393615	0.0518989	-0.0489418	0.0308871	0.298147	-0.213125	0.0356069	0.236274	0.0870202	0.160045	-0.0556104
732	-0.00896108	0.310516	0.0960447	0.00836232	-0.168848	-0.0523077	-0.280672	0.0746463	-0.0608808	-0.148318	0.0644222	0.138515	-0.0190981	0.266893	0.0614817	-0.06353	0.349969	0.0215714	-0.0216857	-0.208714	0.104482	0.169743	-0.0859625	-0.00706203	0.0852172	-0.17189	-0.0663526	-0.0545691	0.0835562	-0.0201765	0.0634942	0.0154494	0.0675483	0.00979731	0.232008	-0.034698	-0.0533275	0.158795	-0.207771	0.0885316	0.0446318	0.12753	0.194523	-0.0486762	-0.0940595	0.228778	0.0599925	0.111389	0.044708
733	0.0525715	0.187709	0.0172542	0.0965926	0.0248191	-0.222374	-0.144875	0.0234487	-0.0876908	-0.229384	0.13868	0.150524	-0.00336599	0.328498	-0.00480197	0.024162	0.237618	0.135227	-0.100504	-0.112301	0.149822	0.130504	-0.0188704	-0.0263247	0.116917	-0.164653	-0.0487879	-0.133097	-0.0325741	-0.152792	0.0943438	-0.174763	0.0442016	0.204039	0.0294137	-0.100465	0.107572	0.0798651	-0.05356	0.121702	-0.175171	0.0230245	0.110062	-0.0539899	0.223874	0.161399	-0.0851292	0.046182	-0.106786
734	0.00705849	0.36161	0.0277844	-0.0641098	-0.22753	-0.039833	-0.216373	0.0798038	-0.200846	-0.0766	0.194056	0.21236	0.0385938	0.273219	0.0107331	-0.00443934	0.207451	0.191401	-0.0648964	-0.0809482	0.214475	0.129613	-0.0858843	-0.0554265	0.0962135	-0.100415	0.0589003	-0.153928	0.0885048	-0.0450646	0.0868006	-0.199994	0.0461265	0.140793	0.107171	-0.00145456	-0.0935125	0.332962	0.0383277	-0.0501151	-0.180612	0.00529463	0.324133	0.0471972	0.0536176	0.118798	-0.0360032	0.0921598	0.0119441
735	0.020086	0.176378	-0.0414696	0.094814	-0.0326569	-0.0985795	-0.0217254	-0.0654602	-0.0328935	-0.0726762	0.165934	0.0565407	-0.0472257	0.184932	0.0526492	0.0185504	0.298344	0.0498568	-0.0248132	-0.10541	0.0929157	0.185188	-0.00194863	0.0251209	0.0333408	-0.0400817	-0.0830195	-0.0479875	0.0310268	-0.143901	-0.00612757	-0.0280962	-0.0545016	0.127992	0.114762	0.123004	-0.0996358	0.103254	-0.0453122	0.0988472	0.0538767	-0.032326	0.133699	-0.105011	0.0603536	0.111897	0.0498269	0.140173	-0.0353829
736	-0.00650378	0.159048	-0.0384547	0.0545448	-0.055716	-0.0415725	-0.067042	0.0820511	0.117723	0.0144399	0.131534	0.166069	-0.018609	0.207969	-0.00499653	0.0723052	0.322122	-0.0356125	0.0305708	-0.151667	0.113474	0.140147	-0.129761	0.0593779	0.0383208	-0.133727	-0.0592022	-0.134344	0.0321194	-0.0398653	0.12056	-0.0818463	0.0167856	0.0635448	0.116081	-0.0336119	-0.138693	0.230061	-0.0226318	0.392276	-0.0635381	0.0741306	0.12593	-0.0504592	0.105938	0.149416	0.0860739	0.105871	0.034018
737	0.0699965	0.204029	0.0454054	0.00360936	-0.00472328	-0.111093	-0.0941792	-0.0321163	0.039098	-0.110675	0.153062	0.134134	-0.00849749	0.163365	0.0610513	0.0224601	0.369407	0.0338955	0.0119734	-0.197289	0.116572	0.142161	-0.0884725	0.0534855	0.05696	-0.0864996	-0.018413	-0.189386	0.0771429	-0.119484	0.0702524	-0.171099	0.00344948	0.071745	0.0350306	0.0308697	-0.0352839	0.0583031	-0.051461	0.134103	0.0257947	0.206606	0.191267	0.0571428	-0.0372461	0.187031	0.0690075	0.0328881	-0.054883
738	-0.0217523	0.109884	0.119951	0.128623	-0.0820651	-0.316829	-0.0194651	-0.0966603	-0.0183303	-0.170995	0.122812	-0.0675021	0.00446774	0.202078	0.264269	0.0656247	0.254258	0.0158053	0.153855	-0.179251	0.266246	0.0770641	-0.0319965	0.102747	0.115409	-0.0865245	0.0145458	-0.178231	-0.012413	0.055795	0.0656819	-0.0526709	0.0315528	-0.0189422	0.26438	0.0874002	-0.0224666	-0.0335395	-0.0361413	0.155621	0.0853995	0.0367252	0.355418	0.168055	-0.0519054	0.25896	0.125175	0.115088	0.0614004
739	0.0137369	0.163695	-0.0952717	0.0948781	-0.00432224	-0.168732	-0.121535	0.0974377	-0.0555443	-0.0668129	0.114074	0.212272	-0.0670839	0.190186	0.205003	0.140316	0.238813	0.0277847	0.0338871	-0.0954007	0.135673	0.137403	-0.0222885	0.0582093	0.0809824	-0.104932	-0.105865	-0.105678	-0.128406	-0.181233	-0.0577766	-0.140446	-0.00914875	0.0583145	0.126168	0.0412944	-0.0801103	0.0685956	-0.0142532	0.182855	0.0195346	0.0704056	0.169772	-0.07697	0.155165	0.108258	-0.0124052	0.0232598	-0.0100379
740	0.0780099	0.115694	-0.037485	0.0358058	-0.0374863	-0.0797817	-0.19635	0.0365582	0.0199192	-0.113589	0.136235	0.0963585	0.220636	0.135595	-0.0502848	0.112709	0.29726	0.0705175	0.104705	-0.150526	0.19058	0.170237	0.0125893	0.110177	0.266534	-0.0862843	-0.0648416	-0.0136896	-0.155879	-0.12163	-0.0351165	-0.120947	0.0435397	0.0175735	0.0848191	0.0175135	0.0219039	0.0932193	0.00564693	0.12146	0.037626	0.0583372	0.166499	-0.0453548	-0.000203647	0.0894445	0.0986666	0.101109	0.0108699
741	0.0702836	0.130401	-0.00455956	0.00142709	-0.0614208	-0.0206821	-0.144684	0.0232318	-0.00364675	-0.156192	0.13925	0.0984616	-0.0365364	0.287977	0.038161	-0.0198689	0.147221	-0.0585117	0.0563168	-0.0328054	0.136561	0.0616388	-0.0745268	0.0284902	0.111311	-0.0448694	0.0978865	-0.0210078	-0.0462698	0.0333344	0.148339	-0.11644	0.0808987	0.0628514	0.36013	-0.0107396	-0.0177242	0.128406	0.0719068	0.0107918	0.0335695	-0.00710655	0.122438	-0.137678	0.135168	0.175236	-0.0780192	0.129696	0.0708542
742	0.00311896	0.270679	-0.0909572	0.0695282	-0.0921331	-0.00348039	-0.0810221	0.0432619	-0.10107	-0.155569	0.156422	0.226032	-0.0320192	0.25461	-0.0721206	-0.036871	0.323537	-0.0519169	0.0633754	-0.0789905	0.220522	0.25564	-0.08545	0.120542	-0.0153723	0.0439216	0.00118849	-0.056496	-0.00699519	-0.040893	0.117532	-0.230756	-0.081672	0.0561026	0.16063	0.00304332	-0.153397	0.23157	0.0835824	0.0455097	0.0931143	-0.026617	0.203509	-0.0545327	0.033427	0.0823871	-0.101165	0.19751	0.0164166
743	0.00134414	0.211975	0.03102	0.0186526	-0.0121493	-0.0564189	-0.0234553	0.0548587	-0.121047	-0.202764	-0.000241229	0.0615082	-0.0486629	0.214697	0.182755	0.0676097	0.384424	0.00744197	0.137596	-0.0750133	0.163359	0.175785	0.0429409	0.0400003	-0.0131941	-0.182966	-0.0692112	-0.221099	0.189735	0.0491596	0.0392186	-0.108634	-0.119576	0.109054	0.187731	-0.0684123	-0.00886742	0.0927173	0.0993818	0.0247742	0.177216	-0.00476153	0.167521	-0.114227	0.0790252	0.0807733	0.0446815	0.121072	-0.00125544
744	-0.0716026	0.138063	-0.013179	0.0991824	0.0202919	-0.094622	-0.208482	0.156214	-0.0775407	-0.10332	0.0513174	0.0807701	0.0179044	0.215178	0.0806099	0.0334883	0.424191	0.0142417	-0.105663	-0.100698	0.0941326	0.211422	-0.112152	0.000868965	0.0302703	-0.138491	-0.0319828	-0.100717	0.092399	0.00855223	0.0478129	-0.0282821	0.167594	0.04295	0.124894	0.0180548	-0.0748519	0.118821	0.0193761	0.0763882	0.0131578	0.00675836	0.0552084	-0.0669741	0.0809719	0.0566485	0.180956	0.0994595	-0.0120297
745	0.0901565	0.166937	0.0377707	0.0934127	-0.0970785	-0.0485371	-0.104188	0.0297759	-0.11751	-0.0106533	0.125996	0.0601438	0.0444765	0.105364	0.0639331	0.0290629	0.480533	0.0428472	0.0557077	-0.0486292	0.0607667	0.136774	-0.0508149	0.12005	0.0723956	-0.0101732	-0.0324221	0.00773322	0.0425458	-0.0075318	0.0207713	-0.0201953	-0.0014919	0.0574614	0.168003	0.036418	-0.0353948	0.227622	-0.127199	0.16891	0.108803	0.0461148	0.140966	-0.00588544	0.0557362	0.11663	0.142573	0.181199	-0.0204746
746	0.122885	0.282589	-0.0291341	0.0465552	-0.0792678	-0.0719518	-0.114097	0.0761219	-0.114413	-0.144639	0.159945	0.189246	0.124672	0.286126	0.164587	0.011917	0.390896	0.0508038	0.0138449	-0.0712512	0.115901	0.164336	-0.147706	0.155618	0.212313	-0.0657588	-0.0679524	-0.197754	0.00147905	0.0380779	0.0734538	0.107065	0.0823421	-0.00852585	0.139039	-0.0727057	-0.201863	0.13308	-0.000191077	0.128485	-0.0395742	0.0326979	0.16681	-0.0429349	-0.0188187	0.260302	0.264947	0.0673857	0.0482904
747	0.163033	0.260083	-0.0537894	-0.0178338	-0.104464	0.177205	-0.103877	-0.0722342	0.0339561	-0.118058	0.101477	0.127264	0.0384206	0.218786	0.00520507	0.140433	0.144504	-0.0215134	0.157686	-0.156212	0.11861	0.101845	0.05632	0.080642	-0.0131635	-0.0825952	-0.0358652	-0.0372845	0.0799824	-0.0543589	-0.00908825	-0.177642	-0.108908	0.0839856	0.13434	0.0980932	-0.0576904	0.177498	-0.00354582	0.101191	0.0398753	-0.00527845	0.0863326	-0.0433566	0.0561314	0.135527	0.0295597	-0.00138038	5.46e-05
748	-0.00458341	0.185352	0.073746	0.043001	-0.033574	-0.177379	-0.0149635	0.112902	-0.255407	-0.20348	0.250993	0.0330405	-0.108032	0.259641	0.106255	0.00300526	0.295276	0.0525827	-0.0106477	-0.190578	0.15346	0.281387	-0.0890942	0.120972	0.0195542	-0.0875993	-0.133332	-0.207219	0.120646	-0.108369	-0.0697397	-0.0996344	0.0322802	0.122948	0.116721	-0.0511681	-0.0593172	0.189133	0.0255557	-0.146089	0.0214126	0.00240419	0.178871	-0.121475	-0.0719395	0.131009	0.066009	0.206041	-0.152243
749	0.0969806	0.175628	0.0714995	0.081145	-0.113357	-0.213406	-0.110451	0.203338	-0.0453697	-0.0868886	0.137084	0.0876377	-0.0866583	0.215323	0.164262	0.00889887	0.313053	0.0336425	-0.0794289	-0.105735	0.111573	0.133854	-0.00486767	0.130449	0.0168065	-0.171799	-0.0189212	-0.121064	0.0271527	-0.0749058	0.070167	-0.0591853	-0.109626	0.0565276	0.0633248	0.0195442	-0.0548966	0.126757	-0.171183	0.0860468	0.123771	0.130989	0.125934	0.0721575	0.095248	0.139811	0.147493	0.167108	-0.0925274
750	-0.11312	0.126657	0.183692	0.100217	-0.0379889	-0.150096	-0.226631	0.171748	-0.137178	-0.178917	0.0904659	0.135837	-0.0126906	0.172285	-0.0239319	-0.00366077	0.234067	0.0238899	0.0234084	-0.01771	-0.00779321	0.138193	0.0709214	0.164218	0.115226	-0.163868	-0.0952063	-0.15642	0.133659	0.0283934	0.10151	-0.0294015	0.00400027	-0.0511509	0.321652	-0.0929753	-0.0513908	0.0589827	-0.0876105	0.154389	-0.0227863	0.0345847	0.079773	-0.105213	0.0757736	0.0535631	0.102209	0.287613	-0.135621
751	0.11597	0.223961	0.0792632	0.0581728	-0.0323384	0.0578241	-0.020758	-0.027097	0.0478668	-0.068412	0.19792	0.134994	-0.0264066	0.22773	0.0922757	0.127401	0.189747	-0.059608	0.0128148	-0.138019	0.100057	0.183736	0.0223226	0.0345029	-0.0941021	-0.0266374	-0.0548468	-0.144964	0.188414	-0.0695798	0.0463372	-0.0638532	-0.195333	0.148346	0.0808598	0.110386	-0.115212	0.232159	0.0433656	0.181293	0.0707943	-0.0465743	0.134222	0.108606	0.000934828	0.0834588	-0.103422	0.0764104	0.00615362
752	0.0209062	0.189116	-0.0212672	0.116697	0.0296683	0.048178	-0.100284	0.0033253	-0.129901	-0.0266298	0.123242	0.0969151	0.0950401	0.121807	0.0911842	0.00474116	0.391415	0.0277742	0.041321	-0.0864583	0.129264	0.147561	-0.000279964	0.0392208	0.00105781	0.0104667	-0.0922184	-0.0821352	0.0460774	0.0258631	0.0502119	0.017938	-0.0727451	0.107316	0.114879	0.0192703	-0.129474	0.173023	-0.101244	0.191552	0.0729471	0.0615377	0.0605578	-0.0897017	0.0137735	0.0405697	0.222387	0.0379694	0.107446
753	0.0384898	0.185056	-0.0337071	-0.0453777	0.0339516	-0.0249709	-0.184261	0.136415	-0.199804	-0.0910363	0.200971	0.153147	-0.0480973	0.190728	0.243513	-0.0439336	0.190438	0.116244	0.0739801	-0.220325	0.148578	0.0634081	-0.061781	-0.0946396	0.0790358	-0.0105101	-0.0673048	-0.103455	0.177445	-0.249689	0.0275255	-0.215685	0.0185068	0.269937	0.109434	0.0772194	-0.1101	0.04058	-0.0545493	0.217204	0.0139683	0.0640938	0.229836	-0.151816	0.00796956	0.120601	-0.0774442	0.17556	0.0115014
754	-0.0675738	0.200456	0.119951	-0.0113088	-0.0180649	-0.0653279	-0.0742594	0.143891	-0.0854516	-0.155987	0.0225799	0.0961759	-0.00433039	0.301869	0.206383	-0.0205116	0.465633	0.154228	0.117732	-0.0411998	0.122941	0.202476	0.0618414	-0.00462863	-0.0756609	-0.207406	-0.0799433	-0.273108	0.233241	0.043768	0.0401953	0.0173477	-0.151074	0.126069	0.221832	-0.155721	0.0877552	0.104022	0.0318896	0.00198493	0.0252146	0.0180935	0.078125	-0.121117	0.147355	0.100911	0.108645	0.165352	0.0428472
755	0.0226734	0.159073	0.0444418	-0.0798785	-0.148658	-0.134699	-0.0971993	-0.0134644	-0.0306875	-0.0696884	0.0442693	0.188312	0.00482079	0.153137	0.0969797	0.00571034	0.285772	0.0717687	0.0665443	-0.0364629	0.157286	0.166407	0.0653357	0.0214034	0.0596561	-0.00527599	-0.00925478	-0.0542216	-0.0336988	-0.0431206	0.031418	-0.158559	-0.00561423	0.0147595	0.123609	0.0764388	-0.0953882	0.219491	0.075208	0.180627	0.085185	0.104462	0.123491	-0.0619417	0.107186	0.124725	-0.0673114	0.0552568	0.0830893
756	0.0310943	0.155886	0.00273442	-0.0574421	-0.117337	-0.0361758	-0.123356	0.102628	-0.187359	-0.158224	0.161176	0.106498	0.00809274	0.218526	0.035476	0.00257109	0.183287	0.114236	0.108068	-0.019194	0.186955	0.111221	-0.0764596	0.195236	0.00542246	-0.204603	0.0130544	-0.143205	0.153453	-0.0713957	-0.0508442	-0.107041	0.0575421	0.177886	0.0888585	0.0563561	-0.0262504	0.164753	0.0255313	-0.0963583	-0.0187857	-0.00298805	0.0707819	-0.0564172	0.0157856	0.25411	-0.0226843	0.172157	0.080907
757	0.0224137	0.199184	-0.00998313	-0.00506152	-0.031217	-0.117239	-0.238944	0.14741	-0.163601	-0.107966	-0.00493687	-0.0196136	0.0569242	0.189429	0.0731988	-0.055234	0.501349	0.0823066	0.138747	0.0392268	0.194596	0.33544	-0.0494921	0.11693	-0.00294001	-0.018466	-0.154986	-0.0471115	0.0910465	-0.255318	0.172764	-0.204795	0.288253	0.08725	0.339192	-0.0466092	-0.071686	0.0333172	0.0164434	0.202851	-0.000870792	0.026969	0.186392	-0.10754	-0.142852	0.0689265	-0.100506	0.127552	-0.0719989
758	0.0189415	0.328721	-0.0201994	-0.0108877	-0.0139974	-0.145896	-0.217921	0.077734	-0.119192	-0.0452794	0.195295	0.165929	0.0187519	0.294319	-0.0237752	0.105869	0.142615	-0.000989186	-0.0329046	-0.187449	-0.0257931	0.0181295	-0.102226	-0.0158512	-0.00585426	-0.144259	-0.0918477	-0.255092	-0.055407	-0.0948553	-0.0290691	-0.00821587	0.056132	-0.0451427	0.245116	0.0254179	-0.143369	0.324396	-0.104343	0.113235	-0.00215596	0.0222852	0.0615421	-0.0252153	-0.052874	-0.0255284	0.159931	0.11822	-0.120333
759	0.0544908	0.252942	0.0509214	0.00930912	0.0289586	-0.0221453	-0.0846068	0.084428	-0.117589	0.0565186	0.179547	0.0983099	0.100698	0.112208	0.0566767	-0.00732138	0.309305	0.0447135	-0.0118197	-0.215981	0.175834	0.205419	-0.0664288	0.17687	0.0228243	-0.0222832	-0.079608	-0.145983	0.104171	-0.002142	0.00498567	-0.227786	-0.069188	0.0864796	0.124557	-0.0377717	-0.00162913	0.141469	-0.100809	0.0833257	0.12548	0.119615	0.136539	0.0193824	0.0273306	0.0523338	0.0332997	0.235909	0.0191695
760	0.094192	0.250445	-0.00891736	0.0839526	-0.0589348	-0.110128	-0.129177	0.105691	-0.166539	-0.200056	0.0634788	0.123263	0.00699988	0.242261	0.147908	0.104086	0.447005	-0.0171583	0.0895464	-0.064906	0.21572	0.156019	0.0204145	0.0212807	0.0866561	-0.042549	-0.125939	0.0362384	0.024889	-0.13029	0.0302044	-0.0402477	-0.104659	0.141991	0.169895	-0.0555289	-0.0570299	0.161144	-0.0761953	-0.00214012	0.0965207	0.135441	0.0741665	0.0150164	-0.0480475	0.0817373	0.225129	0.0818516	-0.10242
761	-0.0322942	0.207905	-0.033993	0.0505015	-0.0458241	0.0424447	-0.132282	0.0477421	-0.0425245	-0.161731	0.157829	0.194629	0.0102251	0.241126	0.0515301	0.0222575	0.363426	-0.0163934	0.0198744	-0.0771875	0.139275	0.171634	-0.00355508	0.0620809	0.00678042	0.0418172	-0.0414203	-0.0235626	-0.0754092	-0.0500671	0.00782052	-0.0532644	0.022647	0.0708232	0.160528	0.044651	-0.14415	0.0795332	-0.00672662	0.13719	0.0726173	-0.0247273	0.180037	-0.0420133	0.0204094	0.0157269	-0.0284593	0.240059	0.0454775
762	0.0957714	0.267541	0.123893	0.134325	-0.20305	-0.162322	-0.237168	0.174872	-0.00406156	-0.225672	0.0167422	0.270346	-0.186348	0.223851	0.11951	0.074549	0.186071	0.0781294	-0.00241756	-0.152272	0.179295	0.0152418	0.00226462	0.112451	0.033052	-0.043135	-0.174147	-0.197729	0.235489	-0.00497945	0.120245	0.0842766	0.00148114	0.0886694	0.127866	0.092083	-0.231187	0.0541073	-0.0427572	-0.00568569	0.109976	-0.0982721	0.0669047	0.00911586	-0.0196977	0.0575616	0.135632	0.162471	-0.0146287
763	-0.163619	0.227819	0.0398545	0.0351401	-0.0801213	0.0386138	-0.247951	0.0445645	-0.0781152	-0.19967	0.152419	0.0251621	0.0576547	0.35103	0.0677872	0.0839294	0.372905	0.105908	0.0164376	-0.100192	0.142209	0.195361	0.000654408	-0.00989204	0.0509864	-0.12978	-0.108056	-0.195308	0.180293	-0.05741	0.106935	-0.0776432	0.0608423	-0.00583838	0.158673	0.0196125	0.147318	0.100087	-0.0548872	0.24411	-0.0563008	0.0267778	0.191611	0.0383382	0.0385638	0.086604	0.00862623	0.135144	0.14381
764	0.0743635	0.123998	0.0961091	0.076692	-0.001626	-0.269832	-0.06277	0.00814265	-0.16157	-0.131662	0.0204905	0.108962	-0.117922	0.187895	0.02994	0.0179997	0.267037	0.158263	-0.0121623	-0.150984	0.0485155	0.257594	-0.172694	0.173699	0.0205204	-0.130376	-0.0411186	-0.134076	0.119922	-0.153375	-0.0124627	-0.159648	0.0130719	0.122554	0.229109	-0.0283749	0.0325733	0.205283	0.0173063	-0.0249857	0.0713833	0.0713585	0.239355	-0.0267866	-0.00207209	0.150688	-0.0657633	0.124279	-0.0132538
765	0.121952	0.223971	0.0452451	0.0226755	-0.0409214	-0.075938	-0.0750113	-0.0468826	0.035047	-0.106723	0.116759	0.169522	-0.0356809	0.164184	0.0660368	0.0574996	0.388906	0.0262416	0.0358137	-0.175841	0.120785	0.0869715	-0.0607397	0.0700213	0.0529548	-0.0720034	-0.0301394	-0.148236	0.0193845	-0.0961577	0.0672084	-0.188542	-0.012284	0.136935	0.00765722	0.0532631	-0.0215272	0.081183	-0.0691991	0.112094	0.0491967	0.201877	0.192564	0.0474875	-0.0362283	0.165034	0.085586	0.0407681	-0.0629747
766	0.0036861	0.21215	0.184244	0.0278727	0.0156462	0.038281	-0.0764644	0.146133	-0.191479	0.0395496	0.0811603	0.178687	-0.035989	0.353192	0.0577203	0.0544306	0.142387	0.0407466	-0.0798112	-0.209301	0.151803	0.224952	-0.0730999	-0.0344021	-0.0564463	-0.0909598	-0.161676	-0.108818	0.11104	0.135653	0.00392032	-0.235069	0.0354589	-0.0233054	0.197187	0.0455677	-0.0410311	0.0959533	0.0359913	0.0445591	0.0276668	0.0535314	0.120566	-0.0520336	-0.0107716	-0.0616803	-0.175897	0.15346	-0.0478527
767	0.0577142	0.362167	0.0765599	0.0888871	0.121484	-0.0361025	-0.185553	0.0233154	-0.0902293	-0.107136	0.108735	0.23491	0.0791689	0.236438	0.0768676	0.0309018	0.302238	0.0472263	-0.0639296	0.0838487	0.0452801	0.128487	0.0063064	-0.0338888	0.027348	-0.251144	-0.186976	-0.183164	0.118964	0.0719212	0.0643605	-0.0361271	0.193922	0.110973	0.185222	-0.00606983	-0.0658559	0.174416	-0.100004	0.169289	-0.0186044	0.025971	0.0391335	-0.155454	0.185648	0.0443449	0.0770596	0.0501505	0.00591934
768	0.0413359	0.243462	-0.0211872	0.0255525	-0.0808081	-0.179773	-0.0975005	0.0481786	-0.235059	-0.175226	0.187779	0.0962945	-0.130793	0.221679	0.0506031	0.0800107	0.365595	0.106625	0.0490042	-0.134537	0.227487	0.246887	-0.149028	0.115295	0.205825	-0.00366625	-0.208051	-0.100676	0.0350695	-0.115803	0.0623779	-0.200892	-0.0927979	0.0952437	0.128804	0.00372757	0.0127279	0.04848	-0.00020188	-0.0736486	0.0787876	0.0565187	0.124234	0.0130803	-0.0458197	0.183291	0.0115902	0.113843	0.0429109
769	-0.120421	0.204335	0.0571445	-0.0758541	0.00731314	-0.137657	-0.223534	0.282877	-0.166847	-0.155186	0.0390207	0.145224	0.0843327	0.306348	0.159621	-0.060975	0.309006	0.0982236	-0.0407854	0.0279803	-0.0812031	0.228762	-0.00919068	0.0340764	0.0920635	-0.248848	-0.0382388	-0.241937	0.115641	0.0181424	0.0265368	-0.0852196	0.0426765	0.0750713	0.204777	-0.106966	-0.00159561	0.194218	0.0840417	0.144356	-0.0959386	-0.117082	0.123285	-0.00176959	0.0885902	0.231496	-0.0464317	0.185561	-0.0556009
770	-0.0356102	0.11225	0.135496	-0.120819	-0.0108101	-0.0381696	-0.251109	0.0667262	0.0958784	-0.0798547	0.121277	0.189935	0.0114133	0.200112	0.119155	0.116387	0.431743	-0.00287886	0.00377935	-0.147821	-0.0313152	0.168548	-0.00274735	0.0716871	0.012319	-0.102442	-0.111812	-0.168033	0.089712	0.0682719	0.0342332	-0.030676	0.153981	0.0266849	0.202237	-0.176988	-0.0715148	0.0656181	0.0471675	0.0832121	0.147764	-0.037012	0.0871631	-0.0742097	0.108944	0.16149	0.199612	0.123895	0.0668318
771	0.0333003	0.183123	0.0673859	-0.0626722	0.0974689	-0.0241291	-0.0970661	0.00827273	-0.115575	-0.139606	0.096511	0.0815193	0.0459579	0.0394627	0.142169	0.0701327	0.356263	0.152482	-5.24e-05	-0.0799089	0.159589	0.139702	0.0488078	-0.00588145	-0.00902578	-0.0939346	-0.117023	-0.111027	0.00854838	-0.0237365	-0.0357919	-0.113618	-0.00700715	0.0461988	0.15244	0.0166148	-0.117126	0.0742249	-0.0845777	0.192782	0.0413851	0.0541182	0.181603	-0.0470272	0.0619452	0.129536	-0.0133572	0.0366058	0.101821
772	0.143433	0.253645	0.0853265	0.0681661	-0.114378	-0.128742	-0.202474	0.091904	-0.092538	-0.118864	0.0890133	0.167382	-0.0187809	0.322902	0.113806	-0.0180096	0.462099	0.13248	0.0581904	-0.150928	0.0647514	0.166172	-0.115687	0.0652973	0.141437	-0.123248	-0.0879221	-0.161031	0.0410063	-0.134352	-0.0261761	-0.0068878	0.070335	0.168387	0.149824	0.0408853	-0.0819687	0.132349	0.101257	0.103883	-0.0482822	0.166485	0.301681	-0.0206743	-0.0233646	0.314128	0.0547551	-0.00887317	0.00859852
773	-0.0437886	0.259373	-0.0299352	0.0724024	0.0212361	-0.0521325	-0.17447	0.00994127	-0.0273504	-0.0334494	0.07497	0.0868909	0.0352732	0.270522	0.139604	0.108727	0.350052	0.0325097	-0.00908865	-0.0668067	0.00543082	0.165343	-0.0541239	0.0570161	-0.047303	-0.200914	-0.0518822	-0.113987	0.022503	0.0176642	0.127223	-0.0755998	0.0899747	0.064481	0.103788	-0.00357634	-0.159332	0.0858218	-0.0307248	0.183047	-0.0626478	0.0753692	0.121195	-0.0255226	0.062195	0.0638793	0.0561598	0.0868454	-0.0262202
774	0.115461	0.292531	0.148531	0.134976	-0.240029	-0.158949	-0.202146	0.119924	-0.0280106	-0.225274	-0.00900753	0.231808	-0.194621	0.206419	0.102214	0.0340821	0.191548	0.0603915	0.0251816	-0.133472	0.183941	-0.020209	-0.0229979	0.118818	0.0282064	-0.0486346	-0.126919	-0.166324	0.214941	-0.00598691	0.119974	0.0403623	0.0297977	0.0922503	0.122608	0.0937594	-0.207723	0.0330875	-0.0651084	-0.0084561	0.109634	-0.0786871	0.0275661	0.0112745	-0.0585549	0.0508289	0.128877	0.161205	-0.0369366
775	0.22521	0.113093	0.106577	0.00341851	-0.127798	-0.0866175	-0.0212615	0.082718	-0.0357251	-0.15262	0.195442	0.0928122	0.0377298	0.14571	0.126992	0.0748137	0.493194	-0.065485	-0.0104823	-0.183704	0.252055	0.00408317	-0.115052	0.235959	0.224606	0.188576	-0.183575	-0.112901	0.0235514	0.206239	0.0458568	-0.0687614	-0.0116084	-0.0610305	0.114563	0.138239	-0.101662	0.232459	-0.232104	0.200195	-0.016201	0.0741557	0.0508184	0.0350358	-0.0865621	0.203357	0.0270512	0.246594	-0.0395304
776	0.0587525	0.141772	0.00135862	0.207836	-0.0323894	-0.124728	-0.0160504	0.05113	-0.108002	-0.11907	0.0568122	-0.0610664	-0.156252	0.256175	-0.0103707	0.000440929	0.385424	0.0434572	0.00109512	0.0708451	0.150362	0.385203	-0.0926802	0.266245	-0.0977268	-0.103001	-0.231644	-0.217558	0.113523	-0.17998	0.0460192	-0.0734975	-0.0640951	0.102035	0.280607	-0.0570428	-0.0457588	0.191834	-0.0225839	0.100693	0.101882	-0.110432	0.310317	-0.0410498	0.127508	0.0442039	-0.0159098	0.127061	0.0319666
777	0.100337	0.173935	0.142482	0.0328895	0.0185779	-0.0266684	-0.0328961	-0.0409422	0.00693366	-0.0428025	0.105251	0.175349	0.0472966	0.155014	0.0879775	-0.0076444	0.30467	-0.0299891	0.0718904	-0.130588	0.201419	0.0431329	-0.0472431	0.0230863	0.0256958	0.0747284	-0.196353	0.03436	-0.121144	-0.0165321	-0.0859451	-0.0691131	-0.121801	0.124584	0.0394526	0.0908982	-0.0406658	0.0950236	-0.120489	0.136871	0.020258	0.121526	0.0503183	-0.127542	-0.0430308	0.063784	-0.0678901	0.0726144	0.0473904
778	-0.00581498	0.171351	0.0547107	0.124129	0.0762765	-0.0777902	-0.0756831	-0.0427824	-0.0993008	-0.138882	0.128407	0.0858023	-0.00630519	0.156161	0.202864	0.0363083	0.287238	-0.0478007	0.143017	-0.113492	0.0765025	0.1687	0.00198598	0.106681	0.12709	-0.0776991	0.00534628	-0.0100676	0.0178238	-0.118174	0.10805	-0.0427459	0.0918215	0.0511954	0.158856	-0.0543678	-0.133558	0.0768057	-0.0425014	0.0935167	0.104975	0.0145535	0.146199	0.00592958	0.0789279	0.0967713	0.0467373	0.130684	0.0285457
779	-0.00739533	0.124927	0.0193025	0.040203	-0.0105477	-0.0598338	-0.179995	0.0614823	0.0311485	-0.0696343	0.151984	-0.0364453	0.0163814	0.133447	0.0822085	0.0922296	0.249857	-0.0547229	0.0367949	-0.128106	0.0300418	0.140233	-0.0183346	-0.095185	0.0690591	-0.0976182	-0.0288316	-0.0938483	0.114484	0.0381538	-0.0120907	-0.0969832	0.0627904	0.15522	0.206313	0.0647618	-0.223335	0.0875485	-0.112141	0.149793	-0.0448268	0.0418161	0.167368	0.0234986	0.149421	0.107897	0.154533	0.028233	-0.0602826
780	-0.0600716	0.125297	0.0750371	0.0489155	0.0707339	-0.133108	-0.248235	0.0320538	-0.0120941	-0.10236	0.147025	0.10452	-0.00441379	0.231902	0.0133697	0.118809	0.345882	-0.0189669	-0.00844875	-0.169302	0.0729818	0.0656734	0.0344937	0.126515	0.121216	-0.209195	-0.110162	-0.117919	0.0452918	0.0333055	0.0854229	-0.0808896	0.0232467	-0.0293505	0.138957	0.0470717	-0.109564	0.228399	-0.0980121	0.125528	-0.0591984	-0.0188256	0.0690229	-0.0895051	0.049392	0.118567	-0.00679105	0.169166	0.012245
781	0.0327065	0.264664	0.199203	-0.0749884	-0.0546696	-0.161896	-0.100894	0.146372	-0.0885927	-0.256611	0.113096	0.201901	0.080795	0.157507	0.051124	-0.0367889	0.111792	-0.0487722	-0.0323398	-0.0535384	0.217076	0.214521	-0.12661	0.0183465	0.0543019	-0.04113	-0.211711	-0.325761	0.0577785	0.0075008	-0.103946	-0.117493	-0.0324078	0.0573782	0.15925	0.0544561	-0.15127	0.231036	0.144194	0.0404287	-0.00523369	0.158575	0.0752542	-0.0410125	-0.000312037	0.210878	0.0501167	0.0691242	0.0487265
782	0.153251	0.241832	0.00477785	-0.0169153	-0.0416605	-0.0666348	-0.198136	0.151968	-0.180348	-0.0673936	-0.0052195	0.0419629	0.0882682	0.318579	0.0721498	0.0513661	0.339443	0.0400678	0.00837755	-0.0102954	0.14872	0.162746	-0.0560614	0.157692	0.238849	-0.105103	0.0383415	-0.219299	-0.012167	-0.0521377	0.121688	-0.119599	-0.126165	0.00433138	0.142642	0.0306257	-0.106532	0.101192	0.0270826	0.0729919	-0.00470513	0.0767129	0.243662	-0.0490825	-0.00503972	0.0740099	0.0334422	0.148903	-0.0833008
783	0.102134	0.225755	-0.0955097	0.0721296	-0.201062	-0.0818044	-0.123726	0.156591	-0.058566	-0.0859172	0.0404689	-0.0472907	0.106272	0.184195	0.0915987	0.0409158	0.352451	0.161558	0.0548659	-0.0959618	0.128122	0.206596	-0.13409	0.0296426	-0.0264548	-0.0822352	-0.0681873	-0.0822343	-0.0375169	0.0646	0.0339974	-0.0267753	0.0597093	0.0284812	0.140972	0.0180304	0.0108377	0.181237	-0.124778	0.121779	-0.0274639	0.156251	0.133355	-0.102938	0.133526	0.0186176	0.133764	0.246536	-0.149553
784	0.0397675	0.192077	-0.0453674	-0.023975	-0.046244	-0.053422	-0.0879077	0.00600782	-0.121644	-0.0545913	0.139283	0.117097	0.0552118	0.205366	0.20936	-0.0473509	0.327371	-0.0621329	0.0186938	-0.227307	0.189556	0.0349037	-0.0165181	0.0935804	-0.00132462	-0.0461198	-0.122405	-0.0359403	-0.0207995	-0.0632736	-0.034889	-0.0975791	0.0666071	0.118688	0.117509	0.0830675	0.0239978	0.139794	-0.0731762	0.268462	-0.0579188	0.021409	0.0343937	-0.037553	-0.0492235	0.0233532	-0.043211	0.0659043	-0.0304595
785	0.00100336	0.101137	0.0265585	0.0247056	-0.0687923	-0.130563	-0.317724	0.183939	-0.0905467	-0.141526	0.16663	0.140437	0.0237605	0.155781	0.121431	0.057428	0.212809	0.201994	-0.0088111	-0.10038	0.098966	0.199475	-0.0782592	0.0793309	0.163459	-0.091071	-0.115399	-0.150089	0.219277	-0.0269585	0.0301051	-0.00513295	0.146505	0.00673919	0.193199	-0.0874298	-0.101109	0.195814	-0.0599278	0.222208	0.00829426	0.0068451	0.128782	-0.161508	-0.0228578	0.0722262	0.259571	0.141912	0.0809057
786	-0.162468	0.366059	-0.0420885	-0.210194	-0.0014177	0.0168189	-0.175514	0.275579	-0.18969	-0.147517	0.0835686	0.015124	0.0199923	0.347833	-0.0108392	-0.117775	0.322165	-0.0278518	0.147469	-0.0497554	0.0431358	0.227179	0.0300442	0.150746	0.182758	-0.168333	-0.0644488	-0.121359	0.223561	-0.097767	0.145747	-0.0176106	-0.0146982	0.139983	0.142276	0.0172198	0.0635296	0.0045169	0.0659217	0.0887316	-0.0333737	0.029688	0.166069	-0.0943807	-0.00298496	0.0827824	-0.0023931	0.123424	-0.0399456
787	0.027309	0.281976	-0.0526968	-0.0166299	-0.175939	-0.21015	-0.0961539	-0.0129954	0.0523083	-0.0445758	0.137971	0.134375	0.100216	0.316417	0.0932972	0.147576	0.0357389	0.202637	0.160877	-0.0556507	0.242315	0.205121	-0.0346338	0.133938	-0.0446493	-0.101964	0.0988119	-0.186008	0.0832523	0.0404242	0.118731	-0.113704	-0.110623	0.038492	0.177974	0.205913	-0.100857	0.254134	0.0459147	0.0998375	0.0922425	0.222277	0.101448	-0.0128203	0.0648951	0.0927612	0.034663	0.0612347	0.0347556
788	0.158639	0.1452	-0.0495406	0.0534617	-0.111215	-0.0254794	0.0396935	0.041207	-0.242765	-0.04398	0.123253	-0.0186275	0.0363135	0.1068	0.142269	0.098888	0.203867	0.0631065	-0.00787221	-0.18217	0.175172	0.296303	-0.0394592	0.013457	0.163192	-0.0660235	-0.0077167	-0.0349214	0.0755728	-0.0981093	0.113585	-0.18091	-0.0983166	-0.0632454	0.253	-0.0524291	-0.0978571	0.0886041	0.000281586	0.222516	-0.000514213	0.139023	0.158761	-0.111448	0.0273432	0.0059485	0.231751	0.210773	-0.0363584
789	0.0950985	0.276056	-0.0573348	-0.0131829	0.0307924	0.0184566	-0.142939	-0.00574214	-0.123267	-0.141233	0.044564	0.130064	-0.0595858	0.207155	0.0339015	0.0832937	0.420524	0.0752763	0.06755	-0.197898	0.187646	0.123356	-0.011451	0.243434	0.0689301	-0.0302873	-0.00658213	-0.197354	0.0368764	0.00138638	-0.0242114	-0.0353186	0.0149559	0.0581863	0.0393633	0.0540076	-0.05327	0.0855511	-0.0260933	0.00245645	0.0510656	-0.00377777	0.124985	0.00445206	0.0189541	0.181792	0.27951	0.103114	-0.0515793
790	0.0773504	0.220905	0.0376215	0.147224	-0.198244	-0.0266864	-0.318011	0.096709	-0.0420201	-0.0826806	0.0385596	0.122731	0.0371843	0.207963	0.112119	0.00539555	0.16469	0.015979	0.00735754	-0.0892668	0.122981	0.0673311	-0.0625749	0.00505115	0.239582	-0.0576863	-0.0478705	-0.0665474	0.0895291	0.0344843	-0.0292155	-0.00206342	0.0671488	0.152056	0.150057	-0.0241099	-0.0510151	0.183297	-0.0111769	0.0902574	0.019034	0.166915	0.139085	-0.0698514	0.0760325	0.0316311	0.148642	0.0867695	-0.00541869
791	-0.0080856	0.170183	0.050267	0.0591182	0.096035	-0.0463076	-0.135764	0.0385306	-0.121664	-0.0373749	0.130404	0.183025	-0.0164342	0.183919	0.0806307	0.0241998	0.457678	0.105745	0.0011467	-0.112233	0.13474	0.108251	0.0862349	0.0881765	0.0420918	-0.0457847	-0.134215	-0.15118	0.108884	0.0673683	0.0836516	0.00260098	0.100982	0.0724883	0.175896	0.0426063	-0.0955651	0.0570342	-0.0779045	0.152059	0.0726018	-0.018293	0.0371784	-0.0486876	0.107769	0.128483	0.0858758	0.0636314	0.0135279
792	0.0830747	0.155998	-0.0110559	0.0313527	-0.174315	-0.070819	0.0386914	0.0689807	0.113371	-0.0906091	0.0699946	0.0829582	0.115681	0.258708	-0.0360369	-0.0515774	0.367345	0.150221	-0.102068	-0.0376921	0.204726	0.0938693	0.00427588	0.0719629	-0.0130614	0.0688544	-0.103292	-0.14466	0.0331877	-0.0202313	0.0899271	-0.0200909	-0.0154888	0.0705362	0.240309	-0.0962052	0.0236205	0.163917	0.0940764	0.144396	0.155692	-0.0444977	0.215826	-0.0114185	0.0800193	-0.0515982	0.0701316	0.154243	0.0906962
793	0.0786233	0.0901887	-0.154651	-0.14631	0.175667	-0.0700249	-0.154252	0.0299638	-0.193277	-0.183978	-0.0151163	0.0706151	0.0526383	0.0950652	0.0555085	-0.0479498	0.421712	0.225434	0.0459859	0.104267	0.0732176	0.356198	-0.0328304	0.0617585	0.121407	0.130991	0.109521	-0.208636	0.212197	-0.260118	0.125903	-0.0999212	0.168572	0.153582	-0.0455315	-0.0710258	-0.0062454	0.157253	-0.0609168	0.0770117	0.000250184	0.101941	0.0375131	-0.163733	-0.0815915	0.189275	-0.110484	0.195076	0.267564
794	0.144854	0.21807	0.121437	0.0221981	-0.120013	-0.121651	-0.155119	0.0933819	-0.137121	-0.0985301	0.0749537	0.0867001	0.0386396	0.221146	0.0689027	-0.0734052	0.365363	0.00909579	-0.0433992	-0.0783982	0.209948	0.210496	-0.0951262	0.139887	0.0511295	-0.0074753	-0.00998966	-0.116755	0.0410097	-0.0749354	0.0110223	0.0313222	0.00574682	0.0441403	0.169529	0.0185515	-0.0518401	0.172918	0.0372587	0.0258299	0.0117438	0.0435065	0.149285	-0.0354015	0.0364769	0.176503	0.0426349	0.0901164	0.0689513
795	-0.0699562	0.105484	0.0858931	-0.110129	-0.045591	-0.0846057	-0.295692	0.078659	0.154283	-0.132686	0.182787	0.127986	0.0180881	0.214264	0.0887635	0.1754	0.355544	0.0440727	-0.0348879	-0.148263	-0.0295872	0.232817	-0.0452244	0.0385191	0.0468279	-0.119441	-0.089572	-0.140729	0.0669434	-0.00589741	0.0896516	-0.0493891	0.225275	-0.0478749	0.178944	-0.177192	-0.131564	0.0710928	0.0188758	0.0711561	0.0664778	-0.0472227	0.135269	-0.107955	0.0696063	0.124501	0.118786	0.138745	0.048103
796	0.0735983	0.265129	0.141074	-0.0101253	-0.0176255	-0.124765	-0.170835	0.0453935	-0.0815395	-0.134353	0.0978047	0.108657	0.0625705	0.267764	0.0211207	0.0788632	0.432238	-0.0398851	0.0242202	-0.160774	0.131372	0.115826	-0.0302576	0.189543	0.0770843	0.0219074	-0.0443676	-0.220056	0.0430107	-0.05195	0.0408694	0.0417122	-0.040935	0.165502	0.0916412	0.0340917	-0.0899882	0.106139	0.00512689	0.0602501	0.150429	0.00442156	0.0220962	0.0376023	0.0898363	0.259005	0.142217	0.100947	-0.0112914
797	0.137399	0.192653	0.0178452	0.0960268	-0.100983	-0.000428586	-0.210992	0.138229	-0.119075	-0.105306	0.0804287	0.187346	0.0163366	0.388445	0.173306	0.031632	0.297216	0.0498735	0.136528	-0.207788	0.0656599	0.12755	-0.175665	0.0841069	0.155873	-0.165687	-0.0646591	-0.174179	0.0837967	-0.0959965	0.0126152	0.0347698	0.0484468	0.174097	0.107999	0.0960872	-0.158671	0.142765	0.15541	0.0452194	-0.0348563	0.110415	0.254064	0.0226874	-0.0693372	0.341339	0.0221741	-0.00731385	-0.0513031
798	0.075975	0.0647877	0.049108	-0.103635	-0.115067	0.0236088	-0.183552	0.17759	-0.237712	-0.0839154	0.173737	0.328109	-0.0160295	0.411069	0.20508	0.0246489	0.322072	-0.0732524	0.152315	-0.0603093	0.00715894	0.104448	-0.111347	0.0101805	0.070823	-0.108942	-0.0244136	-0.149276	0.0378953	-0.0484444	0.0516747	-0.176868	0.0758139	0.0426069	0.130845	0.073283	-0.0535116	0.0220604	-0.156401	0.174032	-0.0266619	0.0637862	0.0687626	-0.216973	-0.0301683	0.182696	-0.119289	0.0734093	-0.0280092
799	0.134783	0.0537121	0.17375	0.204784	-0.11475	-0.154524	-0.0224653	-0.042082	-0.00107283	-0.0221609	0.206436	0.275383	-0.0670018	0.105432	0.215009	0.0808723	0.163875	-0.118918	0.0590707	-0.167976	0.367024	0.307602	0.0554234	0.159059	0.0485977	0.0869028	-0.0297624	-0.194126	0.175442	-0.11222	0.0923909	-0.097887	0.0138016	0.194154	0.12608	0.0294199	0.0138031	0.076273	0.029774	0.107961	-0.117567	-0.00116248	0.161773	-0.0780305	0.0732811	0.074187	-0.0675428	-0.0220186	0.128693
800	-0.033627	0.0410153	-0.108518	0.129285	0.149977	-0.101657	-0.126245	-0.148871	0.134522	-0.172393	0.166248	0.123986	0.0759329	0.311937	-0.16321	-0.023254	0.147965	-0.069752	0.0633992	-0.0863751	0.365546	0.224001	-0.0536967	0.00895061	-0.143628	0.0463744	0.111275	-0.192812	0.054115	-0.0395436	0.11943	-0.23222	-0.0417884	0.0260283	0.305574	0.0300895	-0.183013	0.0756738	-0.0363576	-0.0467711	0.0268774	0.221726	0.107552	-0.0311514	0.00627975	0.114517	0.127889	0.128067	0.10636
801	-0.0189952	0.14347	0.105127	-0.00868025	0.0326931	-0.116781	-0.347965	0.199154	-0.235968	-0.264155	0.031491	0.0567484	0.0520109	0.216622	0.0509162	-0.0710506	0.439118	0.128594	-0.00646593	0.000230683	0.104351	0.0514882	-0.0132791	-0.0410201	0.203618	-0.132441	0.0519065	-0.235434	0.230466	0.0863542	0.0643361	-0.0260439	-0.0273114	-0.072362	0.197591	-0.151105	-0.0103872	0.103388	-0.185719	0.166723	-0.0449737	0.036254	0.0283972	-0.0686428	0.127603	0.143126	0.143025	0.243861	0.119549
802	-0.0365512	0.31265	-0.100513	0.16297	-0.116595	0.0837107	-0.181923	0.0240585	0.0461102	-0.12934	0.141431	0.122318	0.102834	0.234785	0.203011	0.135154	0.420038	0.0496495	-0.0999425	-0.067584	0.174612	0.0424918	-0.0574629	0.0758985	-0.10143	-0.0754379	-0.228396	-0.0674383	-0.0465988	-0.107337	0.109854	-0.0907892	-0.122405	0.115052	0.236415	-0.00438334	-0.101482	0.187668	0.0310224	0.276802	0.257571	-0.0465224	0.266105	-0.19944	0.174279	0.0639078	0.0325385	0.269489	0.27832
803	0.16183	0.0924403	0.0422981	0.046912	-0.0439685	-0.0710475	0.0309237	0.00850624	-0.0303499	-0.123182	0.0855944	0.0698102	0.00947161	0.228851	0.146282	0.0449812	0.31617	0.0841763	-0.0851908	-0.154144	0.213838	0.278532	0.0539331	-0.0712675	-0.00985872	-0.0596471	0.0479071	-0.0752212	-0.0609266	-0.130238	0.0901302	-0.291963	-0.111309	0.0407783	0.137711	0.158382	-0.0988055	0.108993	-0.0128183	0.0187522	0.139974	-0.0164072	0.135182	0.108117	-0.0193989	0.147694	-0.05162	0.0565735	0.0361653
804	-0.103342	0.221982	0.106123	-0.0637186	0.0883251	-0.121644	-0.146888	0.07321	-0.140818	-0.111368	0.0660331	0.159873	-0.0364953	0.181271	0.0507606	-0.00190729	0.474299	0.107354	-0.0225532	-0.0631344	0.0263965	0.0211788	0.0336337	0.115344	0.0480493	-0.192237	-0.160606	-0.223499	0.154476	0.0259899	0.0987466	0.0104127	0.0158367	0.114281	0.206264	-0.0647929	-0.151894	0.0766653	0.0896093	0.0883925	-0.0195962	0.0892026	0.0427145	-0.202288	0.0232371	0.0673516	0.182992	0.114238	0.0952953
805	0.0699174	0.148284	0.0399949	0.0425535	0.0346364	-0.0217111	-0.114646	0.0845022	-0.151739	-0.0867269	0.182435	0.0241373	0.100762	0.21168	0.119599	-0.0294776	0.499582	0.140322	0.00220036	-0.0427077	0.0902935	0.168843	-0.00415629	0.14089	0.0840548	0.00470856	-0.0735411	-0.0769706	-0.0364198	-0.00968639	0.00431304	-0.0662861	0.0101435	0.0734561	0.12386	-0.0356297	0.0444817	0.17892	-0.0165685	0.0535003	-0.0464936	0.0827331	0.0883582	-0.192175	0.0114713	0.151578	0.0736322	0.186789	-0.017147
806	-0.0534881	0.0826925	0.0843121	0.0380504	0.0754928	-0.186204	-0.330656	0.104053	-0.0269787	-0.163734	0.210141	0.0532893	-0.0313248	0.224497	-0.0312708	0.077871	0.263228	0.12387	-0.0800327	-0.141918	0.0599774	0.169076	-0.000426634	0.068717	0.146403	-0.280278	-0.116726	-0.147853	0.0731819	0.0238555	0.140032	-0.0733776	0.0985562	-0.092753	0.157899	-0.0189022	-0.0707259	0.217536	-0.054397	0.144624	-0.0931915	-0.0162265	0.121049	-0.153641	0.0675906	0.137552	0.0299501	0.209229	-0.000331025
[truncated: 1,069 more rows]
[truncated: 1,231 more columns]
