# Supplementary material for: MIFAM-DTI: a drug-target interactions predicting model based on multi-source information fusion and attention mechanism
Source: Front Genet. 2024 May 6;15:1381997. doi: 10.3389/fgene.2024.1381997 (PMC11102998; doi:10.3389/fgene.2024.1381997)
Supplement: Supplementary file 6 [file Table5.XLSX]

## Sheet: C.elegans
Protein ID	AA.gap0	AC.gap0	AD.gap0	AE.gap0	AF.gap0	AG.gap0	AH.gap0	AI.gap0	AK.gap0	AL.gap0	AM.gap0	AN.gap0	AP.gap0	AQ.gap0	AR.gap0	AS.gap0	AT.gap0	AV.gap0	AW.gap0	AY.gap0	CA.gap0	CC.gap0	CD.gap0	CE.gap0	CF.gap0	CG.gap0	CH.gap0	CI.gap0	CK.gap0	CL.gap0	CM.gap0	CN.gap0	CP.gap0	CQ.gap0	CR.gap0	CS.gap0	CT.gap0	CV.gap0	CW.gap0	CY.gap0	DA.gap0	DC.gap0	DD.gap0	DE.gap0	DF.gap0	DG.gap0	DH.gap0	DI.gap0	DK.gap0
0	0.00234742	0	0.00234742	0.00704225	0.00469484	0.00704225	0	0.0117371	0	0.00469484	0.00234742	0.00469484	0	0.00234742	0	0.00938967	0.00469484	0.00704225	0	0	0	0	0	0.00234742	0	0	0	0.00234742	0	0.00234742	0	0	0.00234742	0.00234742	0	0	0	0.00469484	0.00234742	0.00234742	0.00234742	0.00469484	0.00234742	0.00938967	0.00234742	0.00469484	0	0.00469484	0.00234742
1	0.00200803	0.00401606	0.00200803	0.00200803	0.00401606	0.00200803	0	0.0060241	0.00200803	0.0060241	0.00200803	0.00401606	0.00200803	0.00200803	0.00803213	0.00803213	0.00200803	0.0120482	0.00200803	0.00200803	0	0	0	0	0	0	0	0.00200803	0.00200803	0.00200803	0.00200803	0	0	0	0.00401606	0.00200803	0	0.00401606	0	0	0.00200803	0	0.00401606	0.00401606	0.00401606	0.00200803	0.00200803	0.00200803	0.00401606
2	0.00755668	0.00251889	0	0.00251889	0	0.00755668	0	0.00503778	0.00503778	0.0125945	0.00251889	0	0	0	0	0.00251889	0.00755668	0	0	0.00503778	0	0	0	0	0	0.00251889	0.00251889	0	0	0.00251889	0.00251889	0	0	0	0	0.00251889	0	0	0	0	0	0.00251889	0.00251889	0.00755668	0	0.00251889	0	0.00503778	0.00251889
3	0.00869565	0.00289855	0	0.0057971	0.00289855	0.00869565	0	0.0057971	0.0057971	0.00869565	0.00289855	0	0.0057971	0.00289855	0.0057971	0.00289855	0	0	0	0.00289855	0	0	0.00289855	0.00289855	0	0.00289855	0.00289855	0.00289855	0.00289855	0.00289855	0	0	0	0	0.00289855	0.0057971	0	0	0	0	0.00289855	0.00289855	0.00289855	0	0	0	0.00289855	0.0057971	0
4	0.00663717	0.00442478	0	0	0	0.00442478	0	0.00663717	0.00442478	0.0132743	0	0.00221239	0.00221239	0.00221239	0.00221239	0.00221239	0.00221239	0.00884956	0.00442478	0.00221239	0.00663717	0	0.00221239	0.00442478	0.00221239	0	0	0	0.00221239	0.00442478	0	0	0	0.00221239	0.00442478	0.00221239	0	0.00442478	0.00221239	0	0	0	0.00221239	0.00221239	0	0	0	0.00221239	0
5	0.00822199	0.00308325	0	0.00308325	0.00513875	0.0061665	0.0020555	0.004111	0.00719424	0.004111	0.00102775	0.0020555	0.0020555	0.00308325	0.00719424	0.0020555	0.00308325	0.00308325	0.00102775	0.00102775	0.00102775	0.00102775	0	0.00102775	0.0020555	0.00102775	0.00102775	0.004111	0.00308325	0.0020555	0	0.00308325	0	0	0	0.00102775	0.00102775	0.00308325	0	0	0.00308325	0.00102775	0.00308325	0.0020555	0.0020555	0.00719424	0	0.0061665	0.00719424
6	0.0120846	0	0	0.0060423	0	0	0	0.0060423	0.00906344	0.00302115	0	0.00302115	0.00302115	0.00906344	0	0.00302115	0.00302115	0.0060423	0	0.00906344	0.00302115	0	0.0060423	0.00302115	0	0	0.00302115	0	0.00302115	0.0060423	0	0.00302115	0	0	0.0060423	0	0.00302115	0	0	0	0.00302115	0.00302115	0.00302115	0.00302115	0.00302115	0.00302115	0.0060423	0.0060423	0.00906344
7	0	0	0.00384615	0.0115385	0	0.00384615	0	0.00769231	0	0	0	0.00769231	0.00384615	0	0.00769231	0.00769231	0.00384615	0.00384615	0	0.00384615	0	0	0	0	0	0.00384615	0	0	0	0	0.00384615	0	0.00384615	0	0.00384615	0	0	0	0	0	0	0	0.00384615	0.00769231	0	0.0115385	0	0	0.00769231
8	0	0	0.00423729	0.00423729	0.00847458	0.00847458	0	0.00847458	0.0169492	0.0127119	0	0.00847458	0	0.00847458	0.00423729	0	0	0.0127119	0	0	0	0	0	0	0	0	0	0	0	0	0	0	0	0	0	0	0	0	0	0	0.00423729	0	0	0	0	0	0	0	0.0127119
9	0	0	0	0.0192308	0	0.0192308	0	0	0	0.0384615	0	0	0	0.0192308	0.0192308	0	0	0.0384615	0	0	0	0	0	0	0	0	0	0	0.0192308	0	0	0	0	0	0	0	0	0	0	0	0	0	0	0	0	0	0	0	0
10	0.0078125	0	0	0	0	0	0	0.0078125	0.0234375	0	0	0.015625	0	0	0.0078125	0	0	0.0078125	0	0	0	0	0	0	0	0	0	0	0	0	0	0	0	0	0	0	0	0	0	0	0	0	0	0.015625	0	0	0.0078125	0	0
11	0.00473186	0	0.00315457	0.00630915	0.00473186	0.00315457	0	0.00788644	0.00788644	0	0	0.00315457	0.00157729	0.00630915	0.00946372	0.00630915	0.00157729	0	0	0.00157729	0.00315457	0	0	0.00157729	0.00157729	0.00157729	0	0	0.00157729	0.00157729	0	0	0	0.00157729	0	0	0	0	0	0	0.00315457	0	0.00157729	0.00473186	0.00157729	0.00630915	0.00157729	0.00315457	0.00473186
12	0.00212766	0	0.00638298	0.00212766	0.00851064	0	0	0.00212766	0.00212766	0.00851064	0	0.00212766	0.00212766	0.00425532	0.00425532	0.00638298	0.00212766	0.00212766	0	0.00212766	0	0	0.00212766	0.00212766	0	0	0	0	0	0	0	0	0	0	0.00425532	0.00212766	0.00212766	0	0	0.00212766	0.00425532	0.00212766	0.00212766	0	0.00638298	0.00425532	0.00212766	0.00851064	0.00638298
13	0	0	0.00224215	0.00896861	0.00224215	0.0044843	0.00672646	0.00224215	0.00896861	0.0134529	0.0044843	0	0.00672646	0.00224215	0.0044843	0.00896861	0.00224215	0.0112108	0	0	0.00224215	0	0.00224215	0	0	0	0	0	0	0	0	0	0	0.00224215	0	0	0	0.00224215	0	0.00224215	0.00672646	0	0	0.00224215	0	0.00224215	0.00224215	0.00896861	0.00224215
14	0.00647948	0	0.00107991	0.00539957	0	0.00863931	0.00215983	0.00431965	0.00323974	0.00215983	0	0.00431965	0	0.00323974	0.00431965	0.00971922	0.00539957	0.00215983	0	0.00215983	0	0	0	0.00215983	0	0	0	0	0.00107991	0.00431965	0	0	0	0	0	0	0.00107991	0	0	0.00107991	0.00323974	0	0.00215983	0.00431965	0.00323974	0.00107991	0.00107991	0.00215983	0.00323974
15	0.00354925	0.00266193	0	0.00354925	0.00621118	0.00354925	0.00177462	0.00443656	0.00621118	0.00887311	0.000887311	0.000887311	0.00177462	0.00266193	0.00443656	0.00621118	0.00443656	0.00443656	0.00177462	0.000887311	0.000887311	0.000887311	0	0	0	0.00177462	0	0	0.000887311	0.00266193	0	0	0.000887311	0.00177462	0.000887311	0.00177462	0.000887311	0.00177462	0	0.00177462	0.00532387	0.000887311	0.00532387	0.00621118	0.00266193	0.00354925	0	0.00266193	0.00266193
16	0.00689655	0.00229885	0.00229885	0.0045977	0.0045977	0.00229885	0	0.00229885	0.00229885	0.00689655	0.00229885	0.00229885	0.00229885	0.0045977	0.00689655	0.00229885	0.0045977	0.00229885	0.00229885	0	0.00229885	0	0	0.00229885	0.00229885	0	0	0	0	0.00229885	0	0.00229885	0.00229885	0	0	0.0045977	0	0	0	0	0	0	0.00229885	0.0045977	0	0.00229885	0	0.0091954	0.00689655
17	0.00869565	0	0	0.0057971	0.00289855	0.00869565	0.00289855	0.0057971	0.0115942	0.00289855	0	0	0.00869565	0	0.00869565	0	0.00289855	0.00289855	0	0.00289855	0	0	0	0.0057971	0	0.00289855	0.00289855	0	0.00289855	0.00289855	0	0	0.00289855	0	0.00289855	0.00289855	0.00289855	0	0	0	0.00289855	0.0057971	0.0057971	0	0	0.00289855	0.00289855	0.0057971	0
18	0.00568301	0.00294675	0.0082088	0.00315723	0.00105241	0.00694591	0.00189434	0.00252578	0.00420964	0.00273627	0.00126289	0.00210482	0.00252578	0.00147337	0.00315723	0.00505157	0.00210482	0.00273627	0.000420964	0.00147337	0.00420964	0.00378868	0.0132604	0.00294675	0.000841928	0.0082088	0.0023153	0.00126289	0.00168386	0.0023153	0.000210482	0.00736687	0.00673542	0.00336771	0.00210482	0.00505157	0.00252578	0.00126289	0	0.000420964	0.00610398	0.00442012	0.00926121	0.00505157	0.00294675	0.00736687	0.00252578	0.00505157	0.00715639
19	0.00463392	0.00278035	0.00463392	0.00278035	0.00185357	0.000926784	0.000926784	0.00463392	0.00834106	0.0055607	0.00185357	0.00278035	0.00278035	0.00278035	0.0055607	0.00648749	0.00463392	0.00741427	0	0.000926784	0.00185357	0	0	0.00185357	0	0.00278035	0.000926784	0.00463392	0.00278035	0.000926784	0.000926784	0.00185357	0.00185357	0.00185357	0	0.000926784	0.000926784	0.00185357	0.000926784	0	0.0055607	0.00185357	0.00278035	0.00370714	0.00278035	0.00185357	0.00185357	0.00370714	0.00648749
20	0.00187266	0.00187266	0	0.00561798	0.00187266	0	0	0.00187266	0	0.00749064	0	0.00374532	0.00374532	0	0.00374532	0.00374532	0	0.00187266	0	0.00187266	0	0	0	0	0.00187266	0	0	0	0	0.00561798	0.00187266	0.00187266	0	0	0	0	0	0.00374532	0	0	0	0	0.00187266	0.00561798	0.00561798	0.00374532	0.00374532	0.00374532	0.00187266
21	0.00803213	0.0060241	0.00401606	0.00401606	0.00200803	0.0060241	0.00200803	0.00401606	0.0100402	0.00803213	0	0.00200803	0	0	0.00200803	0.00803213	0.00401606	0.00401606	0	0	0.00200803	0.00200803	0	0	0.00401606	0.00401606	0	0	0.00200803	0.00200803	0	0.00200803	0.00200803	0	0	0.00200803	0	0.00200803	0	0	0.00401606	0.00200803	0	0.00200803	0.00401606	0.00401606	0.00401606	0.00401606	0
22	0.0149254	0	0	0	0	0.00746269	0	0.0149254	0	0.00746269	0	0.00746269	0.00746269	0.00746269	0	0	0.00746269	0.0149254	0	0	0	0	0	0	0	0	0	0	0	0	0	0	0	0	0	0	0	0	0	0	0	0	0	0	0	0.00746269	0	0	0
23	0.00644122	0.00322061	0.00644122	0.00161031	0.00322061	0.00322061	0.00161031	0.00322061	0.00161031	0.00805153	0.00483092	0.00322061	0	0.00161031	0	0.00322061	0.00161031	0.00322061	0	0.00483092	0.00161031	0	0	0	0.00161031	0.00483092	0	0.00161031	0	0.00161031	0.00161031	0	0.00161031	0.00161031	0.00161031	0	0.00161031	0.00161031	0.00322061	0	0.00322061	0	0	0.00483092	0	0.00161031	0.00483092	0.00805153	0.00322061
24	0.00615385	0	0.00153846	0.00461538	0.00461538	0.00615385	0.00307692	0.00769231	0.00923077	0.00615385	0	0.00153846	0.00461538	0.00307692	0.00307692	0.00307692	0.00153846	0.00923077	0	0.00461538	0.00153846	0	0	0	0	0.00153846	0	0.00153846	0	0	0	0.00153846	0	0.00461538	0	0	0	0	0	0	0.00461538	0	0.00307692	0.00615385	0	0.00307692	0	0.00307692	0.00615385
25	0	0.00628931	0.0125786	0.00628931	0	0	0	0	0.0125786	0.00628931	0	0.00628931	0.00628931	0.00628931	0	0	0	0	0	0	0	0	0	0	0.00628931	0	0	0	0	0	0	0.00628931	0	0	0	0.0125786	0	0	0	0	0.00628931	0	0	0	0.0125786	0	0	0	0.0188679
26	0.0189573	0	0	0.00947867	0	0	0.00473934	0.00947867	0.0189573	0.00473934	0	0.00473934	0.00947867	0	0	0	0	0	0	0	0	0	0	0	0	0.00473934	0.00473934	0	0	0	0	0	0.00473934	0	0	0.00473934	0	0	0	0	0	0.00947867	0	0.00473934	0	0	0	0.00473934	0
27	0.0110803	0.00277008	0.00277008	0	0.00277008	0.00831025	0	0.00277008	0.00831025	0.00554017	0	0.00277008	0	0.00831025	0.00277008	0	0.0138504	0.00554017	0	0.00554017	0.00277008	0	0.00277008	0	0	0	0	0	0.00277008	0	0	0.00277008	0.00554017	0	0	0	0.00277008	0	0	0	0.00554017	0	0.00554017	0.00277008	0.00277008	0	0	0.00277008	0
28	0.00384615	0.00192308	0.00384615	0.00576923	0.00384615	0.00769231	0.00192308	0	0.00192308	0.00384615	0.00192308	0.00384615	0.00384615	0	0.00384615	0.00769231	0.00769231	0.00384615	0	0.00384615	0.00192308	0.00192308	0.00192308	0.00192308	0.00192308	0.00192308	0	0	0	0.00192308	0	0	0.00192308	0	0	0	0	0	0	0	0.00576923	0	0.00384615	0.00384615	0.00769231	0.00192308	0.00192308	0.00769231	0.00192308
29	0.00449102	0.00299401	0.00149701	0.00224551	0.00224551	0.000748503	0	0.00598802	0.00299401	0.00598802	0.00224551	0.00299401	0.00449102	0.00673653	0.00149701	0.00523952	0.00523952	0.00598802	0.00149701	0.00299401	0.00149701	0.00299401	0.000748503	0	0.000748503	0.00149701	0.00149701	0.00299401	0.00149701	0.00449102	0.000748503	0.00374251	0.000748503	0.00224551	0	0.00374251	0.00299401	0.00449102	0	0.000748503	0.00224551	0.000748503	0	0.000748503	0.00149701	0.00149701	0	0.00299401	0.00149701
30	0.0047619	0.0047619	0.0047619	0	0	0	0	0.0047619	0.00952381	0.00952381	0	0.0047619	0.0047619	0	0.0047619	0.0047619	0.00952381	0.0047619	0	0.0047619	0.0142857	0	0	0.0047619	0	0	0	0	0	0.00952381	0	0	0	0	0	0	0	0.0047619	0	0.0047619	0	0	0.0047619	0	0	0	0	0.0047619	0
31	0.00811486	0.00187266	0.00187266	0.00811486	0.00062422	0.00124844	0.00187266	0.00187266	0.00561798	0.00249688	0.00124844	0.00249688	0.00561798	0.00249688	0.0062422	0.00374532	0.00374532	0.00436954	0.00062422	0.00062422	0.00062422	0.00124844	0.00062422	0.00062422	0	0.00062422	0	0	0.00124844	0.00062422	0	0.00124844	0.00062422	0.00062422	0.00124844	0.00124844	0.00062422	0.00124844	0	0	0.00249688	0.00124844	0.00686642	0.00749064	0.00062422	0.00124844	0.00187266	0.00374532	0.00561798
32	0.00675676	0.00337838	0.00337838	0.00337838	0	0.0101351	0.00337838	0.00675676	0.0135135	0.00675676	0.00675676	0	0.00337838	0.00337838	0.00337838	0.00675676	0	0.0101351	0	0.00675676	0	0	0.00337838	0	0	0	0	0	0.00337838	0	0.00337838	0.00337838	0	0	0	0	0	0	0	0	0.0101351	0	0.00675676	0.00337838	0.00337838	0	0	0.0101351	0.00337838
33	0.00330033	0.00330033	0.00660066	0	0.00330033	0.00660066	0.00330033	0.00660066	0.0165017	0.00330033	0	0	0	0	0.00330033	0.00660066	0.00330033	0	0	0.00330033	0	0	0	0.00330033	0	0	0	0	0	0.00330033	0	0	0	0	0.00330033	0	0.00330033	0	0	0	0	0	0	0.00330033	0	0.00330033	0	0.00330033	0.00990099
34	0.0141844	0	0.0070922	0.0035461	0.0035461	0.0106383	0	0.0106383	0	0.0106383	0.0035461	0.0035461	0.0141844	0.0035461	0.0106383	0.0070922	0.0035461	0.0141844	0	0.0035461	0	0	0	0	0	0	0	0	0	0	0	0	0.0035461	0	0	0	0	0.0035461	0	0	0.0035461	0	0	0	0.0035461	0.0035461	0	0	0
35	0.0070922	0	0.0106383	0.0070922	0	0.0035461	0	0.0035461	0.0070922	0.0070922	0.0035461	0	0.0106383	0	0.0035461	0	0.0070922	0	0	0	0.0035461	0	0	0.0035461	0	0	0	0.0035461	0	0	0	0.0035461	0	0	0	0	0	0.0035461	0	0	0.0070922	0	0	0.0035461	0	0.0035461	0	0	0.0070922
36	0.018622	0.000931099	0.0018622	0.0027933	0.0027933	0.0027933	0.000931099	0.0027933	0.0018622	0.00465549	0.00372439	0.0027933	0.00837989	0.0139665	0.0018622	0.00465549	0.0018622	0.0027933	0.000931099	0	0	0	0.000931099	0.0027933	0	0	0	0	0.000931099	0	0	0.0018622	0	0	0.000931099	0	0.000931099	0	0	0	0.00372439	0.000931099	0	0.00744879	0.000931099	0.000931099	0	0.0018622	0.0018622
37	0	0.0100503	0	0.00502513	0.00502513	0	0	0.00502513	0.00502513	0.00502513	0.00502513	0	0.0100503	0.00502513	0	0	0	0.0201005	0	0	0.00502513	0	0	0	0	0	0	0.00502513	0	0	0.0100503	0	0	0.00502513	0	0	0	0	0	0	0.00502513	0	0	0.0100503	0	0.00502513	0	0	0
38	0.0121951	0	0.0162602	0.0121951	0	0	0	0	0.00813008	0.00813008	0.00406504	0.00813008	0	0.0162602	0.00813008	0.00406504	0	0.0121951	0	0	0	0	0.00406504	0	0	0	0	0	0	0.00406504	0	0	0	0	0	0	0	0	0	0	0.0162602	0.00406504	0	0.00406504	0.00406504	0.00406504	0	0.00406504	0
39	0	0	0.00309598	0	0	0.00309598	0	0.00309598	0	0.00619195	0	0	0	0	0	0.00309598	0.00309598	0	0	0	0	0	0.00309598	0.00309598	0	0.00309598	0	0	0	0	0	0	0	0.00619195	0.00309598	0	0	0	0	0.00619195	0	0	0.00619195	0	0.00619195	0	0	0.00309598	0.00928793
40	0	0	0.0016835	0.0016835	0.0016835	0.003367	0	0.00505051	0.0016835	0.003367	0.00505051	0.003367	0	0	0.00673401	0	0	0.0016835	0	0.0016835	0.003367	0.003367	0.003367	0	0	0	0	0.0016835	0.003367	0.003367	0.0016835	0	0	0	0	0.003367	0.003367	0.0016835	0	0	0.0016835	0.0016835	0.00673401	0.003367	0.0016835	0.003367	0	0.0016835	0.00505051
41	0.00687285	0	0.00171821	0.00171821	0	0.00343643	0.00171821	0.00515464	0.00687285	0.00515464	0.00171821	0.00687285	0.00171821	0	0.00515464	0.00343643	0.00687285	0.00859107	0	0.00171821	0.00171821	0	0	0.00343643	0	0	0	0	0	0	0	0	0	0.00171821	0.00171821	0	0	0.00171821	0	0.00171821	0.00687285	0	0.00687285	0	0.00171821	0.00171821	0	0.00343643	0.00687285
42	0.00530223	0	0.00318134	0.00530223	0.00318134	0.00318134	0.00318134	0.00212089	0.00424178	0.00530223	0.00106045	0.00106045	0.00424178	0	0.00318134	0.00212089	0.00212089	0.00212089	0	0.00106045	0.00106045	0	0.00106045	0	0	0.00106045	0	0.00106045	0.00212089	0.00106045	0.00106045	0.00106045	0	0.00106045	0.00106045	0	0.00424178	0.00212089	0.00106045	0.00106045	0.00318134	0.00106045	0.00212089	0.00742312	0.00318134	0	0.00106045	0.00636267	0.00318134
43	0.00136612	0	0.00136612	0.00273224	0.00409836	0.00136612	0	0.00546448	0.00136612	0.00546448	0	0.00546448	0.00273224	0.00136612	0.00409836	0.00273224	0.0068306	0.00409836	0.00136612	0.00136612	0	0	0.00273224	0	0	0	0	0	0	0.00136612	0	0.00136612	0	0	0.00136612	0.00136612	0	0	0	0	0.00273224	0	0.00409836	0.00136612	0.00273224	0.00546448	0.00136612	0.0068306	0.00136612
44	0.0117188	0	0	0.00976562	0.0078125	0.0078125	0.00585938	0	0.0117188	0.00976562	0	0.00585938	0.00195312	0.00195312	0.00390625	0.0078125	0.00585938	0.0078125	0	0.00390625	0.00195312	0	0.00195312	0	0	0.00195312	0	0	0	0	0	0	0	0.00195312	0	0.00195312	0	0	0	0	0.00390625	0	0.00585938	0.00195312	0.0078125	0.00585938	0	0	0.00390625
45	0	0.00268097	0.0107239	0.00268097	0	0.00268097	0.00536193	0.00268097	0.0080429	0.00268097	0	0.00268097	0	0.00268097	0.00268097	0	0	0.0107239	0	0	0	0	0	0	0	0	0	0	0.00268097	0	0	0	0	0	0	0	0	0	0	0	0.00268097	0	0.00536193	0	0.00536193	0.00536193	0.00268097	0.00268097	0.00536193
46	0.0086478	0.00314465	0.00393082	0.00393082	0.000786164	0.00628931	0.00157233	0.00786164	0.00707547	0.00393082	0.00157233	0.00393082	0.000786164	0.00393082	0.00471698	0.00786164	0.00314465	0.0086478	0	0.000786164	0.000786164	0	0.00157233	0.000786164	0.00235849	0.00235849	0	0	0.000786164	0.00157233	0	0.000786164	0.00157233	0	0	0.000786164	0.000786164	0.000786164	0	0.000786164	0.00314465	0	0.00786164	0.00471698	0.000786164	0.00157233	0.000786164	0.00628931	0.00393082
47	0.00381679	0.000954198	0.00429389	0.00429389	0.0014313	0.0028626	0.000477099	0.00524809	0.00333969	0.00906489	0.000954198	0.0028626	0.0028626	0.0014313	0.00381679	0.0023855	0.00620229	0.00333969	0.000477099	0.0028626	0.000477099	0	0.000477099	0	0.000477099	0.0014313	0	0.000477099	0.0014313	0.0019084	0.000477099	0.000954198	0	0.0019084	0.000477099	0	0	0.000477099	0.000954198	0	0.00667939	0.0019084	0.0023855	0.00381679	0.0023855	0.0019084	0.0023855	0.00620229	0.0023855
48	0.0129199	0	0.00387597	0.00645995	0.00129199	0.00904393	0.00129199	0.00258398	0.00129199	0.00904393	0.00258398	0.00258398	0.0103359	0.00645995	0.00387597	0.00258398	0.00387597	0.00258398	0	0.00129199	0	0	0	0	0	0	0	0.00258398	0	0.00129199	0.00129199	0	0	0	0.00129199	0.00129199	0	0.00129199	0	0	0.00645995	0.00129199	0.00387597	0.00387597	0.00516796	0.00645995	0	0.00387597	0.00775194
49	0.00340716	0.00170358	0.00511073	0.00511073	0.00170358	0.00340716	0	0.00511073	0.00681431	0.0102215	0	0	0.00511073	0	0.00170358	0.00340716	0.00340716	0.00340716	0	0	0.00170358	0	0.00170358	0	0	0	0	0.00170358	0	0	0	0.00340716	0	0	0	0.00340716	0.00170358	0.00170358	0	0	0.00340716	0	0.00511073	0.00511073	0.00170358	0.00170358	0.00170358	0.00170358	0.00851789
50	0.00735294	0	0	0.00735294	0	0	0	0	0.0147059	0.00735294	0	0	0	0	0.0147059	0	0.0220588	0.00735294	0	0	0	0	0	0	0	0	0.00735294	0	0	0	0	0	0	0	0	0	0	0	0	0	0	0	0.00735294	0.0147059	0.00735294	0	0	0	0.0147059
51	0.0105485	0	0.00421941	0.0105485	0.0021097	0.00843882	0.00421941	0.00421941	0.0021097	0.00632911	0	0.00421941	0.00421941	0.0021097	0.0021097	0.0105485	0.00421941	0.0021097	0	0.0021097	0.0021097	0	0	0	0	0	0	0	0.0021097	0	0	0	0	0.0021097	0.0021097	0	0.0021097	0.0021097	0	0	0.00632911	0.0021097	0.00421941	0.00843882	0.0021097	0.0021097	0	0.00632911	0
52	0	0	0	0.00958466	0.00319489	0	0	0.00319489	0.00319489	0	0	0	0.00638978	0.00638978	0	0.00958466	0.00638978	0.00319489	0	0	0	0	0	0	0	0	0	0	0.00319489	0.00319489	0	0	0.00319489	0	0.00319489	0	0	0	0.00638978	0.00319489	0.00319489	0	0	0	0	0	0	0	0.00319489
53	0.00977199	0	0.00651466	0.00651466	0.00325733	0.00977199	0	0.00977199	0.00977199	0.00651466	0	0.00651466	0	0	0.00651466	0.00651466	0.00325733	0.00651466	0	0.00325733	0	0	0	0	0	0	0	0	0	0	0	0.00325733	0.00325733	0.00325733	0	0	0	0	0	0	0.00651466	0	0.00325733	0.00325733	0.00325733	0.00651466	0	0.00325733	0.00977199
54	0.00223214	0.00446429	0.00446429	0.00223214	0.00669643	0.00892857	0	0	0	0.015625	0.00223214	0.00892857	0	0.00446429	0.00223214	0.00223214	0.00446429	0	0	0.00223214	0	0.00223214	0.00223214	0	0	0	0	0.00223214	0	0	0	0.00223214	0.00223214	0.00223214	0.00446429	0	0	0	0	0	0	0.00223214	0.00223214	0.00446429	0.00223214	0	0.00223214	0.00669643	0.00223214
55	0.00362319	0	0.0181159	0.00362319	0	0	0.00724638	0	0.00724638	0.0144928	0.00362319	0.00724638	0	0.00362319	0.00362319	0	0	0.00362319	0.00362319	0	0	0	0	0	0	0.00724638	0	0	0.00362319	0	0	0	0	0.00362319	0	0	0	0.00724638	0	0	0.00724638	0.00362319	0.00362319	0.00362319	0.00362319	0.00724638	0	0.00362319	0
56	0.00253165	0.00253165	0.00253165	0.0101266	0.00253165	0.00759494	0	0	0.00506329	0	0	0.00253165	0	0	0.0101266	0	0.0101266	0.00253165	0.00253165	0	0	0	0.00253165	0	0.00253165	0.00253165	0	0	0	0	0	0	0	0	0	0	0	0	0	0	0	0	0.00506329	0.00253165	0.00253165	0.00253165	0	0	0.00506329
57	0.00248756	0	0.00497512	0.00497512	0	0.00746269	0	0.00995025	0.00746269	0.00248756	0	0.00248756	0	0.00248756	0.00497512	0	0	0.00248756	0	0	0	0	0.00248756	0	0	0	0	0.00248756	0.00248756	0.00248756	0.00248756	0	0	0	0	0	0	0	0	0	0.00248756	0	0.00248756	0.0149254	0	0.00995025	0.00248756	0.00248756	0.00995025
58	0.00262467	0	0.00262467	0.00262467	0.00524934	0.00262467	0.00262467	0.00524934	0	0.0131234	0	0.00262467	0	0.00524934	0.00787402	0	0.00524934	0.00524934	0	0.00262467	0.00262467	0	0	0	0	0	0	0.00524934	0	0	0	0	0	0.00262467	0.00262467	0	0	0.00262467	0	0.00262467	0.00787402	0	0.00787402	0.00262467	0.00262467	0	0.00262467	0	0.00262467
59	0.00955414	0	0	0.00636943	0	0.00318471	0	0	0	0.00318471	0	0.00955414	0.00318471	0	0.00636943	0	0.00955414	0.00318471	0	0.00318471	0.00318471	0	0	0	0	0.00318471	0	0	0	0	0	0	0	0.00318471	0	0	0	0.00318471	0	0	0	0	0	0.00955414	0.00318471	0	0.00955414	0.00318471	0
60	0.0174242	0.00227273	0.00681818	0.00454545	0.00151515	0.00833333	0.00151515	0.00454545	0.00454545	0.00833333	0.0030303	0.00151515	0.00757576	0.0030303	0.00454545	0.00530303	0.00378788	0.00681818	0.00227273	0.0030303	0.00151515	0	0.00151515	0.00227273	0	0.000757576	0	0	0	0	0	0	0.000757576	0.000757576	0	0.00151515	0.00227273	0.00151515	0	0	0.00227273	0	0.00757576	0.00454545	0.00227273	0.000757576	0	0.00378788	0.00151515
61	0	0	0.00990099	0.00990099	0	0.00990099	0	0.00990099	0	0	0.00990099	0	0	0	0	0	0	0	0	0.00990099	0	0	0	0.00990099	0	0	0	0.00990099	0	0	0	0	0	0	0.00990099	0	0	0	0	0	0	0.00990099	0	0	0.00990099	0	0.00990099	0.019802	0
62	0.016129	0	0.00403226	0.00403226	0.00403226	0.00403226	0.00403226	0	0.00403226	0.00806452	0.00806452	0.00403226	0.0120968	0	0.0120968	0.00403226	0	0.00403226	0	0	0	0	0	0	0	0	0	0	0	0	0	0	0	0	0	0	0	0	0.00403226	0	0.00403226	0	0	0.00403226	0.00403226	0.00403226	0	0	0.00403226
63	0	0	0	0.00655738	0	0.00327869	0.00327869	0.00327869	0.00327869	0.00655738	0	0	0	0.00327869	0.00655738	0.0163934	0	0.00983607	0	0.00327869	0	0	0	0	0	0.00327869	0	0	0.00327869	0	0	0	0.00327869	0	0	0.00327869	0.00327869	0	0	0	0.00327869	0	0.00655738	0.00327869	0.00327869	0.00327869	0	0.0131148	0
64	0	0	0.00220751	0.00883002	0.00441501	0	0	0.00220751	0.00883002	0.00662252	0	0	0.00662252	0.00441501	0	0.00220751	0.00441501	0.00220751	0	0.00220751	0	0	0	0.00220751	0.00220751	0.00220751	0	0	0.00220751	0.00220751	0	0	0	0.00220751	0	0	0	0.00220751	0	0	0.00220751	0	0.00662252	0.0154525	0.00441501	0	0.00220751	0.00662252	0.00883002
65	0.0153061	0	0	0.00510204	0	0.00510204	0	0	0.0102041	0.0102041	0.00510204	0	0	0.0102041	0.0102041	0.00510204	0	0	0	0	0	0	0	0	0	0	0	0	0.00510204	0	0	0	0	0	0	0	0	0	0	0	0.00510204	0	0	0	0	0	0.00510204	0	0.00510204
66	0.011976	0.00299401	0.00598802	0	0	0.0149701	0	0.00598802	0.0149701	0.011976	0	0.00598802	0.011976	0.00598802	0	0.00299401	0.0179641	0.011976	0	0.00598802	0	0	0.00299401	0	0	0	0.00299401	0	0	0.00299401	0	0.00299401	0	0	0	0	0	0	0	0	0.0179641	0	0	0	0.00299401	0	0.00299401	0.00299401	0.00299401
67	0	0.00666667	0.00666667	0.00666667	0.00666667	0.00666667	0	0	0.00666667	0	0	0.00666667	0	0	0.0133333	0	0	0	0	0	0	0.00666667	0	0	0	0.00666667	0	0	0	0.00666667	0	0	0	0	0.00666667	0	0	0	0	0	0	0	0	0	0	0	0	0	0.00666667
68	0.021322	0	0.00639659	0.010661	0.010661	0.00852878	0	0.0021322	0.00426439	0.00426439	0.0021322	0.00426439	0.0021322	0.00852878	0.00852878	0.0149254	0.00639659	0.00852878	0	0	0	0	0	0	0	0	0	0	0	0	0	0	0	0	0	0	0	0	0	0	0.0021322	0	0.0021322	0.00426439	0	0.00852878	0.00426439	0	0
69	0	0	0	0	0.00714286	0.0142857	0	0	0	0.00714286	0	0	0.00714286	0	0.00714286	0.00714286	0.00714286	0.00714286	0	0	0	0	0	0	0	0	0	0	0	0	0	0	0	0	0.00714286	0	0	0	0	0	0	0	0.00714286	0.00714286	0	0.00714286	0	0.00714286	0
70	0.0020202	0	0.010101	0.00606061	0	0.0040404	0	0.0020202	0.00808081	0.0040404	0	0.0040404	0.0040404	0.0040404	0.0020202	0.00808081	0.0040404	0.0121212	0.0020202	0	0.0020202	0	0.0020202	0	0	0.0020202	0	0	0	0.0020202	0	0	0	0.0020202	0	0	0	0	0	0	0.0040404	0	0.0020202	0.0020202	0.0020202	0.0040404	0	0.0121212	0.0040404
71	0.00338983	0.00338983	0.0169492	0.0101695	0.00338983	0.00338983	0	0.0169492	0.00677966	0.00338983	0.00338983	0	0	0.00677966	0.0101695	0.00338983	0.00338983	0	0	0.00338983	0	0	0	0	0	0.00677966	0	0.00338983	0.00338983	0	0	0	0	0	0	0.00338983	0.00338983	0	0	0	0.0135593	0	0	0	0	0.0101695	0	0.0101695	0.00338983
72	0.00193424	0	0.00580271	0.00580271	0.00580271	0.00386847	0.00193424	0.00193424	0.00967118	0.00580271	0	0.00193424	0.00193424	0.00386847	0.00386847	0.00386847	0.00193424	0.00193424	0	0	0	0	0	0.00193424	0	0	0	0.00386847	0	0.00193424	0	0	0.00193424	0	0.00580271	0	0	0.00193424	0	0	0.00386847	0	0.00386847	0.00193424	0.00386847	0.00193424	0.00193424	0.00580271	0.00386847
73	0.010582	0	0.00176367	0.00529101	0.00176367	0.0229277	0	0.00176367	0.00176367	0.0123457	0.00176367	0.00352734	0	0.00352734	0.00529101	0.00705467	0.00352734	0.00529101	0	0	0	0	0	0.00352734	0	0	0	0.00176367	0	0.00176367	0	0	0	0	0	0	0	0	0	0	0.00352734	0	0.00176367	0.00529101	0.00529101	0.00352734	0.00352734	0.00352734	0.00881834
74	0.0112867	0	0.00451467	0.00225734	0.00677201	0.00677201	0	0.013544	0.00677201	0.00451467	0.00225734	0.00225734	0.00225734	0	0.00225734	0	0	0.00451467	0.00451467	0.00225734	0.00225734	0.00225734	0	0	0.00225734	0	0	0.00902935	0	0.00225734	0	0	0	0	0	0	0.00225734	0.00225734	0	0.00225734	0	0.00225734	0	0.00451467	0.00225734	0.00225734	0	0.00225734	0.00225734
75	0.00610501	0	0.002442	0.003663	0	0.003663	0.001221	0.003663	0.00610501	0.010989	0.003663	0.001221	0	0.004884	0.002442	0.004884	0.00854701	0.002442	0	0.003663	0	0	0.002442	0.003663	0	0.001221	0.001221	0.002442	0	0.001221	0.001221	0	0.001221	0.002442	0.001221	0	0	0	0	0	0.004884	0.001221	0.003663	0.003663	0.001221	0.001221	0.003663	0.004884	0.003663
76	0.00212993	0	0.00425985	0.00532481	0.00106496	0.00319489	0.00106496	0.00319489	0.00212993	0.00212993	0	0.00319489	0.00106496	0.00425985	0	0.00532481	0.00212993	0.00212993	0.00106496	0.00212993	0.00212993	0	0.00106496	0	0	0.00212993	0	0.00212993	0.00212993	0	0	0.00212993	0.00212993	0.00106496	0.00106496	0.00106496	0.00106496	0.00106496	0.00106496	0	0.00425985	0	0.00319489	0.0085197	0.00319489	0.00319489	0.00106496	0.00425985	0.00425985
77	0.0183976	0.00118694	0.00178042	0.00534125	0.00237389	0.00712166	0.00178042	0.00118694	0.00237389	0.0041543	0.00237389	0.00237389	0.0136499	0.00890208	0.00652819	0.0118694	0.00712166	0.00474777	0.000593472	0.00356083	0.000593472	0	0	0.00178042	0	0.000593472	0.00118694	0.000593472	0	0	0.00118694	0	0	0	0	0	0.000593472	0.000593472	0	0	0.00296736	0	0	0.00237389	0.00118694	0.00118694	0.00118694	0.000593472	0.00356083
78	0.0124555	0	0.00355872	0.00177936	0.00533808	0.00711744	0.00177936	0	0.00355872	0.00177936	0.00177936	0	0.0106762	0.00355872	0.00355872	0.0142349	0.0088968	0.00177936	0	0.00533808	0	0	0	0	0	0	0	0	0.00177936	0.00177936	0	0.00355872	0	0	0.00177936	0.00533808	0	0	0	0	0.00533808	0.00177936	0.00177936	0.00177936	0.00355872	0.00533808	0	0.00355872	0.00177936
79	0.00591716	0.0118343	0	0	0	0	0	0	0.00591716	0.00591716	0	0.00591716	0.00591716	0	0	0	0	0	0	0	0	0	0	0	0	0.00591716	0	0.00591716	0	0	0	0	0	0.00591716	0	0	0	0.00591716	0	0	0	0	0	0	0	0.00591716	0	0	0.00591716
80	0	0.00208333	0.00208333	0.00625	0.00625	0	0	0.00416667	0.00208333	0.00208333	0	0.00416667	0	0.00208333	0.00208333	0.00208333	0.00416667	0	0	0.00625	0	0	0	0	0	0.00208333	0	0	0	0	0	0	0	0	0	0	0.00208333	0	0.00208333	0.00208333	0.00208333	0	0.00208333	0.00416667	0.00208333	0.00625	0.00416667	0.00208333	0.00833333
81	0.00285714	0.00285714	0.00285714	0	0	0.00571429	0.00285714	0.00571429	0.00285714	0.0114286	0	0.00285714	0.00285714	0.00857143	0.00857143	0	0.00285714	0	0	0	0.00571429	0	0.00285714	0	0.00285714	0	0	0	0	0	0	0.00285714	0	0	0	0	0	0	0.00285714	0	0	0	0	0.00285714	0.0114286	0	0	0.00857143	0.00571429
82	0.0196078	0	0	0.00392157	0	0.0156863	0	0.00392157	0.00392157	0.00784314	0	0.00784314	0.00784314	0.00392157	0.0117647	0.00392157	0.00392157	0.0156863	0	0.00784314	0	0	0	0.00392157	0	0	0	0	0	0	0	0	0	0	0.00392157	0	0	0	0	0	0.00784314	0.00392157	0.00392157	0	0.00392157	0	0.00392157	0	0
83	0.0121766	0.00152207	0.00304414	0.00152207	0.00456621	0.00456621	0.00608828	0	0.00608828	0.00913242	0.00304414	0.00152207	0.00152207	0.00456621	0.00761035	0.00608828	0.00608828	0.00456621	0	0.00456621	0.00152207	0	0.00152207	0	0	0.00152207	0.00152207	0	0.00152207	0.00152207	0	0	0	0	0.00152207	0	0	0.00152207	0	0.00152207	0.00456621	0.00152207	0.00304414	0.00304414	0.00304414	0.00304414	0.00304414	0	0.00152207
84	0.00452489	0.00301659	0.00603318	0.00301659	0	0.00301659	0	0.00603318	0.00603318	0.0015083	0.00452489	0.0015083	0.0015083	0	0.00904977	0.00603318	0.00301659	0.00603318	0	0	0	0	0	0	0.00301659	0	0	0	0	0.0015083	0	0	0	0	0.0015083	0	0.0015083	0.00452489	0	0	0.00904977	0.0015083	0.00452489	0.00301659	0.0015083	0.00452489	0.0015083	0.0015083	0.0015083
85	0	0	0	0.00446429	0.00446429	0	0.00892857	0	0.00446429	0.00446429	0	0	0	0	0	0.00446429	0	0.00446429	0	0	0	0	0	0.00446429	0	0	0	0	0	0.00446429	0	0	0	0	0.00446429	0	0	0	0	0	0.00446429	0	0	0.0133929	0	0.00446429	0.00446429	0	0
86	0.00534759	0	0.00534759	0.0026738	0.00802139	0.0026738	0	0.0026738	0	0.013369	0	0	0.00534759	0.0026738	0.013369	0.0106952	0.0026738	0.0026738	0	0.0026738	0.0026738	0	0.0026738	0.0026738	0	0	0	0.0026738	0	0	0	0	0	0	0	0	0	0.0026738	0	0	0.00802139	0	0.0026738	0.00802139	0	0.00534759	0	0	0.0026738
87	0.00322061	0	0.00322061	0.00322061	0	0.00161031	0	0.00161031	0	0.00644122	0	0	0.00322061	0.00483092	0.00322061	0.00322061	0.00161031	0.00322061	0	0.00161031	0	0	0	0	0	0	0	0	0	0.00161031	0	0	0	0.00322061	0.00161031	0.00161031	0.00161031	0	0	0	0.00322061	0.00161031	0.00483092	0.00483092	0.00322061	0	0.00161031	0.00483092	0.00322061
88	0.00302572	0.00302572	0.00151286	0.00453858	0.00302572	0.00605144	0.00302572	0	0	0.00453858	0.00151286	0.00605144	0.00453858	0.00453858	0.00605144	0.00453858	0.00302572	0.00302572	0.00151286	0	0	0	0.00151286	0	0.00453858	0	0	0	0.00151286	0	0.00151286	0	0.00151286	0	0.00151286	0.00302572	0	0.00151286	0.00151286	0	0.00453858	0	0.00151286	0.00151286	0.00302572	0.00453858	0.00302572	0.00453858	0.00302572
89	0.0132231	0.00330579	0.00330579	0.00991736	0.00165289	0.00495868	0.00165289	0.00495868	0.00495868	0.00495868	0	0.00330579	0.00991736	0.00330579	0.00826446	0.00826446	0.00495868	0	0	0.00165289	0	0	0.00165289	0.00330579	0	0	0	0.00165289	0	0	0	0	0.00165289	0	0	0.00165289	0	0.00330579	0	0	0.00165289	0	0.00661157	0	0.00165289	0.00661157	0.00330579	0.00165289	0.00165289
90	0	0	0.00462963	0	0	0.0138889	0.00462963	0.00462963	0	0.00925926	0.00462963	0	0.00462963	0.00462963	0.0138889	0.00925926	0	0.00462963	0.00462963	0	0	0	0	0	0	0	0	0	0	0	0	0	0	0	0.00462963	0.00462963	0	0	0	0	0.00462963	0	0.0138889	0.00462963	0.00462963	0.00462963	0.00462963	0.00925926	0.00462963
91	0.00689655	0.00229885	0.00229885	0.00229885	0.00229885	0.0114943	0	0.0114943	0.0114943	0.0091954	0.0045977	0.0045977	0.0045977	0.00229885	0.00229885	0.0045977	0.00229885	0.0091954	0	0.00689655	0	0	0.00229885	0.00229885	0	0	0.00229885	0.0045977	0	0	0	0	0	0	0	0	0.00229885	0.00229885	0	0	0.00229885	0	0	0.00689655	0	0.0091954	0	0.0091954	0.00689655
92	0.00833333	0	0.0047619	0.00595238	0.00357143	0.00238095	0.00238095	0.00714286	0.0047619	0.00238095	0	0.00119048	0.00119048	0	0.00119048	0.00595238	0.0047619	0.0047619	0.00238095	0.00119048	0	0	0	0	0	0.00119048	0	0.00119048	0.00238095	0.00238095	0	0	0	0	0.00119048	0.00119048	0	0.00238095	0.00119048	0.00119048	0.00714286	0	0.00714286	0	0.00357143	0.00119048	0.00119048	0.00119048	0.00833333
93	0.00131062	0.00131062	0.00524246	0.00262123	0	0.00262123	0	0.00262123	0.00524246	0.00917431	0	0.00524246	0.00262123	0.00262123	0.00524246	0.00131062	0.00131062	0.00262123	0.00131062	0.00262123	0	0	0.00262123	0.00131062	0	0	0	0	0.00131062	0.00131062	0.00262123	0.00393185	0	0	0	0	0.00131062	0.00131062	0	0	0.00524246	0	0	0.00917431	0.00393185	0.00131062	0.00131062	0.00655308	0.00262123
94	0.00719424	0	0.00359712	0.00359712	0.00359712	0.00359712	0	0	0.00719424	0.00719424	0	0.00359712	0	0	0.00359712	0.00719424	0	0	0	0	0	0	0	0	0	0	0	0	0	0.00359712	0	0	0	0	0	0.00359712	0	0	0	0	0.0107914	0	0.0143885	0.0107914	0	0.00359712	0.00359712	0.00719424	0.00359712
95	0.00384615	0	0.00384615	0.00384615	0.00384615	0	0.00384615	0.00384615	0.00961538	0.00769231	0	0	0.00192308	0	0.00384615	0.00576923	0	0.00384615	0	0.00192308	0	0	0	0.00192308	0	0	0	0	0	0	0	0	0	0.00192308	0	0	0.00192308	0.00192308	0	0	0.00192308	0	0	0.00384615	0	0.00192308	0.00192308	0.00192308	0.00384615
96	0.0147493	0.00294985	0.00589971	0.00884956	0	0.00884956	0	0.00589971	0.00884956	0.0117994	0.00294985	0.00294985	0	0.00589971	0.00294985	0.00294985	0.00884956	0.00589971	0	0.00294985	0.00294985	0	0	0	0	0	0	0	0	0	0	0	0	0	0	0	0.00294985	0	0	0	0.00589971	0	0	0.00294985	0.00589971	0.00294985	0	0.00884956	0.00294985
97	0.00996377	0.00181159	0.00452899	0.00724638	0.00452899	0.00543478	0.00452899	0.00271739	0.00905797	0.00452899	0.000905797	0.00181159	0.00271739	0.00452899	0.00271739	0.00181159	0.00724638	0.00543478	0	0.00181159	0	0	0.00181159	0.000905797	0	0.000905797	0.000905797	0	0.000905797	0.000905797	0.000905797	0.000905797	0	0	0.00181159	0	0	0	0	0	0.00452899	0	0.00181159	0.00181159	0.000905797	0.00634058	0.000905797	0.00543478	0.00543478
98	0.00247525	0.00247525	0.0049505	0.00247525	0.00247525	0.00990099	0.00247525	0.00247525	0.00742574	0.00247525	0	0	0.0049505	0.00247525	0.00247525	0.00247525	0.00247525	0.00247525	0	0	0	0	0	0	0	0	0.00247525	0	0	0	0	0	0	0.00247525	0.0049505	0	0	0.00247525	0.00247525	0	0.00247525	0	0.00247525	0	0.0049505	0.00247525	0.00247525	0	0.00742574
99	0.0106383	0	0	0.00531915	0	0.0106383	0.00531915	0.0106383	0.00531915	0.00531915	0.00531915	0.00531915	0	0.00531915	0	0.00531915	0.0159574	0.0159574	0	0	0.00531915	0	0	0	0	0	0	0.00531915	0	0	0	0	0.00531915	0.00531915	0	0	0.00531915	0	0	0	0	0	0	0	0	0	0	0	0.00531915
100	0	0.00478469	0.00956938	0.00478469	0	0	0	0.00956938	0.00478469	0.00956938	0	0.00478469	0	0.00956938	0.00478469	0.00478469	0	0	0	0.00956938	0	0	0	0	0	0	0	0	0	0	0	0	0.00478469	0.00478469	0	0	0	0	0	0	0.00956938	0	0	0.00478469	0	0.00478469	0	0	0.00478469
101	0.00635593	0.00211864	0.00847458	0.00423729	0.00211864	0.00847458	0.00211864	0.00211864	0.00211864	0.00423729	0	0.00423729	0.00635593	0.00423729	0.00423729	0.00423729	0.00211864	0.0105932	0	0.00211864	0	0	0.00211864	0	0.00211864	0.00211864	0	0	0	0	0.00211864	0	0.00211864	0	0.00211864	0.00635593	0	0.00211864	0	0	0.00211864	0.00423729	0.00423729	0	0	0.00423729	0.00211864	0.00423729	0.00211864
102	0.00507614	0	0.00507614	0.00253807	0.00253807	0.00253807	0.00507614	0.0101523	0.0101523	0	0.00507614	0.00253807	0.00253807	0.00507614	0	0.00253807	0.00253807	0.0101523	0	0.00507614	0	0	0	0	0	0	0	0	0	0.00253807	0	0	0	0	0	0	0.00253807	0	0	0	0.0126904	0	0	0.00507614	0	0.00253807	0	0.00761421	0
103	0.00280702	0	0.00280702	0.00491228	0.00210526	0.00631579	0.00140351	0.00280702	0.00491228	0.00491228	0.00280702	0.000701754	0.00140351	0.00350877	0.00350877	0.00561404	0.00280702	0.000701754	0.00140351	0	0.00210526	0.000701754	0.000701754	0	0	0.000701754	0	0	0	0.000701754	0	0.000701754	0	0	0.00210526	0	0	0.00210526	0	0.00140351	0.00421053	0.000701754	0.00421053	0.00491228	0.00280702	0.00491228	0.00280702	0.00491228	0.00631579
104	0.0117647	0.00235294	0	0.00235294	0.00235294	0.00705882	0	0.00470588	0.00470588	0.00941176	0.00705882	0.00235294	0.00235294	0.00235294	0.00941176	0.00941176	0.00705882	0.00470588	0	0	0	0	0.00705882	0	0	0	0	0.00235294	0.00235294	0	0	0.00235294	0	0	0	0.00235294	0	0.00235294	0	0	0	0	0.00235294	0.00470588	0.00470588	0.00235294	0	0	0
105	0.00701262	0.00140252	0.0056101	0.00280505	0.00140252	0.00701262	0.0056101	0.00280505	0.00841515	0.00701262	0.00280505	0.00420757	0.00140252	0	0.0056101	0.0056101	0.00841515	0.00420757	0	0.00280505	0.00280505	0.00140252	0.00140252	0.00140252	0	0	0	0.00140252	0.00140252	0.00280505	0.00140252	0	0.00140252	0.00140252	0.00140252	0.00140252	0	0.00420757	0	0.00140252	0.00280505	0.00140252	0.00140252	0.00280505	0.00420757	0.0056101	0	0.00841515	0.00140252
106	0	0	0	0.0128617	0	0.00643087	0	0	0.00321543	0.0096463	0	0.00321543	0.0096463	0.00321543	0.00643087	0	0.00321543	0.00643087	0	0	0	0	0	0	0	0	0	0	0	0	0	0	0	0	0	0	0	0	0	0	0.00643087	0	0.0096463	0.0096463	0.00643087	0.00321543	0	0.0096463	0
107	0	0	0	0	0	0	0	0	0	0.0512821	0	0.0128205	0	0.0128205	0	0.025641	0	0	0	0	0	0	0	0	0	0	0	0	0	0	0	0	0	0	0	0	0	0	0	0	0	0	0	0	0	0	0	0	0
108	0.0121845	0.00261097	0.00261097	0.00522193	0.00174064	0.00522193	0.00348129	0.00870322	0.00696258	0.00435161	0.00522193	0.00522193	0.00174064	0.00696258	0.0078329	0.00957354	0.00696258	0.00696258	0	0.00174064	0.000870322	0	0.00261097	0.00174064	0.00174064	0.00174064	0	0.000870322	0.000870322	0.00348129	0	0.000870322	0	0.000870322	0.000870322	0	0.000870322	0	0.000870322	0.000870322	0.00348129	0.00174064	0.00174064	0.00348129	0.000870322	0.00261097	0.000870322	0.00522193	0.000870322
109	0.00533808	0.00177936	0.00355872	0	0.00355872	0.00355872	0.00177936	0.00355872	0.00355872	0.00355872	0.00177936	0.00711744	0.00177936	0.00355872	0	0.0088968	0.00177936	0.00533808	0	0.00177936	0	0.00177936	0	0	0.00355872	0.00177936	0	0.00177936	0.00177936	0.00533808	0	0	0	0	0	0.00177936	0	0	0	0.00355872	0.00177936	0.00177936	0.00355872	0.00177936	0.00355872	0.00177936	0	0.00177936	0.00177936
110	0.00354839	0.00129032	0.00451613	0.00451613	0.000967742	0.00290323	0.000967742	0.00290323	0.00290323	0.00354839	0.000322581	0.00516129	0.00193548	0.00225806	0.00225806	0.00451613	0.00225806	0.00387097	0	0.00258065	0.00290323	0.01	0.00258065	0.00451613	0.000322581	0.00290323	0.00193548	0.000645161	0.00193548	0.00354839	0.000645161	0.00225806	0.00806452	0.00419355	0.00322581	0.00354839	0.00225806	0	0	0.000645161	0.00258065	0.00548387	0.0016129	0.00451613	0.00322581	0.00419355	0.00129032	0.00322581	0.00322581
111	0.0219436	0	0.00940439	0.00626959	0.0031348	0.00940439	0.00626959	0.00626959	0	0.00626959	0	0	0.00626959	0.00626959	0.0125392	0	0.0125392	0.0125392	0	0	0	0	0	0.0031348	0	0.00940439	0	0.0031348	0	0	0	0	0	0	0	0	0	0	0	0	0	0	0	0.0031348	0.0031348	0	0	0.0031348	0.0031348
112	0.00234192	0	0.00234192	0.00234192	0.00468384	0.00468384	0.00702576	0.00234192	0.00234192	0	0.00702576	0.00468384	0.00234192	0.00234192	0.00234192	0.00468384	0.00234192	0.00234192	0	0.00702576	0.00234192	0	0.00234192	0.00234192	0	0	0	0	0	0.00234192	0	0.00234192	0	0	0.00234192	0	0	0.00234192	0	0	0.00702576	0	0.0117096	0.00468384	0	0.00234192	0	0	0
113	0.0030303	0.00151515	0.00606061	0.00757576	0.00909091	0.00151515	0.00151515	0.0030303	0.00454545	0.00606061	0	0.00454545	0	0	0.0030303	0.00909091	0.0030303	0.0106061	0	0.00454545	0.00151515	0	0.00454545	0	0.00151515	0	0.0030303	0	0	0.00151515	0	0	0.0030303	0	0.00151515	0	0.00151515	0.00151515	0	0	0.00454545	0.00151515	0.00909091	0.00606061	0	0.00151515	0	0.00454545	0.0030303
114	0	0	0	0	0	0.00389105	0	0	0.0077821	0.00389105	0	0	0	0.00389105	0.0116732	0	0	0	0	0	0	0	0	0	0	0	0	0	0	0	0	0	0	0	0	0.00389105	0	0.00389105	0	0	0	0	0.00389105	0.00389105	0.0077821	0	0	0.00389105	0.0077821
115	0.00305344	0	0.00305344	0.00305344	0.00305344	0.00152672	0	0.00152672	0.00458015	0.00916031	0.00152672	0.00152672	0.00458015	0.00305344	0	0.00610687	0.00610687	0.00458015	0	0.00152672	0	0	0	0	0	0	0	0.00152672	0	0.00305344	0.00152672	0	0.00152672	0	0.00152672	0.00152672	0.00152672	0	0	0	0.00305344	0	0.00458015	0.00610687	0.00305344	0.00458015	0	0.00458015	0
116	0.0026455	0	0.00793651	0	0	0	0	0.00529101	0.0026455	0.0026455	0.00793651	0	0.00529101	0.00529101	0.0026455	0.0026455	0.0026455	0.00529101	0.0026455	0.00529101	0	0	0	0.0026455	0	0	0	0	0.00529101	0	0	0	0	0	0	0.0026455	0.0026455	0	0	0	0.0026455	0.0026455	0.00529101	0.0026455	0.0026455	0.00793651	0.00529101	0	0.0026455
117	0.00520833	0	0.00694444	0.0104167	0.00347222	0.00347222	0	0.00868056	0.00520833	0.00520833	0.00347222	0.00173611	0.00173611	0.00173611	0.00347222	0.00173611	0	0.00694444	0.00347222	0	0	0	0	0.00520833	0	0	0	0.00347222	0	0.00347222	0	0	0	0	0	0.00520833	0	0.00347222	0	0.00347222	0.00347222	0.00173611	0.00694444	0.00347222	0.00347222	0.00173611	0	0.00868056	0.00694444
118	0.0140056	0	0	0.00560224	0.00280112	0.0140056	0.00280112	0.00560224	0.0112045	0.0112045	0	0.00280112	0.00560224	0	0	0.0112045	0.00560224	0	0.00280112	0.00280112	0	0	0	0	0	0	0	0	0	0	0	0	0	0	0	0.00280112	0	0	0	0	0.00840336	0	0.00560224	0	0	0.00280112	0.00280112	0.00280112	0.00840336
119	0.00164204	0	0.00164204	0.00164204	0.00164204	0.00328407	0.00164204	0.00164204	0.00492611	0.00821018	0.00328407	0.00164204	0	0.00164204	0.00328407	0.00985222	0	0.00492611	0	0.00328407	0.00164204	0	0	0.00164204	0	0	0	0	0	0.00328407	0	0.00164204	0.00164204	0	0	0	0.00164204	0.00328407	0	0	0.00328407	0	0.00821018	0.00164204	0.00492611	0.00656814	0	0.00492611	0.00656814
120	0.0224719	0.00561798	0	0	0	0	0	0.011236	0.00561798	0.00561798	0	0.00561798	0	0.00561798	0	0.00561798	0.00561798	0.00561798	0	0.00561798	0	0	0	0.00561798	0	0	0	0	0	0	0	0	0	0	0	0	0	0.0224719	0	0	0	0.011236	0	0	0	0	0	0	0.00561798
121	0.0125285	0.00341686	0.00113895	0.00683371	0.00341686	0.00797267	0	0.00683371	0.00113895	0.00455581	0.00113895	0.0022779	0.00455581	0.0022779	0.00455581	0.00455581	0.00569476	0.0102506	0	0.00113895	0.00113895	0	0	0.0022779	0	0	0.00113895	0.0022779	0	0	0.00113895	0.00113895	0.0022779	0	0.00113895	0.00113895	0	0.00341686	0	0	0.00569476	0	0.00341686	0.00797267	0.00455581	0.00113895	0.0022779	0	0
122	0.00167504	0.00502513	0.00670017	0	0	0.00837521	0.00335008	0.00502513	0.00502513	0.00670017	0.00167504	0.00502513	0.00167504	0	0.00502513	0.00837521	0.00167504	0.00837521	0	0	0	0.00167504	0.00167504	0	0	0.00335008	0	0	0	0.00167504	0.00167504	0	0.00167504	0	0.00335008	0.00167504	0	0.00167504	0	0	0.00167504	0	0.00502513	0.00167504	0.00335008	0.00167504	0	0.00502513	0.00167504
123	0	0	0	0.0141844	0	0.0070922	0	0	0	0	0	0	0	0	0.0070922	0	0.0070922	0	0	0	0	0	0.0070922	0	0	0	0	0	0.0070922	0.0070922	0	0	0	0	0.0070922	0.0070922	0	0	0	0	0	0	0	0.0070922	0	0	0	0.0141844	0.0141844
124	0.00323625	0	0.00323625	0.00323625	0	0.012945	0	0	0.00970874	0.00323625	0	0	0.00323625	0	0.00323625	0	0.00323625	0	0	0	0.00323625	0.00647249	0	0	0.00647249	0.00323625	0	0.00323625	0.00970874	0.00323625	0	0	0	0	0	0.00323625	0	0	0	0	0.00323625	0.00323625	0	0.00323625	0.00323625	0.00323625	0	0	0
125	0.00488998	0	0.00488998	0.00733496	0.00244499	0.00488998	0.00244499	0.00244499	0.00977995	0.00244499	0	0.00733496	0.00244499	0.00488998	0.00488998	0.00733496	0	0.00733496	0.00244499	0.00244499	0.00244499	0	0	0	0.00488998	0	0	0	0	0	0	0	0.00244499	0	0	0	0	0.00244499	0	0	0.00733496	0.00733496	0.00244499	0.00244499	0.00244499	0	0.00244499	0.00244499	0.00244499
126	0.00209644	0	0.00104822	0.00209644	0.00209644	0.00209644	0	0.00943396	0.00314465	0.00419287	0.00314465	0.00419287	0.00419287	0.00104822	0.00209644	0.00419287	0.00733753	0.00838574	0.00209644	0	0	0	0.00104822	0	0.00104822	0	0.00104822	0	0.00209644	0.00104822	0.00104822	0.00104822	0.00104822	0	0.00209644	0.00104822	0	0	0.00104822	0.00104822	0.00209644	0.00209644	0.00209644	0.00838574	0.00419287	0	0.00209644	0.00314465	0.00419287
127	0.00740741	0	0	0.00185185	0.00185185	0.0037037	0.00185185	0.0111111	0.0037037	0.0111111	0.0037037	0.0037037	0	0	0.00185185	0.00555556	0.00740741	0.00555556	0	0.0037037	0	0	0	0.0037037	0	0.0037037	0	0.00185185	0	0	0	0.00185185	0	0	0	0	0	0.00185185	0	0	0.0037037	0.00185185	0	0	0.00555556	0	0	0.0037037	0.0037037
128	0.00724638	0	0	0.00724638	0.00724638	0.00724638	0	0	0	0.00724638	0.00724638	0.0217391	0	0	0	0.00724638	0.00724638	0.0144928	0	0	0	0	0.0144928	0	0	0	0	0	0	0	0	0	0	0	0	0	0	0.00724638	0	0	0.00724638	0	0	0	0.00724638	0	0	0	0
129	0.00125	0	0.0025	0.01125	0.00125	0.005	0	0.00125	0.00375	0.00375	0.005	0	0.00375	0.0025	0.00875	0.00625	0.0025	0.00375	0	0	0	0	0	0.00125	0	0.00125	0	0.0025	0	0	0.00125	0	0	0	0	0.00375	0.00125	0.00125	0	0	0.0025	0	0.00375	0.00125	0.01	0.005	0	0	0.00375
130	0.00519031	0	0.00519031	0.0017301	0	0.0138408	0.00865052	0.00519031	0.00346021	0.00692042	0.0017301	0.00519031	0.00346021	0.00519031	0.00692042	0.00519031	0.0017301	0.0017301	0	0.0017301	0.0017301	0	0	0.0017301	0	0	0	0	0	0.0017301	0	0	0	0.0017301	0.0017301	0.0017301	0	0.0017301	0	0	0.0017301	0	0.00346021	0.00519031	0.00346021	0.00692042	0	0.0017301	0.00346021
131	0.00583431	0	0.00350058	0.00233372	0.00583431	0	0.00116686	0.00700117	0.00700117	0.00116686	0.00116686	0.00233372	0.00350058	0.00466744	0.00350058	0.00116686	0	0.00116686	0.00116686	0.00350058	0	0	0	0.00116686	0	0	0.00116686	0	0	0.00233372	0	0	0.00116686	0	0	0	0	0.00116686	0	0	0.00233372	0	0.00583431	0.00583431	0.00466744	0.00350058	0	0.00816803	0.00583431
132	0.00859599	0.00286533	0.00286533	0.00573066	0	0	0	0.00286533	0.00286533	0.0114613	0.00573066	0.00859599	0.00859599	0	0.00286533	0.00859599	0.0114613	0.00286533	0	0.00286533	0.00859599	0	0	0	0	0.00573066	0.00286533	0.00286533	0	0	0.00286533	0.00573066	0.00286533	0	0.00286533	0.00859599	0	0	0	0	0.00286533	0.00286533	0	0.00286533	0.00286533	0.00573066	0.00286533	0.0114613	0
133	0	0	0	0.00515464	0	0.00515464	0.00515464	0	0.00515464	0	0	0	0	0	0	0	0	0.00515464	0	0.00515464	0	0	0	0	0	0.00515464	0	0	0	0	0	0.00515464	0	0	0	0	0	0.00515464	0	0	0	0	0	0.0103093	0	0.0154639	0	0.00515464	0
134	0.00302115	0	0	0	0.00302115	0.00302115	0	0.00906344	0.00906344	0.00302115	0	0.00302115	0.00302115	0.0060423	0.00302115	0.00302115	0	0	0	0	0.00302115	0	0.00302115	0.00302115	0.00302115	0.00302115	0.00302115	0	0.00302115	0.0060423	0	0.00302115	0.00302115	0	0.00302115	0.00302115	0	0	0	0	0.00302115	0.00302115	0.00906344	0.00302115	0.00302115	0.00906344	0.00302115	0.0060423	0.0060423
135	0.00233645	0	0	0	0	0	0	0.00233645	0.00233645	0.00233645	0	0.00233645	0.00233645	0.0046729	0.00233645	0.0046729	0.0046729	0	0	0.00233645	0	0	0.00233645	0	0	0.0046729	0	0.0046729	0	0	0	0	0	0	0	0	0	0	0	0	0.00233645	0	0.0046729	0.00233645	0.00233645	0.0046729	0	0.0046729	0.0116822
136	0.00276243	0	0.00276243	0.00276243	0.00552486	0.00276243	0.00276243	0	0.00276243	0.0138122	0	0.00276243	0	0.00552486	0.00276243	0.00276243	0.00276243	0.00276243	0.00552486	0	0	0	0	0	0	0.00276243	0	0	0	0	0	0	0	0	0	0	0	0	0	0	0	0	0.00276243	0	0	0	0.00276243	0.00552486	0.00828729
137	0.0138408	0.00346021	0.00692042	0.00346021	0.0103806	0.0103806	0.00692042	0.00692042	0	0.017301	0	0	0.00346021	0.00346021	0.00346021	0.0103806	0.00692042	0	0	0	0	0.00346021	0	0	0	0	0	0	0.00346021	0	0	0	0	0	0	0	0	0.00692042	0	0.00346021	0.00346021	0	0	0	0.00692042	0.00346021	0	0	0
138	0.00672269	0.000560224	0.00392157	0.00280112	0.00112045	0.00448179	0.00168067	0.00504202	0.00504202	0.00672269	0.00112045	0.0022409	0.0022409	0.0022409	0.00448179	0.00336134	0.00112045	0.00672269	0.00112045	0.0022409	0.000560224	0	0.00168067	0.0022409	0	0.000560224	0.00112045	0.00112045	0	0.000560224	0	0.00112045	0.000560224	0.000560224	0.00112045	0.00112045	0.00112045	0.00112045	0.000560224	0.000560224	0.00672269	0.0022409	0.00840336	0.00896359	0.00168067	0.00280112	0.00112045	0.00280112	0.0022409
139	0	0.00259067	0.00518135	0.00259067	0.00259067	0.00259067	0	0.00518135	0.00259067	0.00259067	0	0.00777202	0	0.00259067	0.00518135	0.00777202	0.00259067	0.00518135	0	0.0129534	0	0	0	0.00518135	0	0.00259067	0	0	0	0	0	0	0.00518135	0	0	0	0.00518135	0.00259067	0	0.00259067	0	0	0.00777202	0.00777202	0.00518135	0.00259067	0.00777202	0.00259067	0.00777202
140	0.00703235	0.00281294	0.00421941	0.00281294	0.00562588	0.00281294	0.00281294	0.00421941	0.00421941	0.00421941	0	0.00843882	0.00562588	0.00562588	0.00140647	0.00562588	0.00421941	0.00421941	0	0.00140647	0.00140647	0	0.00140647	0	0	0.00421941	0.00281294	0.00281294	0.00281294	0.00140647	0	0.00140647	0	0	0	0.00140647	0.00140647	0	0	0	0.00703235	0.00281294	0.00281294	0.00140647	0.00281294	0.00562588	0.00281294	0	0.00703235
141	0.00343643	0	0.00343643	0	0.00687285	0	0.00343643	0.00343643	0.00343643	0.0206186	0.00343643	0	0	0	0.00343643	0.0137457	0.0137457	0.0103093	0	0	0	0	0	0	0	0	0	0.00343643	0	0	0	0	0.00343643	0	0	0	0	0.0137457	0	0	0	0	0.00343643	0.00343643	0.0103093	0	0	0.00687285	0
142	0	0.0128205	0	0.0128205	0	0.00641026	0.00641026	0.00641026	0	0.0128205	0	0	0	0	0.00641026	0	0.0128205	0.0128205	0	0.00641026	0	0	0.00641026	0.00641026	0	0	0	0	0	0	0	0	0.00641026	0.00641026	0	0	0	0.00641026	0	0.00641026	0.00641026	0	0	0.0128205	0	0.00641026	0.00641026	0.00641026	0.00641026
143	0.00438212	0.000876424	0.0035057	0.00701139	0.00613497	0.00175285	0.00262927	0.00262927	0.00175285	0.00964067	0.00262927	0.00262927	0.00525855	0.0035057	0.00262927	0.00438212	0.00613497	0.00262927	0	0.00262927	0.000876424	0	0.000876424	0.000876424	0	0	0	0.000876424	0.00175285	0.00438212	0.000876424	0.000876424	0.00175285	0.000876424	0	0.000876424	0	0	0	0.000876424	0.00613497	0	0.00525855	0.00525855	0.00175285	0	0.000876424	0.00438212	0.00262927
144	0	0.00343643	0.00687285	0.00687285	0	0	0.00343643	0	0	0	0.00343643	0	0.00687285	0	0	0.00343643	0.0103093	0	0	0.00687285	0.00343643	0	0	0	0	0.0103093	0	0	0	0.00343643	0	0	0.00343643	0	0.00687285	0.00343643	0	0.00343643	0	0	0.00343643	0.00343643	0	0	0	0.00343643	0.00343643	0.00343643	0.00343643
145	0.0116618	0.00291545	0	0	0.00291545	0.0116618	0	0.00874636	0.0174927	0.0058309	0	0.00291545	0.00291545	0.0058309	0.00874636	0.0145773	0	0.00874636	0	0	0	0	0	0	0	0.00291545	0	0	0	0	0	0	0	0	0.00291545	0	0	0	0	0	0	0	0	0.0058309	0	0	0	0.00291545	0.00291545
146	0	0.00282486	0.00564972	0.00564972	0	0	0	0.00282486	0.00564972	0.00282486	0.00282486	0.00282486	0.00564972	0.00282486	0	0.00847458	0.00564972	0.00564972	0	0.00282486	0	0	0.00282486	0	0	0	0	0.00282486	0.00282486	0	0	0	0	0	0.00282486	0.00564972	0.00282486	0	0	0	0.00282486	0.00282486	0.00282486	0.00282486	0.00282486	0.00564972	0	0.00282486	0.00282486
147	0.00324675	0.00162338	0	0.00162338	0.00162338	0.00324675	0.00162338	0	0.00162338	0.00324675	0.00162338	0.00162338	0.00324675	0.00324675	0.00162338	0.00487013	0.00324675	0.00487013	0.00162338	0	0.00324675	0.00162338	0	0	0	0.00324675	0.00162338	0	0.00324675	0	0	0.00162338	0	0	0	0.00487013	0	0.00324675	0	0	0	0	0	0.00324675	0.00811688	0.00324675	0.00324675	0.00487013	0.00811688
148	0	0	0.00746269	0	0	0.0149254	0	0	0.00746269	0	0.00746269	0	0	0	0.00746269	0	0.0149254	0	0	0	0	0	0	0	0	0	0	0	0	0.00746269	0	0	0	0	0	0	0	0	0	0	0	0	0	0	0	0	0	0	0
149	0.00126422	0.00126422	0.00252845	0.00252845	0.00252845	0.00505689	0.00252845	0.00252845	0.00632111	0.00252845	0.00252845	0.00379267	0.00252845	0.00379267	0.00505689	0.00758534	0.00505689	0.00379267	0	0	0	0	0	0.00252845	0.00252845	0.00126422	0	0	0	0.00126422	0.00126422	0.00126422	0.00126422	0.00126422	0.00252845	0.00126422	0	0	0	0.00126422	0.00505689	0.00126422	0.00505689	0.00379267	0.00505689	0.00505689	0.00126422	0.00379267	0.00379267
150	0.0122449	0.00408163	0.00408163	0	0	0.00408163	0	0.00408163	0.00816327	0.00408163	0	0.00408163	0.00816327	0.00816327	0.0122449	0	0	0.00816327	0	0.00408163	0	0	0	0	0	0.00408163	0	0	0	0	0	0	0	0	0	0.00408163	0	0.00408163	0	0	0	0	0	0	0	0	0	0.00408163	0
151	0.00598802	0.00598802	0	0.00598802	0.00598802	0	0.00598802	0	0.00598802	0.011976	0	0.011976	0	0	0.00598802	0	0	0.00598802	0	0	0	0	0	0.00598802	0	0	0	0	0.00598802	0	0	0	0	0	0.00598802	0	0	0	0	0	0	0	0	0.00598802	0.00598802	0	0	0.00598802	0
152	0.00595238	0	0.00119048	0.00714286	0	0.00595238	0.00357143	0.00357143	0.00952381	0.00595238	0.00238095	0.00357143	0.0047619	0.00119048	0.00595238	0.0047619	0.00357143	0.0047619	0	0.00119048	0	0	0.00357143	0	0.00119048	0.00238095	0	0	0	0.00357143	0.00119048	0.00119048	0	0	0.00238095	0.00119048	0	0.00238095	0	0	0.00238095	0	0.00238095	0.0107143	0.00238095	0.00238095	0.00119048	0.00119048	0
153	0.0109589	0	0.00547945	0	0	0.00273973	0.00547945	0	0.00273973	0.00547945	0	0.00273973	0.0109589	0	0.0136986	0.00273973	0.00273973	0.00273973	0	0	0	0	0	0	0	0	0	0.00273973	0	0	0	0	0.00273973	0.00273973	0.00273973	0	0.00273973	0.00273973	0	0	0.00547945	0	0	0	0	0.00273973	0.00273973	0.00273973	0
154	0	0	0	0.00716846	0	0	0	0	0.00358423	0	0	0.00358423	0	0	0	0	0.00358423	0.00716846	0.00358423	0.00358423	0.00358423	0	0	0	0.00358423	0	0	0	0.00358423	0.00358423	0	0	0	0	0.00358423	0	0	0	0	0	0	0	0	0.00358423	0	0	0.00358423	0.00358423	0
155	0.00677966	0	0.00677966	0.00338983	0	0.00338983	0.00338983	0.00338983	0.0101695	0.00338983	0	0	0	0.00338983	0.00677966	0.00338983	0.00677966	0.00677966	0	0.0101695	0	0	0	0.00677966	0	0.00677966	0	0	0	0	0	0.00338983	0	0	0	0	0	0	0	0	0.0101695	0	0.00677966	0	0.00677966	0.00338983	0	0.00338983	0
156	0.00925926	0.00231481	0.00231481	0.00462963	0	0	0	0.00694444	0.00231481	0.00462963	0.00462963	0.00231481	0	0.00462963	0	0.00462963	0	0.00231481	0	0	0	0	0	0.00231481	0.00231481	0.00231481	0	0	0	0.00231481	0	0	0	0.00231481	0	0.00694444	0	0	0	0	0	0	0.00231481	0.00231481	0	0.00231481	0.00231481	0.00925926	0.00462963
157	0.0178571	0.00446429	0.00892857	0.00892857	0	0.00446429	0.00446429	0.00892857	0.00892857	0.00446429	0.00446429	0	0.00446429	0	0.00446429	0.00446429	0.00446429	0	0	0	0	0	0	0.00446429	0	0	0	0	0.00446429	0	0	0	0.00446429	0	0	0	0	0	0	0	0.0178571	0	0.00892857	0.00446429	0	0.00892857	0	0.00446429	0
158	0.000829187	0	0.00580431	0.00829187	0	0.00912106	0.00248756	0.00248756	0.00497512	0.00165837	0.000829187	0.00414594	0.00414594	0.00165837	0.00248756	0.00331675	0.00497512	0.0066335	0	0.000829187	0.000829187	0	0.000829187	0	0	0	0	0	0.000829187	0.000829187	0.00165837	0	0.000829187	0.000829187	0	0	0.000829187	0	0	0	0.00912106	0	0.0190713	0.00746269	0.00165837	0.0066335	0.000829187	0.00165837	0.00414594
159	0.00255754	0	0	0.00767263	0.00255754	0	0.00767263	0.00255754	0.00511509	0.0153453	0	0.00511509	0.00255754	0.00255754	0.00255754	0	0.00255754	0.00511509	0.00511509	0	0	0	0	0	0.00255754	0	0.00255754	0	0.00255754	0.00255754	0	0	0	0.00255754	0	0	0.00255754	0	0	0.00255754	0.00767263	0	0.0102302	0.00767263	0	0.00255754	0.00255754	0	0.00511509
160	0	0	0.00626959	0.0031348	0.00626959	0.00940439	0	0	0.00626959	0	0	0.0031348	0	0.0031348	0	0	0	0.00626959	0	0	0	0	0	0	0.0031348	0.0031348	0	0	0	0.0031348	0	0	0	0	0	0	0	0	0	0	0.00626959	0	0.0031348	0.00626959	0.00626959	0.0031348	0	0.00626959	0
161	0	0.0057971	0	0.00289855	0.00289855	0.00289855	0.0057971	0	0.00289855	0.00289855	0	0	0	0	0.00289855	0.00289855	0.00289855	0.00289855	0	0	0.00289855	0	0.00289855	0.00289855	0.00289855	0.00289855	0	0	0	0.0057971	0	0	0	0.00289855	0	0.00289855	0.00289855	0	0	0.0057971	0.00289855	0.00289855	0.0057971	0.00289855	0	0.00869565	0	0.00289855	0.0057971
162	0.00184502	0	0.00369004	0.00738007	0	0.00553506	0.00369004	0.00184502	0.00738007	0.00738007	0	0	0.00184502	0.00184502	0.00369004	0.00553506	0.00369004	0.00369004	0	0.00184502	0.00184502	0	0.00184502	0	0	0	0	0.00184502	0	0.00184502	0	0	0	0	0	0.00369004	0	0	0	0	0.00369004	0	0	0.00184502	0.00369004	0.00184502	0.00369004	0.00369004	0.00184502
163	0.00438596	0.00292398	0.00146199	0	0	0.00730994	0.00146199	0.00438596	0.00146199	0.00292398	0	0.00292398	0.00584795	0	0.00146199	0.00146199	0.00146199	0.00584795	0	0.00146199	0.00146199	0.00146199	0.00584795	0.00146199	0.00146199	0.00146199	0	0	0.00584795	0.00438596	0	0.00584795	0.00877193	0.00146199	0.00292398	0.00292398	0.00146199	0.00146199	0	0	0	0.00146199	0.00584795	0.00877193	0.00292398	0.00438596	0.00146199	0.00146199	0.00146199
164	0.00462963	0.000925926	0.00277778	0.00648148	0.00185185	0.00185185	0	0.00462963	0.0037037	0.00648148	0.00555556	0.0037037	0.00277778	0.00462963	0.00185185	0.0037037	0.0037037	0.0037037	0	0.000925926	0.00185185	0	0.00185185	0.00185185	0.000925926	0	0	0	0.00185185	0.000925926	0	0.000925926	0	0	0	0	0	0.000925926	0	0	0.00277778	0	0.00462963	0.00277778	0.00555556	0.000925926	0	0.00277778	0.00462963
165	0.00442478	0.00221239	0.00442478	0.00442478	0.00442478	0.00663717	0	0.00663717	0.00884956	0.00221239	0	0.00442478	0.00442478	0.00221239	0.00663717	0.00663717	0.00663717	0	0	0	0	0	0	0.00442478	0.00221239	0.00221239	0	0.00221239	0.00221239	0	0	0.00442478	0	0.00221239	0	0	0	0	0	0	0.00221239	0.00221239	0.00221239	0.00442478	0.00221239	0.00442478	0	0.00442478	0
166	0.00961538	0	0.00641026	0	0	0	0	0.0128205	0.00641026	0.0128205	0	0	0.00320513	0.00320513	0.00641026	0.00641026	0.00320513	0	0	0.00320513	0	0	0	0	0	0	0	0.00320513	0.00320513	0	0	0	0.00320513	0.00320513	0	0	0	0	0	0	0.00641026	0	0.00320513	0.00320513	0.00320513	0	0	0.00320513	0
167	0.0060241	0.00301205	0.0060241	0	0.00301205	0.0060241	0.0060241	0.0060241	0.0060241	0.0060241	0	0.00903614	0	0.00903614	0.00301205	0.0060241	0.00301205	0.00301205	0	0	0	0	0	0	0	0	0	0.00903614	0	0.00301205	0	0	0.00301205	0	0	0	0	0.00301205	0	0.00301205	0.0060241	0	0.0060241	0.0060241	0.0060241	0	0.00301205	0.0060241	0.0060241
168	0	0.00163934	0.00491803	0.00327869	0.00327869	0.00819672	0.00327869	0.00327869	0	0.00327869	0.00163934	0.00163934	0.00327869	0.00491803	0.00655738	0.00327869	0.00491803	0.00655738	0	0	0.00163934	0	0.00163934	0	0	0.00327869	0	0	0	0.00163934	0	0	0	0	0.00163934	0.00327869	0.00327869	0.00163934	0	0	0.00163934	0.00491803	0.00491803	0.00163934	0.00163934	0.00327869	0.00327869	0.00163934	0.00491803
169	0.00591017	0.00236407	0.00118203	0.00236407	0.00827423	0	0	0.0070922	0.00236407	0.0035461	0.00118203	0.00236407	0.00118203	0.00591017	0.00472813	0.00472813	0.0035461	0.0035461	0	0.00118203	0.0035461	0	0.0035461	0	0.00118203	0.00118203	0.00118203	0	0	0.00118203	0	0	0.00236407	0.00118203	0	0	0	0	0	0.00118203	0.00472813	0.00236407	0.00118203	0.0070922	0.00827423	0	0.00118203	0.00591017	0.00236407
170	0	0	0.00493827	0.00493827	0.00246914	0.00740741	0.00246914	0.00246914	0.00493827	0.00246914	0.00246914	0.00493827	0	0	0.00740741	0	0.00246914	0.00740741	0	0	0.00246914	0	0.00246914	0.00246914	0	0.00493827	0	0	0	0	0.00246914	0	0	0	0	0	0	0	0	0	0.00987654	0	0.00493827	0.00246914	0.00740741	0.00246914	0	0.00493827	0.00987654
171	0.00675676	0	0	0.00675676	0.00675676	0	0	0	0.027027	0	0.0135135	0	0	0	0	0	0.0135135	0.00675676	0	0	0	0	0	0	0	0	0	0	0	0.00675676	0	0	0	0	0	0	0	0	0	0	0	0	0.00675676	0.0135135	0	0	0.00675676	0.00675676	0.0202703
172	0.00172414	0	0.00172414	0.0103448	0.00172414	0.0103448	0.00172414	0	0.00344828	0.00344828	0	0.00172414	0.00689655	0.00172414	0	0.00689655	0.00172414	0.00517241	0	0.00344828	0	0	0.00172414	0.00172414	0	0	0.00344828	0	0.00172414	0	0	0	0.00172414	0	0	0.00172414	0.00172414	0.00344828	0	0	0.00172414	0.00172414	0.0103448	0.00862069	0.00172414	0.00172414	0.00344828	0.00517241	0.00344828
173	0.0134529	0	0.0134529	0	0	0.0044843	0.00896861	0	0.0134529	0.0044843	0.0044843	0	0	0.00896861	0.00896861	0.0044843	0.0044843	0.0044843	0	0.00896861	0.0044843	0	0	0	0	0	0	0	0	0	0	0	0	0	0	0	0	0	0	0	0.0044843	0	0	0	0	0.00896861	0	0.0044843	0
174	0.0120482	0	0.00401606	0.00803213	0	0.00401606	0	0.00803213	0.00401606	0.0160643	0.00401606	0.0160643	0	0.00401606	0.00401606	0	0	0.00803213	0	0.00401606	0.00401606	0	0	0	0	0	0	0	0	0	0	0	0	0	0	0.00803213	0	0	0	0	0.00401606	0	0.00401606	0	0	0.00803213	0.00401606	0	0.00401606
175	0.00446429	0.00267857	0.00178571	0.00178571	0.00357143	0.00267857	0	0.00357143	0.00267857	0.00357143	0.000892857	0.00267857	0.00178571	0.00178571	0.00178571	0.00535714	0.00446429	0.00178571	0.00178571	0.000892857	0.000892857	0.00178571	0	0.00178571	0.000892857	0.00178571	0	0.00267857	0.000892857	0	0.000892857	0.000892857	0.000892857	0.000892857	0	0.00535714	0.00267857	0	0	0.000892857	0.00178571	0.000892857	0.00535714	0.00178571	0.00357143	0.00357143	0.000892857	0.00267857	0.00357143
176	0.00111607	0	0.00669643	0.00334821	0.00111607	0.00558036	0	0.00558036	0.00334821	0.00558036	0.00111607	0.00111607	0.00111607	0	0	0.00334821	0.00111607	0.00446429	0.00223214	0.00111607	0.00223214	0.00111607	0	0.00334821	0.00223214	0.00111607	0	0	0	0.00111607	0.00223214	0.00111607	0	0	0.00223214	0.00223214	0	0	0.00111607	0.00111607	0.00446429	0	0.00892857	0.0100446	0.00111607	0.00558036	0.00334821	0.00223214	0.00669643
177	0.00851466	0.000946074	0.00473037	0.0037843	0.00189215	0.00662252	0.000946074	0.00662252	0.00662252	0.0037843	0	0.00283822	0.00473037	0.00283822	0.00851466	0.0037843	0.0037843	0.0037843	0.00189215	0	0.00189215	0.000946074	0.00189215	0.00189215	0.000946074	0.00283822	0.000946074	0.000946074	0.0037843	0.00283822	0.00189215	0.000946074	0.000946074	0.000946074	0.00283822	0.00283822	0.00283822	0.00189215	0.000946074	0.00283822	0.0037843	0.00473037	0.00189215	0.0037843	0.00189215	0.0037843	0	0.00189215	0.00283822
178	0.0102389	0	0	0.00341297	0.0136519	0.00682594	0	0.00682594	0	0.00682594	0.00341297	0.00682594	0	0	0.00341297	0.00682594	0.0102389	0.0102389	0	0.00341297	0	0	0	0	0.00341297	0	0	0.00341297	0	0	0	0	0.00341297	0	0	0	0	0.00341297	0	0	0.00341297	0	0	0	0.00682594	0	0	0.00341297	0
179	0.01222	0	0.00203666	0.0101833	0.00203666	0.0142566	0.00203666	0.0101833	0.00610998	0.00814664	0.00203666	0.00610998	0.00407332	0.00203666	0.00610998	0.00814664	0.00610998	0.00814664	0	0.00203666	0	0	0	0	0	0.00203666	0	0	0	0	0	0	0	0	0	0	0	0.00203666	0	0	0.00203666	0	0	0.00203666	0.00203666	0	0.00203666	0.00203666	0.00610998
180	0.00208768	0	0.00208768	0.00208768	0.00208768	0.00208768	0.00208768	0.00208768	0.00835073	0.00417537	0	0.00417537	0.00208768	0.00208768	0.00417537	0.00208768	0	0.00417537	0	0.00208768	0	0.00208768	0	0.00208768	0	0	0	0	0	0	0	0.00208768	0	0	0.00208768	0	0	0	0	0	0.00208768	0	0.00626305	0.00208768	0.00417537	0.00417537	0	0.00417537	0.00626305
181	0	0	0.0124378	0.00248756	0.00248756	0.00497512	0.00248756	0	0.00995025	0.00497512	0	0	0	0.00497512	0	0	0	0.00497512	0	0	0.00497512	0.00497512	0	0	0	0	0	0.00248756	0	0.00248756	0	0.00746269	0.00248756	0	0.00248756	0	0.00248756	0	0	0	0.00746269	0	0.00248756	0.00497512	0	0.00248756	0	0.00248756	0.00497512
182	0.027027	0	0.00348736	0.00174368	0.0043592	0.0087184	0.00087184	0.00523104	0.0087184	0.0122058	0	0.00523104	0.0043592	0.00174368	0.00348736	0.0139494	0.0043592	0.00610288	0	0.00087184	0.00087184	0	0	0	0	0	0	0.00087184	0.00087184	0	0	0	0.00087184	0	0.00087184	0	0	0.00087184	0	0	0.00697472	0	0.00348736	0.00261552	0.00087184	0.00174368	0.00174368	0.0087184	0.016565
183	0.00952381	0.0031746	0.00634921	0.0031746	0.00634921	0	0	0	0	0	0	0.0031746	0.00634921	0	0	0.00634921	0	0.0031746	0	0	0.0126984	0	0	0	0.0031746	0.0031746	0	0.0031746	0	0	0	0	0	0	0	0.0031746	0	0	0	0	0	0	0.0031746	0.0031746	0.0031746	0.0126984	0	0.0031746	0.00952381
184	0.00301659	0.0015083	0.000754148	0.00377074	0.000754148	0.00377074	0	0.0015083	0.00301659	0.00226244	0.0015083	0.00226244	0.0015083	0.000754148	0.00226244	0.00226244	0.0015083	0.000754148	0	0.0015083	0.000754148	0.000754148	0.00527903	0.00452489	0	0.00527903	0.00377074	0.00226244	0.00904977	0	0.000754148	0.0015083	0.00226244	0.00603318	0.00377074	0.00377074	0.00527903	0.00377074	0	0.0015083	0.00452489	0.00226244	0.00301659	0.00226244	0	0.00452489	0.00226244	0.00377074	0.00603318
185	0.00104932	0.00104932	0.00314795	0.00314795	0.00314795	0.00419727	0.00104932	0.00419727	0.00314795	0.00419727	0	0.00314795	0.00104932	0.00314795	0.00104932	0.00314795	0.00629591	0.00209864	0	0.00104932	0	0	0.00209864	0	0	0	0	0	0.00209864	0.00209864	0	0	0.00104932	0	0	0	0.00104932	0	0.00104932	0.00104932	0.00524659	0	0.00419727	0.00314795	0.00629591	0.00104932	0.00314795	0.00419727	0.00419727
186	0.0130597	0	0.011194	0.00186567	0.00559701	0.011194	0	0.00746269	0.00559701	0.00746269	0.00186567	0.00559701	0.00559701	0.00186567	0.00373134	0.00186567	0.00746269	0.00559701	0	0.00373134	0	0	0	0	0	0	0	0	0	0	0.00186567	0	0	0	0	0	0	0	0	0.00186567	0.00186567	0	0.00373134	0	0.00186567	0.00746269	0	0.00373134	0.00559701
187	0.00367197	0.00122399	0	0.00611995	0.00367197	0.00244798	0.00244798	0	0.00367197	0.00244798	0.00122399	0	0.00489596	0.00244798	0.00367197	0.00856793	0.00611995	0.00244798	0	0.00122399	0.00122399	0	0.00122399	0.00122399	0	0	0	0.00122399	0	0.00122399	0	0	0.00122399	0	0.00489596	0.00244798	0.00122399	0	0	0.00122399	0.00489596	0.00122399	0.00611995	0.00489596	0.00489596	0.00244798	0.00122399	0	0.00244798
188	0.0109689	0	0	0.00182815	0.00365631	0.0146252	0	0.00365631	0.00365631	0.00182815	0	0.00548446	0	0.00182815	0.00182815	0.00182815	0.00182815	0.00365631	0.00182815	0.00182815	0	0	0.00182815	0	0	0.00182815	0.00182815	0.00182815	0	0.00365631	0	0.00365631	0	0.00182815	0	0	0	0	0	0	0.00182815	0	0.00548446	0.00365631	0.00182815	0.00548446	0	0.00182815	0.00731261
189	0	0	0.00534759	0	0	0.00534759	0	0.00534759	0.0106952	0.00534759	0.00534759	0	0	0	0.0106952	0	0	0.0160428	0	0	0	0	0	0.00534759	0	0	0	0	0	0	0	0	0	0	0	0	0	0	0.00534759	0	0.00534759	0	0	0.00534759	0	0	0.00534759	0.0160428	0
190	0	0.00531915	0.00531915	0.00531915	0.00531915	0	0	0	0	0	0	0	0.00531915	0	0	0.0106383	0	0	0	0.00531915	0.00531915	0	0	0	0	0.00531915	0	0	0	0	0	0	0	0	0	0	0	0.0106383	0	0	0	0	0.00531915	0.00531915	0	0.00531915	0.00531915	0	0
191	0	0	0.00217865	0	0.0043573	0	0.00217865	0	0	0.0087146	0.00217865	0.00217865	0.00217865	0	0	0.0087146	0	0	0	0.00217865	0	0	0	0	0	0	0	0.0043573	0.0043573	0	0	0	0	0	0.0087146	0	0	0	0	0	0.0043573	0.0043573	0.0043573	0.00217865	0	0	0	0.00217865	0.00653595
192	0.00494234	0.00164745	0.00164745	0.00823723	0.00164745	0.00658979	0.00164745	0.00329489	0.00494234	0.00494234	0.00164745	0.00164745	0.00329489	0.00164745	0.00494234	0.00164745	0.00658979	0.00658979	0.00164745	0.00164745	0	0	0	0	0	0.00494234	0	0	0	0	0	0.00164745	0	0	0	0.00164745	0.00494234	0	0	0	0	0.00164745	0	0.00164745	0	0.00329489	0	0.00329489	0.00164745
193	0.00334076	0	0	0.00222717	0.00111359	0.00445434	0	0.00111359	0.00222717	0.00556793	0.00111359	0.00222717	0.00556793	0.00222717	0.00445434	0.00668151	0.00222717	0.00222717	0.00111359	0.00222717	0	0	0	0.00111359	0	0	0	0	0.00222717	0.00111359	0.00111359	0.00111359	0	0.00111359	0	0.00111359	0	0.00111359	0	0	0.00222717	0	0.00445434	0.00334076	0.00334076	0.00222717	0.00111359	0.00668151	0.00445434
194	0.00476569	0	0.00476569	0.00635425	0.00317712	0	0.00158856	0.000794281	0.00635425	0.00555997	0.00158856	0.00317712	0.00238284	0.00397141	0.00397141	0.00397141	0.000794281	0.00635425	0	0.000794281	0	0	0	0.000794281	0	0	0	0	0	0	0	0.000794281	0.000794281	0	0	0	0	0	0	0	0.00397141	0	0.00238284	0.00873709	0.00397141	0.000794281	0.000794281	0.00953137	0.00476569
195	0	0	0.00331126	0.00331126	0.00662252	0.00331126	0	0	0.00993377	0.00331126	0	0.00662252	0.00331126	0	0.00331126	0	0.00331126	0.00331126	0	0	0	0	0	0	0	0	0	0	0	0.00662252	0	0	0	0	0.00331126	0	0	0	0	0	0.00331126	0	0.00662252	0.00993377	0.00331126	0.00331126	0.00331126	0	0
196	0.0227273	0	0.0113636	0	0.0113636	0.0113636	0	0	0.0227273	0.0113636	0	0.0227273	0	0	0.0113636	0	0	0.0113636	0	0	0	0	0	0	0	0	0	0	0	0	0	0	0	0	0	0	0	0	0	0	0.0340909	0	0	0	0	0	0	0	0
197	0.00315789	0.00631579	0.00210526	0.00421053	0.00526316	0.00421053	0.00105263	0.00315789	0.00210526	0.00210526	0	0.00210526	0.00736842	0	0.00315789	0.00421053	0.00315789	0.00210526	0.00105263	0.00105263	0.00210526	0.00315789	0.00210526	0.00210526	0.00421053	0.00421053	0	0.00105263	0.00210526	0.00526316	0.00210526	0.00526316	0.00315789	0.00105263	0.00315789	0.00210526	0.00315789	0.00315789	0	0.00210526	0.00421053	0.00526316	0.00421053	0	0.00210526	0.00736842	0.00210526	0.00105263	0.00947368
198	0.00340909	0.00113636	0.00568182	0.00340909	0.00568182	0.00340909	0.00227273	0.00113636	0.00113636	0.00795455	0.00113636	0.00340909	0.00340909	0.00454545	0.00227273	0.00340909	0.00795455	0.00454545	0	0.00568182	0	0	0.00113636	0	0	0	0	0	0.00113636	0.00113636	0	0	0	0	0	0	0	0.00113636	0	0	0.00454545	0.00113636	0.00795455	0.00340909	0.00568182	0.00227273	0.00227273	0.00454545	0.00227273
199	0.00406918	0.00203459	0.00712106	0.00305188	0.00406918	0.00101729	0.00203459	0.00406918	0.00508647	0.00712106	0	0.00203459	0.00203459	0.00101729	0.00406918	0.00203459	0.00305188	0.00203459	0	0.00101729	0.00101729	0	0	0	0.00101729	0.00101729	0.00101729	0.00203459	0.00101729	0	0	0	0	0.00203459	0	0.00203459	0.00101729	0.00101729	0	0	0.00203459	0.00101729	0	0.00610376	0.00101729	0.00203459	0	0.00406918	0.00406918
200	0	0.00309598	0	0	0	0.00619195	0	0	0	0.00309598	0	0.00619195	0	0	0	0.0154799	0	0.00619195	0.00309598	0.00619195	0.00309598	0	0	0	0	0	0	0	0	0.00309598	0	0	0	0	0	0.00619195	0.00309598	0	0	0.00309598	0	0.00309598	0.00309598	0.00309598	0	0.00309598	0.00309598	0.00619195	0.00309598
201	0.00712589	0	0.0023753	0.0023753	0.00475059	0.00475059	0.0023753	0.00712589	0.0142518	0.00475059	0	0.00475059	0	0	0.0118765	0.0023753	0	0.00475059	0	0	0	0	0	0	0	0	0	0	0	0	0.0023753	0	0.0023753	0	0	0	0.0023753	0.0023753	0	0	0.00475059	0	0.0023753	0.0023753	0	0	0	0.0023753	0.00950119
202	0	0	0.0104895	0	0	0	0.0034965	0	0	0.0034965	0	0.0034965	0	0	0	0.0034965	0.0104895	0.0034965	0	0.0034965	0	0	0	0	0	0	0	0	0	0	0	0	0	0	0	0.0034965	0	0	0	0	0.0104895	0	0.0104895	0.00699301	0.0034965	0	0.0034965	0.00699301	0
203	0.00372142	0.00212653	0.00372142	0.00372142	0.000531632	0.00106326	0.000531632	0.00265816	0.00531632	0.00691122	0.00212653	0.00531632	0.00318979	0.00425306	0.00265816	0.00212653	0.00372142	0.00425306	0.000531632	0.00212653	0.000531632	0	0.000531632	0	0.00106326	0	0	0.0015949	0	0.00265816	0	0	0.000531632	0.000531632	0.000531632	0.00106326	0.000531632	0.00265816	0.00106326	0.00106326	0.00265816	0.00106326	0.00478469	0.0106326	0.00531632	0.00265816	0.00106326	0.00425306	0.00265816
204	0	0	0	0	0	0.0137615	0.00458716	0.00458716	0.00917431	0.00458716	0	0	0	0	0	0.00917431	0.00917431	0.00458716	0	0.00917431	0	0	0	0	0	0	0	0	0	0	0.00458716	0	0	0.00458716	0	0	0	0	0	0	0	0	0.00458716	0.0137615	0.00458716	0	0	0.00917431	0.00917431
205	0.0122449	0.00204082	0.00204082	0.00204082	0.00408163	0.0163265	0.00204082	0.00612245	0.00204082	0.00204082	0	0.0102041	0.00408163	0.00408163	0.00204082	0.00204082	0.00408163	0.00612245	0	0	0	0	0	0	0	0	0	0	0	0	0	0.00204082	0	0	0.00408163	0.00204082	0	0	0	0	0.00408163	0	0.00408163	0.00408163	0.00204082	0.00204082	0.00408163	0.00204082	0.00408163
206	0.00541712	0.00325027	0.00541712	0.00108342	0.00108342	0.00216685	0.00108342	0.00650054	0.00866739	0.0130011	0.00325027	0.00541712	0.00216685	0.00650054	0.00108342	0.00650054	0.00216685	0.00108342	0.00108342	0.00216685	0	0	0.00108342	0.00216685	0	0.00216685	0	0.00108342	0.00108342	0.00650054	0	0	0	0.00216685	0.00108342	0.00216685	0	0	0	0	0.00216685	0	0.00325027	0.00216685	0.00216685	0.00108342	0.00108342	0.00325027	0
207	0.00281294	0.00140647	0.00281294	0.00843882	0.00140647	0.00562588	0	0	0.0126582	0.0112518	0	0.00281294	0.00421941	0.00421941	0.00281294	0.00421941	0.00421941	0	0	0.00281294	0	0	0	0	0	0	0	0.00140647	0.00281294	0.00281294	0	0	0	0	0	0.00140647	0	0.00421941	0.00140647	0.00140647	0.00421941	0	0.00281294	0	0.00281294	0.00984529	0	0.00140647	0.00703235
208	0.00627353	0.00250941	0	0.00250941	0.00250941	0	0.00125471	0.00376412	0.00752823	0.0100376	0.00250941	0.00125471	0.00376412	0.00376412	0.00250941	0.00376412	0.00250941	0.00878294	0.00125471	0.00501882	0	0	0	0	0	0.00250941	0	0.00125471	0	0.00125471	0	0	0	0	0	0.00125471	0	0.00125471	0.00250941	0.00125471	0.00376412	0	0.00501882	0.00125471	0.00376412	0.00125471	0.00376412	0.00250941	0.00376412
209	0.00651466	0	0	0.00651466	0.00488599	0.00488599	0.00162866	0	0.00651466	0.00977199	0	0.00488599	0.00162866	0.00325733	0.00162866	0.00325733	0.00162866	0.00814332	0.00162866	0.00325733	0.00162866	0	0	0.00162866	0	0	0	0	0	0.00162866	0	0	0.00162866	0	0	0	0	0	0	0	0.00488599	0	0.00162866	0.00814332	0.00162866	0.00488599	0.00162866	0.00651466	0.00162866
210	0.00740741	0.0037037	0.0037037	0.0037037	0	0.00740741	0.0037037	0.0037037	0.00740741	0.0111111	0	0.0037037	0.0037037	0.00740741	0.0185185	0	0	0.0185185	0	0.0037037	0	0	0	0	0	0	0	0	0.0037037	0	0	0.0037037	0	0	0	0.0037037	0.0037037	0.0037037	0	0	0.0037037	0	0	0	0	0.0037037	0	0	0
211	0.00883002	0.00110375	0.00331126	0.00662252	0.00220751	0.00883002	0.00110375	0.00331126	0.00883002	0.0121413	0	0.00331126	0.00441501	0.00220751	0.00331126	0.00551876	0.00110375	0.00993377	0.00110375	0.00220751	0.00331126	0	0	0	0	0	0	0	0.00220751	0.00110375	0	0	0	0.00110375	0	0.00110375	0.00110375	0.00110375	0	0	0.00331126	0	0.00551876	0.00662252	0.00331126	0.00551876	0	0.00331126	0.00110375
212	0.00338983	0	0	0.00338983	0.00169492	0.00508475	0.00169492	0.00508475	0.00338983	0.00677966	0.00169492	0.00169492	0	0.00169492	0.00508475	0.0118644	0.00677966	0	0.00338983	0	0.00338983	0	0.00169492	0	0	0.00169492	0	0.00338983	0	0.00169492	0.00338983	0	0.00169492	0.00169492	0.00338983	0.00169492	0	0	0	0.00169492	0	0	0	0.00338983	0.00169492	0	0	0	0.00169492
213	0.00881057	0.00440529	0	0.00660793	0	0.00220264	0.00220264	0.00660793	0.00440529	0.0110132	0.00440529	0.00660793	0.00220264	0.00220264	0.00220264	0	0	0.00881057	0.00220264	0.00220264	0	0	0	0.00660793	0.00220264	0.00220264	0	0	0	0.00660793	0	0	0.00220264	0	0.00220264	0	0.00220264	0	0	0.00220264	0.00881057	0.00440529	0.00220264	0.00881057	0.00220264	0.00440529	0	0.00220264	0.00220264
214	0	0	0.0021978	0.0021978	0.0043956	0	0	0.00659341	0.0021978	0.00659341	0.00659341	0	0.00659341	0	0	0	0.0043956	0.0021978	0.0021978	0.0021978	0.0021978	0	0	0	0	0	0.0021978	0.0021978	0	0.0043956	0	0	0	0.0021978	0.0021978	0	0	0.0021978	0	0.0021978	0.0021978	0	0.0043956	0.0043956	0.0021978	0	0	0	0
215	0.00257069	0	0.00771208	0.0179949	0.00257069	0.00257069	0.00514139	0.00257069	0.00514139	0.00771208	0	0	0.00514139	0.00257069	0.00771208	0.00771208	0.00257069	0.00514139	0.00257069	0	0	0	0.00771208	0	0	0	0	0.00257069	0	0.00257069	0	0	0	0	0.00257069	0	0	0	0	0.00257069	0.0102828	0	0	0.00257069	0	0.00257069	0.00514139	0	0.0128535
216	0.00877193	0.000487329	0.00292398	0.00730994	0.00146199	0.00146199	0.00194932	0.00633528	0.00487329	0.00487329	0.000974659	0.00536062	0.00146199	0.00243665	0.00438596	0.00536062	0.00341131	0.00536062	0.000974659	0.00194932	0.00292398	0	0.00146199	0	0.000487329	0.000487329	0	0.00243665	0.00243665	0.000487329	0.000974659	0.00146199	0	0	0	0.000487329	0.00194932	0.000487329	0	0	0.00389864	0.000487329	0.00243665	0.00341131	0.00146199	0.000487329	0.00146199	0.00487329	0.00389864
217	0.0026178	0.0052356	0.0013089	0.0026178	0.0104712	0.0026178	0.0013089	0.0091623	0.0026178	0.0104712	0	0.0026178	0	0	0.0026178	0.0065445	0.0052356	0.0039267	0.0026178	0.0039267	0.0013089	0	0	0.0013089	0.0013089	0.0013089	0	0.0026178	0	0.0026178	0.0013089	0	0	0.0013089	0	0.0039267	0	0.0052356	0.0013089	0.0013089	0.0013089	0.0026178	0.0013089	0.0052356	0.0026178	0	0	0.0052356	0.0026178
218	0.0115607	0	0.00289017	0.00867052	0.00289017	0	0	0	0.0144509	0.00289017	0	0.00867052	0.00289017	0	0	0	0.00578035	0.0115607	0	0	0	0	0	0	0.00289017	0	0	0.00289017	0.00289017	0.00578035	0	0	0	0	0.00289017	0	0	0	0	0	0.00578035	0	0.00578035	0	0	0.00289017	0.00289017	0.0115607	0.00578035
219	0.0280899	0.00561798	0	0.00561798	0.00561798	0.011236	0	0.011236	0.00561798	0.00561798	0	0	0.011236	0.0168539	0	0	0	0	0	0	0	0	0	0	0	0	0	0	0	0	0	0	0	0	0	0.00561798	0	0.00561798	0	0	0.011236	0	0	0	0	0.011236	0	0	0
220	0	0	0.0058309	0	0	0.00291545	0	0	0.00291545	0	0	0.00291545	0	0	0.00291545	0.00291545	0.00291545	0	0	0.00291545	0	0	0.00291545	0	0	0	0	0.00291545	0.00291545	0.0058309	0	0	0	0	0	0	0.00291545	0	0	0.0058309	0.00291545	0	0.00291545	0.00874636	0	0.00291545	0	0.0058309	0.00874636
221	0.00310559	0	0.00310559	0.0015528	0	0.0015528	0.00310559	0.0015528	0.00465839	0.0015528	0	0.0015528	0.00621118	0.00310559	0.0015528	0.0108696	0.00310559	0.00621118	0	0.0015528	0	0	0	0	0	0	0	0	0.0015528	0	0	0.0015528	0	0.0015528	0	0.0015528	0	0.0015528	0	0	0	0.0015528	0.0139752	0.00465839	0	0.00310559	0	0	0.00310559
222	0.00186567	0.00124378	0.00373134	0.00373134	0.000621891	0.00248756	0.00124378	0.00373134	0.00621891	0.00248756	0.00373134	0.00435323	0.00373134	0.00186567	0.00310945	0.00559701	0.00310945	0.00373134	0	0	0.000621891	0	0.00124378	0	0.000621891	0.000621891	0.000621891	0.000621891	0.000621891	0.000621891	0.000621891	0.000621891	0.00248756	0.000621891	0	0.00124378	0.00248756	0.000621891	0.00124378	0.000621891	0.00248756	0	0.00248756	0.00435323	0.00248756	0.00124378	0.000621891	0.00248756	0.00559701
223	0.00398512	0.00292242	0.00371945	0.00292242	0.00345377	0.00371945	0.00159405	0.00239107	0.00345377	0.00664187	0.00239107	0.00159405	0.00345377	0.0031881	0.00239107	0.00557917	0.00371945	0.0031881	0.000797024	0.00132837	0.00185972	0.000265675	0.00159405	0.00185972	0.0010627	0.0031881	0.0010627	0.0021254	0.00265675	0.0031881	0.000797024	0.00185972	0.00132837	0.0021254	0.00265675	0.0021254	0.00239107	0.00185972	0.000265675	0.000265675	0.0021254	0.000797024	0.0031881	0.00345377	0.0021254	0.00265675	0.0010627	0.00265675	0.00265675
224	0.00238095	0.00119048	0.00357143	0.00238095	0.00595238	0.00357143	0	0.00238095	0.0047619	0.00238095	0	0.0047619	0.0047619	0.00119048	0.00357143	0.00714286	0.00595238	0.0047619	0	0.00238095	0	0	0	0.00119048	0.00238095	0.00238095	0	0	0	0.00357143	0	0	0	0	0.00119048	0.00238095	0.00238095	0.0047619	0	0	0.00238095	0.00238095	0.00357143	0.00238095	0.00238095	0	0.00238095	0.00357143	0.00595238
225	0.00431034	0.00431034	0.012931	0.00862069	0	0.00431034	0	0.00431034	0.00862069	0	0.00431034	0.00431034	0	0	0.00431034	0.00431034	0	0	0	0	0	0	0	0.00431034	0	0.00862069	0	0	0	0.00862069	0	0	0	0	0	0	0	0	0	0	0.00431034	0	0.00431034	0.00431034	0.00431034	0.012931	0	0.00862069	0.00862069
226	0.0135135	0	0	0.0135135	0	0	0	0	0	0	0	0	0.0135135	0	0.0135135	0	0	0	0	0	0	0	0	0	0.0135135	0	0	0	0	0	0	0	0	0.0135135	0	0	0	0	0	0	0	0	0	0	0.0135135	0	0	0	0.0135135
227	0.00519481	0	0	0.00519481	0.00519481	0	0.0025974	0	0.0025974	0.00519481	0.00519481	0.0025974	0	0	0	0.00779221	0	0.0103896	0	0.0025974	0	0	0	0.0025974	0.0025974	0	0.0025974	0	0	0	0	0	0	0	0.0025974	0.0025974	0	0	0	0	0	0	0.0025974	0	0.0025974	0.00519481	0	0.00519481	0.0025974
228	0.00456919	0	0.00261097	0.00456919	0.00587467	0.00522193	0.000652742	0.00391645	0.00261097	0.00848564	0	0.00195822	0.00195822	0.000652742	0.00587467	0.00652742	0.00261097	0.00848564	0.000652742	0.00326371	0.00522193	0	0	0.00130548	0	0.000652742	0	0	0.00130548	0.00195822	0.00130548	0.000652742	0.000652742	0.00130548	0	0.00130548	0	0.00130548	0	0	0.00261097	0	0.00195822	0.00261097	0.00195822	0.00195822	0.000652742	0.00195822	0.00326371
229	0.00496278	0	0.00744417	0.00744417	0.00496278	0.00248139	0	0.00496278	0.00248139	0.0124069	0	0	0.00992556	0.00496278	0.00744417	0.00744417	0.00248139	0.00992556	0	0.00248139	0	0	0	0.00248139	0	0.00496278	0	0	0	0	0.00248139	0	0	0	0	0	0.00248139	0	0	0.00248139	0.00992556	0.00248139	0	0.00248139	0.00248139	0	0	0.00496278	0.0124069
230	0.0221328	0.00603622	0.00603622	0.00201207	0.00603622	0.0120724	0	0.00603622	0.00201207	0.00804829	0.00201207	0.00603622	0.00201207	0.00402414	0.00603622	0.00402414	0.0100604	0.0120724	0.00201207	0.00201207	0	0	0.00201207	0	0	0.00201207	0.00201207	0.00201207	0.00201207	0	0	0.00201207	0	0	0	0	0	0	0.00201207	0	0.00402414	0	0.00201207	0.00201207	0.00402414	0.00201207	0	0.00402414	0.00201207
231	0.0097371	0.00194742	0.00292113	0.00584226	0.00292113	0.00389484	0.00097371	0.00292113	0.00584226	0.00584226	0.00097371	0	0.00486855	0.00389484	0.00486855	0.00389484	0.00097371	0.00681597	0.00097371	0.00097371	0	0	0.00097371	0.00292113	0	0.00097371	0	0.00194742	0.00097371	0.00097371	0	0	0	0.00097371	0.00194742	0.00194742	0.00097371	0.00194742	0	0	0.00292113	0	0.00292113	0.00389484	0.00389484	0.00194742	0	0.00389484	0.00584226
232	0.00173611	0	0.00173611	0.00347222	0.00173611	0.00173611	0.00173611	0.00520833	0.00694444	0.00520833	0	0	0.00173611	0.00347222	0	0.00347222	0.00173611	0.00347222	0	0	0	0.00173611	0.00173611	0.00347222	0	0.00347222	0	0	0	0	0	0	0	0	0.00173611	0.00173611	0	0	0	0	0.00173611	0.00520833	0.00694444	0.00347222	0.00347222	0.00173611	0	0.00868056	0.00347222
233	0.0134228	0	0	0	0.00671141	0.0134228	0	0.00671141	0.00671141	0	0	0.00671141	0	0	0	0.00671141	0.0033557	0.0167785	0.0033557	0.00671141	0	0	0	0	0	0	0	0	0	0	0	0	0	0	0.0033557	0	0	0.00671141	0	0	0.00671141	0	0	0.0033557	0.0033557	0.0033557	0	0.0033557	0.0033557
234	0.00238095	0.00714286	0.00238095	0.0047619	0.00238095	0.00952381	0	0.00238095	0	0.0119048	0.0047619	0	0	0.0047619	0	0.00238095	0.00238095	0.00238095	0.0047619	0.00238095	0	0.00238095	0.00238095	0	0	0	0	0	0.00238095	0.00714286	0.00238095	0	0	0	0	0	0.00238095	0	0	0	0.0047619	0.00238095	0.0047619	0.0047619	0	0	0	0.00238095	0.00238095
235	0	0	0.0045045	0	0	0	0	0	0.018018	0	0	0.0045045	0.0045045	0.00900901	0	0.0135135	0.0135135	0.0045045	0	0	0	0	0	0	0	0	0	0	0.0045045	0	0	0	0	0.0045045	0	0	0	0	0	0	0.00900901	0	0	0	0	0	0.0045045	0.0045045	0.0045045
236	0.00257069	0	0.00257069	0.00257069	0.00257069	0.00771208	0	0.0102828	0.00257069	0.0128535	0	0.00257069	0.00257069	0	0.00771208	0.00257069	0.00257069	0.00257069	0	0.00514139	0.00257069	0	0	0	0	0.00514139	0	0.00514139	0	0	0	0	0	0	0	0	0.00257069	0.00257069	0	0	0.00257069	0.00257069	0	0	0	0.00514139	0	0	0.00514139
237	0.00801603	0.00200401	0	0	0.00200401	0.00400802	0.00200401	0.00200401	0.00601202	0.00801603	0.00200401	0.00200401	0.00601202	0.00400802	0.00400802	0.00200401	0.00601202	0.00601202	0	0.00200401	0	0.00200401	0.00200401	0	0.00601202	0.00400802	0	0.00200401	0.00200401	0	0	0	0	0.00200401	0.00200401	0	0.00200401	0.00200401	0	0.00200401	0.00200401	0	0.00200401	0.00200401	0.00400802	0.00200401	0	0.00801603	0.00200401
238	0.0028169	0.00140845	0.0028169	0.0028169	0.00422535	0.0056338	0	0.00422535	0.00422535	0.00704225	0.00140845	0.0028169	0	0.0028169	0.00704225	0.0056338	0.0056338	0.0028169	0	0	0	0	0	0.00140845	0.00140845	0.00140845	0	0.00140845	0	0	0	0	0.00140845	0	0	0.00140845	0	0	0	0	0.0056338	0	0.00140845	0.00140845	0.0028169	0.0028169	0.00140845	0.0028169	0.00140845
239	0.00208333	0.00104167	0.003125	0.00625	0.00416667	0.00520833	0.003125	0.00208333	0.00520833	0.00416667	0.00104167	0.00208333	0	0.00208333	0	0.00208333	0.00208333	0.003125	0.00104167	0.00208333	0.00104167	0	0.00208333	0.003125	0.00104167	0.00104167	0.00104167	0	0	0.00208333	0.00104167	0	0	0	0	0	0.00208333	0	0	0.00208333	0.003125	0	0.00416667	0.00520833	0.00208333	0.00208333	0.003125	0.00208333	0.00520833
240	0	0	0	0.00158228	0	0.00316456	0	0.00316456	0.00632911	0.00791139	0.00158228	0.00158228	0.00158228	0	0.00158228	0.0110759	0	0.00632911	0.00316456	0	0	0	0.00474684	0	0.00158228	0.00158228	0	0.00158228	0	0.00158228	0	0.00158228	0	0	0	0.00158228	0.00158228	0	0	0.00316456	0	0.00158228	0.00316456	0	0.00158228	0	0.00158228	0.00158228	0
241	0	0.00218818	0	0.00437637	0.00218818	0	0	0.00875274	0.00437637	0	0	0.00218818	0.00218818	0	0.00218818	0.00437637	0.00437637	0	0	0.00218818	0	0	0	0.00437637	0	0	0.00218818	0	0	0	0	0	0	0	0	0	0.00218818	0	0	0.00218818	0	0.00218818	0.00218818	0.00437637	0.00218818	0.00218818	0	0.00437637	0.00656455
242	0.0142096	0.0035524	0.0017762	0.0017762	0.0053286	0.0035524	0	0.0071048	0.0035524	0.0124334	0.0017762	0	0.0017762	0.0017762	0.0017762	0.0053286	0.0035524	0.0035524	0.0017762	0	0.0017762	0	0	0.0053286	0	0.0035524	0	0.0035524	0	0.0017762	0	0	0	0	0.0035524	0.0017762	0	0.0017762	0	0	0.0071048	0	0.0035524	0.0071048	0.0017762	0.0035524	0.0017762	0.0071048	0.0017762
243	0.0116279	0.00232558	0	0.00697674	0.00465116	0.00697674	0.00465116	0.00465116	0.00697674	0.00465116	0.00465116	0.00465116	0.00697674	0	0	0.0116279	0.00465116	0.00232558	0	0.00232558	0.00465116	0	0	0.00232558	0	0	0	0	0.00232558	0	0	0	0	0	0	0	0.00232558	0	0	0	0	0	0.00232558	0.00465116	0.00232558	0.00232558	0.00232558	0.00232558	0.00232558
244	0	0	0.00662252	0.00662252	0.00662252	0.0165563	0	0.00662252	0.00662252	0	0	0.00662252	0	0	0.00993377	0	0.00331126	0.00331126	0	0	0	0	0	0	0	0	0	0	0	0.00331126	0	0	0	0	0.00331126	0	0	0	0	0	0.00993377	0	0.00331126	0.00662252	0	0.00662252	0	0.00662252	0
245	0.00369686	0	0	0.0110906	0	0.00184843	0	0.00369686	0.00184843	0.00184843	0.00184843	0.00184843	0.00184843	0	0.00184843	0.00554529	0.00184843	0.00554529	0.00184843	0.00184843	0.00369686	0.00184843	0	0	0	0	0	0	0.00369686	0.00369686	0	0.00184843	0.00184843	0	0.00184843	0	0	0	0	0	0.00369686	0.00369686	0	0.00369686	0.00369686	0.00369686	0	0.00184843	0.00739372
246	0.0117371	0	0.00469484	0.00469484	0.00234742	0.00704225	0.00469484	0.00469484	0.0140845	0.00469484	0.00234742	0.00234742	0.00704225	0	0.00469484	0.0117371	0.00469484	0.00469484	0	0.00234742	0	0	0	0	0	0	0	0	0	0	0	0	0	0	0	0.00234742	0	0.00234742	0	0	0.00469484	0	0.00704225	0.00234742	0	0.00704225	0	0.00469484	0.00469484
247	0.00298507	0.00298507	0	0.00597015	0	0.00895522	0.00298507	0.00895522	0.00895522	0.00597015	0.00298507	0	0.00298507	0.00298507	0.00895522	0.00298507	0.00298507	0.00895522	0	0.00298507	0	0	0.00298507	0	0	0.00298507	0	0	0	0	0	0	0	0	0	0	0	0.00298507	0	0	0.0119403	0	0	0.00597015	0.00298507	0.00298507	0	0.00597015	0
248	0.00690846	0.00172712	0.00518135	0.00345423	0.00518135	0	0	0.00518135	0.00518135	0	0.00172712	0.00345423	0.00172712	0.00345423	0.00518135	0	0.00690846	0.00690846	0	0.00345423	0.00172712	0	0	0.00345423	0	0.00172712	0	0	0	0	0	0.00172712	0	0	0.00345423	0	0.00172712	0	0	0	0.00172712	0.00172712	0.00690846	0.00518135	0	0.00172712	0	0.00863558	0.00690846
249	0.00689655	0	0	0	0.00344828	0	0.00344828	0.00344828	0.00689655	0.00344828	0.00344828	0	0.00344828	0.00689655	0.00344828	0	0.00344828	0.00344828	0	0	0	0	0	0	0	0.00689655	0	0	0.00344828	0	0	0	0	0	0.00344828	0	0.00344828	0	0	0	0	0.00344828	0	0	0.00344828	0	0.00344828	0.0103448	0.00344828
250	0.00546448	0	0.00273224	0.00273224	0.00546448	0	0	0.00546448	0	0.00546448	0.00273224	0.00546448	0	0.00819672	0.00819672	0.00819672	0.00546448	0.00546448	0	0	0	0	0	0	0	0.00273224	0	0.00273224	0.00273224	0	0	0.00546448	0	0	0.00273224	0	0	0	0	0.00273224	0.00546448	0	0	0.00273224	0	0	0	0.00273224	0.00546448
251	0	0	0.00473373	0.00118343	0	0.00473373	0.0035503	0.00118343	0.00473373	0.0035503	0.00118343	0.00473373	0.00473373	0.00118343	0.0035503	0.00473373	0.00473373	0.00473373	0.00236686	0	0	0	0.00118343	0.00118343	0	0	0	0	0	0.00236686	0.00118343	0	0.00118343	0	0.00118343	0.00236686	0	0	0	0	0.00236686	0.00236686	0	0.00710059	0.00236686	0.00236686	0.00473373	0.00118343	0.0035503
252	0.00288462	0.00384615	0.00192308	0.00384615	0	0.00961538	0.00480769	0.00480769	0.00192308	0.00384615	0.00192308	0.000961538	0.00192308	0.00192308	0.000961538	0.0105769	0.00192308	0.00288462	0	0.00288462	0.00288462	0.00288462	0.00288462	0.00288462	0	0.00288462	0.000961538	0.00192308	0.000961538	0.00384615	0.00192308	0.00192308	0.00288462	0.000961538	0.00288462	0.00673077	0.00384615	0.00288462	0	0.000961538	0.00288462	0.00192308	0.00288462	0.00576923	0.000961538	0.00384615	0.00192308	0.000961538	0.00192308
253	0.00654664	0.00163666	0.00654664	0.00490998	0.00490998	0.00981997	0.00163666	0.00818331	0.0114566	0.0114566	0	0.00327332	0.00163666	0.00490998	0	0.00490998	0.00818331	0.00818331	0	0.00327332	0	0	0.00163666	0	0	0.00163666	0	0	0	0	0	0.00163666	0	0.00163666	0	0	0	0	0	0	0.00818331	0	0	0.00163666	0.00327332	0.00490998	0	0.00327332	0.00327332
254	0.00833333	0	0	0.00166667	0.00833333	0.00333333	0.005	0.00166667	0.00333333	0.00833333	0	0.005	0.005	0.005	0.00166667	0.00166667	0.00333333	0	0	0.00166667	0	0	0.00166667	0	0.00166667	0	0	0	0.00166667	0	0	0	0	0.00166667	0.00166667	0.00166667	0	0	0	0.00166667	0.00166667	0	0	0.00166667	0.00333333	0.00333333	0.00333333	0.00166667	0.00333333
255	0.00873362	0	0.00873362	0.00436681	0.00436681	0.00873362	0.00873362	0	0.00436681	0	0	0.0131004	0	0.00873362	0.00873362	0.00436681	0	0.00436681	0	0.00436681	0	0	0	0	0	0	0	0	0	0	0	0	0	0	0	0	0	0	0	0	0	0	0.00873362	0.0131004	0	0.00436681	0.00436681	0.00873362	0.00436681
256	0.00660502	0	0.00396301	0.00264201	0.00198151	0.00330251	0.000660502	0.00396301	0.00528402	0.00726552	0.001321	0.00396301	0.00330251	0.00528402	0.00198151	0.00660502	0.00462351	0.011889	0.000660502	0.00330251	0	0	0	0.001321	0	0	0	0	0	0.000660502	0	0.001321	0.000660502	0.000660502	0	0.001321	0	0	0	0.000660502	0.00264201	0.000660502	0.00198151	0.00396301	0.00198151	0.00330251	0.001321	0.00198151	0.00528402
257	0.00248756	0	0.00746269	0.00497512	0	0.00995025	0	0	0.00248756	0.0124378	0	0.00497512	0.00497512	0	0.00248756	0.00746269	0	0.0149254	0.00248756	0.00497512	0	0	0	0.00248756	0	0	0	0	0	0	0	0	0.00248756	0.00248756	0.00248756	0.00248756	0.00248756	0.00497512	0	0	0.00248756	0	0.00746269	0	0.00248756	0.00746269	0.00497512	0.00497512	0.00746269
258	0.00991736	0	0.00165289	0	0.00330579	0.00165289	0	0.00330579	0.00495868	0.00661157	0	0.00495868	0.00495868	0.00661157	0.00330579	0.00165289	0.00661157	0.00330579	0	0.00495868	0	0	0.00330579	0	0	0	0	0	0	0.00165289	0	0	0	0.00330579	0.00165289	0.00165289	0	0	0	0.00165289	0.00165289	0	0.00165289	0.00330579	0.00495868	0.00330579	0	0.00495868	0.00661157
259	0.00821018	0.00164204	0.00328407	0	0.00821018	0.00164204	0	0.00328407	0.00328407	0.00164204	0.00164204	0.00328407	0.00164204	0.00328407	0.00164204	0.00328407	0.00492611	0.00328407	0.00164204	0.00164204	0.00328407	0	0.00164204	0.00164204	0.00492611	0.00164204	0	0.00164204	0	0.00164204	0	0	0.00328407	0	0	0.00328407	0	0.00164204	0	0.00164204	0.00164204	0	0	0.00164204	0	0.00656814	0	0	0
260	0.00539084	0	0.00269542	0.00539084	0.00269542	0.00539084	0.00269542	0.0188679	0.00539084	0.00539084	0.00539084	0	0.00808625	0	0.00539084	0.00269542	0	0.00808625	0.00269542	0.00269542	0.00269542	0	0	0	0	0	0	0	0	0.00539084	0	0	0	0	0	0	0.00269542	0	0	0.00269542	0.00808625	0	0.00539084	0	0	0.00269542	0	0.00539084	0.00539084
261	0.00166667	0.00166667	0	0.00333333	0.005	0.00166667	0	0	0.00666667	0.00666667	0	0.00166667	0.00333333	0.00166667	0.00166667	0.00166667	0	0.00333333	0	0	0.00333333	0.00166667	0	0.00166667	0.00166667	0	0.00166667	0	0	0.00166667	0.00166667	0	0.00166667	0	0	0	0	0	0	0	0.00333333	0	0.00333333	0.00166667	0.005	0.00166667	0.00333333	0.005	0.00166667
262	0.0186916	0	0	0	0	0.0280374	0	0	0	0.00934579	0	0	0	0.0186916	0	0	0.00934579	0.0186916	0	0	0	0	0	0	0	0	0	0.00934579	0	0	0	0	0	0	0	0	0	0	0	0	0.00934579	0	0	0	0	0.00934579	0	0	0.00934579
263	0.00404494	0.000449438	0.00224719	0.00404494	0.00179775	0.00359551	0.00179775	0.00314607	0.00224719	0.00719101	0.00179775	0.00449438	0.00359551	0.00224719	0.0058427	0.00629213	0.00359551	0.00494382	0.000898876	0.00449438	0.00314607	0	0.000898876	0	0	0.000898876	0	0	0.000449438	0.000898876	0	0	0	0.000898876	0	0.000449438	0.000449438	0.000898876	0.000449438	0.000449438	0.00134831	0	0.00179775	0.00359551	0.00314607	0.00269663	0	0.00224719	0.00179775
264	0.0157729	0	0.00315457	0.00630915	0.00946372	0.00315457	0	0	0.0126183	0.00946372	0.00315457	0.00630915	0.00630915	0	0.00315457	0.00946372	0	0	0	0	0	0	0	0	0.00315457	0	0	0	0	0.00315457	0	0	0	0	0	0	0	0	0	0	0.00315457	0	0	0.00315457	0.00315457	0.00315457	0	0	0
265	0.00952381	0	0.0031746	0.00634921	0.00634921	0.0031746	0	0	0.00952381	0.00952381	0.00634921	0.0031746	0	0	0.0031746	0.0031746	0.0031746	0.0031746	0	0.0031746	0.0031746	0	0	0	0	0.0031746	0	0.0031746	0	0	0	0	0	0	0	0.00634921	0	0	0	0	0	0	0	0.0031746	0.0031746	0	0	0.0126984	0
266	0	0	0	0.00298507	0.00298507	0	0	0.00597015	0	0.00298507	0	0.00298507	0.00298507	0.00597015	0.00298507	0.00597015	0.00298507	0	0	0.00298507	0.00298507	0	0	0.00298507	0	0	0	0.00298507	0	0	0	0	0	0	0	0.00298507	0	0	0	0.00298507	0	0	0	0	0	0.00597015	0.00298507	0.00298507	0
267	0.00176678	0.00176678	0.00618375	0.00353357	0.000883392	0.00530035	0	0.00265018	0.00441696	0.00265018	0.00176678	0.00265018	0.00176678	0.000883392	0.00530035	0.00441696	0.00176678	0.00618375	0.000883392	0	0.000883392	0	0.00176678	0.000883392	0.000883392	0.00176678	0.000883392	0.000883392	0	0.00176678	0	0.000883392	0	0	0.000883392	0.00265018	0.000883392	0.00176678	0	0	0.00265018	0	0.00530035	0.00265018	0	0.00530035	0.000883392	0.00353357	0.00530035
268	0.00645161	0	0	0	0.00645161	0.00645161	0	0.0129032	0	0	0	0	0	0	0.00645161	0.0129032	0.00645161	0.0129032	0	0	0	0	0	0	0	0	0	0.00645161	0	0	0	0	0.00645161	0	0	0	0	0	0	0.00645161	0.00645161	0	0	0	0	0	0	0.00645161	0
269	0.0014881	0	0.00297619	0.00297619	0.00446429	0.00297619	0.0014881	0.00297619	0.00297619	0.00744048	0.00297619	0.0014881	0.00297619	0.00297619	0.0014881	0.00297619	0.00446429	0	0.0014881	0.0014881	0	0	0.0014881	0	0	0.0014881	0	0	0	0.0014881	0	0.00297619	0	0.0014881	0	0	0	0	0	0	0.00297619	0.0014881	0	0.00446429	0.00446429	0.00297619	0	0.00297619	0.00297619
270	0.0118528	0.00124766	0.00124766	0.00249532	0.00249532	0.00561447	0.00187149	0.00311915	0.00311915	0.00499064	0.00374298	0.00499064	0.00686213	0.00311915	0.0062383	0.0124766	0.00810979	0.00436681	0.00124766	0.00124766	0.00062383	0.00062383	0.00124766	0.00062383	0	0	0	0.00124766	0	0	0	0.00124766	0	0	0.00124766	0.00062383	0.00187149	0	0	0	0.00499064	0.00124766	0.00249532	0.00561447	0	0.00124766	0.00124766	0.00187149	0.00124766
271	0	0	0.0083682	0.0041841	0	0	0	0.0041841	0	0.0083682	0	0.0041841	0	0.0041841	0	0.0125523	0	0.0041841	0	0.0041841	0	0	0.0041841	0.0041841	0	0	0	0	0.0041841	0	0	0	0	0	0	0.0041841	0	0	0	0	0	0	0.0167364	0	0	0.0041841	0	0	0.0125523
272	0.00357143	0	0.00714286	0.00357143	0.00357143	0	0	0	0.00357143	0.00357143	0.00714286	0.00357143	0.00357143	0.0107143	0.00357143	0.0107143	0.00357143	0	0	0.00357143	0	0	0	0.00357143	0	0.00357143	0	0	0	0	0	0.00357143	0	0	0	0	0	0	0	0	0	0	0.00357143	0.00357143	0	0.00357143	0.00357143	0.00357143	0.00357143
273	0.0060423	0.00302115	0.00302115	0.00906344	0.00302115	0.00302115	0	0.0060423	0.0060423	0.0181269	0	0	0.00302115	0.00906344	0.0060423	0	0.00302115	0.00302115	0	0.00906344	0	0	0	0.00302115	0.00302115	0	0	0.00302115	0.00302115	0	0	0	0	0.00302115	0	0	0	0	0	0	0.0120846	0	0.0060423	0	0.00302115	0.00302115	0.00302115	0.00906344	0.00302115
274	0.00683371	0	0	0.00911162	0.0022779	0.0113895	0	0.00683371	0.00455581	0.0136674	0.00455581	0.0022779	0.0022779	0	0.00911162	0.00455581	0.00683371	0	0.0022779	0	0	0	0.0022779	0	0	0.0022779	0	0	0	0.0022779	0	0	0	0.0022779	0.0022779	0	0.0022779	0.0022779	0	0	0.00683371	0.0022779	0.0022779	0.0022779	0	0	0	0	0.00455581
275	0.00416667	0	0.00625	0.00625	0.00208333	0.00625	0.00416667	0.00625	0.00416667	0.00208333	0.00625	0.00208333	0.00416667	0.00208333	0	0.00625	0.00833333	0.00208333	0	0.00625	0	0	0.00208333	0.00208333	0	0	0	0.00416667	0	0	0.00208333	0.00208333	0	0	0.00208333	0	0	0	0	0	0.00208333	0.00208333	0.00208333	0.00208333	0	0.00416667	0.00208333	0.00208333	0.00625
276	0.00805369	0.00268456	0.00268456	0.00134228	0.00402685	0.00268456	0	0.00536913	0.0120805	0.00402685	0.00402685	0.00671141	0.00671141	0.00134228	0.00268456	0.00671141	0.00671141	0.00536913	0	0	0.00268456	0	0	0.00134228	0.00134228	0	0	0	0	0	0	0	0	0	0.00402685	0.00134228	0	0	0	0	0.00402685	0	0.00536913	0.00402685	0.00402685	0.00268456	0	0.00268456	0
277	0.00859599	0.00286533	0.00573066	0	0.00859599	0.00573066	0.00573066	0.00573066	0.00573066	0.00573066	0.00286533	0.00859599	0	0	0	0.00286533	0.00573066	0.0114613	0.00286533	0.00286533	0.00859599	0	0	0	0	0	0	0	0	0	0	0	0	0	0	0	0	0	0	0	0.00573066	0	0.00286533	0.00286533	0.00286533	0	0	0.00286533	0.00573066
278	0.00819672	0	0	0.0163934	0.0163934	0.0163934	0	0	0.00819672	0.0163934	0	0	0	0	0	0	0	0.00819672	0	0	0	0	0	0	0	0	0	0	0	0	0	0	0	0	0	0.00819672	0	0	0	0	0.0163934	0	0.00819672	0	0	0.00819672	0.00819672	0.00819672	0
279	0.0125	0.0025	0.0025	0	0.0025	0	0.0025	0.0025	0	0.0075	0	0	0	0.0125	0.0125	0.0025	0	0.0125	0.0025	0.0025	0	0	0	0.0025	0	0	0	0.005	0	0	0	0	0	0	0.0025	0.005	0	0.0025	0	0.005	0	0.005	0.005	0.0025	0	0.0025	0	0.0025	0.0025
280	0.0015674	0.0015674	0.0015674	0	0.0031348	0.00783699	0	0.00783699	0	0.00470219	0.00470219	0	0.00470219	0.0015674	0.0031348	0.00470219	0	0.0031348	0.0015674	0.0015674	0.0015674	0.0031348	0	0.0031348	0	0	0	0.00470219	0	0.0031348	0	0.0015674	0	0.0015674	0.0015674	0.0015674	0.0031348	0	0.0015674	0.0015674	0.0015674	0.0015674	0.0015674	0.0031348	0.0031348	0.00470219	0.0015674	0.0015674	0
281	0.0185185	0.00925926	0.0185185	0.00925926	0	0.0185185	0.00925926	0	0	0.00925926	0	0.00925926	0	0.00925926	0	0	0	0	0.00925926	0	0.00925926	0	0	0.00925926	0	0	0.00925926	0.00925926	0	0.00925926	0	0.00925926	0	0	0	0.00925926	0	0.00925926	0	0	0	0.0277778	0	0	0	0	0	0	0
282	0.00719424	0.00239808	0	0.00479616	0.00639488	0.00159872	0	0.00319744	0.00319744	0.00639488	0.0039968	0.00319744	0.000799361	0.00319744	0.00639488	0.00639488	0.00239808	0.00559552	0.00319744	0.00239808	0.00159872	0.000799361	0.000799361	0.000799361	0.00319744	0	0	0.000799361	0	0.00239808	0.00239808	0.00159872	0.000799361	0	0	0.000799361	0.00159872	0.00159872	0	0.000799361	0.00479616	0.000799361	0.0039968	0.00239808	0.00319744	0.0039968	0.000799361	0.00479616	0.000799361
283	0.0109091	0	0.0109091	0.00727273	0.00727273	0.0145455	0	0.00727273	0.00363636	0.00727273	0	0	0.0109091	0	0.00727273	0	0	0.0218182	0	0	0.00727273	0	0	0	0	0	0	0	0.00727273	0	0	0	0.00363636	0	0	0	0	0	0	0	0.00363636	0.00363636	0	0	0.00363636	0.00363636	0	0.00363636	0
284	0.0034965	0	0.0034965	0.0034965	0	0.00699301	0	0	0	0.00699301	0	0.0034965	0.0104895	0.00699301	0.0034965	0	0.0034965	0.0034965	0	0	0	0	0	0	0	0.0034965	0	0	0	0	0	0	0.0034965	0	0	0	0	0	0	0	0	0.0034965	0.00699301	0.00699301	0.0034965	0.0034965	0	0	0.0174825
285	0.00275103	0	0.00687758	0.00825309	0.00275103	0	0.00137552	0.00275103	0.00687758	0.00137552	0	0	0.00137552	0.00275103	0.00275103	0.00550206	0.00275103	0.00275103	0.00137552	0.00412655	0	0.00137552	0	0.00137552	0.00137552	0.00275103	0	0.00137552	0	0.00137552	0	0	0	0.00137552	0.00137552	0.00275103	0.00275103	0.00137552	0	0	0.00412655	0.00137552	0	0.00275103	0.00687758	0.00275103	0.00137552	0.00550206	0.00412655
286	0.00274725	0.00274725	0.00274725	0.010989	0.00549451	0	0	0	0.00549451	0.00824176	0	0.00274725	0.00549451	0	0.00274725	0.00549451	0.00549451	0.00274725	0	0.00274725	0.00274725	0.00274725	0	0	0	0.00274725	0	0	0	0	0	0	0.00274725	0	0.00274725	0	0	0	0	0	0	0.00274725	0.00549451	0	0	0.00549451	0	0.00549451	0.00274725
287	0.00994036	0	0.0119284	0.00198807	0.00397614	0.00198807	0.00198807	0.00596421	0.00596421	0.00198807	0.00198807	0.00397614	0.00596421	0.00198807	0.00596421	0.00596421	0.00198807	0.00596421	0	0	0.00198807	0	0	0.00397614	0.00198807	0.00397614	0.00198807	0	0	0	0	0	0	0	0.00397614	0.00198807	0.00198807	0.00198807	0	0.00198807	0.00198807	0.00198807	0.00198807	0.00397614	0	0.00198807	0.00397614	0.00795229	0.00397614
288	0.00512821	0	0.00512821	0.00769231	0.00512821	0.00512821	0.0025641	0.00769231	0.0025641	0.00769231	0.0025641	0	0	0	0	0.0025641	0.00769231	0.00769231	0	0	0.0102564	0	0	0	0	0.00769231	0	0.0025641	0.0025641	0	0	0.0025641	0	0	0.00512821	0	0	0	0	0	0	0	0	0	0.00769231	0	0.0025641	0.0025641	0.0025641
289	0.00502513	0	0.00753769	0.00753769	0.00251256	0.0125628	0	0.00502513	0.00753769	0.00502513	0	0.00502513	0.0100503	0.00251256	0.00753769	0	0.00502513	0.0100503	0.00502513	0	0	0	0.00251256	0	0	0.00251256	0	0.00251256	0	0	0	0	0	0	0	0	0.00251256	0.00251256	0	0	0.00753769	0	0	0.0100503	0.00251256	0.00251256	0	0	0
290	0.00763359	0	0.00254453	0.0101781	0.00508906	0.00254453	0	0	0.0229008	0.00254453	0	0	0.00254453	0	0	0	0.00508906	0.00763359	0.00254453	0	0	0	0	0	0	0.00254453	0	0	0	0.00254453	0	0	0.00254453	0	0	0.00254453	0	0	0	0	0.00254453	0.00254453	0.0203562	0.0254453	0.00254453	0.0101781	0.00254453	0.00254453	0.0101781
291	0	0.00254453	0.00508906	0.00508906	0.00254453	0.00254453	0.00254453	0.00254453	0	0.0127226	0	0	0.00254453	0.00508906	0.00254453	0	0.00254453	0.00254453	0	0	0.00254453	0	0	0	0	0	0	0.00254453	0	0.00254453	0	0	0	0.00508906	0	0	0	0.00254453	0	0.00254453	0.00508906	0	0.0101781	0.00508906	0.00254453	0.00763359	0	0	0.00254453
292	0.00289017	0.00289017	0.00289017	0.00578035	0.00289017	0	0	0.00578035	0.00578035	0.00289017	0	0.00578035	0.00289017	0	0.00578035	0	0.00289017	0.00289017	0	0.00578035	0.00289017	0	0.00289017	0	0	0	0	0	0.00289017	0.00578035	0	0	0	0	0	0	0	0	0	0	0.00289017	0.00289017	0.00289017	0.00289017	0	0	0	0.00867052	0.00867052
293	0.00980392	0	0	0.0147059	0.00490196	0	0.00490196	0	0.00490196	0.00490196	0.00490196	0.00980392	0.00980392	0	0.00490196	0.00490196	0.00490196	0.0147059	0	0	0	0	0	0	0	0	0	0	0	0	0	0.00490196	0	0	0.00490196	0	0	0	0	0	0.00980392	0	0.00980392	0	0	0	0	0	0
294	0	0	0	0.00826446	0.00826446	0.00826446	0	0	0.0247934	0.0165289	0	0.00826446	0.0165289	0	0	0	0	0	0	0	0	0	0	0	0	0	0	0	0	0	0	0	0	0.00826446	0	0	0	0.00826446	0	0	0.00826446	0	0	0.00826446	0	0	0	0.00826446	0.00826446
295	0.00529501	0.00529501	0.00453858	0.00453858	0.00302572	0.00453858	0.00378215	0.00453858	0.00453858	0.00378215	0.00226929	0.00226929	0.00151286	0.00226929	0.00529501	0.00605144	0.00529501	0.00680787	0	0.00151286	0.00075643	0	0.00151286	0.00151286	0.00151286	0.00302572	0.00075643	0.00151286	0.00075643	0.00151286	0	0.00226929	0.00075643	0	0.00226929	0	0	0.00226929	0	0.00075643	0.00378215	0.00075643	0.00453858	0.0075643	0.00226929	0.00453858	0.00151286	0.00075643	0.00453858
296	0.00990099	0.019802	0	0	0.00990099	0	0	0	0	0	0	0	0	0	0	0.00990099	0	0	0	0	0	0	0	0.00990099	0	0	0	0.019802	0.00990099	0.00990099	0.00990099	0.00990099	0	0.00990099	0	0.019802	0.029703	0	0	0.019802	0	0	0	0	0	0	0	0	0
297	0.00255754	0	0.00511509	0.00511509	0	0.00255754	0	0	0.00511509	0.00255754	0	0.00255754	0.00255754	0.00767263	0.00767263	0.0102302	0.00511509	0.00511509	0.00255754	0	0	0	0	0	0	0	0	0	0	0	0.00255754	0	0	0	0	0	0.00255754	0.00255754	0	0.00255754	0.00255754	0	0.00255754	0.00511509	0.00255754	0	0	0.00255754	0
298	0.00934579	0	0.0046729	0	0	0	0	0.0046729	0	0	0	0.00934579	0	0.0046729	0.00934579	0	0.0046729	0.00934579	0	0	0	0	0	0	0	0	0	0	0	0	0	0	0.00934579	0	0.0046729	0	0.0046729	0.0046729	0	0	0.00934579	0	0	0	0.0046729	0.0046729	0	0.0046729	0.00934579
299	0.010989	0	0.00274725	0.010989	0.0137363	0.0137363	0	0.00824176	0.00549451	0.00824176	0	0	0	0.00274725	0.00274725	0.00274725	0.00549451	0.00274725	0	0.00274725	0	0	0	0	0.00274725	0	0	0	0.00274725	0.00549451	0	0	0	0.00274725	0.00274725	0.00274725	0	0	0	0	0.00549451	0	0.00274725	0.00274725	0	0.00274725	0	0.00549451	0
300	0.00992063	0.000992063	0.00496032	0.00198413	0	0.00595238	0.00396825	0.00396825	0.00496032	0.0119048	0.000992063	0.00793651	0.00892857	0.0119048	0.0128968	0.00694444	0.00297619	0.000992063	0.000992063	0	0	0	0.00396825	0	0	0.000992063	0.000992063	0	0.00198413	0.000992063	0.000992063	0	0.000992063	0	0	0	0	0	0	0.000992063	0.00496032	0.000992063	0.00297619	0.00396825	0.000992063	0.00396825	0.00198413	0.00595238	0.000992063
301	0.00454545	0	0	0.00227273	0.00227273	0	0.00227273	0.00227273	0.00227273	0.00454545	0	0.00681818	0.00227273	0.00227273	0.00454545	0.00681818	0.00454545	0.00227273	0	0.0113636	0.00227273	0	0	0	0	0	0.00227273	0	0	0	0.00227273	0	0	0	0	0	0	0	0	0.00227273	0	0	0	0.00227273	0.00227273	0.00227273	0	0.00227273	0
302	0.00892857	0	0.0014881	0.00446429	0.0014881	0.00446429	0.0014881	0.00446429	0.00446429	0.00595238	0.00446429	0.00744048	0	0.00595238	0.0119048	0.00446429	0.00446429	0.00446429	0.0014881	0.00595238	0	0	0	0	0	0.0014881	0	0	0	0	0	0	0	0	0	0	0	0	0	0.0014881	0.0014881	0	0	0.0014881	0.0014881	0.00595238	0.00446429	0	0.0014881
303	0	0.00540541	0	0.0162162	0	0.0162162	0	0.0162162	0.0108108	0.0162162	0.00540541	0	0.0108108	0	0	0.0108108	0	0	0	0	0.00540541	0	0	0	0	0	0	0	0	0	0	0	0	0	0.00540541	0	0	0	0	0	0.0108108	0	0	0.00540541	0	0	0	0	0.00540541
304	0.00326087	0.00217391	0.00217391	0.00434783	0.00543478	0	0.00108696	0.00434783	0.00326087	0.00543478	0.00108696	0.00108696	0.00108696	0.00217391	0.00434783	0.0076087	0.00543478	0.00543478	0.00108696	0.00326087	0.00108696	0.00217391	0	0.00108696	0.00108696	0.00108696	0	0.00108696	0.00217391	0.00434783	0	0.00434783	0	0	0.00543478	0.00326087	0	0.00652174	0	0.00108696	0	0	0.00652174	0.00326087	0.00108696	0.00217391	0.00217391	0.00217391	0.00434783
305	0	0.00138889	0.00138889	0.00416667	0.00277778	0.00277778	0.00277778	0.00277778	0.00416667	0.00555556	0.00138889	0.00277778	0.00138889	0.00555556	0.00138889	0.00555556	0	0.00277778	0	0	0.00138889	0	0.00277778	0.00416667	0.00277778	0.00277778	0.00138889	0	0	0.00416667	0.00138889	0.00277778	0.00138889	0	0	0	0.00138889	0.00277778	0	0	0.00138889	0.00138889	0	0.00416667	0	0.00833333	0.00138889	0.00555556	0.00138889
306	0.002849	0.0014245	0.00213675	0.002849	0.00213675	0.0014245	0.0014245	0.0042735	0.002849	0.00854701	0.0014245	0.00213675	0.00213675	0.0014245	0.0042735	0.00356125	0.00498575	0.00356125	0.0014245	0.002849	0.0014245	0.000712251	0.0014245	0.000712251	0.000712251	0.0014245	0	0.002849	0	0.0042735	0	0	0.0014245	0.000712251	0.002849	0.000712251	0	0	0.000712251	0	0.002849	0.0014245	0.00213675	0.00569801	0.000712251	0.002849	0.0042735	0.00498575	0.0014245
307	0.00644122	0.00161031	0.00161031	0.00161031	0.00161031	0.00322061	0.00161031	0.00322061	0.00161031	0.00644122	0.00161031	0.00483092	0	0	0.00966184	0	0	0.00161031	0	0.00322061	0	0	0.00161031	0.00161031	0	0	0.00161031	0	0.00322061	0.00161031	0.00161031	0	0	0.00161031	0	0	0	0	0	0.00322061	0.00322061	0	0.00483092	0.00644122	0.00483092	0.00322061	0	0.00322061	0.00161031
308	0.00307929	0.000769823	0.00307929	0.00384911	0.00230947	0.00538876	0.000769823	0.00461894	0.00153965	0.00615858	0.00307929	0.00769823	0.00384911	0.00384911	0.00538876	0.00538876	0.00307929	0.00307929	0.000769823	0.00307929	0.00153965	0	0	0.000769823	0.000769823	0.00153965	0	0	0.00153965	0.00153965	0.000769823	0.000769823	0	0.000769823	0.00153965	0.000769823	0	0.00153965	0	0.00153965	0.00538876	0.00153965	0.00307929	0.00461894	0.000769823	0.00384911	0.000769823	0.00153965	0.00538876
309	0.00487805	0.00325203	0.00325203	0.00487805	0.00650407	0.00650407	0	0.00487805	0.00325203	0.00487805	0	0.00650407	0.00162602	0	0.00487805	0.00650407	0.0227642	0.0097561	0.00162602	0.00813008	0	0	0	0	0.00162602	0.00162602	0.00162602	0	0.00487805	0.00162602	0.00162602	0.00487805	0	0	0.00162602	0.00487805	0.00162602	0.00162602	0	0	0.00650407	0	0.00325203	0.00487805	0.00650407	0.00162602	0	0.00325203	0
310	0.00588235	0	0	0.00588235	0.00588235	0	0.00588235	0.00588235	0.00294118	0.0117647	0.00294118	0.00294118	0.00588235	0	0.00294118	0	0	0.00588235	0.00294118	0.00882353	0	0	0	0	0.00294118	0	0	0	0	0	0	0.00588235	0	0	0	0	0.00294118	0	0	0.00294118	0.00294118	0	0.00588235	0.0117647	0	0.00294118	0	0	0.00588235
311	0	0	0	0	0	0.00671141	0.00671141	0.00671141	0.00671141	0.0134228	0	0	0	0.00671141	0	0.00671141	0	0.0201342	0	0	0	0	0	0	0	0	0	0	0	0	0.00671141	0	0	0	0	0	0	0	0	0	0.00671141	0	0.00671141	0	0	0.00671141	0.00671141	0.00671141	0
312	0.00625	0	0.0125	0.009375	0.009375	0.00625	0	0.00625	0.009375	0.009375	0.0125	0	0	0.00625	0.015625	0.003125	0.003125	0.003125	0	0	0	0	0	0	0	0	0	0	0	0	0	0	0	0	0.003125	0	0	0	0	0	0.0125	0	0.00625	0.00625	0	0	0	0.00625	0.009375
313	0.0248963	0.00414938	0	0	0.0165975	0	0.00414938	0.0165975	0.00414938	0.00414938	0	0	0	0	0	0	0	0.00414938	0.00414938	0.00414938	0	0	0	0	0.00414938	0	0	0	0	0	0	0.00414938	0	0	0	0	0	0	0	0.00414938	0	0	0	0	0	0	0	0.00414938	0
314	0.00452489	0.00678733	0.00226244	0.00678733	0	0.00226244	0.00226244	0	0	0.00904977	0	0.00226244	0	0	0.00226244	0.00452489	0.00226244	0.00226244	0	0	0	0	0	0	0	0	0	0.00678733	0	0.00226244	0	0.00226244	0	0	0.00226244	0.00452489	0	0	0	0	0.00226244	0	0.00226244	0	0.00452489	0.00226244	0	0	0
315	0.0175439	0	0	0	0	0.00877193	0	0.00877193	0.0175439	0.0175439	0.00877193	0.00877193	0.00877193	0	0.0263158	0.0175439	0.00877193	0.0175439	0	0.00877193	0	0	0	0	0	0	0	0	0	0	0	0	0	0	0.00877193	0	0.00877193	0	0	0	0.00877193	0	0.00877193	0	0	0	0	0	0
316	0.00230947	0	0.00230947	0	0.00461894	0.00461894	0.00230947	0	0.00230947	0.00923788	0.00230947	0.00692841	0.00692841	0.00230947	0.00230947	0.00461894	0.00692841	0	0	0	0.00230947	0	0.00230947	0	0.00461894	0.00461894	0	0.00230947	0.00230947	0.00230947	0	0	0	0	0	0	0	0.00230947	0	0.00230947	0.00461894	0.00230947	0.00230947	0.00461894	0.00230947	0	0	0.00923788	0
317	0.0242718	0	0.00485437	0	0.00485437	0.00970874	0	0.00970874	0.00970874	0.00970874	0.00485437	0.0145631	0.00970874	0.00485437	0.00485437	0	0.00970874	0.00970874	0	0	0	0	0.00485437	0	0.00485437	0	0	0	0.00485437	0	0	0	0	0	0	0	0	0	0	0	0.0194175	0	0	0	0.00485437	0	0	0	0
318	0.0150215	0	0	0.00214592	0.00429185	0.0107296	0	0.00858369	0.00643777	0.0150215	0.00214592	0.00643777	0.00214592	0.00214592	0.00214592	0.00429185	0.00643777	0.00214592	0.00214592	0.00214592	0	0	0	0	0	0.00214592	0	0	0.00214592	0	0	0	0	0	0.00214592	0.00214592	0	0.00214592	0	0	0	0	0	0.00429185	0.00429185	0	0.00214592	0.00214592	0.00214592
319	0	0	0.00610998	0.00407332	0.00203666	0.00203666	0.00407332	0.00203666	0	0.00814664	0	0.00407332	0	0.00203666	0.00407332	0.00203666	0	0	0	0.00610998	0	0	0	0	0	0	0	0.00407332	0.00203666	0.00203666	0	0	0	0	0	0.00203666	0	0.00203666	0	0	0.00203666	0	0	0.00610998	0.00203666	0.00203666	0	0.00407332	0.00407332
320	0.0055325	0.00276625	0.00414938	0	0	0.00138313	0.00414938	0.0055325	0.0055325	0.0055325	0.00276625	0.00276625	0.00138313	0.00276625	0.00829876	0.00138313	0.00968188	0.00414938	0.00138313	0	0	0	0.00138313	0.00276625	0.00138313	0.00138313	0	0.00414938	0	0	0	0	0.00138313	0.00276625	0.00138313	0	0.00138313	0.00276625	0	0	0.00829876	0.00138313	0.0055325	0.0055325	0.00138313	0.00276625	0	0.00276625	0.00414938
321	0.00434783	0	0.00217391	0.00434783	0.00217391	0.00652174	0.00434783	0	0.00652174	0.00217391	0	0.00434783	0.00217391	0	0.00434783	0.00652174	0	0.00652174	0	0.00217391	0	0	0.00217391	0	0	0.00217391	0.00217391	0.00217391	0	0	0	0.00434783	0	0	0	0.00217391	0	0	0	0.00217391	0.00652174	0.00217391	0.0108696	0.0130435	0.00217391	0.00869565	0	0.00434783	0.00434783
322	0.0100604	0	0.00201207	0	0.00603622	0.00603622	0	0.0140845	0	0.0100604	0	0	0.00201207	0.00201207	0.00402414	0.00603622	0.00201207	0.00201207	0	0.00402414	0.00201207	0	0.00201207	0.00402414	0	0.00201207	0	0	0.00201207	0	0.00201207	0.00201207	0.00201207	0	0	0	0	0.00201207	0	0	0	0	0	0	0.00201207	0.00603622	0	0.00402414	0.00402414
323	0.00718133	0	0.005386	0.00897666	0.00359066	0.00897666	0.00359066	0.00179533	0.00179533	0.00897666	0.00179533	0.00897666	0	0.00179533	0.005386	0.00718133	0.00359066	0.00179533	0	0	0	0	0	0.00179533	0.00359066	0	0.00179533	0	0	0	0	0.00179533	0	0	0	0	0.00179533	0	0	0	0.00718133	0	0	0.00718133	0.00359066	0.00359066	0	0.00359066	0.005386
324	0.00555556	0.00555556	0.00185185	0.00740741	0.00555556	0.00185185	0.00185185	0.00555556	0.0037037	0.00740741	0.0037037	0.0037037	0	0	0.00185185	0.00555556	0.0037037	0.00740741	0.00185185	0.00740741	0.00740741	0	0	0	0	0.00185185	0	0	0	0.00185185	0.00185185	0.00185185	0	0	0.00185185	0	0.00185185	0.00185185	0	0	0.00185185	0.0037037	0.0037037	0.00555556	0	0	0.00185185	0.0037037	0.00185185
325	0.00464037	0	0.00232019	0	0.00696056	0.00464037	0	0	0.00464037	0.00232019	0	0	0	0	0	0	0	0	0	0.00232019	0.00232019	0	0.00232019	0	0	0.00696056	0	0	0.00232019	0	0	0	0	0.00464037	0	0.00232019	0.00232019	0.00232019	0	0	0	0.00464037	0	0.00232019	0.00232019	0.00696056	0	0.00464037	0
326	0.00290698	0	0	0.00436047	0.00145349	0.00436047	0	0.00436047	0.00436047	0.0101744	0.00290698	0.00726744	0.00290698	0.00581395	0.00436047	0.00872093	0	0.00290698	0	0	0.00145349	0	0	0.00290698	0	0.00145349	0.00145349	0	0.00145349	0.00145349	0.00145349	0.00145349	0	0	0.00145349	0.00145349	0	0	0	0	0.00436047	0.00145349	0.00436047	0.00290698	0.00145349	0.00290698	0.00290698	0.00145349	0.00145349
327	0.00396825	0.00396825	0.00793651	0.00595238	0.00198413	0	0.00198413	0.00595238	0.00198413	0	0.00198413	0.00595238	0.00595238	0.00595238	0.00198413	0.00396825	0.00595238	0.00595238	0	0.00396825	0	0	0	0.00198413	0	0.00396825	0	0	0	0.00396825	0	0	0	0	0.00396825	0.00198413	0.00396825	0.00198413	0	0	0.00198413	0	0.00198413	0.00992063	0.00198413	0.00396825	0	0.00198413	0.00198413
328	0.00552486	0	0	0	0	0.00552486	0	0.00552486	0	0	0	0.0110497	0	0.00552486	0	0.00552486	0.00552486	0.00552486	0	0	0	0	0	0	0.0110497	0.0110497	0	0	0.00552486	0	0	0	0	0.00552486	0	0	0	0	0	0	0	0.00552486	0	0	0.00552486	0	0	0	0.00552486
329	0.00282486	0.00282486	0.00564972	0	0.00282486	0	0.00282486	0.00847458	0.00282486	0.00564972	0.00282486	0.00282486	0.00282486	0	0	0.00282486	0.00282486	0	0	0.00282486	0.00282486	0	0	0	0	0	0	0	0.00282486	0	0	0	0	0	0	0.00282486	0.00564972	0	0	0	0.00282486	0	0.00564972	0.00282486	0.00564972	0.00282486	0	0.00847458	0.00564972
330	0	0	0	0	0	0	0	0	0.010989	0	0	0	0	0	0	0	0	0	0	0	0	0	0.010989	0	0	0	0	0	0	0.010989	0	0	0	0	0	0	0	0	0	0	0	0.010989	0.010989	0	0.010989	0	0	0.010989	0.010989
331	0.00840336	0	0.00420168	0.00420168	0.00840336	0	0.00420168	0.00840336	0	0.012605	0	0	0	0	0	0.00840336	0.00420168	0	0	0.00420168	0	0	0	0	0	0	0	0	0.00840336	0	0	0	0	0	0	0	0	0	0	0	0.00840336	0	0	0.00420168	0	0.012605	0	0.00420168	0.00840336
332	0.00744417	0.00248139	0.00198511	0.00198511	0.00148883	0.00595533	0.00248139	0.000992556	0.00595533	0.00397022	0.00496278	0.00347395	0.00645161	0.00595533	0.00347395	0.00496278	0.00347395	0.000496278	0.000992556	0.000496278	0.00198511	0.000992556	0.00198511	0	0.000496278	0.000992556	0.000496278	0.000496278	0.00297767	0.000992556	0	0.000496278	0.00198511	0.00148883	0.00297767	0.00198511	0.000992556	0.00248139	0	0.000992556	0.00297767	0.00148883	0.0044665	0.00347395	0.000992556	0.00198511	0.000992556	0.00248139	0.00297767
333	0	0	0	0.00408163	0.00204082	0.00408163	0.00204082	0.00204082	0	0.00612245	0.00612245	0	0	0.00204082	0	0.00612245	0.00612245	0.00408163	0.00204082	0	0	0	0.00204082	0.00204082	0.00204082	0	0	0	0.00204082	0	0	0	0	0	0.00204082	0	0	0	0	0	0.00408163	0	0.00408163	0	0.00204082	0.00204082	0	0.00612245	0
334	0.00298507	0.000995025	0.00199005	0.00199005	0.00199005	0.0039801	0.00199005	0	0.0039801	0.00597015	0	0.000995025	0.00298507	0	0.00298507	0.00597015	0.00298507	0.00298507	0.000995025	0	0.00199005	0	0	0	0.000995025	0.000995025	0	0.000995025	0.00199005	0.00199005	0.000995025	0.00298507	0.00199005	0	0.00298507	0.000995025	0.000995025	0.00199005	0	0.000995025	0.00199005	0.00298507	0.0039801	0.00497512	0.00298507	0.00199005	0	0.00696517	0.00696517
335	0.00204499	0.00204499	0.00204499	0	0	0	0.00204499	0.00204499	0	0.00613497	0	0	0.00613497	0.00408998	0.00204499	0.00408998	0.00204499	0.00613497	0	0.00408998	0	0.00204499	0	0	0.00204499	0	0	0	0	0.00204499	0	0	0	0.00408998	0	0	0.00204499	0.00408998	0	0.00204499	0.00204499	0	0.00408998	0.00204499	0.00204499	0.00204499	0	0.00204499	0.00613497
336	0	0	0	0.00426439	0.0021322	0.00639659	0	0	0	0.00639659	0	0.0021322	0	0.0021322	0.00639659	0.00852878	0.0021322	0.00639659	0	0	0	0	0	0	0.0021322	0	0	0.0021322	0	0	0	0	0	0.0021322	0	0	0	0	0	0	0	0	0.00426439	0.00639659	0.00426439	0	0.0021322	0.00426439	0.0021322
337	0	0	0.00793651	0	0	0	0	0.00793651	0.015873	0.00793651	0	0.00793651	0	0	0	0	0	0	0	0	0.00793651	0	0	0	0	0	0.00793651	0	0.0238095	0	0	0	0	0	0	0	0	0	0	0	0	0	0	0.00793651	0	0	0	0.00793651	0
338	0.0121704	0	0.0020284	0	0.0020284	0.0040568	0.0020284	0.0020284	0.00608519	0.0040568	0	0	0.0141988	0.0040568	0.010142	0.00811359	0.0040568	0.0020284	0	0.0020284	0.0020284	0	0	0	0	0	0	0	0	0.00608519	0.0020284	0	0	0	0.0020284	0.0020284	0	0	0	0	0.0020284	0	0.0040568	0.010142	0.00811359	0	0	0.0020284	0
339	0.00671141	0	0.00671141	0.00671141	0.0033557	0.00671141	0.0033557	0.00671141	0.0134228	0.0033557	0	0.0033557	0.00671141	0	0.00671141	0.0033557	0.0100671	0.0033557	0	0.0033557	0	0	0	0	0	0	0	0.0033557	0	0	0	0	0	0	0.0033557	0	0	0	0	0	0	0	0.0033557	0.00671141	0.0100671	0.0167785	0	0	0
340	0.00455235	0	0.0030349	0.00758725	0.0030349	0.0060698	0.00151745	0.0060698	0.00758725	0.00455235	0.0030349	0.0030349	0	0.00151745	0.0106222	0.00455235	0.00455235	0.00455235	0	0.0091047	0.00151745	0	0	0	0	0.00151745	0	0	0	0	0	0	0	0	0	0	0	0.00151745	0	0.0030349	0.0030349	0	0.0060698	0.00151745	0.00151745	0.00455235	0.0030349	0	0.00455235
341	0.00184843	0	0	0.0110906	0	0.00369686	0.00369686	0.00369686	0.00554529	0.00739372	0.00369686	0.00554529	0	0.00184843	0.00554529	0.00369686	0.00739372	0.00924214	0	0	0.00184843	0	0	0.00184843	0	0.00369686	0	0.00184843	0	0.00184843	0	0	0	0	0.00184843	0	0.00184843	0.00184843	0	0	0.00554529	0	0.00184843	0.00369686	0	0.00184843	0	0.00924214	0.00184843
342	0.00373134	0	0	0.00746269	0	0	0	0.00373134	0.00373134	0.00746269	0.00373134	0.011194	0	0	0	0.011194	0	0.00373134	0	0.00373134	0.00373134	0	0.00373134	0	0	0	0.00746269	0	0.00373134	0	0	0	0	0	0	0	0	0	0	0	0	0	0.00373134	0	0.00373134	0	0	0.00373134	0.011194
343	0.00810811	0	0.00540541	0.00810811	0	0	0	0	0.0027027	0.0027027	0.0027027	0	0	0	0.0027027	0.0027027	0	0	0	0.0027027	0.0027027	0	0.00540541	0.0027027	0.0027027	0.0027027	0	0.0027027	0.00540541	0.0027027	0	0.0027027	0	0	0.00540541	0.0027027	0.00540541	0.0027027	0	0	0.0027027	0.00810811	0.00540541	0.00540541	0.0027027	0.00540541	0	0	0.00810811
344	0	0	0	0.00621118	0.00931677	0.015528	0.00310559	0	0	0.00621118	0	0.00931677	0	0.00310559	0.00310559	0.00621118	0.00310559	0.00931677	0.00310559	0.00310559	0	0	0	0	0.00310559	0	0	0	0	0	0	0	0	0	0	0	0.00310559	0	0	0	0.00310559	0	0.00621118	0.00310559	0.00310559	0.00310559	0.00310559	0	0.00310559
345	0.00372093	0.000930233	0.00372093	0.00651163	0.00372093	0.00372093	0.00372093	0.0027907	0.00651163	0.00651163	0	0.00465116	0.0027907	0.000930233	0.00372093	0.00372093	0.0027907	0.0027907	0	0	0.000930233	0	0	0.000930233	0	0	0	0	0	0	0.000930233	0.000930233	0.000930233	0.000930233	0	0	0	0	0	0.000930233	0.00372093	0	0.00651163	0.00837209	0.0027907	0.00372093	0.000930233	0.00372093	0.0027907
346	0.00322928	0.00215285	0.00322928	0.00107643	0.00322928	0.00215285	0.00107643	0.00645856	0.00107643	0.00322928	0.00215285	0.00322928	0.00430571	0.00430571	0.00430571	0.00753498	0.00215285	0.00322928	0	0.00215285	0.00215285	0	0	0.00107643	0.00215285	0	0.00107643	0	0.00322928	0.00215285	0.00107643	0.00107643	0	0	0.00107643	0.00107643	0	0	0	0	0.00322928	0.00107643	0.00107643	0.00215285	0	0.00107643	0.00107643	0	0.00215285
347	0.00215054	0.00215054	0.00215054	0.00860215	0	0.00430108	0	0.00430108	0	0.0107527	0.00430108	0.00430108	0.00430108	0	0.00215054	0	0.00645161	0.00215054	0	0	0	0	0.00430108	0.00430108	0.00215054	0.00215054	0	0	0	0	0	0.00215054	0	0.00215054	0.00215054	0.00215054	0.00215054	0.00430108	0	0.00430108	0.00215054	0	0.00645161	0.00215054	0.00430108	0.00430108	0.00430108	0.00645161	0.00645161
348	0.00881612	0.00125945	0.00125945	0.00125945	0.00755668	0.00755668	0	0.011335	0.00377834	0.00755668	0	0.00125945	0.00377834	0.00251889	0.00125945	0.00503778	0.00125945	0.00503778	0.00125945	0.00125945	0	0	0.00125945	0.00125945	0	0.00251889	0	0	0.00125945	0.00629723	0	0	0.00125945	0	0	0	0	0.00125945	0.00125945	0	0.00251889	0.00125945	0.00251889	0.00377834	0.00125945	0.00503778	0.00377834	0.00125945	0.00125945
349	0.0018622	0.000931099	0	0.0027933	0.0018622	0.00372439	0.0018622	0.000931099	0.0018622	0.00372439	0	0.00465549	0.000931099	0	0.00372439	0.00558659	0.0027933	0.0027933	0	0.00372439	0	0	0	0	0	0	0	0	0	0	0.000931099	0	0.0027933	0	0	0	0.0018622	0.000931099	0	0	0.000931099	0	0.000931099	0.00837989	0.000931099	0.0027933	0.0018622	0.00465549	0.00651769
350	0.00227273	0.00227273	0.00227273	0.00454545	0.00909091	0.00454545	0	0.00227273	0.00681818	0.0136364	0.00227273	0.00681818	0	0.00227273	0.00227273	0.00454545	0.00454545	0.00227273	0.00227273	0.00681818	0	0	0	0	0.00227273	0	0.00227273	0	0	0	0	0	0	0	0	0	0	0	0	0	0	0	0.00227273	0	0.00227273	0	0.00454545	0.00227273	0.00909091
351	0.00888889	0	0	0.00444444	0.00222222	0.0111111	0.00222222	0.00888889	0.00444444	0	0	0	0.00666667	0	0	0.00444444	0.00222222	0.00444444	0.00222222	0.00222222	0.00222222	0	0	0	0	0	0	0	0	0	0	0	0	0	0.00222222	0	0	0	0	0	0.00444444	0	0.00444444	0	0.00222222	0.00666667	0	0	0.00444444
352	0	0	0.00840336	0.00840336	0	0	0	0	0.0168067	0	0	0	0	0	0	0	0	0.00840336	0	0	0	0	0	0	0	0	0	0	0	0.00840336	0	0	0	0	0	0	0	0	0	0	0	0	0	0.0420168	0.00840336	0	0.00840336	0	0.0420168
353	0.014	0.002	0.004	0.012	0.002	0.006	0.002	0.002	0.006	0.012	0.002	0.006	0.004	0.01	0.008	0.014	0.006	0.006	0.002	0.002	0	0	0	0	0	0	0	0	0	0.002	0	0	0	0.006	0	0	0	0	0	0	0.006	0	0.004	0.002	0.004	0.006	0	0	0
354	0	0	0	0.0111111	0	0	0	0	0.00555556	0	0	0	0.00555556	0	0	0	0	0	0	0	0	0	0	0	0	0	0	0.00555556	0	0.0111111	0	0	0	0	0	0	0.00555556	0.00555556	0	0	0	0	0.0166667	0	0.00555556	0.00555556	0.00555556	0.00555556	0
355	0.0165563	0	0.00331126	0.00331126	0.00331126	0.0165563	0	0.00662252	0.0198675	0	0	0.00331126	0.00662252	0	0.00331126	0.00331126	0.00331126	0.00662252	0	0	0	0	0	0	0	0	0	0	0	0	0	0	0	0	0	0	0	0	0	0	0.00331126	0	0.013245	0.0165563	0	0	0	0.00331126	0.013245
356	0.00662252	0	0	0.00662252	0	0	0	0.013245	0.00662252	0.00662252	0	0.00662252	0	0	0.00662252	0.00662252	0	0.00662252	0.00662252	0.00662252	0	0	0	0	0	0.00662252	0	0	0	0.00662252	0.00662252	0.00662252	0.00662252	0	0	0	0	0	0	0	0.00662252	0	0	0.00662252	0.00662252	0.00662252	0	0.00662252	0.0198675
357	0.00326264	0.00163132	0.00326264	0.00652529	0.00326264	0.00489396	0	0.00815661	0.00326264	0.00652529	0	0.00163132	0.00326264	0	0.00163132	0.00326264	0.00163132	0	0	0	0	0	0.00163132	0.00163132	0	0	0	0	0.00489396	0.00326264	0	0.00326264	0.00163132	0	0	0	0	0	0	0	0	0.00163132	0	0	0.00163132	0.00163132	0.00163132	0	0.00326264
358	0.00759878	0.00151976	0.00303951	0.00607903	0.00303951	0.00151976	0	0.00303951	0.00607903	0.00607903	0.00759878	0.00303951	0	0.00455927	0.00607903	0.00759878	0.00455927	0.00455927	0	0	0	0	0.00151976	0.00151976	0	0	0	0.00151976	0	0	0	0	0	0	0	0.00151976	0	0	0	0	0.00455927	0	0	0.0121581	0	0.00151976	0	0.00303951	0.00151976
359	0.00584795	0.0116959	0	0.00584795	0	0.00584795	0	0	0	0	0	0.00584795	0.00584795	0	0	0	0	0	0	0	0	0	0	0	0	0.00584795	0	0.00584795	0	0	0	0	0	0.00584795	0	0	0	0.00584795	0	0	0	0	0	0	0	0.00584795	0	0	0.00584795
360	0.00289645	0.00217234	0.00651702	0.000724113	0.00434468	0.00434468	0.00217234	0.00434468	0.000724113	0.00796524	0.00144823	0.00217234	0	0.00217234	0.00362056	0.00796524	0.00217234	0.00362056	0	0	0	0	0.00362056	0.00144823	0.00289645	0.00217234	0.000724113	0.00144823	0.00289645	0.00289645	0.000724113	0.00144823	0.00217234	0	0.000724113	0.00217234	0.00506879	0.00362056	0.000724113	0.000724113	0.00506879	0.00217234	0.00434468	0.000724113	0.00434468	0.00289645	0.000724113	0.00434468	0.00434468
361	0	0.0015361	0.0015361	0.0030722	0.00614439	0.0015361	0.0015361	0.0030722	0	0	0	0.0015361	0	0.00460829	0.0015361	0.0015361	0.00460829	0.0015361	0	0	0.0015361	0	0	0.00460829	0.0015361	0	0	0.0015361	0	0	0	0.0015361	0	0.0030722	0	0.0015361	0.0030722	0	0	0	0.0030722	0.0015361	0.0015361	0	0.0015361	0.0030722	0	0.0015361	0.0030722
362	0.0138249	0	0.00460829	0.00460829	0.00230415	0.00921659	0	0.00460829	0.016129	0.00230415	0.00230415	0.00230415	0.00921659	0	0.00230415	0.0138249	0.00460829	0.00691244	0.00460829	0.00921659	0	0	0	0	0	0	0	0	0	0	0	0	0	0	0	0	0	0.00230415	0	0	0.00460829	0	0.00460829	0	0.00460829	0.00230415	0.00230415	0.00691244	0.0115207
363	0.00806452	0.00403226	0	0	0.00403226	0	0	0	0.00806452	0.00806452	0.00806452	0.00403226	0.00403226	0.00403226	0	0.00403226	0.0120968	0.00806452	0	0.00806452	0.00403226	0	0	0	0	0	0	0.00403226	0	0	0.00403226	0.00403226	0.00403226	0	0.00403226	0	0	0	0	0	0	0	0.00403226	0	0.00403226	0.00403226	0.00403226	0.016129	0.00806452
364	0.00468227	0	0.00267559	0.00200669	0.00468227	0.00668896	0.00267559	0.00267559	0.00133779	0.00468227	0.00200669	0.00401338	0.00133779	0.00200669	0.00535117	0.00668896	0.00401338	0.00535117	0.000668896	0.00267559	0.00133779	0	0.000668896	0	0.00200669	0.00133779	0	0.00133779	0.00133779	0.00133779	0	0.00267559	0.00200669	0.000668896	0	0.000668896	0.00133779	0.000668896	0	0	0.00334448	0.00133779	0.00267559	0.00468227	0.00401338	0.00133779	0	0.00535117	0.000668896
365	0.0402685	0	0	0.00671141	0.00671141	0.0201342	0	0.0201342	0	0.0134228	0	0	0	0	0	0.00671141	0.0201342	0.00671141	0	0	0	0	0	0.00671141	0	0	0	0	0	0	0	0	0	0	0.00671141	0	0	0	0	0	0.00671141	0	0.00671141	0.0134228	0	0.00671141	0	0	0.00671141
366	0.00139082	0.00278164	0.00139082	0.00417246	0.00417246	0.00278164	0.00278164	0.00139082	0	0.00556328	0.00139082	0.00278164	0.00278164	0.00139082	0.00139082	0.00556328	0.00278164	0.00278164	0	0.00278164	0	0	0	0.00139082	0	0	0	0	0	0.00139082	0	0	0.00278164	0.00278164	0	0.00139082	0	0	0	0	0.00556328	0.00139082	0.0069541	0.00556328	0.00139082	0.00139082	0.00139082	0.00556328	0.00278164
367	0.00338409	0.00507614	0.00169205	0.00507614	0.00169205	0.00338409	0	0.00169205	0.00169205	0.00507614	0	0.00169205	0.00507614	0	0.00169205	0.00846024	0	0	0.00169205	0	0	0	0	0.00169205	0	0.00338409	0	0	0	0.00169205	0	0	0.00169205	0	0.00507614	0	0	0	0	0	0	0	0.0118443	0.00676819	0.00676819	0.00338409	0	0.00507614	0
368	0.00416667	0.00138889	0.00694444	0.00555556	0.00277778	0.00555556	0.00555556	0.00555556	0	0.00555556	0.00416667	0.00277778	0.00277778	0.00277778	0.00555556	0.00833333	0.00555556	0.00972222	0	0	0.00138889	0	0	0	0	0.00138889	0	0	0	0	0.00138889	0.00138889	0.00138889	0	0	0	0.00138889	0	0	0	0.00277778	0	0.00416667	0.00694444	0.00277778	0.00138889	0	0.00416667	0.00416667
369	0.00399202	0.00199601	0.00399202	0	0.00399202	0.00798403	0.00199601	0.011976	0	0.0139721	0.00199601	0.00399202	0	0.00199601	0	0.00399202	0.00798403	0.00798403	0	0.00598802	0.00199601	0	0	0.00199601	0.00199601	0	0	0.00199601	0	0	0	0	0	0	0	0	0	0	0	0	0.00598802	0	0.00199601	0.00199601	0	0	0.00199601	0.00199601	0.00399202
370	0.00925926	0	0.00694444	0.00231481	0	0.00231481	0	0.00925926	0	0.0115741	0.00231481	0.00231481	0	0.00231481	0.00925926	0.00694444	0.00231481	0.00925926	0	0	0	0	0	0.00231481	0	0	0	0	0	0	0	0	0	0	0	0	0	0	0.00231481	0	0.00231481	0.00231481	0.00462963	0.00462963	0.00694444	0.00694444	0	0.00462963	0
371	0.00679117	0.00169779	0.00169779	0.00169779	0.00339559	0	0.00169779	0.00339559	0.0118846	0.00339559	0.00169779	0	0.00509338	0	0.00169779	0.00848896	0	0.00509338	0	0	0.00169779	0.00169779	0.00169779	0	0	0.00169779	0	0.00339559	0	0.00169779	0.00169779	0.00169779	0	0	0	0.00169779	0.00169779	0.00339559	0.00339559	0	0.00848896	0.00169779	0.00509338	0.00339559	0	0.00169779	0.00339559	0.00339559	0.00509338
372	0	0	0	0.00285714	0	0.00285714	0	0	0.00857143	0	0.00285714	0.00571429	0	0	0	0	0.00857143	0.00571429	0.00285714	0.00285714	0	0	0	0	0.00571429	0.00285714	0.00285714	0	0	0	0	0.00285714	0	0	0	0	0	0.00285714	0	0	0	0	0.00285714	0.00285714	0.00285714	0.00285714	0	0	0.00285714
373	0.0116279	0	0	0	0	0	0	0.00581395	0.0174419	0.0116279	0	0	0	0	0.0290698	0.00581395	0.0116279	0	0	0	0.00581395	0	0	0	0	0	0	0	0	0	0	0	0	0	0.00581395	0	0	0	0	0	0.00581395	0	0.00581395	0	0.00581395	0.00581395	0.0116279	0.0116279	0.00581395
374	0.00831025	0.00277008	0.00415512	0.00277008	0.00554017	0.00969529	0.00277008	0.00277008	0	0.00277008	0.00277008	0.00554017	0.00554017	0.00277008	0.00415512	0.0124654	0.00277008	0.00415512	0.00138504	0.00138504	0	0	0	0	0	0	0	0	0	0	0	0.00277008	0	0	0	0.00138504	0	0	0	0.00138504	0.00554017	0	0.00138504	0	0	0.00277008	0.00138504	0.00277008	0
375	0.00920245	0	0.00153374	0.0107362	0.00613497	0.00766871	0.00306748	0.00153374	0.00306748	0.00460123	0.00306748	0.00460123	0.00460123	0.00153374	0.00613497	0	0.00153374	0.00306748	0	0.00306748	0.00306748	0	0	0	0	0.00306748	0.00153374	0.00153374	0.00306748	0	0	0	0.00153374	0	0.00153374	0	0.00153374	0	0	0	0.00460123	0	0	0.00306748	0.00153374	0.00153374	0.00153374	0.00613497	0.00306748
376	0.0026738	0	0.00534759	0.00802139	0.0026738	0.00534759	0	0.00534759	0.0026738	0.0026738	0	0.0026738	0	0	0	0.0026738	0.00802139	0.00534759	0	0	0	0	0.00534759	0.0026738	0	0.00534759	0	0	0	0	0	0	0.0026738	0.0026738	0.0026738	0.0026738	0	0	0	0.00534759	0.00534759	0	0.00802139	0.0026738	0.0026738	0.0026738	0	0.00534759	0.0026738
377	0.00311526	0	0.00311526	0.00373832	0.00436137	0.00124611	0	0.00124611	0.00186916	0.00373832	0	0.00311526	0.00249221	0.00186916	0.00124611	0.00560748	0.00373832	0.00249221	0.000623053	0.000623053	0.00124611	0.00186916	0.000623053	0	0	0.00186916	0.000623053	0.00186916	0.00124611	0.00124611	0	0.00124611	0.00186916	0	0.000623053	0	0.00186916	0.00311526	0	0.000623053	0.000623053	0.00124611	0.00249221	0.00560748	0.00311526	0.00124611	0.00124611	0.00747664	0.00311526
378	0.00793651	0.00396825	0	0.00396825	0.00793651	0.0198413	0	0.00793651	0	0.00396825	0	0.00396825	0.0238095	0.00396825	0.00793651	0.00396825	0.00793651	0.00396825	0.00793651	0.00793651	0	0	0	0	0.00396825	0.00396825	0	0	0	0	0	0	0.00396825	0	0	0	0	0	0	0.00396825	0.00396825	0.00396825	0.0119048	0	0	0	0	0	0.00396825
379	0.00512821	0.00102564	0.00205128	0.00102564	0.00615385	0.00307692	0.00102564	0.00307692	0.00307692	0.00717949	0.00410256	0.00205128	0	0.00410256	0.00102564	0.00512821	0.00205128	0.00307692	0	0	0.00102564	0	0.00102564	0.00102564	0	0	0	0	0	0	0	0	0.00102564	0	0.00102564	0	0.00205128	0	0.00102564	0	0.00410256	0	0.00615385	0.00307692	0.00205128	0.00307692	0	0.00512821	0.00102564
380	0.00406504	0	0.00406504	0.0121951	0	0.00406504	0	0.00406504	0.00813008	0.0203252	0.00406504	0.00406504	0	0.00813008	0	0.0121951	0.00406504	0.00813008	0	0	0.00406504	0	0	0	0	0	0	0	0	0	0	0	0	0	0	0	0	0	0	0	0.00406504	0	0.00406504	0.00406504	0	0.00406504	0.00406504	0.00406504	0.0121951
381	0.00408719	0.0013624	0.0027248	0.00408719	0.0013624	0.0027248	0	0.0108992	0.0027248	0.00544959	0.0013624	0.00544959	0	0.0027248	0.00408719	0.00408719	0.0013624	0.00544959	0	0.00544959	0	0	0.0013624	0.0013624	0.0013624	0	0	0	0.0013624	0	0	0.0013624	0.0013624	0.0013624	0	0.0013624	0.0027248	0.0013624	0	0	0.00681199	0.0027248	0.0013624	0.00953678	0.0027248	0.0027248	0.0027248	0.0013624	0.0027248
382	0	0.00172712	0.00172712	0.00345423	0.00518135	0.0103627	0.00172712	0.00172712	0	0.00518135	0	0	0.00345423	0.00345423	0.00172712	0.00345423	0	0.00518135	0	0.00172712	0	0.00172712	0	0	0	0.00172712	0	0.00172712	0	0	0	0.00518135	0.00172712	0	0.00172712	0	0	0	0	0	0.00172712	0	0.00518135	0.00172712	0.00863558	0.00172712	0.00172712	0	0.00518135
383	0	0	0	0	0.0147059	0	0	0.00367647	0.00367647	0.00735294	0.00735294	0.00367647	0	0	0	0	0.0110294	0.00367647	0.00367647	0	0	0	0	0	0	0	0	0	0	0.00367647	0	0	0	0	0	0	0	0	0	0	0	0	0	0	0	0	0	0	0
384	0.00510204	0	0.0058309	0.00510204	0.000728863	0.00364431	0.00145773	0.00437318	0.00655977	0.0102041	0.00145773	0.00437318	0.00218659	0.000728863	0.00145773	0.0058309	0.00364431	0.0058309	0.000728863	0.00145773	0.000728863	0	0.00145773	0.000728863	0.00145773	0.000728863	0	0	0.00145773	0.00145773	0	0	0	0.00218659	0.000728863	0.000728863	0.000728863	0.00145773	0	0	0.00291545	0.000728863	0.00364431	0.00291545	0.00218659	0.00218659	0	0.00218659	0.00364431
385	0.0026362	0	0.0026362	0.000878735	0.00175747	0.00351494	0.00527241	0.00439367	0.0026362	0.00439367	0.000878735	0.00527241	0.00702988	0.000878735	0.00439367	0.00878735	0.0026362	0.00615114	0	0.00175747	0	0	0	0.000878735	0	0.000878735	0.000878735	0	0	0	0	0.000878735	0.00175747	0.00175747	0.0026362	0.000878735	0	0.00175747	0	0	0.000878735	0	0.00615114	0.00439367	0.00175747	0.0026362	0.0026362	0.00439367	0.00351494
386	0	0	0	0.0263158	0	0	0	0.00877193	0.00877193	0	0.00877193	0	0.00877193	0	0	0	0	0	0.00877193	0.00877193	0	0	0	0	0.00877193	0	0	0	0	0	0	0	0	0	0	0	0	0	0	0	0	0	0	0.00877193	0.00877193	0	0	0.00877193	0.0175439
387	0.00601805	0.00100301	0.00702106	0.00501505	0.00200602	0.00300903	0	0.00200602	0.00601805	0.00601805	0	0.00100301	0.00100301	0.00401204	0.00300903	0.00300903	0.00401204	0.0100301	0	0.00200602	0.00300903	0.00100301	0.00501505	0.00100301	0.00200602	0.00100301	0	0.00200602	0.00100301	0.00100301	0	0.00300903	0	0.00100301	0	0.00200602	0.00200602	0.00200602	0.00100301	0.00100301	0.00200602	0.00100301	0.00100301	0.00200602	0.00300903	0	0.00100301	0.00300903	0.00501505
388	0.00649351	0.0012987	0.00909091	0.0038961	0.0012987	0.0012987	0.0025974	0.0012987	0.0025974	0.0038961	0.0025974	0.0025974	0.00649351	0.00519481	0.0012987	0.0025974	0.0038961	0.0038961	0	0	0	0	0.0012987	0	0.0012987	0	0.0012987	0	0.0012987	0.0012987	0.0012987	0	0	0	0.0025974	0	0	0	0	0	0.0025974	0	0.00519481	0.0025974	0.0025974	0.0025974	0.0038961	0.0025974	0.0038961
389	0.0100273	0.00182315	0.00455789	0.00455789	0.00455789	0.00455789	0.00546946	0.00364631	0.00911577	0.00273473	0.000911577	0.00364631	0.00182315	0.00364631	0.00364631	0.00455789	0.00820419	0.00638104	0	0.00273473	0	0	0.00364631	0.000911577	0	0.000911577	0.000911577	0	0.000911577	0.000911577	0.000911577	0.000911577	0	0	0.00182315	0	0	0	0	0	0.00729262	0	0.00273473	0.000911577	0.00273473	0.00638104	0	0.00546946	0.00455789
390	0.00557414	0.00111483	0.00334448	0.00557414	0.00111483	0.00334448	0.00111483	0.00222965	0.00445931	0.00668896	0.00334448	0.00111483	0.00222965	0.00222965	0.00111483	0.00334448	0.00668896	0.00668896	0.00111483	0.00222965	0.00334448	0	0	0.00111483	0.00222965	0	0	0	0.00111483	0.00222965	0	0.00222965	0.00334448	0	0.00111483	0.00111483	0	0.00111483	0	0.00111483	0.00111483	0	0.00222965	0.00445931	0.00111483	0.00222965	0	0.00557414	0.00222965
391	0.00993377	0	0	0.00331126	0.00662252	0.00662252	0.00331126	0	0.00331126	0.00662252	0	0.00331126	0.00331126	0.00331126	0	0.00331126	0	0	0	0	0	0	0	0	0.00331126	0	0.00331126	0	0	0.00331126	0	0	0	0	0	0	0	0.00331126	0	0	0.00331126	0.00331126	0.00331126	0.00331126	0.00331126	0	0	0	0
392	0.0131291	0	0.00437637	0.00437637	0.00437637	0.00218818	0	0	0	0.00875274	0	0.00218818	0.00437637	0.00437637	0.00437637	0.00875274	0.00437637	0.00875274	0	0.00218818	0	0	0.00437637	0	0	0.00218818	0	0	0	0	0.00218818	0.00218818	0.00218818	0	0	0	0.00218818	0	0.00218818	0.00437637	0.00656455	0.00218818	0	0.00437637	0.00437637	0.00218818	0	0.00218818	0.00218818
393	0	0	0	0.00934579	0.00934579	0.0046729	0	0	0.0046729	0	0	0	0	0.0046729	0	0.0140187	0	0	0	0.0046729	0	0	0	0	0	0	0	0	0	0.0046729	0	0	0.0046729	0	0	0.0046729	0	0	0	0	0	0	0	0.0140187	0	0	0	0	0
394	0.00810373	0.00162075	0.00324149	0.00486224	0.00324149	0.00486224	0.00324149	0.00648298	0.00648298	0.00648298	0.00810373	0.00162075	0.00162075	0	0.00486224	0.00162075	0.00324149	0.00162075	0	0.00810373	0.00324149	0	0	0.00324149	0.00162075	0	0	0.00162075	0.00324149	0	0	0	0	0	0	0.00162075	0.00162075	0.00162075	0	0.00162075	0.00486224	0	0.00162075	0.00162075	0.00648298	0.00324149	0.00162075	0.00486224	0
395	0.0248963	0	0	0.00414938	0.0207469	0.00414938	0.00414938	0.0165975	0	0.00414938	0	0.00829876	0	0	0.00414938	0	0.00829876	0.00414938	0	0.00829876	0	0	0	0	0	0.00414938	0	0.00414938	0	0	0	0.00414938	0	0	0	0	0	0	0	0.00414938	0	0	0	0	0	0.00414938	0	0.00414938	0
396	0.0151307	0.00137552	0.00412655	0.00962861	0.00275103	0.00412655	0.00137552	0.00550206	0.00825309	0.00825309	0.00137552	0.00275103	0.0110041	0.00550206	0	0.00275103	0.00962861	0.00825309	0.00137552	0.00137552	0	0	0	0	0	0	0.00137552	0.00137552	0	0.00275103	0.00275103	0	0	0.00275103	0.00275103	0	0	0.00275103	0	0	0.00275103	0.00137552	0.00137552	0.00275103	0.00137552	0.0110041	0	0.00550206	0.00687758
397	0.00641026	0	0	0	0	0.0128205	0.00641026	0	0.00641026	0	0	0	0	0	0.00641026	0	0.00641026	0	0.00641026	0.00641026	0.00641026	0.00641026	0	0.00641026	0	0	0	0	0	0.00641026	0	0	0	0.00641026	0	0	0	0	0	0	0	0	0	0	0	0	0	0.00641026	0
398	0.00961538	0.00961538	0.00961538	0	0	0.00961538	0	0.0192308	0	0.00961538	0	0.00961538	0.00961538	0	0	0	0	0	0	0.00961538	0	0	0	0	0	0	0	0.00961538	0	0	0	0	0	0	0	0	0.00961538	0.00961538	0	0	0.00961538	0	0	0	0	0.00961538	0	0.00961538	0.00961538
399	0	0	0.00296736	0	0.00296736	0	0	0.00890208	0.00296736	0	0.00296736	0.00296736	0.00296736	0.00296736	0.00296736	0.00890208	0.00296736	0	0	0.00296736	0	0	0	0	0	0	0.00296736	0	0	0	0	0.00593472	0	0	0	0	0.00296736	0	0.00296736	0.00296736	0	0.00593472	0.00296736	0.00296736	0.00296736	0.00593472	0	0.00593472	0
400	0.00760456	0	0.00380228	0.00380228	0	0	0	0.00380228	0.00380228	0.00760456	0.00380228	0.00126743	0.00760456	0.00253485	0.00380228	0.00506971	0.00253485	0.00380228	0.00253485	0.00253485	0	0	0	0.00126743	0	0	0	0	0	0	0	0	0	0	0	0	0.00126743	0	0	0	0.00253485	0	0.00887199	0.00126743	0.00506971	0.00380228	0.00253485	0.00760456	0.00380228
401	0.00585938	0.00195312	0.00390625	0.00585938	0.00292969	0	0	0.00390625	0.00976562	0.00878906	0.00195312	0.00292969	0.00195312	0.00292969	0.00585938	0.00878906	0.00390625	0.00292969	0.000976562	0.00195312	0.000976562	0	0.000976562	0	0	0	0.000976562	0	0	0.000976562	0.00195312	0	0	0.000976562	0.000976562	0.00195312	0	0.00292969	0	0	0.00683594	0.000976562	0.00292969	0.00488281	0.00488281	0.00292969	0	0.00390625	0.00488281
402	0.00966184	0.00483092	0.00966184	0.00966184	0.0144928	0	0	0.00483092	0	0.00966184	0	0.00483092	0.00483092	0.00483092	0	0.0144928	0	0	0	0.00483092	0	0.00483092	0	0	0	0	0	0	0	0.00483092	0	0	0	0	0	0	0.00483092	0.00483092	0	0	0.00483092	0.00483092	0.00483092	0.00483092	0.00966184	0.00483092	0	0.00483092	0
403	0	0	0.01	0.01	0	0	0	0	0	0	0	0	0	0	0	0	0	0.01	0	0	0	0	0	0	0	0	0	0	0	0	0	0	0	0	0	0	0	0	0	0	0	0	0.01	0.01	0.01	0	0.01	0	0
404	0.00591716	0.00295858	0.00221893	0.00221893	0.000739645	0.00443787	0.00147929	0.00369822	0.00147929	0.0066568	0.00147929	0.0066568	0.00591716	0.00443787	0.00295858	0.0066568	0.00517751	0.00369822	0.000739645	0.00221893	0.00147929	0	0.000739645	0	0.000739645	0.000739645	0	0.00147929	0.000739645	0.00147929	0	0.00147929	0.000739645	0.000739645	0	0.00295858	0	0.00221893	0	0	0.00443787	0.000739645	0.00443787	0.00221893	0.00147929	0	0	0.00221893	0.00221893
405	0.00985222	0	0.00738916	0.00492611	0.00738916	0.00492611	0.00246305	0.00492611	0.00492611	0.00492611	0	0.00492611	0.00246305	0.00246305	0.00985222	0.00492611	0.00246305	0.00985222	0.00246305	0.00246305	0	0	0	0	0	0	0.00246305	0	0	0.00246305	0.00246305	0	0	0	0	0.00246305	0	0	0	0	0.00492611	0	0.00246305	0.00246305	0	0.00492611	0	0.00492611	0.00246305
406	0.0179856	0	0.00719424	0.0107914	0	0.0107914	0	0.00359712	0.00359712	0.0143885	0.00359712	0.00359712	0.00359712	0.00359712	0.0143885	0.00359712	0.00719424	0.0143885	0	0.00359712	0	0	0	0	0	0	0	0	0.00359712	0	0	0	0.00359712	0	0.00359712	0	0	0	0	0	0	0	0	0.00359712	0	0.00359712	0	0.00719424	0.00359712
407	0.00477327	0.00477327	0	0.0071599	0	0.00238663	0.00238663	0.00238663	0.00954654	0.00477327	0	0.00477327	0.00238663	0.0071599	0.00477327	0	0.00477327	0.00238663	0	0	0	0	0.00238663	0	0.00238663	0	0	0	0.00238663	0	0	0	0.00238663	0.00238663	0.00238663	0	0	0	0	0	0	0.00238663	0.00954654	0.0071599	0.00477327	0.00238663	0.00238663	0.0071599	0.00477327
408	0.0111524	0.00371747	0.00371747	0.00743494	0	0.00743494	0	0.00371747	0.00743494	0.0111524	0	0.00743494	0	0.00371747	0	0	0.00371747	0.00371747	0	0	0	0	0	0	0.00371747	0	0	0	0	0.00743494	0	0	0	0	0	0	0.00371747	0.00371747	0	0	0.00371747	0	0	0	0.00371747	0	0	0.00371747	0.00371747
409	0.0046729	0.00233645	0.00233645	0.0046729	0.00233645	0.0046729	0	0.0046729	0.00700935	0.00233645	0	0.0046729	0.00233645	0.00233645	0.00233645	0.00934579	0.00934579	0.00700935	0	0	0	0	0.00233645	0.00233645	0	0.00233645	0	0.0046729	0	0.0116822	0	0	0	0	0	0.00233645	0.00233645	0.00233645	0	0	0.0046729	0.00233645	0.00700935	0.00233645	0	0.00700935	0	0.00700935	0.00233645
410	0.0110701	0.00123001	0.00369004	0.00492005	0.00369004	0.00369004	0.00123001	0.00369004	0.00246002	0.00369004	0.00123001	0.00246002	0.00123001	0.00123001	0.00492005	0.0098401	0.00369004	0.00492005	0.00123001	0.00369004	0.00246002	0	0	0	0.00123001	0	0	0	0	0	0	0.00123001	0	0	0.00123001	0.00123001	0.00123001	0	0	0	0.00492005	0	0.00123001	0.00369004	0.00123001	0	0	0.00738007	0.00123001
411	0.00487805	0	0.00487805	0.00243902	0.00731707	0.00487805	0	0	0.00731707	0.00487805	0	0.00487805	0.00731707	0	0.00487805	0.00731707	0.00243902	0.00731707	0	0.00243902	0	0	0	0	0.00243902	0.00243902	0	0.00243902	0	0.00731707	0	0	0	0	0	0	0	0	0	0	0.00243902	0.00243902	0.0121951	0.00243902	0.00487805	0	0	0.00487805	0.00243902
412	0.00526316	0	0.00526316	0	0.00263158	0	0.00263158	0.0105263	0.00789474	0.00789474	0	0	0	0	0.00263158	0.00526316	0	0	0	0.00263158	0	0	0.00263158	0.00263158	0.00263158	0	0	0	0.00263158	0	0	0	0	0	0.00263158	0.00526316	0	0.00263158	0.00263158	0	0	0.00526316	0.00526316	0.00526316	0.00526316	0.00526316	0	0.00526316	0.00526316
413	0.00452489	0.00452489	0.00226244	0.00452489	0	0.00226244	0.00226244	0.00226244	0.00452489	0.00452489	0	0.0135747	0	0.00452489	0.00226244	0.00226244	0	0.00678733	0.00226244	0.00452489	0	0	0	0.00678733	0.00226244	0.00226244	0	0	0	0.00452489	0	0	0.00226244	0	0.00226244	0	0.00226244	0	0	0	0.00904977	0.00452489	0.00226244	0.00904977	0	0.00452489	0	0.00678733	0.00452489
414	0.00628931	0	0.00628931	0	0	0	0	0	0.00628931	0.00628931	0	0	0	0	0	0.00628931	0	0.00628931	0.00628931	0	0.00628931	0	0.00628931	0	0.00628931	0	0	0	0.00628931	0.00628931	0	0	0	0	0	0.00628931	0	0.00628931	0	0.00628931	0.00628931	0.00628931	0.0188679	0	0	0	0	0	0.0125786
415	0.00331126	0	0.00993377	0.00331126	0.00662252	0.00662252	0	0	0.00993377	0.00331126	0	0.00662252	0.00331126	0	0.00662252	0	0.00331126	0.00993377	0	0	0	0	0	0	0	0	0	0.00331126	0	0	0	0	0	0	0.00331126	0	0	0	0	0	0.00662252	0	0.00331126	0.00331126	0	0.00331126	0	0.00662252	0.00662252
416	0.00391645	0	0	0.0104439	0.00261097	0.00261097	0	0.00261097	0.00652742	0.0078329	0.00652742	0.00261097	0	0.00130548	0.0117493	0.00261097	0.00261097	0.00130548	0	0	0	0.00130548	0.00130548	0.00391645	0.00130548	0	0.00130548	0.00261097	0.00261097	0.00130548	0	0	0.00261097	0	0.00130548	0	0.00130548	0.00261097	0	0	0.00261097	0.00130548	0.00261097	0.0078329	0.00652742	0.00522193	0	0	0.00391645
417	0.00479616	0	0.00383693	0.00911271	0.00335731	0.00335731	0.00143885	0.0057554	0.00383693	0.00335731	0.000479616	0.000959233	0.00335731	0.0028777	0.0057554	0.00383693	0.0028777	0.00431655	0	0.000959233	0.000479616	0	0.00191847	0.000959233	0	0.000479616	0.000479616	0.000479616	0.000479616	0.00191847	0.000959233	0.00143885	0	0.000959233	0.000959233	0.00143885	0.00191847	0.0028777	0	0.000479616	0.00191847	0.00143885	0.0028777	0.00383693	0.00239808	0.00143885	0.000479616	0.0028777	0.00191847
418	0.00684932	0.00171233	0.00171233	0.00342466	0.00342466	0.00856164	0.00171233	0	0.00342466	0.0119863	0	0.00171233	0.00684932	0.00513699	0.00342466	0.00684932	0.00342466	0.00171233	0	0.00856164	0	0.00342466	0	0	0	0	0.00171233	0	0.00342466	0	0	0	0	0	0	0.00513699	0.00171233	0	0	0	0.00171233	0.00171233	0	0.00342466	0.00171233	0.00513699	0	0.00513699	0.00513699
419	0	0	0.00478469	0.00478469	0	0	0.00478469	0.00478469	0.00956938	0.00478469	0	0	0.00956938	0.00956938	0	0	0	0	0	0	0	0	0	0.00478469	0	0	0	0	0	0	0	0	0	0	0	0	0	0	0	0	0	0	0.00478469	0.00478469	0	0	0.00956938	0.00478469	0.00478469
420	0.00813008	0	0	0.00271003	0.00542005	0.00813008	0.00271003	0.00271003	0.00542005	0.00271003	0	0.00813008	0	0	0	0	0.00542005	0.00271003	0.00271003	0	0	0	0	0	0	0.00542005	0.00271003	0.00271003	0.00813008	0.00271003	0	0.00271003	0.00542005	0.00542005	0	0.00542005	0.00542005	0.00271003	0	0	0.00271003	0.00271003	0	0.00813008	0	0.00271003	0	0.00542005	0.00271003
421	0.00474496	0	0.00474496	0.00237248	0	0.0059312	0	0.00118624	0.00355872	0.00118624	0	0.00237248	0.0059312	0.00237248	0.00237248	0.00711744	0.0059312	0.00711744	0.00118624	0.00355872	0	0	0.00237248	0	0.00118624	0	0	0.00118624	0	0	0	0	0.00118624	0	0.00118624	0.00118624	0	0	0	0.00118624	0	0	0.00474496	0.00355872	0.00237248	0.00355872	0	0.00237248	0.00118624
422	0.0191388	0	0	0.00478469	0.00318979	0.00478469	0.0015949	0.0015949	0.0015949	0	0	0.00637959	0.00478469	0.00318979	0.0015949	0.00478469	0.00478469	0	0	0.0015949	0	0	0	0	0	0	0	0	0	0.00318979	0	0	0	0	0	0	0	0.0015949	0	0	0	0.0015949	0.0015949	0	0.0015949	0.00318979	0	0	0.0015949
423	0.00445104	0.00074184	0.00222552	0.00445104	0.00296736	0.00222552	0	0.00148368	0.00519288	0.0074184	0.00074184	0.00222552	0.00222552	0	0.00816024	0.0037092	0.00222552	0.00445104	0	0.00074184	0.00148368	0.00074184	0.00074184	0.00148368	0.00222552	0	0	0.00074184	0.00074184	0.00148368	0.00148368	0	0.00074184	0.00074184	0.00148368	0	0.00148368	0.00074184	0	0.00074184	0.00593472	0.00148368	0.0037092	0.00667656	0.0037092	0.00074184	0	0.00148368	0.00593472
424	0.00514139	0	0.00385604	0.00128535	0.00257069	0.00385604	0.00128535	0.00257069	0.00257069	0.00514139	0.00257069	0.0115681	0.00128535	0	0.00257069	0.00128535	0.00128535	0.00128535	0	0.00128535	0	0	0	0.00128535	0	0	0	0.00257069	0	0.00385604	0	0.00128535	0	0	0	0	0	0.00128535	0	0	0.00257069	0.00128535	0.00899743	0.00514139	0.00385604	0.00771208	0	0.00385604	0.00128535
425	0.00767263	0	0.00511509	0.0153453	0	0.00255754	0.00255754	0.00767263	0.00255754	0.0179028	0.00255754	0.00511509	0.00255754	0.00767263	0.00255754	0.0102302	0.00767263	0.00767263	0.00255754	0	0	0	0	0	0	0	0	0.00255754	0	0	0.00255754	0.00255754	0	0.00255754	0	0.00511509	0	0	0	0	0.00255754	0	0.00255754	0.00255754	0	0	0	0.00767263	0.00767263
426	0.0186335	0.00621118	0.00621118	0	0	0.0124224	0	0	0.00621118	0	0	0.00621118	0.00621118	0	0.0124224	0	0.00621118	0	0	0	0	0	0	0.00621118	0	0	0	0	0	0.0124224	0	0	0	0	0	0	0	0	0	0	0	0	0	0	0	0	0	0	0.00621118
427	0.0203562	0	0.00254453	0.0101781	0.00508906	0	0	0.00763359	0.00763359	0.0127226	0.0101781	0.00254453	0	0.00254453	0.0101781	0	0.00254453	0.0101781	0	0.00508906	0.00254453	0	0	0	0	0	0.00254453	0	0	0.00254453	0	0	0	0	0	0.00254453	0.00254453	0	0	0.00254453	0.0127226	0	0	0.00254453	0	0.00508906	0	0	0.00508906
428	0	0	0	0.00471698	0.00235849	0.00471698	0	0.00471698	0.00235849	0.00235849	0	0	0.00235849	0.00235849	0.00943396	0.00707547	0.00235849	0.00707547	0	0.00235849	0	0	0	0	0	0	0	0.00235849	0.00235849	0	0	0	0	0	0	0	0	0.00471698	0	0.00235849	0.00235849	0	0.0117925	0.00471698	0.00235849	0.00471698	0.00235849	0.00471698	0
429	0.00275482	0	0	0	0.00550964	0	0	0.00550964	0.00550964	0.00826446	0	0.00826446	0	0	0	0	0	0.00826446	0	0	0	0	0	0.00275482	0	0	0.00550964	0.00275482	0.00550964	0	0	0	0	0	0	0	0	0	0	0	0	0	0.00275482	0.00275482	0.00275482	0.00275482	0.00275482	0.00275482	0
430	0.00906344	0.00302115	0.00302115	0.00906344	0.00302115	0	0	0.00302115	0.00906344	0.0151057	0	0.0060423	0.0120846	0.0120846	0.0060423	0	0.00906344	0.00302115	0.00302115	0	0	0	0.00302115	0	0	0.00302115	0	0.0060423	0	0.00302115	0	0	0.00302115	0	0	0	0.0060423	0	0	0	0.00302115	0	0	0	0	0	0	0	0.00302115
431	0.0201005	0	0.00502513	0.00502513	0	0.0100503	0.00502513	0	0	0.0100503	0	0	0.00502513	0	0.00502513	0.00502513	0.00502513	0.00502513	0	0	0	0	0	0	0	0	0	0	0	0	0	0	0	0	0	0	0	0	0	0	0	0	0	0.00502513	0	0	0	0	0.00502513
432	0.00909091	0	0.00909091	0	0	0.0181818	0	0.0363636	0.0272727	0.00909091	0	0	0.0181818	0	0	0.0181818	0	0.00909091	0	0.00909091	0	0	0	0	0	0	0	0	0	0	0	0	0	0	0	0	0	0	0	0	0	0	0	0	0	0.00909091	0	0	0.00909091
433	0	0	0.00593472	0.00890208	0.00296736	0.00890208	0	0.00593472	0	0.00296736	0.00296736	0.00296736	0	0	0.00593472	0.00296736	0.00296736	0.00296736	0	0.00593472	0	0	0	0.00296736	0	0	0	0.00296736	0	0	0	0	0	0.00296736	0	0	0	0	0	0	0.00296736	0.00296736	0.00296736	0.00593472	0	0	0.00296736	0.00296736	0
434	0.00140845	0.0028169	0.00422535	0.00422535	0.00140845	0.0028169	0.0028169	0.00422535	0.00422535	0.0084507	0	0.00704225	0.00422535	0.00140845	0.00140845	0.00985915	0.0028169	0.0126761	0	0.0028169	0	0	0	0.0028169	0.00140845	0	0.00140845	0	0.00140845	0.00140845	0.00140845	0.0028169	0.00140845	0.0028169	0	0	0.00140845	0	0.00140845	0	0.00140845	0	0.00422535	0.00140845	0.0056338	0.0056338	0.00140845	0.0028169	0.0056338
435	0.00651466	0	0.00325733	0.00325733	0.00325733	0	0	0.00325733	0.0130293	0.0130293	0.00325733	0	0.00325733	0.00651466	0.00651466	0.00325733	0.00651466	0.0162866	0	0.00651466	0.00325733	0	0.00325733	0	0.00325733	0	0	0	0	0	0	0	0	0	0	0	0	0	0	0	0.00977199	0.00325733	0.00651466	0	0	0.00977199	0	0.00325733	0.00325733
436	0.00940439	0.0015674	0.00470219	0.00470219	0.0015674	0.0109718	0.0031348	0.00470219	0.0109718	0.00783699	0.0015674	0.0031348	0.0031348	0.00470219	0.0015674	0.00783699	0.00783699	0.00783699	0.0031348	0.0015674	0	0	0	0	0.0015674	0.0031348	0	0	0	0	0	0	0	0	0	0.0015674	0.0015674	0.0031348	0	0.0031348	0.00783699	0.0015674	0.0031348	0.0031348	0.0015674	0.0031348	0	0.0015674	0.0031348
437	0.0134357	0	0.00191939	0.00575816	0.00575816	0.00959693	0	0.00767754	0.00767754	0.00575816	0.00191939	0.0153551	0.00191939	0.00575816	0	0.00575816	0.00383877	0.0134357	0.00191939	0	0.00191939	0	0	0	0.00383877	0	0	0	0	0	0	0.00383877	0	0.00191939	0.00191939	0	0	0.00191939	0	0	0.00383877	0.00191939	0.00383877	0.00191939	0	0.00575816	0.00191939	0	0.00383877
438	0.00306748	0	0	0.00306748	0.00306748	0	0.00306748	0.00306748	0.00920245	0.00920245	0.00306748	0.00920245	0	0.00613497	0.00306748	0	0.00920245	0	0	0.00306748	0	0	0	0.00306748	0	0	0	0	0	0	0	0	0	0	0.00306748	0	0.00306748	0	0	0	0	0	0.00306748	0.00306748	0.00306748	0	0	0.00613497	0.00613497
439	0.00325733	0	0.00162866	0.00162866	0.00325733	0.00325733	0.00325733	0.00977199	0.00325733	0.00162866	0.00325733	0.00162866	0.00162866	0.00325733	0	0.00162866	0.00977199	0.00162866	0.00162866	0.00325733	0	0.00162866	0	0.00162866	0	0	0	0.00162866	0	0	0	0	0	0	0	0.00325733	0	0	0	0.00651466	0.00488599	0	0.00977199	0.00325733	0.00325733	0.00325733	0.00325733	0.00488599	0.00488599
440	0.00909091	0	0.00363636	0.00363636	0.00545455	0.00363636	0.00545455	0.00363636	0.0109091	0.0109091	0.00181818	0.00181818	0.00363636	0.00181818	0.00181818	0.00909091	0.00181818	0.00363636	0.00181818	0.00909091	0	0	0	0.00181818	0	0.00363636	0	0	0	0.00181818	0.00181818	0	0.00181818	0.00181818	0	0.00181818	0.00545455	0	0	0	0.00181818	0.00363636	0.00363636	0.00181818	0.00181818	0.00545455	0.00363636	0.00727273	0.00363636
441	0.003861	0	0.002574	0.003861	0.001287	0.001287	0	0.002574	0.003861	0.00514801	0.002574	0.003861	0.00514801	0.003861	0.002574	0.01287	0.00514801	0.002574	0.001287	0	0	0	0.001287	0.002574	0	0	0	0.001287	0	0.001287	0.001287	0.002574	0.001287	0.001287	0	0.003861	0	0.001287	0	0	0.002574	0.003861	0.003861	0.011583	0	0	0	0	0.001287
442	0.00632911	0	0.00632911	0.00632911	0.00316456	0.0158228	0.00632911	0	0.0126582	0.00632911	0.00632911	0.00316456	0	0.00316456	0.00316456	0.0126582	0	0.00632911	0.00316456	0.00316456	0	0	0	0.00316456	0.00316456	0	0	0	0	0	0	0	0	0	0	0	0	0	0	0.00632911	0	0	0	0	0.00316456	0	0	0.00316456	0
443	0.00439367	0.000878735	0.00439367	0.00439367	0.00527241	0.0026362	0	0.00175747	0.00175747	0.00966608	0.0026362	0.0026362	0.00175747	0.0026362	0.00351494	0.00527241	0.00175747	0.000878735	0	0.00175747	0.0026362	0.000878735	0.000878735	0.000878735	0.000878735	0.000878735	0.000878735	0.0026362	0	0.0026362	0.000878735	0.000878735	0.000878735	0.00175747	0.00175747	0.00175747	0.0026362	0.000878735	0	0	0.0026362	0.0026362	0.00878735	0.00702988	0.0026362	0.00175747	0.000878735	0.0026362	0.00351494
444	0.00929615	0	0.00132802	0.00265604	0.00531208	0.00664011	0.00664011	0.00398406	0.00929615	0.00929615	0.00664011	0.00398406	0.00132802	0.00531208	0	0.00398406	0.00132802	0.0106242	0	0.00132802	0	0	0	0.00132802	0	0.00265604	0	0	0	0.00132802	0	0	0	0	0	0.00265604	0	0	0	0.00132802	0.00796813	0	0.00132802	0	0.00132802	0.00265604	0	0.00132802	0.00265604
445	0.00763359	0.00152672	0.00763359	0.00458015	0.00305344	0.00458015	0	0.00152672	0.00916031	0.00305344	0.00152672	0.00305344	0	0.00458015	0.00458015	0.00916031	0.00305344	0.00763359	0	0	0	0	0	0.00152672	0	0.00152672	0	0	0	0	0	0	0	0	0	0	0	0	0	0	0.00458015	0	0.00763359	0.00610687	0.00458015	0.0122137	0.00458015	0	0.00610687
446	0.00365631	0	0.00274223	0.00548446	0.00182815	0.00365631	0.00274223	0.00639854	0.00365631	0.00639854	0	0.000914077	0.00457038	0.00182815	0.000914077	0.00365631	0.000914077	0.00365631	0.00182815	0.00457038	0.000914077	0	0.000914077	0.00182815	0	0	0	0.000914077	0	0	0.000914077	0	0	0	0.000914077	0.000914077	0	0.000914077	0	0	0.00639854	0	0.00639854	0.00822669	0	0.00457038	0.00182815	0.00274223	0.00182815
447	0.00664011	0	0.00132802	0	0.00796813	0.00796813	0	0.00265604	0.00929615	0.0119522	0	0.00132802	0.00398406	0.00398406	0.00929615	0.00132802	0.00265604	0.00929615	0.00132802	0	0	0	0	0.00132802	0	0.00265604	0	0	0.00132802	0.00132802	0	0	0	0.00132802	0	0.00132802	0	0.00132802	0	0.00132802	0.00132802	0.00132802	0.00664011	0.00265604	0.00265604	0.00132802	0.00132802	0.00398406	0.00265604
448	0.00712251	0.002849	0.00712251	0.0042735	0.00569801	0.00569801	0	0.00712251	0.00712251	0.014245	0.002849	0.00569801	0.0014245	0.0014245	0.0042735	0.0042735	0.0042735	0.00569801	0	0.0014245	0.002849	0	0	0	0	0.0014245	0.0014245	0	0	0.0014245	0	0	0	0	0.0014245	0.0014245	0	0	0	0	0.0014245	0.0014245	0.00712251	0.002849	0.0014245	0.002849	0.0014245	0.00569801	0.002849
449	0.00532978	0.000666223	0.00399734	0.00466356	0.00266489	0.00532978	0	0.0113258	0.00199867	0.00999334	0.000666223	0.00199867	0.00133245	0.00133245	0.00266489	0.00399734	0.00266489	0.00399734	0.00266489	0.00133245	0	0	0	0.000666223	0	0	0	0	0.000666223	0.000666223	0	0.000666223	0	0	0.000666223	0.00133245	0.00199867	0.00133245	0.000666223	0.00199867	0.00199867	0	0.00266489	0.00532978	0.00399734	0.000666223	0.00133245	0.00133245	0.00399734
450	0.00704225	0.00704225	0	0.0140845	0.00704225	0	0	0.00704225	0	0.0140845	0	0	0	0	0.0140845	0	0	0.0140845	0	0	0.00704225	0	0	0.00704225	0.00704225	0	0	0	0	0	0	0	0	0	0	0	0	0	0	0	0.00704225	0	0	0	0	0	0	0.00704225	0
451	0.0173469	0	0.00306122	0.00612245	0.00408163	0.00714286	0.00102041	0.00102041	0.00204082	0.00408163	0.00204082	0.00306122	0.00816327	0.00612245	0.00612245	0.00714286	0.00714286	0.00204082	0	0.00204082	0	0	0.00102041	0	0	0	0	0	0	0.00102041	0	0	0	0	0	0.00102041	0	0.00102041	0	0	0.00204082	0	0.00306122	0.00102041	0.00204082	0.00306122	0	0.00306122	0.00204082
452	0.00990099	0	0	0.00990099	0.00990099	0	0	0	0.0148515	0	0.0049505	0	0	0.00990099	0.0148515	0.00990099	0.0148515	0.0049505	0.0049505	0	0	0	0	0	0	0	0	0	0	0	0	0	0	0	0	0	0	0	0	0	0.00990099	0	0	0	0.0049505	0	0	0	0.0049505
453	0.00125	0	0.00125	0.0075	0.00125	0	0	0.00125	0.00375	0.0025	0.0025	0.00125	0.005	0	0.00375	0.00625	0.0075	0.0025	0	0.0025	0	0.00125	0	0	0	0.00125	0	0	0.0025	0	0	0.00125	0	0	0	0.00375	0.00125	0	0	0	0.0025	0	0.00125	0.01375	0.00125	0	0	0	0.0025
454	0.00536193	0	0.00536193	0.00268097	0.00536193	0.00268097	0	0.00536193	0	0.0107239	0	0	0.00536193	0.00268097	0.0107239	0.0107239	0.00268097	0.00268097	0	0.00268097	0.00268097	0	0	0.00268097	0	0	0	0	0	0	0	0	0	0	0	0	0	0.00536193	0	0	0.0080429	0	0.00268097	0.00536193	0	0.00536193	0	0	0.00268097
455	0.00381679	0.00381679	0.00763359	0.00381679	0	0	0	0.00381679	0.00381679	0.0152672	0.00381679	0.00381679	0.00381679	0.00381679	0.00763359	0.00381679	0.00381679	0.0114504	0	0.00381679	0	0	0	0	0.00381679	0	0	0	0	0.00381679	0	0	0	0	0	0	0	0	0	0	0.00763359	0	0.00381679	0.00381679	0.00381679	0	0	0	0
456	0.00328947	0.00164474	0.00164474	0.00986842	0	0.00493421	0	0.00164474	0.00986842	0.00328947	0.00164474	0.00493421	0.00328947	0.00328947	0.00657895	0.00493421	0.00493421	0.00493421	0	0.00164474	0.00164474	0	0	0.00164474	0.00164474	0	0	0	0	0.00164474	0	0	0	0	0	0.00164474	0	0	0	0	0.00164474	0	0.00493421	0.00657895	0	0.00493421	0.00164474	0.00164474	0.00822368
457	0.00403226	0	0.00403226	0.016129	0	0	0.00403226	0.00403226	0.00806452	0.00403226	0	0.0120968	0	0.00806452	0.00403226	0.00806452	0	0.00403226	0.00403226	0	0	0	0	0	0	0	0	0	0	0	0	0	0	0	0	0	0	0	0	0	0	0	0.00403226	0.00806452	0	0	0.00403226	0.00806452	0
458	0.00248139	0.00124069	0.00124069	0.00248139	0.00124069	0.00868486	0.00248139	0	0.00124069	0.00372208	0.00124069	0.00248139	0.00248139	0.00496278	0.00372208	0.00496278	0.00124069	0.00496278	0	0.00496278	0	0	0.00248139	0.00124069	0.00248139	0.00248139	0	0.00248139	0	0.00372208	0.00124069	0	0.00124069	0.00248139	0	0	0.00248139	0	0	0	0.00496278	0	0.00620347	0.00372208	0.00248139	0.00124069	0.00248139	0.00124069	0.00620347
459	0.00641026	0	0.00320513	0	0.00320513	0.00320513	0	0.00641026	0.00641026	0.00961538	0.00320513	0.00961538	0	0.00320513	0.00320513	0.00320513	0.00320513	0.0128205	0.00641026	0	0	0	0	0	0	0	0	0	0	0	0.00320513	0	0.00320513	0.00320513	0	0	0	0	0	0	0	0	0.00320513	0.00961538	0.00320513	0	0	0.00641026	0.00320513
460	0.00913242	0.00456621	0.00456621	0	0	0	0	0	0.00913242	0.00913242	0	0	0	0.0182648	0.00456621	0.00456621	0.00913242	0.00456621	0.00913242	0.00913242	0	0	0	0	0	0	0	0	0.00456621	0	0	0.00456621	0	0	0	0.00456621	0	0	0	0	0.00456621	0	0	0.00456621	0	0.00913242	0	0	0
461	0.00396825	0	0.00198413	0.00992063	0.00198413	0	0	0.00396825	0.0138889	0.0138889	0	0.00396825	0	0.00198413	0	0.00595238	0.00396825	0.00793651	0	0.00396825	0	0.00198413	0	0	0	0.00198413	0	0	0	0	0	0.00396825	0.00198413	0.00396825	0	0.00198413	0.00396825	0	0	0	0.0119048	0	0.00198413	0	0	0.00198413	0	0.00396825	0.00198413
462	0.0173745	0.0019305	0.015444	0.00579151	0.003861	0.00965251	0.0019305	0.011583	0.0019305	0.003861	0.0019305	0.0019305	0.003861	0.003861	0.00579151	0.003861	0.00579151	0.00965251	0	0.003861	0	0	0	0	0.0019305	0	0.0019305	0	0.0019305	0.0019305	0.0019305	0	0.0019305	0.0019305	0	0	0	0	0	0.0019305	0.0019305	0.0019305	0.0019305	0.0019305	0.003861	0.003861	0.00579151	0.003861	0.0019305
463	0	0	0	0	0	0.00864553	0	0.00288184	0.00864553	0.00576369	0.00288184	0.00864553	0.00288184	0	0	0	0.00288184	0.0115274	0	0.00576369	0	0	0	0	0	0.00288184	0	0	0	0	0	0	0.00288184	0.00288184	0	0.00576369	0	0	0	0	0.00288184	0	0.00288184	0.00288184	0.00288184	0.00576369	0	0.00288184	0.0115274
464	0.00847458	0	0	0	0.00564972	0.00282486	0	0.00847458	0	0.00847458	0.00282486	0.00564972	0	0.00282486	0.00282486	0	0.00282486	0.00564972	0.00282486	0	0	0	0	0	0	0	0	0	0.00282486	0	0	0	0	0	0	0	0	0	0	0	0.00282486	0	0.00564972	0	0	0	0	0	0.00564972
465	0.035503	0	0	0.0118343	0.00591716	0.0177515	0	0	0.0177515	0.00591716	0	0.0118343	0.00591716	0.00591716	0.00591716	0	0	0.00591716	0	0.0118343	0	0	0	0	0	0	0	0	0	0	0	0	0	0	0	0	0	0	0	0	0.0118343	0	0	0	0	0.00591716	0	0	0.0118343
466	0.00485437	0	0.00485437	0.0169903	0	0	0.00242718	0.00485437	0.00485437	0.00242718	0.00242718	0.00242718	0	0.00728155	0.00242718	0.00242718	0	0.00970874	0	0	0	0	0	0	0	0	0.00242718	0	0.00485437	0	0.00242718	0.00970874	0	0	0.00242718	0.00242718	0.00485437	0.00242718	0	0	0	0.00242718	0.0121359	0.00242718	0.00242718	0	0	0.00242718	0.00242718
467	0.00249377	0	0	0	0	0.0074813	0.00249377	0.0074813	0.00249377	0	0	0.00498753	0.00249377	0.00498753	0.00249377	0.0074813	0.00249377	0.00249377	0.00249377	0.00249377	0	0	0	0	0	0	0	0	0	0.00249377	0	0	0	0.00249377	0	0	0	0.00249377	0	0	0	0	0.00249377	0	0	0.00498753	0	0	0.00249377
468	0	0	0	0.01	0.005	0.015	0.005	0.01	0.02	0.005	0	0	0.005	0.005	0.01	0.005	0	0	0	0.015	0	0	0	0	0	0	0	0.005	0	0	0	0	0	0	0	0	0	0.005	0	0	0	0	0	0	0	0	0	0	0.005
469	0.00470958	0	0.00313972	0.00156986	0.00313972	0.00156986	0	0.00627943	0.00313972	0.00627943	0	0.00313972	0.00156986	0.00313972	0.00156986	0.00156986	0.00156986	0.00313972	0	0	0.00470958	0.00156986	0.00156986	0.00470958	0	0	0	0	0.00313972	0.00313972	0	0.00313972	0	0.00313972	0.00156986	0.00156986	0	0.00156986	0	0.00156986	0	0.00156986	0.00313972	0.00941915	0.00156986	0.00627943	0.00470958	0.00627943	0.00156986
470	0.00130719	0	0.00130719	0.00392157	0	0.00130719	0.00130719	0.00130719	0.00784314	0.00653595	0.00130719	0.00130719	0.00392157	0.00130719	0.00392157	0.00130719	0.00392157	0	0	0.00261438	0.00130719	0.00130719	0.00130719	0.00130719	0	0.00130719	0.00261438	0.00130719	0	0.00130719	0	0	0	0	0.00130719	0.00130719	0.00130719	0.00130719	0	0.00261438	0.00261438	0	0.00392157	0.00261438	0.00392157	0.00130719	0	0.00653595	0.00522876
471	0.0155039	0	0.00775194	0	0	0	0	0	0.0155039	0.0155039	0	0	0	0.00775194	0	0.00775194	0.00775194	0.00775194	0	0	0	0.00775194	0	0.00775194	0	0.00775194	0	0	0	0	0	0	0	0	0	0	0	0	0	0	0	0	0	0.00775194	0	0	0	0.00775194	0
472	0.00607903	0	0	0.00303951	0	0	0	0.00911854	0.00911854	0	0.00607903	0	0.0121581	0.00607903	0.00303951	0.0121581	0.00607903	0	0	0	0	0	0	0.00303951	0	0	0	0	0.00303951	0	0	0	0.00303951	0	0.00303951	0	0	0	0	0	0.00303951	0	0.00303951	0.00607903	0	0	0	0	0
473	0.0058309	0	0	0	0.0058309	0	0	0.00874636	0	0.0058309	0	0.00291545	0.00874636	0	0.00874636	0.0058309	0.00291545	0.00291545	0.00291545	0.00291545	0	0	0	0	0.0058309	0	0	0	0	0	0	0	0	0.00291545	0	0	0	0	0	0	0.00291545	0	0	0.0145773	0.0058309	0	0.0058309	0.00291545	0
474	0.00176056	0	0.00352113	0	0	0.00176056	0	0.00176056	0.00176056	0	0.00176056	0.00176056	0	0.00528169	0.00352113	0.00352113	0.00176056	0.00528169	0	0	0.00176056	0	0	0.00176056	0	0.00352113	0	0	0	0.00176056	0	0.00176056	0.00352113	0	0.00176056	0	0	0	0	0	0.00352113	0.00176056	0.00176056	0.00704225	0.00528169	0.00352113	0.00176056	0.00528169	0.00352113
475	0	0	0.0114943	0.0114943	0	0	0	0.0229885	0	0.0114943	0.0114943	0	0	0.0114943	0	0	0	0	0	0.0114943	0	0	0	0	0	0	0	0	0	0	0	0	0	0	0	0	0.0114943	0.0114943	0	0	0.0229885	0	0	0	0	0	0	0.0114943	0.0229885
476	0	0.00409836	0	0	0	0.00409836	0	0.00409836	0	0.0122951	0.00409836	0.00819672	0	0	0.0122951	0	0.0245902	0.00819672	0	0	0	0	0.00409836	0	0	0	0	0	0	0.0122951	0	0	0	0	0.00409836	0	0	0.00819672	0	0	0	0	0	0.00819672	0	0.00409836	0	0.00409836	0
477	0.0143149	0.00408998	0	0.0143149	0.00408998	0.00408998	0.00613497	0.0122699	0.0102249	0.00408998	0	0	0	0	0.00613497	0	0.00817996	0.00408998	0	0.00204499	0	0	0	0.00613497	0	0	0	0	0.00204499	0	0	0	0.00204499	0	0.00408998	0	0.00204499	0	0	0	0.00613497	0	0.00613497	0.0102249	0.00204499	0.00204499	0	0	0.00408998
478	0.00306748	0	0.00306748	0.00613497	0.00613497	0.0184049	0.00306748	0.00306748	0	0.00613497	0.00306748	0.00613497	0	0.00613497	0.00920245	0.00613497	0.00920245	0.00920245	0.00306748	0.00613497	0	0	0	0	0	0	0	0	0	0	0	0	0	0	0	0.00306748	0	0	0	0	0.00306748	0	0	0	0	0.00613497	0	0.00920245	0
479	0.00330033	0.00165017	0	0.00330033	0.00165017	0.0049505	0.00330033	0	0.00165017	0.00165017	0.00165017	0.00330033	0.00165017	0.00330033	0.00330033	0.0049505	0.0049505	0.00330033	0	0.00165017	0.00165017	0	0.00330033	0.00165017	0.00165017	0	0	0.00330033	0.00165017	0.0049505	0.00330033	0	0.00330033	0	0	0.00165017	0	0.00165017	0	0	0	0.00330033	0	0.0049505	0	0.0049505	0.00330033	0.00825083	0.00825083
480	0.00537634	0	0.00268817	0.00537634	0.00537634	0.00806452	0.00268817	0.00268817	0.00268817	0.00806452	0	0	0.00537634	0.00806452	0.00268817	0.00268817	0	0.00268817	0	0.00537634	0	0	0	0	0	0	0	0	0	0.00268817	0	0	0	0	0	0	0	0.00268817	0	0	0.00268817	0	0.00806452	0.00268817	0.00537634	0.00806452	0	0.00537634	0.00268817
481	0.00668151	0.00222717	0.00222717	0	0	0	0	0.00222717	0.00445434	0.0111359	0.00222717	0	0	0.00222717	0	0.00222717	0.00222717	0	0.00222717	0.00668151	0	0	0.00222717	0	0	0.00445434	0	0.00445434	0.00222717	0	0	0.00222717	0	0	0	0.00222717	0.00222717	0	0.00445434	0	0.00890869	0.00445434	0.00445434	0	0.00222717	0.013363	0.00445434	0.00445434	0.00222717
482	0.00492611	0.00328407	0.00328407	0.00738916	0.00328407	0.00492611	0.00328407	0.00328407	0.00492611	0.00574713	0.00246305	0.00492611	0.00246305	0.00246305	0.00574713	0.00492611	0.00328407	0.00656814	0.000821018	0.000821018	0.00164204	0.000821018	0	0.00328407	0.000821018	0.000821018	0	0.00164204	0	0.00164204	0.000821018	0.00246305	0.000821018	0.00164204	0.00164204	0.00164204	0.000821018	0.00246305	0	0.000821018	0.00656814	0.000821018	0.00574713	0.00328407	0.00492611	0.00574713	0.000821018	0.00164204	0.000821018
483	0.0130719	0.0130719	0	0	0.0196078	0.00653595	0	0.00653595	0	0	0	0	0	0	0	0	0.00653595	0	0	0	0	0	0	0	0.0130719	0.00653595	0	0	0.00653595	0	0	0	0	0	0	0.00653595	0	0	0	0	0.00653595	0	0.0196078	0.0130719	0	0	0	0	0.00653595
484	0.00849515	0.00121359	0.00364078	0.00970874	0.00606796	0.00728155	0.00485437	0.00970874	0.00728155	0.00242718	0.00121359	0.00242718	0.00364078	0.00242718	0.00364078	0.0109223	0.0109223	0.00606796	0.00121359	0.00242718	0.00121359	0.00121359	0.00485437	0.00485437	0	0.00121359	0.00121359	0	0	0.00121359	0	0	0	0	0	0.00242718	0	0.00121359	0	0	0.00606796	0	0.00121359	0.00485437	0	0.00242718	0.00121359	0.00606796	0.00364078
485	0.00322581	0	0	0.00322581	0.00645161	0.00322581	0	0.00322581	0.00645161	0.00645161	0	0.00322581	0.00322581	0.00645161	0.00322581	0.00322581	0.00322581	0.00645161	0	0	0.00322581	0	0.00645161	0.00322581	0	0	0	0	0	0	0	0.00322581	0	0	0	0	0.00322581	0	0	0	0	0.00322581	0	0.00645161	0	0	0	0.00645161	0.00645161
486	0.00943396	0.0141509	0.00943396	0	0.0141509	0.00943396	0	0	0.00471698	0.00471698	0	0.00943396	0.00471698	0.00471698	0.00471698	0.00943396	0.00943396	0	0.00471698	0	0.00471698	0	0.00471698	0	0	0.00943396	0	0	0	0.00471698	0.00471698	0	0	0	0	0.00471698	0	0.00471698	0.00471698	0	0.00471698	0	0	0	0	0.00943396	0.00943396	0.00943396	0.00471698
487	0	0.00826446	0	0.0165289	0	0.0165289	0	0.00826446	0	0.00413223	0	0	0.00413223	0	0.00413223	0	0	0	0	0	0.00413223	0.0165289	0.00826446	0.00413223	0	0.00413223	0	0.00826446	0.00413223	0.00413223	0.00413223	0.00413223	0.00826446	0	0	0.00826446	0	0	0	0.00413223	0	0.00413223	0	0	0.00413223	0.00413223	0	0	0.00413223
488	0.00334225	0.0013369	0.0040107	0.00601604	0.0013369	0.0026738	0.000668449	0.00467914	0.00334225	0.00467914	0.0013369	0.00467914	0.0026738	0.0013369	0.00334225	0.00334225	0.00668449	0.0026738	0	0.00200535	0.00334225	0	0	0	0	0	0.000668449	0.00200535	0.0013369	0.00200535	0.000668449	0.000668449	0	0	0.00200535	0	0	0	0	0	0.00467914	0.000668449	0.00534759	0.00467914	0.00334225	0.00200535	0.000668449	0.00200535	0.00601604
489	0.0136364	0	0	0.0136364	0.00909091	0	0	0	0.0181818	0	0	0	0.00454545	0.00909091	0.00454545	0.00454545	0	0	0	0.00454545	0.00454545	0	0	0	0	0	0	0	0.00454545	0	0	0	0.00454545	0	0	0	0	0.00454545	0	0	0	0.00454545	0.00454545	0.00909091	0.00454545	0	0	0	0
490	0.00451467	0.00451467	0	0.00451467	0.00225734	0	0	0.00225734	0.00902935	0.00451467	0.00225734	0	0	0.00677201	0	0.00451467	0	0.00225734	0	0.00225734	0.00225734	0.00225734	0.00225734	0.00225734	0.00225734	0.00451467	0.00225734	0.00225734	0.00225734	0	0	0.00225734	0	0	0	0.00225734	0	0	0	0	0.00451467	0.00225734	0.00677201	0.00451467	0.00225734	0.00225734	0	0.00225734	0.00677201
491	0	0	0	0.00619195	0	0.00619195	0	0.00309598	0.00309598	0.00619195	0	0	0.00309598	0.00309598	0	0	0.00309598	0	0.00309598	0.00309598	0	0	0	0.00309598	0	0	0	0	0	0	0	0	0	0.00309598	0	0	0	0.00309598	0	0	0	0	0	0	0	0	0.00928793	0.00619195	0.00309598
492	0	0	0	0.00273224	0	0.00546448	0.00273224	0	0.00819672	0.00273224	0	0.00273224	0	0.00273224	0	0.010929	0.00273224	0.00819672	0.00273224	0.00273224	0.00273224	0	0.00273224	0	0.00273224	0	0	0	0	0.00546448	0	0	0.00273224	0.00273224	0	0	0.00273224	0.00273224	0	0.00273224	0	0	0	0	0	0.00273224	0.00546448	0.00273224	0.00819672
493	0.00529101	0	0.00529101	0	0	0.00529101	0	0.010582	0.00529101	0.00529101	0	0.00529101	0	0.00529101	0.00529101	0.00529101	0	0	0	0	0	0	0.00529101	0	0	0	0.00529101	0	0	0.00529101	0	0	0	0.00529101	0	0	0	0.00529101	0	0	0	0.010582	0	0	0.00529101	0	0	0	0
494	0	0.003125	0	0	0	0.009375	0	0.003125	0.009375	0.009375	0.003125	0.009375	0.003125	0	0	0	0.003125	0.015625	0	0.003125	0	0	0.003125	0.003125	0	0.00625	0	0	0	0	0	0	0.003125	0.003125	0	0.00625	0	0	0	0	0.003125	0	0.003125	0	0.00625	0.00625	0	0.003125	0.0125
495	0.00547445	0	0.00319343	0.00273723	0.000912409	0.00364964	0.00136861	0.00456204	0.00547445	0.00501825	0.00136861	0.00182482	0.00410584	0.00593066	0.00593066	0.00136861	0.00410584	0.00182482	0.000456204	0.00228102	0.00136861	0.000912409	0	0.00136861	0.000456204	0.00136861	0.000456204	0.000456204	0.00273723	0.00136861	0.000456204	0.000456204	0	0.00182482	0.000912409	0.00182482	0.000456204	0.000912409	0.000912409	0	0.00228102	0.00182482	0.00501825	0.00501825	0.00228102	0.00136861	0.000456204	0.00182482	0.00364964
496	0.00819672	0.00546448	0.00819672	0	0.00546448	0	0	0.00546448	0.00546448	0.00819672	0.00273224	0.00273224	0.00273224	0.00546448	0	0.00546448	0.00273224	0.00546448	0	0	0	0	0	0	0	0.00273224	0	0.00273224	0	0	0.00273224	0	0	0	0.00273224	0.00273224	0.00273224	0	0	0.00546448	0.00546448	0.00273224	0.00819672	0.0136612	0.00546448	0.00273224	0.00546448	0.00273224	0
497	0.0102696	0.0012837	0.0012837	0.00256739	0	0.0115533	0.00256739	0.00641849	0.00256739	0.00385109	0.0012837	0.00256739	0.0115533	0.00385109	0.00385109	0.00770218	0.00256739	0.00256739	0	0.00256739	0	0	0	0	0	0.0012837	0	0	0	0	0	0	0	0	0	0.0012837	0	0.0012837	0	0	0.00513479	0	0.0115533	0.00256739	0.00256739	0.00256739	0	0	0.00513479
498	0.003125	0	0.0015625	0.003125	0.0015625	0.0046875	0.0015625	0.0015625	0.003125	0.003125	0.0015625	0	0	0.0046875	0.003125	0.009375	0.003125	0.0015625	0	0.0015625	0.003125	0	0.0015625	0	0	0.0015625	0	0	0	0.003125	0.0015625	0	0.0015625	0.003125	0.0015625	0.003125	0	0	0	0	0.0046875	0.003125	0.00625	0.0046875	0.0015625	0.0046875	0	0.0109375	0
499	0.0049505	0.00330033	0.00330033	0.00660066	0.00165017	0.00165017	0	0.0049505	0.00330033	0.00660066	0.00165017	0.00825083	0	0.00330033	0.00330033	0.00330033	0.0049505	0.00990099	0	0.00165017	0	0	0.0049505	0	0	0.00165017	0	0	0	0	0	0.00165017	0.00165017	0	0	0.00330033	0.00165017	0.00165017	0.00165017	0.00165017	0.00330033	0.00165017	0.00165017	0.00165017	0.00165017	0.00165017	0.00330033	0.0049505	0.00165017
500	0.0107914	0	0	0	0.00359712	0.00359712	0.00719424	0	0.00359712	0.00359712	0	0.00359712	0.0107914	0.00719424	0.00359712	0.00719424	0	0.00359712	0.00359712	0	0.00359712	0	0.0107914	0.00359712	0	0	0	0.00359712	0	0	0	0	0	0	0.00359712	0	0.00719424	0.00359712	0	0	0	0.0107914	0.00359712	0.00359712	0	0	0.00359712	0	0.00719424
501	0.007996	0.00049975	0.00449775	0.00949525	0.00149925	0.001999	0	0.003998	0.00749625	0.0089955	0.0029985	0.00149925	0.00049975	0.00549725	0.009995	0.00549725	0.003998	0.00449775	0.00049975	0.0009995	0	0	0.0009995	0.00049975	0.00049975	0.00149925	0	0.00049975	0.0009995	0.00049975	0	0.0009995	0	0.00049975	0.00049975	0.00049975	0	0.00049975	0	0	0.0089955	0.001999	0.001999	0.0089955	0.0009995	0.0029985	0	0.0029985	0.00349825
502	0.00488998	0	0.00733496	0.00733496	0.00488998	0.00733496	0.00488998	0	0	0.00488998	0.00244499	0.00244499	0.00244499	0.00244499	0.00244499	0.00488998	0.00244499	0.00977995	0.00244499	0.00244499	0	0	0	0	0	0.00244499	0	0	0	0.00244499	0	0	0	0	0.00244499	0	0	0	0	0.00244499	0.00244499	0	0.00244499	0.00733496	0.00244499	0.00244499	0.00244499	0.00488998	0.00244499
503	0.00344432	0.000574053	0.00401837	0.00287026	0.00229621	0.00401837	0.00172216	0.00401837	0.00574053	0.00401837	0.00287026	0.00516648	0.00344432	0.00516648	0.00574053	0.00574053	0.00229621	0.00172216	0.000574053	0.00172216	0.00229621	0	0	0	0	0.00114811	0	0	0	0.00229621	0	0	0.000574053	0.00114811	0.000574053	0.000574053	0.000574053	0	0.000574053	0	0.00287026	0	0.010907	0.00688863	0.00344432	0.00229621	0.00114811	0.00574053	0.00401837
504	0.0145985	0.00243309	0.00243309	0.00243309	0.00486618	0.00243309	0.00729927	0.00973236	0.00486618	0.00486618	0.00486618	0.00486618	0.00486618	0	0.00729927	0	0.0170316	0.00729927	0	0	0	0	0	0.00486618	0	0	0	0	0	0	0.00243309	0.00243309	0	0	0.00486618	0.00243309	0	0.00243309	0	0	0.00729927	0	0	0.00486618	0.00243309	0	0.00243309	0.00243309	0.00243309
505	0.00324675	0	0.00649351	0.00324675	0.00649351	0.00974026	0	0.00649351	0	0.00974026	0	0	0.00324675	0.00324675	0	0.00649351	0.00324675	0.00324675	0	0	0	0	0	0	0	0	0.00324675	0	0.00324675	0	0	0	0	0	0	0.00324675	0	0.00324675	0	0	0	0	0	0.00324675	0.00324675	0.00649351	0	0	0.00649351
506	0.00632911	0	0.00632911	0.00632911	0.00632911	0	0.00632911	0.0126582	0.00632911	0.0126582	0.00632911	0.00632911	0	0.00632911	0	0.00632911	0.00632911	0	0	0.00632911	0	0	0	0	0	0	0	0	0	0	0	0	0	0	0	0	0	0	0	0	0.0126582	0	0	0.00632911	0	0.00632911	0	0	0
507	0.00262467	0	0.00262467	0.015748	0	0.00524934	0.00262467	0	0.00262467	0.00262467	0.00262467	0.00524934	0.00262467	0	0.00262467	0.0131234	0	0	0	0	0.00524934	0	0.00262467	0	0	0	0	0.00262467	0	0.00262467	0	0	0	0	0	0	0	0	0	0	0	0	0.00262467	0.00262467	0.00524934	0	0	0.00262467	0.00262467
508	0.00628931	0	0.0125786	0.00628931	0.00628931	0.00628931	0	0	0	0.00628931	0	0	0	0	0.00628931	0	0.00628931	0.00628931	0	0	0.00628931	0	0	0	0	0	0	0.00628931	0	0.00628931	0	0	0	0.00628931	0	0.00628931	0	0	0	0	0	0.00628931	0	0.0188679	0.00628931	0.0188679	0.0188679	0	0.00628931
509	0	0	0.00431034	0.00215517	0.00215517	0	0.00215517	0.00215517	0	0.00215517	0.00431034	0	0.00431034	0	0.00215517	0.00215517	0.00431034	0.00646552	0.00215517	0	0	0	0	0	0	0	0	0.00215517	0	0.00215517	0.00215517	0.00215517	0	0	0.00215517	0	0	0	0	0	0.00646552	0.00215517	0.00431034	0.00646552	0	0.00215517	0	0	0.00646552
510	0.00477327	0	0.00238663	0.00477327	0	0	0	0.00477327	0.00954654	0.0071599	0.00238663	0.00954654	0	0.00238663	0.00238663	0.00238663	0	0	0.00238663	0.00238663	0	0	0	0	0.00238663	0	0	0	0.00238663	0	0	0	0	0.00238663	0	0.00238663	0	0	0	0	0.0071599	0	0.00238663	0.00477327	0	0	0.00238663	0.00954654	0.00238663
511	0.00610998	0.00610998	0	0.00203666	0.00407332	0.00814664	0	0.0101833	0.00610998	0.0162933	0	0.00203666	0.00610998	0.00203666	0.00407332	0.01222	0.00203666	0.00610998	0	0.00610998	0.00610998	0	0	0	0	0	0	0.00407332	0	0	0	0	0.00203666	0	0	0.00203666	0.00203666	0.00407332	0	0	0.00610998	0	0.00203666	0.00203666	0.00407332	0.00203666	0	0	0
512	0.00689655	0.00344828	0	0	0.00689655	0.00344828	0.00344828	0.00344828	0.00344828	0.00689655	0	0.00344828	0	0	0.0137931	0.00344828	0.00689655	0.00689655	0	0	0.00344828	0	0	0	0.00344828	0	0	0	0	0.00344828	0	0	0.00344828	0.00344828	0	0.00344828	0	0	0	0	0.00344828	0	0.0172414	0.00344828	0	0.00689655	0	0	0.0103448
513	0.0032	0	0	0.0048	0.0048	0.0064	0.0016	0.0048	0.0096	0.008	0	0	0.0032	0	0.0064	0	0.0064	0.0112	0	0.0016	0.0016	0	0.0016	0.0048	0	0	0	0	0	0.0032	0	0.0016	0	0	0.0016	0	0	0	0	0.0016	0.0032	0	0	0.0032	0.0016	0.0016	0.0016	0.0064	0.0032
514	0	0	0	0.0264901	0	0	0	0	0.0198675	0.00662252	0	0.00662252	0	0	0.00662252	0	0	0.00662252	0	0	0	0	0	0.00662252	0	0	0	0	0	0	0	0	0.00662252	0	0	0	0	0.00662252	0	0	0.00662252	0	0	0.013245	0	0	0	0	0.013245
515	0.00461894	0.00230947	0.00461894	0.00230947	0.00923788	0.00230947	0	0.00923788	0.00230947	0.00692841	0.00692841	0.00461894	0.00692841	0.00692841	0.00923788	0.00230947	0.00461894	0	0.00230947	0	0	0	0.00230947	0.00230947	0	0	0	0.00461894	0.00461894	0	0	0.00230947	0	0	0.00230947	0	0	0	0	0	0.0115473	0.00230947	0.00230947	0.00692841	0.00230947	0.00923788	0.00230947	0.00461894	0.00461894
516	0	0	0	0.00952381	0	0	0.00952381	0	0.0190476	0.00952381	0	0.00952381	0	0.00952381	0	0	0	0	0.00952381	0	0	0	0	0	0	0.00952381	0	0	0	0	0.00952381	0	0.00952381	0	0	0	0	0	0	0	0	0.00952381	0.0190476	0.00952381	0.0190476	0	0	0.00952381	0
517	0.0127737	0	0.00182482	0.0109489	0.0109489	0.00729927	0.00182482	0.00182482	0.00364964	0.0127737	0	0.00364964	0.00364964	0.00547445	0.00729927	0.00364964	0.00182482	0.00364964	0	0.00182482	0.00182482	0	0	0	0	0.00182482	0	0	0	0	0.00364964	0.00364964	0	0	0	0.00364964	0	0	0	0.00182482	0.00547445	0	0.00729927	0.00729927	0.00364964	0.00547445	0	0.00547445	0.00182482
518	0.00847458	0	0.00211864	0.00423729	0.00635593	0	0.00211864	0.00635593	0.00211864	0.00847458	0	0	0.00847458	0	0.00635593	0.00635593	0.00635593	0.00423729	0	0.00211864	0	0	0	0.00211864	0	0	0.00211864	0.00211864	0	0	0	0	0	0.00211864	0.00211864	0	0	0.00423729	0	0	0.00211864	0	0.00211864	0.00423729	0	0.00211864	0.00423729	0.00211864	0.00423729
519	0	0	0	0	0.00714286	0.00714286	0	0	0.0142857	0	0	0	0	0.00714286	0	0	0	0	0.00714286	0	0	0	0	0	0	0.00714286	0	0	0	0	0	0	0	0	0	0	0	0	0	0	0	0	0	0	0	0.00714286	0.00714286	0.00714286	0.00714286
520	0.0141509	0	0	0.00471698	0.00471698	0.00943396	0.00471698	0.0141509	0.00943396	0.00471698	0	0	0.00471698	0.00471698	0.00471698	0.00943396	0	0.00471698	0	0	0	0	0	0	0	0	0	0	0	0	0	0	0	0	0	0	0	0	0.00471698	0	0	0	0	0.00471698	0	0.00471698	0	0.00471698	0
521	0.00686213	0.00124766	0.00374298	0.00436681	0.00187149	0.00561447	0.00062383	0.00124766	0.00561447	0.00561447	0.00062383	0.00374298	0.00124766	0.00686213	0.0062383	0.00499064	0.00499064	0.00561447	0.00062383	0.00062383	0.00124766	0.00062383	0.00124766	0.00187149	0.00062383	0	0	0	0.00124766	0	0	0	0.00062383	0.00124766	0.00062383	0.00124766	0.00124766	0.00062383	0	0	0.00374298	0.00311915	0.0062383	0.00311915	0	0.00311915	0.00187149	0.00374298	0.00374298
522	0.00513875	0	0.00719424	0.00513875	0.0061665	0.0020555	0.00102775	0.004111	0.00513875	0.0061665	0.004111	0.0020555	0.0020555	0.00308325	0.00513875	0.0020555	0	0.004111	0.0020555	0	0.00102775	0.00102775	0.00102775	0	0.00102775	0.00102775	0.00102775	0.00102775	0	0.0020555	0	0	0.00102775	0.0020555	0	0.00102775	0.00102775	0.00102775	0	0	0.0020555	0.00308325	0.0020555	0.00513875	0	0.00513875	0	0.00719424	0
523	0.00573888	0	0.00573888	0	0.00143472	0.00573888	0	0	0.0071736	0.0114778	0	0.00860832	0	0.00143472	0.00573888	0.00860832	0.00430416	0.00286944	0.00143472	0.00286944	0	0	0.00143472	0.00143472	0	0.00143472	0	0	0	0	0	0	0.00143472	0	0	0.00143472	0	0	0	0.00143472	0.00430416	0	0	0.00430416	0.00286944	0.00143472	0.00143472	0.00573888	0.00860832
524	0.00265252	0	0.00265252	0.00795756	0.00132626	0.00397878	0.00265252	0.00795756	0.00132626	0.00265252	0.00397878	0.00132626	0	0.00132626	0.00265252	0.00397878	0.00397878	0.00928382	0.00132626	0.00265252	0.00132626	0	0.00132626	0.00397878	0	0.00265252	0	0.00132626	0	0.00265252	0	0	0	0.00265252	0.00132626	0.00265252	0	0.00132626	0	0.00132626	0.00397878	0.00132626	0.00265252	0.00132626	0.00132626	0.00265252	0.00132626	0.00530504	0.00397878
525	0.0103093	0	0.00386598	0.00128866	0.00257732	0.00257732	0.00257732	0.00257732	0.00128866	0.00386598	0.00257732	0.00515464	0.00515464	0.00386598	0.00257732	0.0141753	0.0141753	0.00386598	0.00386598	0	0	0	0	0	0	0	0	0	0	0.00128866	0	0	0	0.00257732	0	0.00257732	0	0	0.00128866	0	0.00515464	0	0.00128866	0.00386598	0.00128866	0.00128866	0.00128866	0.00128866	0.00128866
526	0.00346021	0.0017301	0.00346021	0.00865052	0.00692042	0	0.0017301	0.00346021	0.00519031	0.00346021	0.00346021	0	0	0.00519031	0.00346021	0.0017301	0.00519031	0.0017301	0	0.0017301	0	0	0.0017301	0	0	0	0	0	0.00346021	0	0	0.0017301	0	0.0017301	0	0.0017301	0.0017301	0	0	0.0017301	0	0	0.0017301	0.0103806	0.0017301	0	0	0.00346021	0.00692042
527	0.00696056	0	0	0.00232019	0.00464037	0.00464037	0	0	0.00232019	0.00464037	0.00232019	0	0	0	0.00232019	0.00464037	0.00696056	0	0.00232019	0	0.00464037	0	0.00464037	0	0.00232019	0	0.00464037	0.00232019	0.00464037	0.00464037	0.00232019	0.00464037	0	0.00232019	0	0	0.00232019	0	0	0.00232019	0.00232019	0	0	0.00464037	0.00696056	0	0	0	0
528	0.00585938	0.00390625	0	0.00390625	0.00195312	0.00195312	0	0.00390625	0.00585938	0.00390625	0.00195312	0.00390625	0	0.00195312	0.00195312	0.00585938	0.00390625	0.00195312	0	0.00195312	0	0	0.00195312	0.00195312	0	0	0	0	0	0.00195312	0	0	0.00195312	0	0.00195312	0.00195312	0	0	0	0.00390625	0.00195312	0	0.00390625	0	0.00195312	0.00195312	0	0.0078125	0.00585938
529	0	0	0.00469484	0.00469484	0	0.00469484	0.00234742	0.00469484	0.00469484	0.00704225	0.00469484	0.00704225	0	0.00469484	0.00704225	0	0	0.00469484	0	0.00704225	0.00234742	0	0	0	0.00234742	0	0	0	0	0	0	0	0	0	0	0	0	0	0	0	0.00938967	0	0.00234742	0.00704225	0.00234742	0.00469484	0	0.00234742	0.00469484
530	0.0142544	0.00109649	0.00328947	0.00657895	0.00657895	0.00657895	0.00219298	0.00548246	0.00986842	0.00548246	0	0.00438596	0.00438596	0.00219298	0.00657895	0.0131579	0.00657895	0.00438596	0	0.00109649	0.00109649	0	0.00109649	0	0	0.00109649	0	0	0.00109649	0	0	0	0	0	0	0	0.00109649	0.00109649	0	0	0.00657895	0.00109649	0	0.00328947	0.00109649	0.00548246	0.00109649	0	0.00219298
531	0.0106762	0.00355872	0	0.00711744	0.00355872	0	0	0.00355872	0.00711744	0.00711744	0	0.00355872	0.00355872	0.00355872	0	0	0	0.00355872	0	0.00355872	0	0	0	0.00355872	0.00355872	0	0	0	0.00355872	0.00355872	0	0.00355872	0	0	0.00355872	0	0.00355872	0.00355872	0	0.00355872	0.00355872	0	0	0.00355872	0.00711744	0.00711744	0	0.00355872	0
532	0	0.00223214	0.00223214	0.00446429	0.00669643	0.00223214	0	0.00669643	0.00223214	0	0.00446429	0.00669643	0.00223214	0.00223214	0.00669643	0.00446429	0.00223214	0.00669643	0	0.00223214	0	0	0	0	0	0	0	0.00446429	0	0	0	0	0	0	0	0	0.00223214	0	0	0.00223214	0	0	0.00223214	0.00446429	0.00223214	0.00446429	0	0	0.00223214
533	0.00724638	0	0.00724638	0.00362319	0	0	0	0	0.00362319	0.0108696	0	0.00362319	0.00362319	0.00362319	0.00362319	0	0.00362319	0.00362319	0	0	0	0	0	0	0	0	0	0	0	0	0	0	0.00724638	0.00362319	0	0.00362319	0.00362319	0	0	0.00724638	0.00362319	0.00362319	0	0	0	0.00362319	0.00362319	0	0.00362319
534	0.00598802	0	0	0.00598802	0	0.00598802	0	0	0.00598802	0.00598802	0	0	0.00598802	0.00598802	0.011976	0.00598802	0.00598802	0	0	0	0.00598802	0	0	0	0	0	0	0.00598802	0	0	0	0	0	0	0	0	0.00598802	0.00598802	0	0	0.011976	0	0	0.011976	0	0	0.00598802	0.00598802	0.00598802
535	0.00537634	0	0.00403226	0.00268817	0.00537634	0.00403226	0.00403226	0.00537634	0.00403226	0	0.00134409	0.00134409	0.00134409	0.00403226	0.00403226	0.00134409	0.00537634	0.00537634	0	0.00806452	0.00134409	0	0.00537634	0	0.00134409	0.00134409	0.00134409	0.00134409	0.00268817	0.00134409	0	0	0	0.00134409	0	0	0.00134409	0	0	0.00134409	0.00268817	0	0.00268817	0.00268817	0.00403226	0.00268817	0.00403226	0.00403226	0.00134409
536	0.00678733	0	0.00226244	0	0.00226244	0.00226244	0.00226244	0.00226244	0.00226244	0.00452489	0.00226244	0.00452489	0.00678733	0.00452489	0.00226244	0.00452489	0.00452489	0.00226244	0	0.00226244	0.00452489	0	0	0.00226244	0.00226244	0	0	0	0.00226244	0.00452489	0	0.00226244	0	0	0	0.00226244	0	0	0	0	0.00452489	0	0.00226244	0.00678733	0.00226244	0.00452489	0	0.00226244	0.00226244
537	0.00742574	0.00123762	0.00371287	0.00742574	0.00123762	0.00371287	0.00371287	0.00247525	0.00618812	0.0136139	0.00123762	0.00247525	0.00247525	0.00247525	0.00123762	0.0049505	0.00618812	0.0049505	0	0.00123762	0.00123762	0	0.00247525	0.00247525	0	0	0.00123762	0.00371287	0.00247525	0	0	0.00247525	0	0	0.00123762	0	0	0.00371287	0	0	0.00742574	0.00371287	0.00742574	0.0049505	0.00371287	0.00371287	0.00123762	0.00371287	0.00742574
538	0	0	0.00657895	0.00219298	0.00219298	0.00877193	0.00219298	0.00219298	0.00219298	0.00438596	0	0.00219298	0.00657895	0.00219298	0.00438596	0.00438596	0	0.00219298	0	0	0.00219298	0	0.00219298	0	0.00219298	0	0.00438596	0.00438596	0	0	0	0	0	0.00219298	0	0	0	0.00657895	0	0.00219298	0.00657895	0.00438596	0.00438596	0.00219298	0.00219298	0.00219298	0.00219298	0.00657895	0.00219298
539	0	0	0.0100334	0.00334448	0.0100334	0.00668896	0	0.00334448	0.0133779	0	0	0.00668896	0	0	0.00334448	0.00668896	0.00334448	0.00668896	0	0	0	0	0	0	0	0	0	0	0	0.00334448	0	0.00334448	0	0	0.00334448	0	0	0	0	0	0.0100334	0	0.00334448	0.00334448	0	0.00334448	0	0.00334448	0.00668896
540	0	0	0.00480769	0.00961538	0	0.0144231	0	0	0	0.0240385	0.00480769	0	0	0	0	0.00480769	0.0144231	0.0192308	0	0.00480769	0	0	0	0	0	0	0	0	0.00480769	0	0	0	0	0	0	0	0	0	0	0	0.0144231	0	0	0	0.00480769	0	0	0.0144231	0
541	0.00403226	0.00403226	0	0.0120968	0	0	0.00403226	0.0120968	0.00806452	0.00403226	0	0	0	0.00403226	0.00806452	0.00806452	0.0120968	0.00403226	0	0.00403226	0	0	0	0.00403226	0	0.00806452	0	0	0	0	0	0	0	0	0	0	0	0.00403226	0	0	0	0	0	0	0	0	0.00403226	0.00403226	0.00806452
542	0	0	0.00938967	0	0	0.00234742	0	0.00469484	0.00234742	0.00704225	0.00234742	0	0.00234742	0	0.00234742	0	0.00704225	0	0	0.00469484	0	0	0	0.00234742	0	0.00234742	0	0.00234742	0	0.00234742	0.00234742	0.00234742	0	0	0.00234742	0	0	0.00234742	0	0	0.00704225	0	0	0.00469484	0	0.00469484	0	0.00234742	0
543	0.00817996	0.00408998	0.00613497	0.00613497	0	0.0163599	0.00613497	0	0.0102249	0.0122699	0.00204499	0.00204499	0.00817996	0	0.00613497	0.00613497	0.00204499	0.00613497	0	0	0	0	0	0	0	0	0	0	0.00204499	0	0	0	0	0.00613497	0	0.00613497	0	0.00204499	0	0.00408998	0.00408998	0	0.00613497	0.00204499	0	0.00817996	0	0.00613497	0
544	0	0	0.00543478	0.00815217	0	0.00815217	0	0.00271739	0.00543478	0.013587	0	0.00271739	0.0108696	0	0	0.00543478	0.00271739	0.00271739	0.00271739	0.00815217	0	0	0	0	0	0	0	0	0	0	0	0.00271739	0	0	0.00271739	0	0	0.00271739	0	0	0.00271739	0	0	0.00543478	0.00271739	0.00271739	0	0.00815217	0.00543478
545	0.00520833	0.00260417	0	0.00260417	0.00260417	0.00520833	0.00520833	0.00520833	0.0078125	0.015625	0	0.0078125	0.00260417	0	0	0.00520833	0.0078125	0.0078125	0	0	0.00260417	0	0	0	0	0.00260417	0	0.00260417	0.00260417	0.00260417	0.00260417	0	0	0	0	0	0	0	0	0	0.00520833	0	0.0078125	0.00260417	0.0078125	0.00260417	0.00520833	0.00260417	0.0078125
546	0.0141176	0	0.00235294	0.0141176	0.00235294	0.00470588	0	0.00235294	0.00470588	0.00470588	0.00705882	0.00470588	0	0.00235294	0.00470588	0.00705882	0.00470588	0.00235294	0.00470588	0.00941176	0.00235294	0	0	0.00470588	0	0	0	0.00235294	0.00235294	0	0	0.00235294	0	0.00470588	0.00235294	0	0	0	0	0	0	0.00705882	0.00235294	0.00470588	0.00235294	0.00470588	0	0.00235294	0.00705882
547	0.00498753	0	0.00249377	0.00581879	0.00166251	0.00166251	0.000831255	0.00166251	0.00581879	0.00498753	0.00415628	0.00249377	0	0.00332502	0.00498753	0.00498753	0.00249377	0.00332502	0.000831255	0	0	0	0	0.000831255	0	0.000831255	0	0	0.00166251	0	0.000831255	0.000831255	0.000831255	0	0	0.000831255	0.00166251	0.00166251	0	0	0.00249377	0	0.00166251	0.0108063	0.000831255	0.000831255	0.000831255	0.00332502	0.00166251
548	0	0	0	0	0.00680272	0.00680272	0	0.0204082	0.00680272	0	0	0	0.0204082	0.00680272	0.0272109	0	0.00680272	0.00680272	0	0	0	0	0	0	0	0	0	0	0	0	0	0	0	0	0	0	0	0	0	0	0.00680272	0	0	0.00680272	0	0.00680272	0	0	0
549	0	0	0.0031348	0	0	0.0031348	0	0.00626959	0.00940439	0.00626959	0	0	0	0.00626959	0.0031348	0	0	0	0	0	0	0	0.0031348	0.0031348	0	0	0	0.0031348	0.00940439	0.0031348	0	0	0	0.0031348	0.00626959	0	0	0.0031348	0	0.0031348	0.0031348	0	0.0031348	0.0031348	0	0.0031348	0.0031348	0.0031348	0.0031348
550	0.00392157	0.000980392	0.00294118	0.00392157	0.00294118	0.00784314	0	0.00490196	0.00588235	0.00196078	0.00196078	0.00196078	0.00392157	0.00392157	0.00392157	0.00588235	0.00588235	0.00784314	0.000980392	0.000980392	0.00196078	0.00196078	0.00196078	0	0	0	0	0.000980392	0	0	0	0	0.000980392	0.000980392	0.000980392	0.000980392	0.00196078	0.000980392	0	0	0.00294118	0	0	0.00294118	0.000980392	0.00294118	0	0.000980392	0.00392157
551	0.00177305	0	0	0.00177305	0	0.0035461	0	0	0.00177305	0.00177305	0	0.00886525	0.0035461	0.00177305	0.0035461	0.0212766	0	0.00177305	0	0.0035461	0	0	0	0.00177305	0	0.00177305	0	0	0.00177305	0.0070922	0	0	0	0.00177305	0	0	0.0035461	0.00177305	0	0	0.00531915	0	0.0070922	0.0035461	0	0.00177305	0.00177305	0.0070922	0.0035461
552	0.0113766	0.00113766	0.00796359	0.00682594	0.00227531	0.00682594	0.00341297	0.00455063	0.00227531	0.00113766	0.00341297	0.00796359	0	0.00113766	0.00910125	0.00341297	0.00341297	0.00455063	0	0	0.00227531	0	0.00113766	0.00113766	0	0.00113766	0	0.00227531	0	0	0	0	0.00227531	0	0	0.00227531	0	0.00113766	0	0.00113766	0.00910125	0.00227531	0.0136519	0.00568828	0.00113766	0.00455063	0	0.00341297	0.00341297
553	0.00194175	0.00194175	0.0038835	0.00194175	0.00194175	0.00194175	0.0038835	0.0038835	0.00582524	0.0116505	0	0.00776699	0.0038835	0.0038835	0	0.00194175	0.0135922	0.0116505	0	0.00970874	0	0	0.0038835	0	0	0	0	0	0.00194175	0.00194175	0.00194175	0	0.00194175	0.00194175	0	0	0.00194175	0.00194175	0	0	0.00582524	0	0.0038835	0.00194175	0	0.00582524	0	0.0116505	0.00194175
554	0.00603622	0.00100604	0.00100604	0.00704225	0.00704225	0.00503018	0	0.00704225	0.00301811	0.00905433	0.00201207	0.00301811	0.00201207	0.00100604	0.00402414	0.00603622	0.00301811	0.00704225	0.00100604	0	0	0.00100604	0.00201207	0	0.00100604	0.00201207	0	0.00100604	0	0.00100604	0	0.00201207	0	0	0.00100604	0.00100604	0.00402414	0.00100604	0	0	0.00100604	0.00100604	0	0.00100604	0.00402414	0.00603622	0.00100604	0.00402414	0.00201207
555	0	0	0	0.0263158	0	0	0	0.0175439	0	0.00877193	0	0.00877193	0	0	0	0.00877193	0	0.00877193	0.00877193	0	0	0	0	0	0	0	0	0	0	0	0	0	0	0	0	0	0	0	0	0	0.0263158	0	0	0	0.00877193	0	0	0.00877193	0.00877193
556	0.00848896	0.00169779	0.00848896	0.00848896	0.00339559	0.00679117	0.00339559	0.00169779	0.00509338	0.00509338	0	0.00339559	0.00339559	0	0.00339559	0.00509338	0.00169779	0.0101868	0.00169779	0.00169779	0.00169779	0	0	0.00169779	0	0	0	0.00169779	0.00509338	0	0.00169779	0.00169779	0	0	0.00169779	0	0	0	0	0	0.00169779	0	0.00339559	0.00339559	0	0.00339559	0.00339559	0.0101868	0.00169779
557	0.00451807	0	0	0.00451807	0.00301205	0.0105422	0	0	0.0135542	0.00451807	0.00150602	0.00451807	0.00150602	0.00301205	0.0060241	0.00753012	0.00150602	0.00150602	0	0.00150602	0	0	0.00150602	0	0	0.0060241	0	0	0.00150602	0.00301205	0	0.00150602	0.00150602	0	0.00150602	0	0	0	0	0	0.00301205	0.00150602	0.00451807	0.00451807	0.00301205	0.00150602	0	0.0060241	0.00451807
558	0.0025974	0.0025974	0.00519481	0.0025974	0	0.0025974	0.00519481	0.00519481	0	0.00519481	0	0.0025974	0.0025974	0.0025974	0	0.00519481	0.0025974	0.0025974	0	0	0	0	0	0.0025974	0.0025974	0	0	0	0	0.00519481	0	0	0.0025974	0	0.0025974	0	0	0	0	0	0.0025974	0.0025974	0.0207792	0.012987	0	0.00519481	0.0025974	0.0025974	0.00779221
559	0.0059761	0	0	0.00796813	0.00199203	0.00796813	0	0.00796813	0.0059761	0.0119522	0	0	0.00199203	0.00199203	0.00199203	0.00996016	0	0.00199203	0.00199203	0.00796813	0	0	0	0.00199203	0	0.00199203	0	0.00199203	0	0	0.00199203	0	0.00199203	0	0	0.00398406	0.00199203	0.00398406	0	0	0.00199203	0.00398406	0	0.00199203	0.00199203	0.00199203	0.00398406	0.00398406	0
560	0.012959	0.00215983	0.00215983	0.00431965	0.00431965	0.00431965	0.00215983	0.00647948	0.00647948	0.00647948	0.00215983	0.00647948	0.00647948	0.00215983	0.00431965	0.0107991	0.00647948	0.00431965	0	0.00431965	0.00431965	0	0.00215983	0	0	0.00215983	0.00215983	0	0.00215983	0	0	0	0.00215983	0	0.00215983	0	0.00431965	0	0	0	0.00215983	0	0	0.00863931	0.00215983	0.00215983	0.00215983	0	0
561	0.00457666	0.00228833	0.00915332	0.00457666	0.00228833	0.00228833	0	0.0114416	0.0114416	0.00457666	0.00686499	0.00228833	0.00457666	0.00228833	0.00228833	0.00228833	0	0.00228833	0	0.00686499	0.00228833	0	0.00228833	0	0	0.00228833	0	0	0	0.00228833	0	0	0.00228833	0.00228833	0.00228833	0.00228833	0	0.00228833	0	0	0.00686499	0.00228833	0	0.00457666	0	0.00457666	0.00228833	0.00457666	0.00228833
562	0.00561798	0	0.00842697	0.00280899	0.00842697	0.00280899	0.00280899	0.00842697	0.00280899	0.011236	0.00280899	0	0.00280899	0.00561798	0.00842697	0.00280899	0.00280899	0.0140449	0	0.00280899	0	0	0	0.00561798	0	0.00280899	0	0	0.00280899	0	0	0.00280899	0	0	0.00280899	0.00561798	0	0	0	0	0.00561798	0.00561798	0	0.00280899	0	0.00280899	0	0.00561798	0.00280899
563	0.0016488	0.000824402	0	0.00494641	0.00412201	0.0016488	0.0016488	0.00329761	0.00412201	0.00329761	0	0.00741962	0.00247321	0.00247321	0.00494641	0.00659522	0.00494641	0.000824402	0	0.000824402	0.000824402	0	0	0.000824402	0.000824402	0	0.000824402	0.000824402	0	0	0.000824402	0.0016488	0.0016488	0	0.00247321	0.00494641	0.0016488	0	0	0.000824402	0.00247321	0.000824402	0.00247321	0.00412201	0.00329761	0.00494641	0.000824402	0.00577082	0.0016488
564	0.00735294	0	0	0.0147059	0	0	0	0	0.00735294	0.0147059	0	0	0	0	0.0147059	0	0	0.0147059	0	0	0	0	0	0.00735294	0	0	0	0	0.00735294	0.00735294	0	0	0	0	0	0.00735294	0	0	0	0	0.0147059	0	0.00735294	0	0	0	0	0	0.0220588
565	0.00283286	0	0.00566572	0.00283286	0.00566572	0.00283286	0.00283286	0	0.00849858	0.00283286	0	0.00566572	0.00283286	0	0.00283286	0.00566572	0	0.00283286	0.00283286	0	0	0	0	0	0	0	0	0	0	0	0	0.00283286	0	0	0	0.00283286	0	0	0	0	0.00283286	0	0.00566572	0.00566572	0.00283286	0	0	0.00283286	0.00566572
566	0.00666667	0.00666667	0	0	0.00666667	0	0.0133333	0.00666667	0	0.02	0.00666667	0	0	0.0133333	0	0	0	0.0133333	0	0	0	0	0	0	0	0	0	0	0	0	0	0	0	0	0	0.00666667	0	0	0	0	0.0133333	0	0.00666667	0.00666667	0.00666667	0	0	0	0
567	0.00784314	0	0	0.00784314	0.00392157	0.00588235	0	0.00392157	0.00784314	0.00392157	0	0.00392157	0.00196078	0.00980392	0.00588235	0.00392157	0.00392157	0.00392157	0.00196078	0	0	0	0.00196078	0	0	0	0	0	0.00196078	0.00196078	0	0	0	0.00196078	0	0.00196078	0	0.00196078	0	0	0.00784314	0	0.00784314	0.00784314	0	0.00392157	0.00196078	0	0.00588235
568	0.00787402	0.0019685	0.0019685	0	0.00393701	0.00393701	0.0019685	0.00393701	0.00787402	0.00787402	0.0019685	0.00393701	0.0019685	0.0019685	0.0019685	0.00787402	0.00393701	0.00984252	0	0	0.0019685	0.0019685	0	0.0019685	0.0019685	0.0019685	0	0	0.0019685	0.0019685	0	0	0	0.00393701	0.0019685	0.0019685	0.00393701	0	0	0.0019685	0.00393701	0	0	0.00393701	0	0	0	0	0.00393701
569	0.00613497	0	0.00613497	0.00613497	0	0	0.00613497	0	0	0.0122699	0	0	0	0	0.00613497	0.00613497	0	0.00613497	0	0	0	0	0	0	0.00613497	0	0	0	0	0	0	0	0.00613497	0	0	0	0	0	0	0	0	0.00613497	0	0.0122699	0.0122699	0	0	0	0
570	0.00643501	0	0.001287	0.003861	0.001287	0.00514801	0.003861	0.00514801	0.003861	0.002574	0.003861	0.00643501	0.003861	0	0	0.00643501	0.00514801	0.003861	0.001287	0.001287	0	0.001287	0	0	0	0	0	0.001287	0.002574	0.001287	0	0	0	0	0	0	0	0.001287	0	0	0	0	0.001287	0.002574	0.002574	0.001287	0	0.00772201	0.00514801
571	0.00337838	0	0	0	0.00675676	0.00337838	0	0.00675676	0.00337838	0.00337838	0	0	0	0	0.00337838	0	0.00675676	0	0	0.00675676	0	0.00337838	0	0	0	0.00675676	0	0	0.00337838	0.00337838	0	0.00675676	0.00337838	0	0	0	0	0	0	0	0	0.00337838	0.0135135	0.00675676	0	0.00337838	0	0.0135135	0
572	0.0108696	0	0	0.00724638	0.00362319	0.0108696	0	0.0108696	0.00362319	0.0144928	0	0	0.00724638	0	0.00724638	0	0	0.00362319	0	0	0.00362319	0	0.00362319	0	0	0	0	0	0	0	0	0	0.00724638	0	0	0	0	0	0	0	0	0	0	0	0	0.00362319	0	0.00724638	0.00362319
573	0.0242718	0.00970874	0	0.00485437	0.0145631	0.0242718	0	0	0.00485437	0	0	0.0194175	0	0.00970874	0	0.0145631	0.00970874	0.00485437	0	0	0.00485437	0	0.00485437	0.00485437	0	0	0	0.00485437	0.00485437	0.00485437	0	0	0	0.00485437	0	0	0.00485437	0	0	0.00485437	0.00970874	0	0.00485437	0	0.00485437	0.00485437	0.00970874	0	0
574	0.00298507	0.00298507	0	0.00895522	0	0.00597015	0.00298507	0.00597015	0.0179104	0.00895522	0	0	0	0	0.00895522	0.00298507	0.00298507	0.00895522	0	0.00298507	0	0	0.00298507	0	0	0.00298507	0	0	0	0	0	0	0	0	0	0	0	0.00298507	0	0	0.00597015	0	0	0.00597015	0.00298507	0.00298507	0	0.00298507	0
575	0	0	0.00430416	0.00143472	0.00143472	0.00286944	0.00143472	0.00573888	0.00143472	0.00573888	0	0.00430416	0.00286944	0.00286944	0.00286944	0.00286944	0.00286944	0	0.00143472	0.00143472	0	0.00143472	0	0	0	0	0	0	0	0.00430416	0.00143472	0.00286944	0.00143472	0	0.00143472	0.00430416	0	0	0	0	0.0071736	0	0	0.00286944	0.00143472	0.0071736	0.00143472	0.0071736	0.00143472
576	0.00615006	0.00369004	0.00246002	0.0110701	0	0.00615006	0.00246002	0.00246002	0.00369004	0.00861009	0.00246002	0.00369004	0.00246002	0.00369004	0.00615006	0.00369004	0.00369004	0.00246002	0	0.00123001	0.00123001	0	0	0	0	0	0	0.00123001	0.00123001	0	0	0	0.00123001	0	0	0.00123001	0	0.00123001	0	0	0.00861009	0.00123001	0.00123001	0.00615006	0.00246002	0.00246002	0	0.00369004	0.00492005
577	0.00533333	0.00266667	0.00266667	0.016	0	0.00266667	0.00266667	0.00266667	0.00266667	0.00533333	0	0.00533333	0.00266667	0.00266667	0.00533333	0	0.00266667	0	0	0.00266667	0.00266667	0.00266667	0	0.00266667	0	0	0	0	0	0.00533333	0	0	0	0	0.00266667	0	0	0	0	0	0	0	0.00266667	0.016	0.00266667	0.00266667	0.00266667	0.0133333	0.00533333
578	0.00542495	0	0.00180832	0.00542495	0.00180832	0	0	0.00723327	0.00542495	0.00361664	0	0.00180832	0.00180832	0	0.00361664	0.00361664	0.00361664	0.00180832	0.00542495	0	0	0	0.00180832	0.00180832	0.00180832	0	0	0.00180832	0	0.00180832	0	0	0.00180832	0	0	0.00180832	0	0	0	0.00180832	0.00180832	0.00361664	0.00361664	0.00180832	0.00180832	0.00180832	0	0.0108499	0.00542495
579	0.00927644	0.00185529	0.00556586	0	0	0.00556586	0.00556586	0.00556586	0	0.00556586	0.00185529	0.00742115	0	0.00185529	0.00185529	0.00927644	0.00556586	0.00742115	0.00185529	0.00185529	0	0	0	0	0	0.00185529	0	0.00185529	0	0	0	0	0.00185529	0	0	0	0	0	0	0	0.00371058	0	0.00371058	0.00371058	0.00742115	0.00742115	0.00185529	0.00742115	0.00556586
580	0.00783699	0	0.00783699	0.00626959	0.00470219	0.00783699	0	0.0109718	0.00783699	0.00626959	0.0031348	0.00626959	0.00470219	0.0015674	0	0.0031348	0.00940439	0.00940439	0	0	0.0015674	0	0	0	0	0	0	0	0.0015674	0	0	0.0015674	0	0	0.0015674	0.0015674	0	0	0	0.0031348	0.00783699	0	0.0015674	0.00470219	0.0031348	0.0031348	0.0015674	0.00470219	0
581	0.00913242	0	0.00456621	0.00456621	0.0182648	0.00456621	0.00913242	0	0	0.00456621	0.00456621	0.00456621	0.00913242	0	0.00456621	0.00456621	0.0136986	0.00456621	0	0.00913242	0	0	0	0	0	0	0	0	0	0	0	0	0	0	0	0	0	0	0	0	0.00456621	0	0.00456621	0.00913242	0	0	0	0	0
582	0	0.0264901	0.00662252	0	0	0	0.00662252	0.00662252	0	0.013245	0	0	0	0	0	0.00662252	0	0.00662252	0.00662252	0	0.00662252	0.0198675	0.0198675	0	0	0	0.00662252	0.00662252	0.013245	0.00662252	0.00662252	0.013245	0	0	0.00662252	0	0	0	0	0	0.00662252	0.013245	0.00662252	0.00662252	0	0	0	0.013245	0.00662252
583	0.0131926	0	0.00527704	0.0131926	0.0131926	0	0.00263852	0.00263852	0	0.00263852	0	0	0.00263852	0	0.00791557	0.00527704	0	0.00527704	0.00263852	0	0	0	0	0	0	0	0	0	0.00263852	0.00527704	0	0	0	0	0.00263852	0	0	0	0	0	0.00527704	0	0.00527704	0.00527704	0.00263852	0.00527704	0	0.00791557	0.00527704
584	0.00251889	0	0.00503778	0.00251889	0.00503778	0.00755668	0	0.00755668	0.00755668	0.00755668	0	0.00251889	0.00251889	0.00503778	0	0.00251889	0.00251889	0.00503778	0	0	0.00251889	0	0	0	0	0.00251889	0	0	0	0	0	0	0	0	0	0	0.00251889	0	0	0	0.00503778	0	0.00251889	0.00755668	0	0.00251889	0	0.0100756	0
585	0.00239808	0	0.00239808	0.00239808	0.00479616	0.00239808	0.00239808	0	0	0.00479616	0.00719424	0.00959233	0	0.00719424	0.00239808	0.00719424	0.00719424	0.00959233	0	0.00239808	0.00479616	0	0.00479616	0.00239808	0	0	0	0.00239808	0	0	0	0	0.00239808	0.00239808	0	0	0	0	0	0	0.00239808	0	0.00239808	0.00479616	0.00959233	0	0.00239808	0.00239808	0.00239808
586	0.00757576	0	0	0.00378788	0.00757576	0.00378788	0	0.0151515	0.00757576	0.00757576	0	0	0	0.00378788	0.00378788	0.00757576	0	0.00757576	0	0.00757576	0	0	0	0	0	0	0	0.00378788	0	0	0.00378788	0	0	0	0	0.00378788	0	0.00378788	0	0	0.00757576	0	0.00378788	0.0113636	0.00378788	0.00757576	0	0	0.00757576
587	0.015625	0	0.0117188	0.0078125	0.0078125	0.0117188	0	0.00390625	0.0078125	0.0078125	0.00390625	0	0	0	0.0078125	0.00390625	0	0.0390625	0	0.00390625	0	0	0	0	0	0.00390625	0	0	0	0	0	0	0	0	0	0	0	0	0	0	0.0117188	0	0	0.00390625	0	0	0	0.00390625	0
588	0	0	0.00985222	0.0147783	0	0.0147783	0	0	0	0.00492611	0.00492611	0.00492611	0	0.0147783	0.00492611	0.00492611	0	0	0	0	0	0	0	0	0	0	0	0	0	0.00985222	0	0.00492611	0	0	0	0	0	0	0	0	0.00985222	0	0	0.00492611	0	0.00492611	0	0	0.0147783
589	0	0	0	0.00591716	0.00591716	0	0	0.00591716	0.00591716	0	0	0	0	0	0.0177515	0	0.00591716	0	0	0	0	0	0	0	0	0	0	0	0	0	0.00591716	0	0	0	0	0	0	0	0	0	0	0	0.0295858	0.0177515	0.0118343	0.00591716	0	0.00591716	0
590	0.00943396	0.00314465	0.00314465	0.00314465	0	0.00628931	0.00314465	0.00628931	0.00314465	0.0125786	0	0	0	0.00628931	0.00628931	0	0.00314465	0.00628931	0	0.00314465	0	0	0	0.00314465	0	0	0	0	0.00314465	0	0	0	0	0	0	0	0	0	0	0	0.00314465	0	0	0	0.00628931	0.00314465	0.00314465	0	0.00314465
591	0.0131868	0	0.010989	0.0043956	0.00879121	0.0043956	0.00659341	0.0043956	0.0021978	0.0021978	0	0.0021978	0	0.0043956	0.0043956	0.0043956	0.0021978	0.0021978	0	0.0021978	0	0	0.0021978	0	0.0021978	0.0021978	0	0	0.0021978	0.0021978	0	0	0	0.0021978	0	0.0043956	0	0.0021978	0	0.0021978	0.00659341	0.0021978	0	0.0021978	0.0021978	0.0021978	0.0043956	0.0021978	0.0043956
592	0.00412371	0	0.00412371	0.00206186	0.00206186	0.00618557	0.00412371	0.00618557	0.00618557	0.00824742	0.00206186	0.00206186	0	0.00618557	0.00206186	0.00618557	0.00206186	0.00412371	0	0.00206186	0	0	0.00206186	0	0	0	0	0.00206186	0	0	0	0.00206186	0.00206186	0	0.00206186	0	0.00206186	0	0	0	0.00206186	0	0.00412371	0.00824742	0.00618557	0	0	0.00206186	0.0103093
593	0.00242131	0	0	0.00484262	0	0	0	0	0.00484262	0.00726392	0.00484262	0	0.00726392	0	0.0121065	0.00726392	0.00242131	0.00484262	0	0.00484262	0	0	0	0	0	0	0	0	0	0.00242131	0	0	0	0.00242131	0	0	0.00242131	0.00242131	0.00242131	0.00242131	0	0.00242131	0.00484262	0.0121065	0	0	0	0	0.00484262
594	0.00636943	0.00318471	0.00318471	0.00318471	0	0.00318471	0	0.00636943	0.00318471	0.00955414	0.00318471	0.00318471	0	0.00636943	0.00636943	0.0127389	0.00318471	0.00636943	0.00318471	0.00318471	0	0	0	0	0	0	0	0	0	0	0	0	0	0	0	0	0	0.00318471	0	0.00318471	0.00636943	0.00318471	0.00955414	0.00318471	0.00318471	0.0127389	0	0	0
595	0.00593824	0	0.0023753	0	0.00356295	0.0023753	0	0.00475059	0.00475059	0.0118765	0.0023753	0.00356295	0.0023753	0.00118765	0.00356295	0.0023753	0.00118765	0.00593824	0.00118765	0.00118765	0.0023753	0	0.0023753	0.00118765	0	0	0	0.00118765	0	0.00356295	0	0	0.00118765	0	0.00118765	0.00118765	0	0.00118765	0	0	0.00475059	0.00118765	0.00118765	0.00356295	0.0023753	0	0	0.00118765	0.0023753
596	0.00934579	0	0.00934579	0.0046729	0	0.00934579	0	0.0046729	0.0046729	0	0	0	0	0	0	0.0046729	0	0.00934579	0	0	0	0	0	0	0.0046729	0	0	0	0	0	0	0	0	0	0	0.0046729	0	0	0	0	0.0046729	0	0	0	0.0046729	0	0.0046729	0.0046729	0.0046729
597	0.00763359	0	0.00229008	0.00687023	0.00305344	0.00152672	0	0.00305344	0.00534351	0.00839695	0.00229008	0.00229008	0	0.00381679	0.00229008	0.00381679	0.00305344	0.00305344	0	0	0.00229008	0.000763359	0.000763359	0.00229008	0.000763359	0.000763359	0	0	0	0.00229008	0.000763359	0.000763359	0.00152672	0.000763359	0.00229008	0.000763359	0.000763359	0	0	0	0.00305344	0	0.00458015	0.00458015	0.000763359	0.000763359	0.00152672	0.00305344	0.00381679
598	0	0.00350877	0	0.00350877	0.00350877	0.00701754	0	0.00350877	0.00701754	0	0	0.00701754	0	0	0	0.00701754	0.00701754	0.00701754	0	0	0	0	0.00350877	0.00350877	0	0.00350877	0	0	0	0.00350877	0.00350877	0	0	0	0	0	0	0	0	0	0.00350877	0	0.00350877	0	0	0.00350877	0	0	0
599	0.00383142	0	0	0.00383142	0	0.00383142	0	0	0.00383142	0.00766284	0	0	0	0.00383142	0	0	0	0.00383142	0	0	0	0	0.00383142	0	0	0	0	0.00383142	0	0	0	0.00383142	0	0	0	0.00383142	0	0.00383142	0	0	0.00383142	0	0	0.00383142	0.00766284	0	0	0	0
600	0.0117188	0	0.00390625	0.0078125	0.0078125	0.00390625	0.00390625	0.00390625	0.0117188	0.0078125	0	0.00390625	0.0078125	0	0.00390625	0.0078125	0	0.00390625	0	0	0	0	0	0.0078125	0	0	0	0.0078125	0	0	0	0	0	0	0	0	0	0	0	0	0.00390625	0.00390625	0	0.00390625	0.00390625	0	0.00390625	0.0117188	0
601	0.0160643	0	0	0.0160643	0.00401606	0.00401606	0	0.00401606	0.0120482	0	0.00401606	0.00401606	0	0.00401606	0.00401606	0.00803213	0.00401606	0.00401606	0.00401606	0	0	0	0	0	0	0	0	0	0	0	0	0	0	0	0	0.00401606	0.00401606	0	0	0	0.00401606	0	0	0.0120482	0.00401606	0	0	0	0
602	0	0	0	0.00325733	0	0.00325733	0	0.00977199	0.00325733	0.00651466	0	0.00325733	0.00325733	0.00325733	0.00325733	0	0	0	0	0.00325733	0	0	0	0	0.00325733	0	0	0	0.00325733	0	0	0	0.00651466	0.00325733	0	0	0	0	0	0	0.00977199	0	0.00325733	0	0	0.00325733	0	0.00977199	0.00651466
603	0.0106222	0	0.0060698	0.00455235	0.0030349	0.00455235	0	0.0030349	0.00455235	0.0030349	0	0.00758725	0	0.0030349	0.0060698	0.0091047	0.00151745	0.00455235	0	0	0	0	0	0.00151745	0	0.00151745	0	0	0	0	0	0	0	0	0	0	0	0	0	0	0.00455235	0	0.0060698	0.0091047	0.00151745	0.0136571	0.00455235	0	0.0151745
604	0.0134228	0	0.0033557	0	0.0033557	0.0134228	0.0100671	0.0100671	0.0134228	0.0033557	0.0033557	0	0	0.0033557	0.00671141	0.0134228	0	0	0.0100671	0.0100671	0.0033557	0	0.0033557	0	0	0	0	0.0033557	0	0	0	0	0	0.0033557	0	0	0	0	0	0	0.0100671	0	0.0033557	0	0	0.0033557	0	0.00671141	0.0033557
605	0.0121951	0	0.00813008	0.00813008	0	0.00406504	0.00406504	0.00813008	0.0121951	0.0162602	0	0	0.00813008	0.00406504	0	0.0121951	0.00813008	0.0203252	0	0	0	0	0	0	0	0.00813008	0	0	0	0	0	0	0	0	0	0	0	0.00406504	0	0	0	0	0.00406504	0	0	0.00406504	0	0	0
606	0	0	0.00442478	0.00442478	0	0.00442478	0.00884956	0.00442478	0	0.00442478	0.00442478	0	0.00884956	0	0	0	0	0.00442478	0	0.00442478	0	0	0	0	0	0	0	0.00442478	0.00442478	0	0	0	0	0	0	0	0	0.00442478	0	0	0.00442478	0	0	0.00884956	0	0.00442478	0	0.0176991	0
607	0.00399202	0.00399202	0.00199601	0.00798403	0.00399202	0.00598802	0.00199601	0.00399202	0.00199601	0.00399202	0	0.00598802	0	0.00399202	0.00598802	0.00199601	0.00199601	0.011976	0	0	0	0	0	0	0	0.00598802	0.00199601	0	0.00199601	0	0	0.00199601	0.00199601	0	0.00199601	0.00199601	0	0.00199601	0	0	0.00399202	0	0.00399202	0.00199601	0.00399202	0.00399202	0	0.00598802	0
608	0.00527704	0	0.00527704	0.00527704	0	0	0	0.00263852	0	0.00263852	0	0	0	0.00263852	0.00791557	0.00263852	0.00263852	0	0	0	0.00263852	0	0	0	0	0	0	0	0	0.00791557	0	0	0	0	0	0	0.00263852	0	0	0	0.00527704	0.00263852	0.00263852	0	0.00527704	0	0	0.00791557	0.00791557
609	0.00550964	0	0	0	0.00275482	0	0	0.00550964	0.00550964	0.00275482	0	0.00275482	0.00275482	0.00275482	0.00275482	0.00550964	0.00275482	0.0110193	0	0	0	0	0	0	0.00275482	0	0	0.00826446	0	0	0	0	0	0	0	0	0.00275482	0	0	0	0	0	0.00275482	0	0.00275482	0.00550964	0	0.00826446	0
610	0.00465839	0.0015528	0.00931677	0.00621118	0.00310559	0.0124224	0.00310559	0.00776398	0.0015528	0.00776398	0.0015528	0.00621118	0	0.00465839	0.0108696	0.00621118	0.00310559	0.00776398	0	0.0015528	0.00310559	0	0	0	0	0.00310559	0	0.00310559	0	0	0	0	0	0	0	0.0015528	0	0.0015528	0	0.0015528	0.00621118	0	0.00310559	0.00310559	0.0015528	0.00310559	0	0.00621118	0.00310559
611	0.00657895	0.00328947	0.00328947	0	0.00328947	0.00657895	0	0.00986842	0.00986842	0.00657895	0	0.00657895	0	0.00328947	0.00657895	0.00657895	0	0.00986842	0	0.00657895	0	0	0	0	0	0	0	0	0	0	0.00328947	0	0	0	0	0.00328947	0	0.00328947	0	0	0	0	0	0	0.00328947	0	0	0.00657895	0.00328947
612	0.00754717	0	0	0.0150943	0.0113208	0	0.00377358	0.00377358	0.00377358	0.00377358	0	0.00377358	0	0.00377358	0.00754717	0	0.00377358	0.00377358	0	0.00377358	0	0	0	0.00377358	0	0	0	0.00377358	0	0	0	0	0	0	0	0	0.00377358	0.00377358	0	0	0	0	0.00377358	0.00377358	0.00754717	0	0.00377358	0.00377358	0
613	0.0107914	0	0.0143885	0.00719424	0.00359712	0.00719424	0	0	0	0.0215827	0	0.00719424	0.00719424	0.00359712	0.00719424	0	0.00359712	0.0143885	0	0	0	0	0	0	0	0	0.00359712	0	0	0	0	0	0.00359712	0	0	0	0	0	0	0	0.00359712	0	0.00359712	0	0.00359712	0.00719424	0	0.00359712	0
614	0.00215983	0.00215983	0.00215983	0.00863931	0.00215983	0	0	0.00215983	0.00215983	0.00431965	0	0	0.00647948	0.00215983	0	0.00215983	0.00215983	0	0	0.00647948	0.00215983	0.00431965	0.00431965	0.00431965	0.00215983	0.00647948	0.00215983	0	0.00215983	0.00215983	0.00431965	0.00431965	0	0.00647948	0.00431965	0.00431965	0.00431965	0.00215983	0	0	0.00215983	0.00215983	0.00215983	0.00431965	0.00215983	0.00431965	0.00431965	0.00215983	0.0107991
615	0.00729927	0	0.00729927	0.00729927	0	0	0.00729927	0	0.0218978	0	0	0	0	0.00729927	0.0145985	0.0145985	0	0.00729927	0	0	0	0	0	0	0	0.00729927	0	0	0	0	0	0	0	0	0	0	0	0	0	0	0.00729927	0	0.00729927	0	0	0	0	0	0
616	0.0144404	0	0.00361011	0.00361011	0	0.0144404	0	0	0.0216606	0.0144404	0	0.0108303	0.00361011	0	0	0.00361011	0	0.0144404	0	0	0.00361011	0	0	0	0	0	0	0	0	0	0	0	0.00361011	0	0	0	0	0	0	0	0.00361011	0	0	0	0	0.00361011	0	0.00722022	0.00361011
617	0.0093633	0.00187266	0.00374532	0.00749064	0.00374532	0.011236	0.00187266	0.0093633	0.0131086	0.00187266	0.00187266	0.00374532	0	0	0.00749064	0.0093633	0.00561798	0.00561798	0	0.00561798	0	0	0.00187266	0	0	0	0	0.00374532	0.00187266	0	0	0	0	0	0	0	0.00187266	0.00561798	0	0	0.00187266	0.00187266	0.00374532	0.00374532	0.00374532	0.00561798	0.00187266	0.00374532	0.00561798
618	0	0.0021692	0.0021692	0.00650759	0.0021692	0.00867679	0	0.00650759	0.00650759	0.00650759	0	0.0021692	0.00650759	0.0021692	0.00433839	0	0.00433839	0.00433839	0.0021692	0.0021692	0	0	0.0021692	0.0021692	0.0021692	0.0021692	0	0	0.0021692	0	0	0	0	0	0	0	0.00433839	0.0021692	0	0	0.00867679	0	0	0	0	0.00433839	0.0021692	0.00433839	0.0021692
619	0.00500626	0.00125156	0.00375469	0.00250313	0.00250313	0.00250313	0	0.00750939	0.00125156	0.00625782	0.00375469	0.00375469	0.00250313	0.00375469	0.00125156	0.00625782	0.00125156	0.00375469	0	0.00250313	0.00125156	0	0	0.00125156	0.00250313	0	0	0.00125156	0.00125156	0	0	0	0.00250313	0.00125156	0	0.00500626	0.00125156	0	0	0	0.00375469	0.00125156	0.00125156	0.00250313	0.00125156	0.00250313	0	0.00375469	0.00125156
620	0.0014652	0.000732601	0.0029304	0.0021978	0.003663	0.0021978	0.003663	0.0029304	0.00512821	0.00586081	0.000732601	0.0029304	0.003663	0.003663	0.003663	0.0043956	0.0043956	0.0029304	0	0.0021978	0.0029304	0	0	0.0021978	0.000732601	0.000732601	0	0.000732601	0	0.000732601	0.0021978	0	0	0.000732601	0.000732601	0.0029304	0	0	0	0	0.0021978	0.0014652	0.0021978	0.0014652	0.003663	0.0029304	0	0.0021978	0.0021978
621	0.00374194	0.00116129	0.00283871	0.00374194	0.00270968	0.00425806	0.00129032	0.00567742	0.00412903	0.00503226	0.000903226	0.00296774	0.00141935	0.00258065	0.00232258	0.00658065	0.00193548	0.00529032	0.000516129	0.00116129	0.00154839	0.000129032	0.000645161	0.00129032	0.00154839	0.00167742	0.000129032	0.00129032	0.000645161	0.00154839	0.000258065	0.000774194	0.000258065	0.000258065	0.000387097	0.00180645	0.00103226	0.00154839	0.000129032	0.000387097	0.00296774	0.000387097	0.00335484	0.00270968	0.00154839	0.00167742	0.000774194	0.00335484	0.00309677
622	0.00630252	0.00210084	0.00210084	0.00420168	0.00210084	0.00420168	0.00210084	0.00210084	0.00420168	0.00210084	0.00420168	0	0.00630252	0	0	0.00210084	0.00420168	0.00630252	0.00210084	0.00210084	0	0.00420168	0	0.00630252	0	0.00210084	0	0	0	0.00420168	0	0.00210084	0	0.00210084	0	0.00210084	0	0.00420168	0	0.00210084	0.00630252	0	0.00840336	0.00210084	0.00210084	0.00210084	0	0.00840336	0
623	0.0160858	0	0.00268097	0.00268097	0	0.0107239	0.0080429	0.00268097	0.0080429	0.0107239	0.00268097	0.00268097	0.00268097	0.00536193	0	0.00536193	0.0080429	0	0.00268097	0.00268097	0	0	0	0	0	0	0	0	0	0	0	0	0	0	0	0	0	0	0	0	0.00268097	0	0.00268097	0.00536193	0	0.00268097	0.00268097	0.0080429	0.00536193
624	0.00769231	0	0.00769231	0.0153846	0.00769231	0.0153846	0	0.0153846	0.00769231	0.00769231	0	0.00769231	0.00769231	0.00769231	0	0.00769231	0.00769231	0.0153846	0	0.0153846	0	0	0	0	0	0	0	0.00769231	0	0	0	0	0	0	0	0	0	0	0	0	0	0	0	0.00769231	0	0	0	0	0
625	0.00702576	0.00546448	0.0039032	0.00624512	0.00234192	0.00312256	0.00078064	0.00624512	0.0039032	0.00624512	0.00156128	0.00468384	0.0078064	0.00234192	0.00312256	0.00702576	0.00546448	0.0039032	0.00156128	0.00156128	0.00624512	0	0.00156128	0.0078064	0.00234192	0.00156128	0.00078064	0.0039032	0.00234192	0.00624512	0.00078064	0	0.00312256	0.00156128	0.0039032	0.00624512	0.00234192	0.0039032	0.00078064	0.00078064	0.00312256	0.0039032	0.00624512	0.0039032	0.00468384	0.0039032	0.00078064	0.00546448	0.0039032
626	0.0151844	0	0.00433839	0	0.0130152	0.0151844	0.0021692	0.010846	0	0.00433839	0.0021692	0.0021692	0.0021692	0.0021692	0.0021692	0.00650759	0.00867679	0.00650759	0	0.00650759	0	0.0021692	0	0	0	0	0.0021692	0	0.0021692	0	0.0021692	0	0	0	0	0	0	0.0021692	0	0	0.00433839	0.0021692	0.00433839	0.0021692	0.00433839	0.0021692	0.00433839	0.0021692	0.0021692
627	0.00928074	0	0.00232019	0.00232019	0.00464037	0	0.00232019	0.00464037	0.00232019	0.00928074	0.00232019	0.00464037	0	0.00464037	0	0.00696056	0.00464037	0.00464037	0.00232019	0	0	0	0.00232019	0.00232019	0	0.00464037	0	0	0	0	0	0	0	0	0	0	0.00464037	0	0	0	0.00232019	0	0	0.00696056	0.00232019	0.00696056	0.00232019	0	0.00232019
628	0.0159363	0	0	0.0119522	0	0.00796813	0	0.00796813	0.00796813	0.00796813	0.00398406	0	0	0.00398406	0	0.00398406	0.0119522	0.00796813	0	0.00398406	0	0	0	0	0	0	0	0	0	0	0	0	0	0	0	0.00398406	0	0.00398406	0	0	0.0119522	0	0.00398406	0	0	0	0.00796813	0.00398406	0
629	0.00490196	0.000816993	0.00544662	0.00708061	0.00163399	0.00381264	0.00272331	0.0043573	0.00762527	0.0106209	0.00272331	0.00381264	0.00190632	0.00408497	0.00571895	0.00517429	0.0043573	0.00381264	0.000544662	0.000544662	0	0	0.00108932	0.00163399	0.000272331	0.000544662	0	0.000272331	0.00108932	0.00190632	0.000544662	0.000816993	0.000272331	0	0.000272331	0	0.000816993	0.000272331	0.000272331	0	0.00544662	0.00108932	0.00299564	0.00462963	0.00217865	0.00163399	0.00354031	0.00490196	0.00381264
630	0.00840336	0	0.00630252	0.00840336	0.00420168	0.00840336	0	0.00420168	0.00630252	0.0105042	0.00210084	0.00420168	0.00420168	0.0105042	0.00420168	0.00630252	0.00210084	0.00210084	0	0	0.00210084	0	0.00210084	0	0	0	0	0	0	0.00210084	0	0.00210084	0	0	0	0.00210084	0.00210084	0.00210084	0	0	0.00420168	0	0	0	0.00840336	0.00210084	0	0.012605	0
631	0.00617284	0	0.00411523	0.00205761	0.00411523	0.00617284	0	0.00205761	0.00823045	0.00617284	0.00205761	0.00617284	0.00411523	0	0	0.00411523	0.00411523	0.00617284	0.00411523	0.00205761	0	0	0	0	0	0	0.00411523	0	0.00411523	0	0	0	0	0	0	0.00205761	0.00205761	0	0	0	0.00205761	0	0.0123457	0.00411523	0.00411523	0	0	0.0102881	0.00617284
632	0.00574713	0	0	0.00862069	0.00574713	0.00287356	0.00574713	0.00287356	0.00287356	0.00287356	0	0.00574713	0.00287356	0.00287356	0.00287356	0.00287356	0.00287356	0.00287356	0	0.0114943	0	0	0	0.00287356	0	0	0	0.00287356	0.00574713	0	0	0	0	0	0.00287356	0	0	0	0.00287356	0	0.00287356	0.00287356	0.00287356	0.00287356	0	0	0.00287356	0.00287356	0.00287356
633	0.00630063	0.00180018	0	0.00540054	0.00360036	0.00450045	0.00090009	0.00630063	0.00270027	0.0090009	0.00180018	0.00450045	0.00540054	0.00270027	0.00720072	0.00360036	0.00360036	0	0.00090009	0	0.00270027	0.00090009	0.00180018	0	0	0	0.00090009	0.00180018	0	0.00090009	0.00090009	0	0.00090009	0	0.00270027	0.00090009	0.00090009	0.00090009	0.00090009	0	0.00270027	0.00090009	0.00810081	0.00270027	0.00360036	0.00180018	0	0.00270027	0.00180018
634	0.00940439	0	0.00626959	0.0015674	0.00470219	0.0172414	0	0.00626959	0.00783699	0.00783699	0.0015674	0.00783699	0.00626959	0.00470219	0.00626959	0	0.00470219	0.0031348	0	0	0	0	0.0015674	0.0031348	0	0.0015674	0	0	0	0	0	0	0	0	0.0015674	0	0	0	0	0	0.00940439	0.0015674	0.0031348	0.00626959	0.0031348	0.00783699	0.0015674	0.00783699	0.00940439
635	0.00304878	0.00304878	0	0.0152439	0	0.00304878	0.00304878	0.00609756	0.00914634	0.00914634	0	0.00304878	0.00304878	0	0.00609756	0.00304878	0.00304878	0	0.00304878	0	0	0	0	0.00304878	0	0.00304878	0	0	0	0	0	0	0	0	0	0	0.00609756	0	0	0	0.00304878	0	0.00609756	0.00304878	0.0121951	0.00609756	0	0.00304878	0.00914634
636	0.0221239	0	0	0.00884956	0	0	0.00442478	0	0.00884956	0.0176991	0	0.00442478	0	0	0.00884956	0.0132743	0	0	0	0.00442478	0	0	0	0	0	0	0	0	0	0	0	0	0	0	0	0	0	0	0	0	0	0	0	0	0	0	0	0.00442478	0.00442478
637	0.00826446	0	0.00330579	0.00495868	0.00826446	0.00991736	0.00165289	0.00826446	0.00165289	0.00495868	0.00330579	0.00495868	0.00165289	0.00330579	0.00165289	0.00661157	0.00495868	0.00495868	0	0.00661157	0	0	0	0.00165289	0.00165289	0.00165289	0	0	0	0	0	0	0.00165289	0	0	0	0	0	0	0	0.00495868	0	0.00661157	0.00165289	0.00330579	0.00495868	0	0.00495868	0.00330579
638	0	0.011236	0	0	0.011236	0.011236	0	0	0.011236	0	0	0	0.011236	0	0	0.011236	0	0	0	0	0	0	0	0	0	0	0	0	0.011236	0	0	0	0	0	0.011236	0.011236	0	0	0	0.011236	0	0	0	0	0	0	0	0	0.011236
639	0.00195312	0.00195312	0.00390625	0	0.00585938	0.00585938	0.00195312	0.00976562	0.00195312	0.0136719	0.00195312	0	0.00195312	0.00195312	0.00195312	0	0.00585938	0.00390625	0	0.00195312	0.00390625	0	0	0.00585938	0	0.00195312	0	0.00195312	0.00195312	0.00195312	0	0	0	0	0	0	0.00195312	0.00195312	0	0	0.00195312	0	0	0.00195312	0.00390625	0.00195312	0	0	0.00195312
640	0.00886918	0.00665188	0	0.00665188	0.00443459	0.00886918	0	0.00665188	0.00443459	0.0110865	0.00221729	0.00221729	0.00443459	0	0	0.00665188	0.00443459	0.00886918	0.00221729	0.00221729	0	0	0	0	0	0	0	0	0.00221729	0	0	0	0	0.00443459	0	0	0.00221729	0.00443459	0	0.00221729	0.00221729	0	0	0	0	0	0	0	0.00221729
641	0.00753769	0.00251256	0.00502513	0.00753769	0	0.00502513	0	0	0.00502513	0.0100503	0	0.00251256	0	0.00753769	0.00251256	0	0	0.00502513	0	0.00753769	0	0	0	0	0.00251256	0	0	0	0	0.00251256	0	0.00251256	0	0.00251256	0	0.00251256	0	0.00251256	0	0.00251256	0.00251256	0.00251256	0.00502513	0.00502513	0.00753769	0.00753769	0	0.0150754	0.00251256
642	0.0141844	0.00177305	0.00177305	0	0.00531915	0.00886525	0	0.0035461	0.0035461	0.0106383	0.00177305	0.00177305	0.00531915	0.0035461	0	0.0035461	0.00177305	0.00531915	0	0.00177305	0.00177305	0	0	0.00531915	0	0.0035461	0	0.00177305	0	0.00177305	0	0	0	0	0.0035461	0	0	0.00177305	0	0	0.00531915	0.00177305	0.0035461	0.0070922	0.00177305	0.00177305	0	0.00886525	0.00177305
643	0	0	0.00537634	0.00537634	0	0.00268817	0	0	0.0134409	0	0	0	0	0	0.00537634	0.0134409	0.00806452	0.00268817	0	0.00268817	0	0	0.00268817	0	0	0	0	0	0	0	0	0	0	0	0	0	0	0	0	0	0.00268817	0	0.0188172	0.0215054	0	0.00268817	0.00268817	0	0.0134409
644	0.0175439	0	0.00701754	0.00701754	0.00350877	0.00701754	0.00350877	0.0105263	0.0175439	0.0105263	0.00350877	0.00350877	0.00350877	0.00350877	0.00350877	0.00701754	0	0.00350877	0	0	0.00350877	0	0	0	0	0.00350877	0	0.00350877	0	0	0	0.00350877	0	0	0	0	0	0	0	0	0.00350877	0	0	0.00350877	0.0105263	0.00350877	0	0.00350877	0.00701754
645	0.00406504	0	0.00813008	0	0	0	0	0	0	0.00406504	0	0.00406504	0.00813008	0.00406504	0	0	0	0	0	0.00406504	0.00406504	0	0	0	0	0.00406504	0	0	0	0	0	0	0.00406504	0	0	0.00406504	0	0	0	0	0.00406504	0	0.00406504	0.00813008	0.00406504	0	0.00406504	0.00813008	0.00813008
646	0.00735294	0	0	0.00367647	0.00735294	0	0.00367647	0.00367647	0.00367647	0.00367647	0	0.00735294	0	0.00367647	0.00735294	0.00735294	0.0147059	0.00735294	0.00735294	0.00735294	0	0	0	0	0	0	0	0.00367647	0	0	0	0.00367647	0	0	0	0	0	0.00367647	0	0	0	0	0	0	0.00367647	0	0	0	0
647	0	0	0	0.00564972	0	0	0	0	0.0112994	0.00564972	0	0	0.00564972	0	0	0.0169492	0	0	0.00564972	0	0	0	0	0	0	0	0	0	0	0	0	0	0	0	0	0	0.0112994	0	0	0	0.00564972	0	0	0.00564972	0	0.0112994	0.00564972	0	0
648	0.00767754	0.00191939	0.0134357	0.00191939	0.00575816	0.00575816	0	0	0.00383877	0.00767754	0	0.00191939	0.00575816	0.00191939	0.00191939	0.00575816	0.00959693	0.00191939	0.00191939	0.00575816	0	0.00191939	0	0.00383877	0	0	0	0	0	0.00191939	0	0	0	0	0	0	0	0	0	0	0.00959693	0.00191939	0.00191939	0.00383877	0	0.00575816	0.00383877	0.00767754	0.00383877
649	0.00474383	0.00189753	0.00379507	0.00379507	0.000948767	0.0028463	0	0.000948767	0.0056926	0.0056926	0.00189753	0.0056926	0.00379507	0.000948767	0.00379507	0.00189753	0.00189753	0.0028463	0	0.00189753	0.000948767	0	0.00189753	0.00189753	0.000948767	0	0	0.000948767	0.000948767	0.000948767	0	0.000948767	0	0.000948767	0.00189753	0.000948767	0.00189753	0.0028463	0	0	0.0028463	0.00379507	0.00664137	0.00379507	0.00474383	0.00379507	0.000948767	0.00474383	0.000948767
650	0.00464468	0.0013934	0.00418021	0.00185787	0.0013934	0.00185787	0.00232234	0.00278681	0.00418021	0.00603809	0.0013934	0.00510915	0.00278681	0.00278681	0.00418021	0.00743149	0.00510915	0.000928936	0.000464468	0.00185787	0.000464468	0.000464468	0.000928936	0.00185787	0	0.000928936	0.000464468	0.000464468	0.000928936	0.000928936	0.000464468	0.000928936	0	0.00232234	0.000928936	0.000464468	0.000928936	0.000928936	0	0.000464468	0.00278681	0.0013934	0.00325128	0.00232234	0.00371575	0.00278681	0.00232234	0.00185787	0.00325128
651	0	0	0.00501253	0.0100251	0.00501253	0.00250627	0	0.00501253	0.00250627	0.00250627	0	0	0.0075188	0	0.00250627	0.0075188	0	0.00501253	0.00250627	0.00501253	0	0	0.00250627	0	0	0	0	0	0	0	0	0	0	0	0.00501253	0	0	0.00250627	0	0.00250627	0.00501253	0.00250627	0.00250627	0.00250627	0.0075188	0.00501253	0	0	0.00250627
652	0.00357143	0.00357143	0.00714286	0	0.00357143	0	0	0.00714286	0.0107143	0.00357143	0	0.0107143	0.00357143	0	0.00357143	0.00714286	0	0.00714286	0.00357143	0.00357143	0.00357143	0	0	0	0	0.00357143	0	0	0	0.0107143	0	0	0	0	0	0	0.00357143	0	0	0	0.0107143	0	0.00357143	0	0	0.00357143	0	0.00714286	0.00357143
653	0	0.0031348	0	0.0031348	0	0.0031348	0	0	0.0031348	0.00626959	0.0031348	0.00940439	0	0	0	0	0.0031348	0.00940439	0	0	0.0031348	0	0	0	0	0	0	0.0031348	0	0.0031348	0	0.0031348	0.0031348	0.0031348	0.0031348	0	0	0.0031348	0	0	0	0	0	0	0.0031348	0.0031348	0	0.00940439	0.0031348
654	0.012012	0.003003	0.00600601	0.003003	0.00900901	0.00600601	0.003003	0.00600601	0.00600601	0.00600601	0	0.00600601	0	0	0.003003	0.00600601	0.015015	0.00900901	0	0	0.00600601	0	0.003003	0.003003	0	0.00600601	0	0.003003	0	0	0	0.00900901	0.003003	0	0	0.00900901	0	0	0	0.003003	0	0	0	0.003003	0.003003	0.00900901	0.003003	0.003003	0
655	0.0119904	0.00479616	0.00719424	0.00239808	0	0.0119904	0	0	0.0143885	0.00239808	0.00239808	0.00239808	0.00239808	0.00719424	0.00959233	0.00959233	0.00479616	0.00479616	0	0.00479616	0.00239808	0	0.00239808	0	0	0.00239808	0	0.00479616	0	0.00479616	0	0.00239808	0	0.00239808	0	0	0	0	0	0	0.00719424	0.00239808	0.00479616	0.00719424	0	0.00719424	0	0.00479616	0.00239808
656	0.00298507	0	0.0149254	0.00597015	0.00597015	0.00298507	0	0.00895522	0.00895522	0.0119403	0.00597015	0.00597015	0.00597015	0.00298507	0	0.00597015	0	0.00298507	0	0	0.00597015	0	0.00597015	0	0	0.00298507	0	0	0	0	0	0	0.00298507	0	0	0	0	0	0	0	0.00895522	0.00597015	0.00298507	0.0119403	0.00895522	0	0	0.00298507	0.00597015
657	0.0162242	0.00442478	0.00147493	0.00442478	0.00294985	0.00737463	0.00294985	0.00589971	0	0.00884956	0.00442478	0.00147493	0.0103245	0.00147493	0.00442478	0.00147493	0.00294985	0.0117994	0.00147493	0.00294985	0.00147493	0	0.00147493	0.00147493	0	0.00294985	0	0	0	0	0	0	0.00147493	0	0.00147493	0	0	0.00147493	0.00147493	0	0.00589971	0	0.00442478	0.00589971	0.00294985	0.00147493	0	0.00147493	0.00442478
658	0.00350263	0.00175131	0.00700525	0.00700525	0	0	0.00525394	0.00525394	0.00350263	0.00175131	0	0.00350263	0.00350263	0	0.00700525	0.00175131	0	0.00175131	0	0.00175131	0	0	0.00175131	0.00175131	0	0.00175131	0	0.00175131	0	0	0	0	0	0	0.00175131	0	0.00350263	0.00175131	0	0	0.00175131	0	0.00875657	0.00175131	0.00350263	0.00175131	0.00350263	0	0.00700525
659	0.00507614	0	0.00507614	0.00761421	0.00507614	0	0	0.00253807	0.00507614	0.0126904	0	0.00253807	0.00507614	0.00253807	0.00253807	0.00253807	0.00253807	0.00507614	0	0.00253807	0	0	0	0.00253807	0	0.00253807	0	0	0	0	0	0	0	0.00253807	0.00507614	0.00761421	0	0	0	0.00253807	0	0	0.00253807	0.00761421	0.00507614	0.00507614	0.00253807	0.0101523	0.00761421
660	0.0104603	0.00209205	0.00209205	0.00627615	0.00209205	0.0083682	0	0.00627615	0.00627615	0.00627615	0.00209205	0.0146444	0.0041841	0.00627615	0.00209205	0.0041841	0.00209205	0	0	0	0.00209205	0	0	0	0.00627615	0.00209205	0	0.00209205	0.00209205	0	0.00209205	0	0	0.00209205	0	0	0.00209205	0	0	0.00209205	0	0	0.00209205	0.0083682	0.00209205	0.00209205	0	0.0083682	0.00209205
661	0	0	0	0.0142857	0	0	0	0.00714286	0	0	0	0	0	0.00714286	0.0142857	0	0	0.00714286	0	0	0	0	0	0.00714286	0	0	0.00714286	0	0	0.00714286	0	0	0	0	0	0	0	0	0	0	0	0	0	0.0142857	0	0	0	0.00714286	0.00714286
662	0.00197628	0.00197628	0.00395257	0	0	0.00395257	0	0.00197628	0.00988142	0.00395257	0.00197628	0.00395257	0.00197628	0	0	0	0.00592885	0.00592885	0.00395257	0.00395257	0.00197628	0.00197628	0	0	0	0	0	0.00197628	0	0.00395257	0.00197628	0.00197628	0.00395257	0.00197628	0	0.00197628	0.00197628	0	0	0.00197628	0.00395257	0	0.00197628	0.00592885	0.00197628	0.00197628	0.00592885	0	0
663	0.0075188	0.00501253	0.00501253	0	0.0075188	0.00250627	0	0.0100251	0.00501253	0.00250627	0	0.00250627	0	0	0.00501253	0.00501253	0.00250627	0.00501253	0.00250627	0	0	0	0	0	0	0.00250627	0	0.00250627	0	0.00501253	0	0	0.00501253	0	0.00250627	0	0	0.00501253	0	0	0	0	0	0.00250627	0.00250627	0	0	0.00250627	0
664	0.0100604	0	0.00603622	0.00402414	0.00201207	0.00603622	0.00201207	0.0100604	0.00402414	0.0140845	0	0.00402414	0.00201207	0.00402414	0.00402414	0.0120724	0.00201207	0.00603622	0	0.00201207	0	0	0	0	0	0	0	0	0	0	0.00201207	0	0.00201207	0	0.00201207	0.00402414	0	0	0	0	0.00201207	0	0.00603622	0.00402414	0.00402414	0	0.00201207	0.00402414	0.00201207
665	0.00759494	0	0.00253165	0.0151899	0.00253165	0.0126582	0	0	0.00253165	0.00253165	0	0.00506329	0	0.00253165	0.0101266	0	0.00253165	0.00506329	0	0	0	0	0.00253165	0	0.00253165	0.00506329	0	0	0	0	0	0	0	0	0	0	0	0	0	0	0	0	0.00253165	0.00253165	0.00253165	0.00759494	0	0	0.00506329
666	0.00241546	0	0.00724638	0.00241546	0.00483092	0.00483092	0.00241546	0.00241546	0.00241546	0.00483092	0	0	0	0.00241546	0.00724638	0.00966184	0.00483092	0.00724638	0	0	0.00241546	0	0	0.00241546	0	0	0	0	0	0	0	0	0	0	0	0	0	0.00483092	0	0	0.00241546	0	0.00483092	0.00483092	0.00483092	0.00724638	0.00241546	0.00241546	0.00241546
667	0	0	0.0107527	0	0	0	0	0	0	0.0107527	0	0	0	0.0107527	0.0107527	0	0	0	0	0	0	0	0	0	0	0	0	0	0.0107527	0	0	0	0	0	0	0	0	0	0	0	0.0107527	0	0.0215054	0.0107527	0	0	0	0	0
668	0.010989	0	0.010989	0	0	0.014652	0	0.00732601	0.010989	0.014652	0	0.003663	0.003663	0	0.003663	0.00732601	0	0.010989	0	0.003663	0.003663	0	0	0	0	0	0	0	0.003663	0	0	0	0.003663	0	0	0	0	0.003663	0	0	0.003663	0	0.003663	0	0.003663	0.00732601	0	0.00732601	0.003663
669	0.00416089	0.00277393	0.00554785	0.00277393	0.00277393	0.00138696	0.00277393	0.00277393	0.00277393	0.00832178	0.00138696	0.00277393	0.00416089	0	0.00138696	0.00416089	0.00693481	0.00832178	0	0.00138696	0	0	0	0.00138696	0.00138696	0	0	0.00138696	0.00138696	0	0	0	0	0	0	0.00693481	0.00277393	0	0	0.00138696	0.00832178	0.00138696	0.00832178	0.00138696	0.00416089	0.00693481	0	0.00138696	0.00138696
670	0.00662252	0	0	0.0264901	0.00662252	0.0198675	0	0	0	0.013245	0	0	0.013245	0.00662252	0	0	0	0.00662252	0	0	0	0	0	0	0	0	0	0	0	0	0	0	0	0	0	0	0	0	0	0	0.013245	0	0.00662252	0.0198675	0	0	0	0.00662252	0.00662252
671	0.0163265	0	0	0.0163265	0	0.00816327	0.00408163	0.0122449	0.00408163	0.0122449	0	0.0122449	0.00408163	0.00408163	0.00408163	0.00816327	0.00408163	0.0122449	0	0.00408163	0	0	0	0	0	0.00408163	0	0	0.00408163	0	0	0	0	0	0	0	0	0	0	0	0.00816327	0	0.00408163	0	0.00408163	0.00816327	0	0.00408163	0
672	0.0168675	0.00240964	0.00722892	0.00481928	0	0.0192771	0	0.00481928	0.0168675	0.00722892	0	0	0.00722892	0.00240964	0.00240964	0.0144578	0.00722892	0.0120482	0	0	0	0	0.00240964	0	0	0.00240964	0	0	0	0	0	0	0	0	0	0	0	0	0	0	0.00722892	0.00240964	0	0.00240964	0.00722892	0.00240964	0.00240964	0.00240964	0.00240964
673	0.00771208	0	0.00771208	0.00771208	0.00514139	0	0.00257069	0.00514139	0.0128535	0.0102828	0.00257069	0	0.00257069	0	0.00514139	0	0.00257069	0.00771208	0	0	0	0.00257069	0	0	0	0	0	0	0.00257069	0.00257069	0	0	0	0	0	0.00514139	0	0	0	0.00257069	0	0.00514139	0.00514139	0.0102828	0	0.00514139	0.00257069	0	0.00257069
674	0.00628272	0.00209424	0.00418848	0.0052356	0.0052356	0.00314136	0.00104712	0.00209424	0.00628272	0.0052356	0.00209424	0.00314136	0	0.00732984	0.00314136	0.00418848	0.0052356	0.00628272	0.00104712	0.00104712	0	0	0.00314136	0.00104712	0.00314136	0	0.00104712	0.00104712	0.00314136	0	0	0	0.00104712	0	0.00418848	0.00209424	0.00314136	0.00314136	0	0	0.0052356	0.00104712	0.00732984	0.0052356	0.00104712	0.0052356	0.0052356	0.0052356	0.00104712
675	0.00298507	0	0.00298507	0.00447761	0.00447761	0.00447761	0.00149254	0.00447761	0.00298507	0.00447761	0	0.00149254	0.00149254	0.00298507	0.00447761	0.00298507	0.00447761	0.00447761	0.00149254	0.00149254	0	0	0	0	0	0.00149254	0	0.00149254	0.00298507	0.00149254	0	0	0	0	0.00149254	0.00149254	0.00149254	0	0	0	0.00149254	0.00597015	0.00149254	0.00597015	0.00149254	0.00597015	0.00149254	0.00298507	0.00298507
676	0.00606061	0	0	0.00606061	0	0	0	0.00606061	0.00606061	0.0121212	0	0.00606061	0	0	0	0	0	0.00606061	0	0	0	0	0	0	0	0	0	0	0	0	0	0.00606061	0.00606061	0	0	0.00606061	0	0.00606061	0	0	0	0	0	0	0.0121212	0	0	0	0.00606061
677	0.0115385	0	0.0115385	0.0115385	0.00384615	0.00384615	0	0.00384615	0.0115385	0.00769231	0.00384615	0.00384615	0.00769231	0.00769231	0	0.00384615	0	0.00384615	0	0.00384615	0	0	0	0	0	0	0	0.00384615	0	0	0	0	0	0	0.00384615	0	0.00384615	0.00384615	0	0	0.00384615	0	0.00384615	0.00384615	0.00769231	0.00384615	0.00384615	0.0115385	0.00384615
678	0.0280374	0.0046729	0.0140187	0.0046729	0.0046729	0.0046729	0	0.00934579	0.0046729	0.0140187	0	0.0046729	0.0046729	0.0046729	0	0.0046729	0.0046729	0.0046729	0.00934579	0	0	0	0	0	0	0	0.0046729	0	0	0	0	0	0.0046729	0	0	0	0.0046729	0.0046729	0	0	0	0	0	0.00934579	0	0.0046729	0	0.00934579	0
679	0.00288184	0	0.00288184	0.00576369	0.00288184	0.0115274	0	0	0.00864553	0.0144092	0	0	0.00576369	0	0	0.00576369	0.00288184	0.00576369	0	0	0	0	0.00576369	0.00288184	0	0	0	0	0.00288184	0	0	0	0.00288184	0	0	0	0	0	0	0	0.00864553	0.00288184	0	0	0.00576369	0.00288184	0.00288184	0.00864553	0.00288184
680	0.0038835	0	0.0038835	0	0	0	0	0.00776699	0.00194175	0.00194175	0	0.00194175	0.00194175	0.00194175	0.0038835	0.00776699	0.00582524	0.00194175	0	0	0	0	0	0	0	0.00194175	0.00194175	0	0	0.0038835	0.00194175	0.0038835	0	0	0	0.00194175	0.00194175	0	0	0.00194175	0.00194175	0	0.00582524	0.0038835	0	0	0	0.00194175	0
681	0.012	0	0.004	0.006	0.004	0.01	0	0.006	0.002	0.008	0.004	0.008	0.008	0.008	0.008	0.008	0.004	0.006	0	0	0	0	0	0	0	0	0	0.002	0	0	0	0	0	0	0	0	0	0	0	0	0.006	0	0	0.004	0.002	0	0.002	0.002	0
682	0.00595238	0	0.00595238	0.0119048	0	0	0	0.00595238	0.00595238	0	0	0	0	0.00595238	0.00595238	0.0119048	0.00595238	0	0	0	0	0	0	0	0	0	0	0	0	0	0	0	0	0	0	0.00595238	0	0	0	0	0	0	0	0	0.00595238	0	0.00595238	0	0
683	0.00943396	0.00117925	0.00117925	0.00589623	0.00471698	0.00707547	0.00943396	0.00707547	0.00707547	0.00825472	0.00353774	0.00353774	0.00707547	0.00117925	0.00589623	0.00235849	0.00353774	0.00353774	0	0.00471698	0.00117925	0	0.00117925	0.00353774	0	0.00235849	0.00117925	0	0	0	0	0	0	0	0.00235849	0.00235849	0.00117925	0	0	0	0.00589623	0.00117925	0.00117925	0.00235849	0.00117925	0.00235849	0.00117925	0.00235849	0.00235849
684	0	0	0	0.0133333	0.0133333	0	0	0.0133333	0	0.0133333	0	0	0	0	0	0	0	0	0	0	0	0	0.0133333	0	0	0	0	0	0	0	0	0	0	0	0	0	0	0	0	0	0	0	0	0	0.0133333	0	0	0	0
685	0.00760135	0.000844595	0.00422297	0.00591216	0.00422297	0.00591216	0	0.00675676	0.0118243	0.00844595	0	0.00337838	0.00253378	0.000844595	0.00168919	0.00591216	0.00253378	0.00253378	0.00506757	0.00337838	0.00168919	0	0.00168919	0.000844595	0.000844595	0.00168919	0.000844595	0	0	0.000844595	0	0	0	0.000844595	0.00168919	0	0	0.000844595	0	0	0.00337838	0.000844595	0.00337838	0.00168919	0.00253378	0.00591216	0	0.00253378	0.00929054
686	0.0052356	0	0.0078534	0.0026178	0	0.0052356	0	0.0078534	0.0026178	0.0078534	0.0052356	0.0026178	0.0026178	0	0.0052356	0.0026178	0	0.0026178	0	0.0078534	0	0	0	0	0	0	0	0	0	0	0	0	0	0	0	0	0	0	0	0	0.0026178	0	0.0026178	0.0026178	0.0052356	0	0	0	0.0104712
687	0	0.010101	0	0.010101	0.010101	0.010101	0	0.010101	0	0	0	0	0	0	0.010101	0	0	0	0	0	0	0	0	0	0	0	0	0	0.010101	0.010101	0	0	0.010101	0	0	0	0	0	0	0	0	0.010101	0	0	0.010101	0	0	0	0.010101
688	0.00336134	0	0	0.00504202	0.00168067	0.00672269	0.00504202	0.00168067	0.00336134	0.00336134	0	0.00336134	0.00336134	0.00168067	0.00840336	0.00504202	0	0.00168067	0	0	0	0	0.00336134	0.00168067	0	0.00168067	0.00168067	0.00168067	0	0.00336134	0	0.00168067	0	0.00504202	0.00168067	0	0.00168067	0	0	0	0.00168067	0.00168067	0.0117647	0.00336134	0.00504202	0.00336134	0	0.00504202	0.00504202
689	0.00875274	0.00218818	0.00218818	0.00437637	0.00437637	0.00437637	0	0	0.00437637	0.00437637	0	0	0.00437637	0	0	0.00437637	0.00218818	0.00656455	0	0.00656455	0	0	0.00437637	0	0	0	0	0.00437637	0	0.00218818	0	0.00218818	0.00218818	0	0	0.00218818	0	0	0	0	0	0	0	0.00656455	0	0.00218818	0.00437637	0.00875274	0
690	0.00917431	0.00458716	0.00458716	0.00458716	0	0	0.00458716	0.00917431	0.0137615	0.00917431	0	0	0.0183486	0	0.00917431	0.0137615	0	0	0	0.0183486	0	0	0	0	0	0	0	0	0	0	0	0	0	0	0.00917431	0	0	0	0	0	0.00917431	0	0.0137615	0	0.00458716	0	0	0	0.00917431
691	0.00248756	0	0.00746269	0.00746269	0	0.00746269	0	0.00248756	0	0.0124378	0.00248756	0.00248756	0.00746269	0	0.00248756	0.00995025	0	0.00995025	0.00248756	0.00248756	0	0	0	0.00248756	0	0	0	0	0	0	0	0	0.00248756	0.00248756	0.00248756	0.00248756	0.00248756	0.00497512	0	0	0	0	0.00497512	0	0.00248756	0.00746269	0.00497512	0.00497512	0.00995025
692	0.00555556	0	0	0	0.00555556	0.00555556	0.00555556	0	0	0.0166667	0	0	0.00555556	0	0	0.00555556	0.0166667	0.0111111	0	0	0	0	0	0	0	0	0	0	0	0.00555556	0.00555556	0.00555556	0	0	0	0	0	0.00555556	0	0	0.00555556	0	0	0	0	0	0	0.00555556	0
693	0.0032538	0.0010846	0.0032538	0.0010846	0.00542299	0.0021692	0	0.00433839	0.0021692	0.00542299	0.0010846	0.0010846	0.0032538	0.0021692	0.00542299	0.0032538	0.0032538	0.00542299	0.00433839	0.0010846	0	0	0	0	0	0	0	0	0	0	0	0	0.0010846	0.0021692	0	0	0	0	0.0010846	0	0.0010846	0	0.0021692	0.00433839	0.00650759	0.00542299	0.00433839	0.0032538	0.00759219
694	0	0	0.004914	0.012285	0	0.00982801	0.002457	0.004914	0.002457	0.002457	0.002457	0.002457	0	0.004914	0.004914	0.002457	0.004914	0	0.002457	0.002457	0	0	0	0.002457	0	0.004914	0.002457	0	0.002457	0	0	0.002457	0	0	0.002457	0	0	0	0	0	0.002457	0	0	0	0.002457	0.004914	0.002457	0	0.002457
695	0.00555556	0	0	0.0166667	0.00555556	0.0111111	0	0	0	0	0	0	0.0111111	0.0111111	0	0.00555556	0.00555556	0	0	0	0	0	0	0	0	0	0	0	0	0	0	0	0	0	0	0	0	0.00555556	0	0	0.00555556	0	0.00555556	0.0111111	0.00555556	0	0	0	0.00555556
696	0.00860215	0.00107527	0.00215054	0.00107527	0.00430108	0	0.00107527	0.00430108	0.00860215	0.011828	0.00107527	0.00537634	0	0.00215054	0.00322581	0.00537634	0.00215054	0.00752688	0	0.00107527	0.00215054	0	0.00107527	0.00107527	0.00107527	0	0.00107527	0	0.00107527	0.00215054	0.00107527	0	0	0	0	0.00215054	0.00107527	0	0	0	0.00107527	0	0.00430108	0.00107527	0.00537634	0.00430108	0.00215054	0.00537634	0.00215054
697	0	0	0.00462963	0	0.00462963	0	0.00462963	0.00462963	0.00462963	0	0	0	0	0.00462963	0.00925926	0.00462963	0.00462963	0	0	0	0.00462963	0	0	0	0	0	0	0	0.00462963	0.00462963	0	0.00462963	0	0	0	0	0	0	0	0.00462963	0	0.00462963	0.0231481	0.00925926	0	0.00462963	0	0	0.00462963
698	0.0114943	0.00164204	0.00328407	0	0.00328407	0.0164204	0	0.00164204	0.00328407	0.00328407	0.00164204	0.00328407	0	0.00164204	0	0.00985222	0.00656814	0.00985222	0	0.00328407	0.00164204	0	0	0	0	0.00164204	0	0	0.00164204	0	0	0	0	0	0	0.00328407	0	0	0	0	0.00164204	0	0.00164204	0.00492611	0.00164204	0.00164204	0.00492611	0.00164204	0.00492611
699	0.00735294	0	0.00367647	0.00367647	0.00367647	0	0.00183824	0.00367647	0.00735294	0.00183824	0.00367647	0.00367647	0.00551471	0.00183824	0.0110294	0.00735294	0.00367647	0.00551471	0.00183824	0.00183824	0	0	0.00183824	0	0	0.00183824	0	0	0	0.00367647	0.00183824	0	0	0	0	0	0.00183824	0	0	0	0.00551471	0	0	0.00919118	0	0.00183824	0.00183824	0	0
700	0.00219298	0.00219298	0.00219298	0.00438596	0.00219298	0.00657895	0	0.00657895	0.00877193	0.00219298	0.00219298	0.00438596	0.00219298	0	0.00438596	0.00219298	0.00657895	0.0153509	0	0.00219298	0	0	0.00219298	0	0	0.00219298	0	0	0.00219298	0	0	0	0	0	0.00219298	0	0.00219298	0.00219298	0	0	0.00438596	0.00219298	0	0.00219298	0.00219298	0.00657895	0	0.00219298	0
701	0.00406504	0	0.00406504	0	0.00406504	0.00609756	0.00203252	0.00813008	0.00406504	0.00609756	0.00203252	0.00203252	0	0	0.00609756	0.00203252	0.00406504	0.00203252	0.00203252	0.00406504	0.00203252	0	0	0	0	0.00203252	0	0	0	0	0	0	0.00203252	0.00203252	0	0	0	0.00203252	0	0	0.00609756	0	0.00406504	0.00406504	0.00609756	0	0	0.00813008	0.00406504
702	0.00149254	0	0.00597015	0.0104478	0.00149254	0.00447761	0.00149254	0.00447761	0.00149254	0.00746269	0.00298507	0.00149254	0.00447761	0.00149254	0.00746269	0.00895522	0.00298507	0.00149254	0	0	0	0	0	0	0	0	0	0.00149254	0	0	0	0	0	0.00149254	0	0.00298507	0	0	0	0.00149254	0.00149254	0	0.00746269	0.00746269	0	0.00447761	0.00447761	0.00447761	0
703	0.0235988	0	0.00294985	0.00884956	0.00589971	0.00884956	0	0.00294985	0.0117994	0.0176991	0.00589971	0	0.00589971	0.00589971	0.00884956	0.00294985	0	0.0117994	0	0	0	0	0	0.00294985	0	0	0.00294985	0	0	0	0	0	0.00294985	0	0	0	0	0.00294985	0	0	0.00884956	0	0	0	0	0	0	0.00589971	0.00294985
704	0.00192308	0	0.00192308	0.00192308	0.00192308	0.00769231	0.00384615	0.00192308	0.00192308	0.00384615	0	0	0.00192308	0.00192308	0.00384615	0	0	0.00769231	0	0	0	0	0	0	0	0.00192308	0	0	0	0.00192308	0	0	0.00192308	0	0	0	0	0	0	0.00192308	0	0	0.00192308	0.00384615	0.00384615	0.00384615	0	0.00384615	0.00576923
705	0.00455581	0	0.00455581	0.0022779	0	0	0	0.0022779	0.00683371	0	0.00455581	0	0	0.0022779	0.00455581	0.00455581	0.00683371	0.0113895	0	0.0022779	0	0	0	0	0.00455581	0	0	0	0.00455581	0	0	0	0	0	0	0	0	0.0022779	0	0	0	0.0022779	0.0022779	0.0022779	0.0022779	0.00455581	0	0.00911162	0
706	0	0	0.003125	0.009375	0	0.003125	0	0	0.00625	0.003125	0	0.00625	0	0.003125	0.00625	0.00625	0.003125	0.003125	0	0	0	0.003125	0	0	0	0	0	0	0	0	0	0	0	0.003125	0	0	0	0	0	0.003125	0	0	0.00625	0.003125	0.003125	0	0	0.003125	0
707	0.00236407	0	0.00236407	0.00236407	0.0070922	0.00236407	0	0.00236407	0	0.00472813	0	0	0.00236407	0	0.00945626	0.00236407	0.00236407	0.00472813	0	0.00236407	0	0	0	0	0	0	0.00236407	0	0	0.00472813	0	0	0.00236407	0.00236407	0.00472813	0	0	0	0	0	0.00236407	0	0.0212766	0.00945626	0.00236407	0	0.0070922	0.00472813	0.00472813
708	0.00968523	0	0.00726392	0.00968523	0.00484262	0.0121065	0	0.00484262	0.00726392	0.00968523	0.00484262	0.00968523	0.00242131	0.00968523	0.00484262	0.00242131	0.00242131	0	0	0.00242131	0	0	0.00242131	0	0	0	0	0	0	0.00242131	0	0	0	0	0	0	0.00242131	0.00484262	0	0	0.00968523	0	0	0.00726392	0.00242131	0.00484262	0.00242131	0.00242131	0.00484262
709	0.00314465	0	0	0.00943396	0.00628931	0.00314465	0	0.00628931	0.0157233	0.00314465	0	0.00314465	0	0.00628931	0.00314465	0	0.00314465	0.0157233	0	0.00314465	0	0	0	0	0	0	0	0	0	0	0	0	0	0	0	0	0	0	0.00314465	0	0.00628931	0	0.00943396	0.0157233	0	0	0.00314465	0	0.00943396
710	0.0107914	0	0.0107914	0.00359712	0.00359712	0.0143885	0.00359712	0.0107914	0.00719424	0.00719424	0	0	0.0107914	0.00359712	0.00359712	0	0	0.00719424	0	0	0	0	0	0	0	0	0	0	0	0	0	0	0.00359712	0	0	0	0	0	0	0	0.00719424	0	0	0	0.00359712	0.00719424	0	0.00359712	0
711	0.00281294	0.00281294	0.00421941	0.00281294	0.00562588	0.00703235	0	0.00703235	0.00421941	0.00562588	0.00140647	0.00140647	0.00421941	0.00140647	0	0.00421941	0.00562588	0.0140647	0.00281294	0.00421941	0.00140647	0	0.00281294	0	0.00140647	0.00140647	0	0	0	0.00421941	0	0.00140647	0	0.00140647	0.00140647	0.00562588	0	0.00421941	0	0	0.00421941	0.00140647	0	0.00281294	0.00421941	0.00421941	0	0.00140647	0.00140647
712	0.0105263	0.0105263	0	0	0	0	0.00526316	0	0	0	0	0.00526316	0.00526316	0.0105263	0.00526316	0.00526316	0.00526316	0	0	0	0	0	0	0.00526316	0	0.00526316	0	0	0	0	0	0	0	0	0	0.00526316	0	0.00526316	0	0	0	0	0	0	0	0.0105263	0	0	0.00526316
713	0.00660793	0	0.00330396	0.00550661	0.00110132	0.00440529	0.00110132	0.00220264	0.00220264	0.00220264	0.00110132	0.00220264	0.00440529	0.00770925	0.00770925	0.00220264	0.00550661	0.00770925	0	0.00440529	0.00220264	0	0	0	0	0	0.00110132	0.00330396	0.00220264	0.00110132	0.00110132	0	0	0.00220264	0.00220264	0.00110132	0.00110132	0.00330396	0	0.00110132	0.00330396	0.00110132	0.00220264	0	0.00330396	0.00550661	0.00110132	0.00110132	0.00110132
714	0.00972973	0.00108108	0.00108108	0.0140541	0.00108108	0.00540541	0.00108108	0.00216216	0.0118919	0.0108108	0.00108108	0.00432432	0.00216216	0.00648649	0.0108108	0.00864865	0.00648649	0.00540541	0	0.00108108	0.00108108	0	0.00108108	0.00108108	0	0	0	0	0.00108108	0.00324324	0	0	0	0	0	0	0	0	0	0	0.00432432	0.00216216	0.00540541	0.00432432	0	0.00216216	0.00108108	0.00216216	0.00108108
715	0.00587084	0.00195695	0.00587084	0.00391389	0	0.00195695	0	0	0.00782779	0.00587084	0	0.00587084	0.00391389	0	0.00391389	0	0.00391389	0.00195695	0	0.00391389	0	0.00391389	0.00391389	0.00391389	0.00195695	0.00195695	0	0.00391389	0.00587084	0.00195695	0	0	0	0	0	0	0.00195695	0	0	0	0.00195695	0.00195695	0.00195695	0.0117417	0.00587084	0.00391389	0.00195695	0	0.00391389
716	0.00851064	0	0.00425532	0.00425532	0	0.00425532	0	0.012766	0.00425532	0.00851064	0.00425532	0.00425532	0	0	0.00425532	0.00425532	0.00425532	0.00425532	0	0	0	0	0.00425532	0	0.00425532	0	0	0.00851064	0	0	0	0.00425532	0	0	0	0	0	0	0	0	0.00425532	0	0.00851064	0	0	0.00425532	0	0.00851064	0
717	0.0125	0	0	0.0125	0	0.00625	0	0.00625	0.00625	0	0.00625	0.00625	0.01875	0.00625	0	0	0	0.00625	0	0	0	0	0	0	0	0	0	0	0	0	0	0	0	0	0.00625	0.00625	0.00625	0	0	0.00625	0.00625	0	0.01875	0.00625	0.00625	0	0	0.00625	0.00625
718	0.0104962	0	0.00381679	0.00477099	0.00477099	0.00381679	0.000954198	0.00858779	0.0114504	0.00667939	0.0019084	0.0028626	0.0028626	0.0019084	0.0019084	0.00477099	0.00477099	0.0019084	0.000954198	0.00477099	0.000954198	0	0.000954198	0.000954198	0	0.000954198	0.0028626	0	0.000954198	0.000954198	0	0	0.000954198	0	0.000954198	0.0019084	0.000954198	0.0028626	0	0	0.0028626	0.0019084	0.00477099	0.00572519	0.00477099	0.00381679	0.000954198	0.00572519	0.00477099
719	0.00920028	0.000707714	0.004954	0.004954	0.00141543	0.00707714	0.00141543	0.00424628	0.00141543	0.00920028	0.000707714	0.00636943	0.00636943	0.000707714	0.004954	0.00920028	0.00212314	0.00283086	0.000707714	0.00141543	0.00212314	0	0	0.000707714	0	0	0	0.000707714	0.000707714	0	0	0	0	0	0	0	0.000707714	0.00212314	0.000707714	0.000707714	0.00283086	0	0.00353857	0.00424628	0.000707714	0.00283086	0.00141543	0.00141543	0.000707714
720	0	0	0	0.00636943	0.00636943	0	0	0	0	0	0	0	0.0127389	0	0.00636943	0.00636943	0.0127389	0.00636943	0	0	0	0	0	0	0	0	0	0	0	0	0	0	0	0	0	0	0.00636943	0	0	0	0.00636943	0	0.00636943	0.00636943	0	0.00636943	0	0	0.0127389
721	0.00562852	0	0.00187617	0.011257	0.00562852	0.00562852	0.00187617	0.00187617	0.00375235	0.00375235	0	0.00375235	0.00375235	0.00375235	0.00375235	0.00187617	0.00375235	0.00562852	0.00187617	0.00375235	0.00187617	0	0	0	0.00187617	0	0	0	0.00187617	0.00187617	0	0	0	0	0.00187617	0	0.00375235	0.00187617	0.00187617	0	0.00187617	0	0.00187617	0	0.00187617	0.00187617	0	0.00375235	0.00187617
722	0.00447427	0.00223714	0.00894855	0.00447427	0	0.00671141	0	0	0.00223714	0.00671141	0	0.00447427	0.00223714	0	0.00447427	0.00671141	0.00447427	0	0	0.00223714	0.00223714	0	0	0	0	0.00223714	0	0.00223714	0	0	0	0	0	0	0.00223714	0	0	0	0	0	0.00447427	0	0.00447427	0.00223714	0.00447427	0.00223714	0	0.0134228	0.00671141
723	0.0121803	0.00243605	0.00609013	0.00121803	0.00121803	0.00852619	0.00365408	0.00365408	0.00365408	0.00365408	0	0.00487211	0.00609013	0.00243605	0.00121803	0.00730816	0.00365408	0.00974421	0	0.00121803	0.00243605	0	0.00365408	0	0.00121803	0	0	0.00121803	0	0.00243605	0	0.00243605	0	0.00121803	0.00121803	0	0	0.00121803	0	0	0.00487211	0	0.00243605	0.00365408	0.00243605	0.00730816	0	0.00609013	0.00365408
724	0.00538358	0.0013459	0.00672948	0.00403769	0	0.00672948	0.00269179	0.00403769	0	0.00538358	0.0013459	0.00403769	0.00269179	0.0013459	0.00269179	0.00672948	0.00269179	0.00269179	0	0.0013459	0.0013459	0	0.00269179	0.0013459	0	0.00269179	0	0.0013459	0	0.0013459	0	0.0013459	0.0013459	0	0	0.00269179	0	0	0	0	0.00538358	0.0013459	0.00403769	0.00403769	0.00269179	0.00403769	0.0013459	0.00672948	0.00269179
725	0.00738916	0.00492611	0.00246305	0.00246305	0.00492611	0.00246305	0	0	0.00492611	0.0123153	0	0.00492611	0	0.00738916	0.00985222	0.00738916	0.00246305	0.00246305	0.00492611	0.00246305	0	0	0	0.00246305	0	0.00246305	0	0	0	0.00246305	0	0.00246305	0.00246305	0.00246305	0	0.00246305	0	0	0	0	0.00738916	0.00246305	0	0	0	0.00738916	0	0.00492611	0
726	0.00908059	0.00340522	0.00227015	0.0045403	0.0045403	0.00340522	0	0.00340522	0.00681044	0.0102157	0.00227015	0.00340522	0.00227015	0.00227015	0.00908059	0.00794552	0.0045403	0.0136209	0	0.00113507	0	0	0.00113507	0	0.00227015	0	0.00113507	0.00227015	0	0.00227015	0	0.00113507	0	0	0.00340522	0.00113507	0.00113507	0.00227015	0	0	0.00227015	0	0.00567537	0.00567537	0.00113507	0.00227015	0.00113507	0.00227015	0.00227015
727	0.004914	0.004914	0.002457	0.00737101	0.004914	0.004914	0.002457	0.00737101	0.00737101	0.00737101	0.002457	0	0.002457	0.00982801	0.002457	0.004914	0.002457	0.002457	0.002457	0.004914	0	0	0.002457	0	0	0.002457	0	0	0	0.002457	0.004914	0	0	0	0.002457	0.002457	0.002457	0.002457	0.002457	0	0.00982801	0.002457	0.004914	0.004914	0.004914	0.004914	0	0	0.002457
728	0	0	0.0133333	0	0	0	0	0	0.0133333	0	0	0	0	0	0.0133333	0	0	0	0	0.0133333	0	0	0	0	0	0	0	0	0	0	0	0	0	0	0	0	0	0	0	0	0	0	0	0.0133333	0	0	0	0	0.0266667
729	0.00269687	0.000539374	0.00323625	0.00323625	0.0021575	0.00269687	0.00107875	0.00107875	0.00377562	0.00485437	0.00161812	0.00431499	0.00377562	0.00323625	0.00323625	0.00377562	0.00161812	0.00485437	0.00161812	0.00269687	0.000539374	0.000539374	0.000539374	0.000539374	0.000539374	0.0021575	0	0.000539374	0.00161812	0.00107875	0	0	0.000539374	0	0.00107875	0	0.00161812	0.00161812	0	0.00107875	0.00161812	0.00161812	0.00377562	0.00269687	0.00107875	0.0021575	0.00107875	0.00431499	0.00539374
730	0.00722022	0	0.0108303	0.0108303	0.00361011	0.0108303	0	0.00722022	0	0.0108303	0.00361011	0.00722022	0.00722022	0	0.00722022	0.00361011	0	0.0108303	0	0	0	0	0	0	0	0	0	0	0.00361011	0	0	0	0.00361011	0	0	0	0	0	0	0	0.00722022	0	0.00361011	0	0	0.00722022	0.00361011	0.00722022	0.00361011
731	0.006	0	0	0.002	0	0.004	0.002	0.004	0	0.002	0	0	0.002	0	0.004	0.002	0.002	0.002	0	0.004	0	0	0	0.002	0.002	0	0	0.002	0	0	0.002	0	0	0	0	0.004	0	0	0	0	0	0	0	0.004	0	0.006	0.004	0.006	0.006
732	0.00636943	0	0.00424628	0.00424628	0.00212314	0	0.00212314	0.00212314	0.00849257	0.00424628	0	0	0.00212314	0.00424628	0.00424628	0.00424628	0	0.00212314	0	0.00212314	0	0	0	0.00212314	0.00424628	0	0	0.00212314	0	0.00212314	0	0	0	0	0	0.00212314	0.00212314	0	0	0	0.00424628	0	0.00636943	0.00636943	0.00212314	0.00424628	0.00212314	0.00424628	0.00636943
733	0.00543478	0	0.00543478	0	0	0.0108696	0.0108696	0.00543478	0.00543478	0	0.00543478	0.0108696	0.00543478	0.0108696	0	0.00543478	0.00543478	0	0	0	0	0	0	0	0	0	0	0.00543478	0	0	0	0	0	0	0	0	0	0	0	0	0.00543478	0	0.0108696	0	0.0108696	0.00543478	0.00543478	0.00543478	0.00543478
734	0.0192308	0	0.00274725	0.00824176	0.00274725	0.0137363	0.00824176	0.00274725	0.0192308	0.00549451	0	0.00549451	0.00274725	0.00549451	0.00549451	0.00274725	0.00274725	0.0164835	0.00274725	0.00274725	0.00274725	0	0	0	0.00274725	0.00274725	0	0	0	0.00274725	0	0	0	0	0	0	0	0	0	0	0.00549451	0	0	0.00274725	0	0.00549451	0.00274725	0.00274725	0.00274725
735	0.00608519	0.0010142	0.0010142	0.0040568	0	0.0010142	0.0010142	0.0030426	0.0040568	0.00811359	0.0010142	0.0020284	0.00608519	0.00811359	0.00608519	0.00507099	0.0010142	0.0020284	0	0	0.0010142	0	0	0.0010142	0	0.0010142	0	0	0	0	0	0	0.0010142	0.0010142	0	0	0	0	0	0.0010142	0	0	0.00507099	0.00709939	0.0040568	0.0030426	0	0.0010142	0.0020284
736	0.00398936	0	0.00398936	0.00531915	0.00132979	0.00398936	0	0.00664894	0.00398936	0.00132979	0.00265957	0.00531915	0.00265957	0.00265957	0.00664894	0.00265957	0.00265957	0.00797872	0	0.00265957	0.00531915	0	0.00265957	0	0	0	0	0.00132979	0	0	0	0	0	0	0	0.00132979	0.00132979	0.00132979	0	0	0	0.00132979	0.00132979	0.00531915	0.00398936	0.00664894	0.00265957	0.00531915	0.00664894
737	0	0.00636943	0	0.00318471	0.00636943	0.00636943	0	0	0	0.00318471	0	0.00636943	0.00636943	0.00318471	0.00955414	0.00955414	0.00318471	0.00636943	0.00318471	0	0	0	0	0	0	0	0.00318471	0.00318471	0.00318471	0	0.00318471	0	0	0.00318471	0	0	0	0.00318471	0	0.00318471	0.00955414	0	0.00318471	0.00636943	0.00318471	0	0	0	0.00636943
738	0.00501253	0.00501253	0.00250627	0.00501253	0.00250627	0.00250627	0	0.00501253	0.00501253	0.0100251	0.0075188	0	0	0	0.0075188	0	0.00250627	0.00250627	0.00250627	0.00250627	0	0	0.00250627	0	0	0	0.00501253	0.00250627	0	0.00250627	0	0	0	0	0	0.0100251	0	0.0075188	0.00250627	0	0.00250627	0.00250627	0.00501253	0.0075188	0.00250627	0	0	0.00501253	0.00250627
739	0.010989	0.00659341	0.00659341	0.00879121	0.0043956	0.00659341	0	0.00659341	0.00659341	0.00879121	0	0	0.0043956	0.0043956	0.0021978	0.0131868	0.0021978	0	0	0.00879121	0.0021978	0	0	0.0021978	0	0	0	0	0	0	0.0021978	0	0.0043956	0.0021978	0	0.0021978	0.0021978	0	0	0	0.00659341	0.0021978	0	0.010989	0	0	0.0043956	0.00659341	0.00659341
740	0.00468384	0	0.00234192	0.00468384	0.00234192	0.00234192	0.00468384	0.00234192	0.00234192	0	0	0.00702576	0.00234192	0.00234192	0	0.00702576	0.0117096	0.0163934	0.00234192	0.00468384	0.00234192	0	0	0	0.00234192	0.00234192	0	0.00234192	0	0	0	0	0	0	0.00234192	0	0	0	0	0	0.00234192	0	0.00702576	0.00468384	0.0117096	0.00936768	0.00234192	0.00234192	0
741	0.00149254	0	0.00149254	0.0119403	0	0.00298507	0.00298507	0.00746269	0.00149254	0.00597015	0.00149254	0.00298507	0	0.00298507	0.00298507	0.00597015	0.00298507	0	0.00149254	0.00298507	0	0	0	0	0	0	0	0	0	0.00149254	0	0	0	0	0	0	0	0	0	0	0.00746269	0	0.00149254	0.00597015	0	0.00447761	0	0.00447761	0.00447761
742	0.00202429	0.00202429	0.00202429	0.00809717	0.00202429	0.00202429	0.00607287	0.00202429	0.00404858	0.00404858	0.00404858	0	0.00404858	0.00404858	0.00202429	0.00202429	0.0101215	0.00404858	0	0.00607287	0	0	0	0	0	0.00202429	0	0	0	0.00404858	0	0	0	0.00202429	0	0	0	0.00202429	0	0	0.00404858	0.00202429	0.00202429	0.00202429	0	0.00404858	0	0.00607287	0.00607287
743	0.0118519	0	0.00592593	0.00296296	0	0.00740741	0	0.00444444	0.00148148	0.00888889	0.00296296	0	0.00444444	0.00444444	0.00444444	0.00740741	0.00296296	0.00740741	0	0.00296296	0	0.00148148	0	0	0	0	0	0.00148148	0.00148148	0.00296296	0.00148148	0	0	0.00296296	0	0	0	0	0.00148148	0.00148148	0.00296296	0	0	0	0.00148148	0	0	0.00148148	0
744	0.00397614	0	0.00198807	0.00497018	0.00198807	0.00994036	0.000994036	0.00695825	0.00298211	0.00497018	0.00198807	0.000994036	0.000994036	0.00298211	0.00198807	0.00695825	0.00695825	0.00695825	0	0.000994036	0.00298211	0.00198807	0.00298211	0.000994036	0.000994036	0.000994036	0	0	0.00198807	0.00198807	0.00198807	0	0.00198807	0	0.000994036	0.00298211	0.00298211	0.00298211	0.000994036	0	0.00198807	0.00298211	0.00198807	0	0.00497018	0.00298211	0.000994036	0.00198807	0.000994036
745	0.0045977	0.00114943	0.0103448	0.0045977	0.00229885	0	0.00114943	0.00229885	0.00229885	0.00344828	0	0.00344828	0.00229885	0.00229885	0.00229885	0.00344828	0.00344828	0.00689655	0.00114943	0.00229885	0.00229885	0	0.00114943	0.00114943	0.00114943	0.00114943	0	0	0.00114943	0.00114943	0.00114943	0	0	0	0.00114943	0.00229885	0.00344828	0.00229885	0.00114943	0	0.00114943	0	0.0045977	0.00689655	0.00344828	0.00229885	0.00344828	0.00574713	0.0045977
746	0.00790514	0.00197628	0.00395257	0.00790514	0	0.00790514	0.00197628	0.00592885	0.00197628	0.0118577	0.00592885	0.00197628	0	0.00197628	0.00197628	0.00395257	0.00395257	0.00197628	0.00197628	0.00592885	0.00395257	0	0.00197628	0	0.00395257	0	0	0	0.00197628	0.00197628	0	0.00197628	0	0.00197628	0.00395257	0	0.00395257	0	0.00197628	0	0.00592885	0.00197628	0.00395257	0.00197628	0.00197628	0.00395257	0.00197628	0.00197628	0.00197628
747	0	0	0	0.00793651	0.00793651	0	0	0.00793651	0.00793651	0.00793651	0	0.00793651	0.00793651	0.00793651	0.015873	0	0.00793651	0	0	0	0.00793651	0	0	0	0	0	0	0	0	0	0	0	0	0	0	0	0	0	0	0	0	0	0	0.00793651	0	0	0	0	0.00793651
748	0.0125	0.003125	0.00625	0.009375	0.003125	0.009375	0.003125	0.00625	0.015625	0.0125	0.003125	0.00625	0.003125	0	0.003125	0.0125	0.00625	0	0	0.003125	0	0	0.003125	0	0	0	0	0	0.003125	0.003125	0	0	0	0	0	0	0	0	0	0	0	0	0	0.003125	0.003125	0	0	0.0125	0
749	0.00537634	0	0.00806452	0	0.00268817	0.0107527	0.00268817	0.00537634	0.00537634	0.00268817	0	0.00268817	0	0.00268817	0.00537634	0.00268817	0.00537634	0.00806452	0.00268817	0	0	0	0	0	0	0	0	0	0	0.00268817	0	0	0	0	0	0.00268817	0	0.00268817	0	0	0.00537634	0.00268817	0.00537634	0.00806452	0	0	0	0.016129	0
750	0.00425532	0.00212766	0.00425532	0.00638298	0.00212766	0.00851064	0	0.00212766	0.00425532	0.012766	0.00212766	0.00851064	0.00212766	0.00212766	0.00638298	0.00638298	0.00638298	0.00425532	0.00425532	0.00212766	0	0	0	0.00212766	0	0.00425532	0	0	0.00212766	0	0	0	0	0	0	0	0	0	0	0	0.0106383	0	0.00212766	0.00425532	0.00425532	0.00212766	0.00212766	0.00212766	0
751	0.0078125	0	0	0.0078125	0	0	0.0078125	0	0.015625	0	0	0.0078125	0	0.0078125	0.0078125	0.015625	0.03125	0	0.0078125	0	0	0	0	0	0	0	0	0	0	0	0	0	0	0	0	0	0	0	0	0	0	0	0	0.0078125	0	0	0	0.0078125	0
752	0.00293686	0.00146843	0.00293686	0.00146843	0	0.00293686	0.00293686	0.010279	0.00293686	0.00881057	0	0.00293686	0.00440529	0.00440529	0	0.00293686	0.00293686	0.010279	0	0.00440529	0.00146843	0.00146843	0	0	0.00146843	0.00146843	0.00146843	0.00146843	0	0.00293686	0	0	0	0.00146843	0.00293686	0.00146843	0.00293686	0.00146843	0	0.00293686	0.00440529	0.00146843	0.00734214	0.00587372	0.00293686	0.00146843	0	0.00146843	0.00440529
753	0.00943396	0	0	0.00471698	0	0	0	0.00471698	0	0	0.00471698	0.0141509	0	0.0141509	0	0.00943396	0	0.0141509	0	0	0	0	0	0	0	0	0	0	0	0.00471698	0	0	0	0	0.00471698	0	0	0	0	0	0.00471698	0	0	0	0	0.00471698	0	0.00471698	0.00471698
754	0.0089172	0.00127389	0.00254777	0.00127389	0.00254777	0.00254777	0.00127389	0.00764331	0.00764331	0.00764331	0	0.00127389	0.00254777	0.00127389	0.00636943	0.011465	0.00254777	0.00509554	0.00127389	0.00382166	0.00254777	0	0	0	0	0	0.00127389	0	0	0.00127389	0.00254777	0.00127389	0	0	0.00127389	0.00127389	0.00127389	0	0	0	0.00509554	0	0.00127389	0.00509554	0.00509554	0	0.00127389	0.00254777	0.00254777
755	0.00508259	0.0025413	0.0025413	0.00381194	0.0025413	0.00381194	0.00127065	0.00889454	0.00127065	0.00127065	0.0025413	0.00762389	0.00127065	0.00127065	0.00508259	0.0025413	0.0025413	0.00508259	0	0.00508259	0	0	0	0.0025413	0	0	0	0	0.00127065	0.0025413	0.00127065	0.00127065	0	0	0.0025413	0	0	0.0025413	0	0.00127065	0.0025413	0.00127065	0.00381194	0.0101652	0.00508259	0.00635324	0.00127065	0.0025413	0.00635324
756	0.00961538	0	0.00240385	0.00961538	0	0.00721154	0.00240385	0.00721154	0.00961538	0.00721154	0.00480769	0.00240385	0.00480769	0	0.00480769	0.00480769	0.00961538	0.0120192	0.00480769	0.00480769	0	0	0.00240385	0	0	0	0	0	0	0.00240385	0	0	0.00480769	0	0	0	0	0.00240385	0	0	0.00721154	0	0.00480769	0.00240385	0.00240385	0.00240385	0	0	0.00961538
757	0.00230947	0.00230947	0.00230947	0	0.00461894	0.00230947	0	0.00461894	0.00230947	0.00923788	0.00230947	0.00230947	0.00230947	0	0.00461894	0.00692841	0.00230947	0	0	0.00230947	0	0	0	0	0.00230947	0	0	0	0	0.00230947	0	0	0	0	0	0	0	0.00461894	0	0	0.00230947	0.00230947	0.00923788	0.00923788	0	0.00692841	0	0.0115473	0.00461894
758	0.0103359	0	0.00516796	0	0.00258398	0.0155039	0.00258398	0.00516796	0	0.0129199	0	0.00775194	0.00775194	0	0.00258398	0.00516796	0.00775194	0.00516796	0.00258398	0	0.00258398	0	0	0	0.00258398	0	0	0	0.00258398	0	0	0	0.00516796	0	0	0.00258398	0.00258398	0.00258398	0	0	0.00258398	0	0.00258398	0	0	0.00775194	0	0.00258398	0.00258398
759	0	0	0	0	0	0	0	0.00512821	0.0102564	0.0102564	0.0102564	0	0	0	0.00512821	0	0	0.0102564	0	0	0	0	0	0	0	0.00512821	0	0.00512821	0.00512821	0	0	0	0	0.00512821	0	0	0.0102564	0.0102564	0	0	0.0102564	0.00512821	0.0102564	0.0102564	0.0102564	0	0	0	0.0153846
760	0.00364299	0	0.00182149	0.00546448	0	0.00182149	0.00546448	0.010929	0.00182149	0.00182149	0.00364299	0.00182149	0.00182149	0	0.00546448	0.00182149	0.00182149	0.00182149	0.00182149	0.00364299	0.00364299	0	0.00182149	0.00182149	0.00182149	0.00364299	0.00182149	0.00364299	0.00364299	0	0	0	0	0	0.00364299	0.00182149	0.00182149	0	0	0	0.00182149	0	0	0.00182149	0.00546448	0.00182149	0	0.00364299	0.00910747
761	0.00822368	0	0.00164474	0.00328947	0.00328947	0.00822368	0.00164474	0.00328947	0.00493421	0.00657895	0	0.00657895	0.00657895	0.00164474	0.00328947	0.00493421	0.00493421	0.00493421	0	0	0.00328947	0	0	0	0.00164474	0	0	0	0	0.00164474	0	0.00164474	0.00164474	0	0	0	0	0	0	0	0.00328947	0	0.00822368	0.00493421	0.00493421	0.00493421	0	0.00657895	0.00164474
762	0.0165563	0.00331126	0.00993377	0.00331126	0.00993377	0.00662252	0	0	0	0.00331126	0.00993377	0.00331126	0	0	0	0.00331126	0.00331126	0.00993377	0	0.00331126	0.00331126	0	0	0	0	0.00331126	0	0.00331126	0	0	0	0	0	0	0	0	0	0.00331126	0	0	0	0.00331126	0	0.00331126	0.00331126	0.00662252	0	0.00331126	0
763	0	0	0	0.00446429	0.00223214	0.00446429	0.00446429	0.00223214	0.00446429	0.00892857	0	0.00892857	0	0.00223214	0.00223214	0.00223214	0.00223214	0.00446429	0	0.00223214	0	0	0.00446429	0	0	0.00223214	0	0.00223214	0.00223214	0.00446429	0	0.00223214	0	0	0	0	0	0	0	0.00223214	0.00223214	0.00223214	0.0111607	0.00669643	0.00223214	0.00446429	0	0.00446429	0.00446429
764	0.0206186	0	0	0.0103093	0	0.0206186	0	0.00343643	0.0137457	0.00343643	0.00343643	0.00687285	0.00343643	0.00343643	0.00343643	0.0103093	0.0103093	0.00343643	0	0.00343643	0.00343643	0	0.00343643	0	0	0	0	0	0	0	0	0	0	0	0	0	0	0	0	0	0.0103093	0.00343643	0.00343643	0.00343643	0	0.00343643	0	0.00343643	0
765	0.0031348	0.00626959	0	0.00626959	0.00626959	0.00626959	0.0031348	0.0031348	0.0125392	0.0031348	0	0	0.00940439	0.0031348	0.0031348	0.0031348	0.0031348	0.00940439	0.0031348	0	0	0	0	0	0	0	0.00626959	0.0031348	0	0	0.0031348	0	0	0	0	0	0	0.0031348	0	0.00626959	0.00626959	0	0	0.0031348	0.0031348	0.0031348	0	0.0031348	0.0031348
766	0.0190114	0.00380228	0.0114068	0	0	0.00380228	0	0.00760456	0.0152091	0.0114068	0	0.00760456	0.00380228	0.00380228	0	0.00380228	0.00380228	0.0114068	0	0	0	0	0	0	0	0	0	0	0.00380228	0	0	0	0	0	0	0	0	0	0	0	0	0	0	0	0	0.00380228	0	0	0.00380228
767	0.00611995	0.00489596	0.00122399	0.00489596	0	0.00367197	0	0.00244798	0.00122399	0.00244798	0.00122399	0.00489596	0	0.00122399	0	0.00367197	0.00244798	0.00367197	0.00122399	0.00122399	0.00611995	0.00122399	0.00122399	0.00489596	0	0.00611995	0.00244798	0.00244798	0.00122399	0.00122399	0.00244798	0.00122399	0.00244798	0.00367197	0.00489596	0.00122399	0.00122399	0.0122399	0.00122399	0	0.00367197	0.00489596	0	0.00734394	0	0.00734394	0	0.00244798	0
768	0.0160256	0	0.00641026	0.00320513	0.00320513	0.00320513	0.00641026	0.0128205	0.00641026	0.0192308	0	0.00641026	0	0.00320513	0.00641026	0.0128205	0	0	0	0	0	0.00320513	0	0	0	0.00641026	0	0	0	0	0	0.00320513	0	0	0	0.00320513	0	0	0	0	0	0	0	0.00641026	0.00961538	0	0	0.00641026	0.00320513
769	0.00425532	0	0.00567376	0.0070922	0	0.00141844	0	0.00283688	0.00851064	0.00425532	0.00141844	0.00425532	0.00141844	0.00283688	0.00141844	0.00283688	0.00283688	0.00283688	0.00141844	0	0	0	0.00283688	0.00141844	0.00141844	0.00141844	0	0.00141844	0.00141844	0.00141844	0	0	0	0.00283688	0	0	0.00283688	0	0.00141844	0.00141844	0.00283688	0.00141844	0.00851064	0.00425532	0.00851064	0.00567376	0.00283688	0.00567376	0.00425532
770	0.00813008	0	0.00609756	0	0.00406504	0.00406504	0	0.0101626	0.00203252	0.00813008	0.00203252	0.00813008	0.00609756	0.00203252	0.0101626	0.00406504	0.00203252	0.00406504	0.00203252	0	0.00203252	0	0	0	0	0.00203252	0	0.00406504	0	0.00203252	0.00203252	0	0	0	0	0	0.00203252	0.00203252	0	0.00203252	0.00609756	0	0.00203252	0.00203252	0.00203252	0	0.00203252	0	0
771	0.00891266	0.00178253	0.00534759	0.00356506	0	0.00713012	0	0	0.00178253	0.00356506	0.00178253	0.00356506	0	0.00534759	0.00534759	0	0.00356506	0.00178253	0	0	0	0	0	0.00356506	0.00178253	0	0	0	0.00178253	0.00534759	0	0.00178253	0.00178253	0	0.00356506	0.00356506	0	0.00178253	0	0	0.0106952	0	0.00356506	0.00178253	0	0.00356506	0.00356506	0.00356506	0.00356506
772	0.0150538	0.00215054	0.00645161	0	0.00215054	0.00860215	0.00430108	0.00430108	0.00430108	0	0.00215054	0.00215054	0	0.00645161	0.00860215	0.00430108	0.00215054	0.00430108	0	0.00215054	0.00215054	0	0.00215054	0.00215054	0	0.00430108	0	0.00215054	0	0	0	0.00215054	0.00215054	0	0	0.00430108	0	0.00430108	0	0	0.00645161	0	0	0.00430108	0.00860215	0.00430108	0	0.00645161	0.00645161
773	0.00470588	0	0.00117647	0.00470588	0.00117647	0.00235294	0	0.00470588	0.00352941	0.00235294	0.00117647	0.00235294	0	0.00117647	0.00235294	0.00470588	0.00352941	0.00117647	0.00352941	0.00352941	0	0	0.00117647	0.00117647	0.00235294	0.00117647	0	0	0.00117647	0.00235294	0	0	0	0	0	0.00117647	0.00117647	0	0	0	0.00117647	0	0.00235294	0.00117647	0.00470588	0.00235294	0	0.00235294	0.00117647
774	0.0136986	0.00342466	0.00342466	0	0.00342466	0.0171233	0	0.0136986	0	0.010274	0	0.00684932	0	0	0	0.0136986	0.00342466	0.0136986	0	0.00684932	0	0.00342466	0	0	0	0.00684932	0	0.00684932	0	0	0	0	0	0	0	0	0	0	0	0	0	0	0	0.00342466	0	0.00684932	0	0.00342466	0
775	0	0	0.00540541	0	0	0.00540541	0	0.0108108	0.00540541	0	0	0	0.00540541	0	0	0	0	0.00540541	0.00540541	0	0	0	0.00540541	0	0	0	0	0	0	0	0.00540541	0.00540541	0	0	0	0	0.00540541	0	0	0	0	0.00540541	0.00540541	0	0	0.0108108	0	0.0108108	0.0108108
776	0	0	0.0102564	0.00512821	0.00512821	0.00512821	0.00512821	0.0102564	0	0	0	0.00512821	0	0.00512821	0	0.00512821	0	0	0	0	0	0	0	0	0	0	0	0	0	0	0	0	0.00512821	0	0	0	0.00512821	0	0	0	0	0	0	0	0	0.00512821	0	0	0.00512821
777	0.00809717	0.00134953	0.00539811	0.00944669	0.00539811	0	0.00404858	0.00134953	0.00269906	0.00809717	0	0.00404858	0.00404858	0.00269906	0.00269906	0.00674764	0.00269906	0.00404858	0.00134953	0.00134953	0.00134953	0	0	0	0	0.00134953	0	0	0.00269906	0	0	0	0	0	0.00134953	0.00134953	0	0	0	0	0.00809717	0.00134953	0.00269906	0.00269906	0	0.00269906	0	0.00944669	0.00269906
778	0	0	0.003003	0	0	0.003003	0	0.00900901	0.00600601	0.00900901	0	0.00900901	0.003003	0.003003	0	0	0.00600601	0.00600601	0	0.003003	0.003003	0	0.003003	0	0	0	0	0	0.003003	0	0	0	0	0.003003	0.003003	0	0	0	0	0	0.00600601	0.00600601	0.003003	0.003003	0	0.003003	0.00600601	0	0.003003
779	0.0160428	0.00534759	0.00534759	0.00534759	0	0	0	0.00534759	0.00802139	0.00802139	0	0.0026738	0.00534759	0.0026738	0.00534759	0.0026738	0	0	0	0	0	0	0	0.00534759	0.00534759	0	0	0	0	0	0	0.0026738	0	0	0	0	0	0	0	0	0.0106952	0	0.00534759	0	0	0.0026738	0.00534759	0.00534759	0.0026738
780	0.00293255	0.00293255	0.00733138	0.00733138	0.00146628	0.00879765	0	0.00293255	0.00146628	0.00293255	0.00146628	0.00146628	0.00146628	0.00293255	0.00146628	0.0058651	0.00146628	0.00293255	0.00146628	0.00293255	0	0	0.00293255	0	0.00146628	0.00146628	0	0	0.00293255	0.00146628	0	0.00293255	0	0	0.00146628	0.0058651	0.00439883	0	0	0.00146628	0.00733138	0	0.00293255	0.0058651	0.00439883	0.0058651	0.00293255	0.0058651	0.00439883
781	0.0246637	0.00224215	0.00896861	0.0044843	0.0044843	0.0156951	0.00224215	0.00896861	0.00896861	0.0156951	0	0.00672646	0	0.00224215	0.00672646	0.0044843	0.0044843	0.00896861	0	0.00224215	0.00224215	0	0	0.00224215	0	0	0	0	0	0	0	0	0	0	0	0.00224215	0.0044843	0	0	0	0.0044843	0	0.0044843	0	0.00672646	0.00224215	0	0.0044843	0.0044843
782	0.00578035	0	0.00192678	0.00770713	0.00192678	0.00963391	0	0.00963391	0.0115607	0.00963391	0	0.00578035	0.00192678	0.00578035	0.00578035	0	0.00385356	0.00770713	0.00385356	0.00192678	0.00192678	0	0	0	0.00192678	0	0	0.00385356	0	0.00192678	0	0	0	0.00192678	0.00192678	0.00192678	0	0	0	0	0.00770713	0	0.00385356	0	0	0	0.00192678	0.00385356	0.00385356
783	0	0.00181159	0.00181159	0.00181159	0	0.00543478	0	0.00724638	0.00543478	0.00543478	0	0.00362319	0.00543478	0.00181159	0.00362319	0.00543478	0.00362319	0.00543478	0	0	0	0	0	0	0	0	0	0	0.00181159	0.00181159	0	0	0	0	0.00362319	0	0.00181159	0.00543478	0	0	0.00543478	0	0.00362319	0.00181159	0.00181159	0	0	0.00543478	0.00362319
784	0.00493421	0	0.00328947	0.00493421	0.00328947	0.00328947	0.00164474	0.00493421	0.00822368	0.00657895	0.00164474	0.00822368	0	0.00493421	0.00328947	0.00328947	0.00493421	0.00328947	0	0.00164474	0.00164474	0	0	0.00164474	0	0	0	0	0.00328947	0.00328947	0.00164474	0	0	0	0.00164474	0.00328947	0	0	0	0	0.00164474	0	0	0.00822368	0.00164474	0.00328947	0.00164474	0.00493421	0.00493421
785	0.00326264	0.00489396	0.00163132	0.00652529	0.00978793	0.00326264	0	0.00326264	0.00163132	0.00163132	0	0.00326264	0.00163132	0.00326264	0	0.00815661	0.00489396	0.00326264	0	0.00489396	0.00326264	0	0	0.00326264	0.00326264	0.00163132	0	0.00163132	0.00163132	0.00163132	0	0.00163132	0	0	0	0.00489396	0.00163132	0	0	0	0.00489396	0	0.00163132	0	0.00326264	0.00326264	0.00163132	0	0.00326264
786	0.00472813	0	0.00472813	0.00472813	0.00472813	0.00236407	0.00472813	0.00236407	0.0118203	0.0070922	0.00236407	0	0	0.00236407	0.00236407	0.00472813	0.00472813	0	0	0	0.00472813	0.00236407	0	0	0.00236407	0	0.00236407	0	0.00236407	0	0	0	0.00236407	0	0.00236407	0	0.00236407	0	0	0	0.00236407	0.00236407	0.00472813	0.0118203	0.00472813	0.00236407	0	0	0.00236407
787	0.0133333	0	0	0.0177778	0.00888889	0.00444444	0	0.00444444	0.00444444	0.00888889	0	0	0	0	0	0	0.00888889	0.00444444	0.00444444	0	0	0	0.00444444	0	0	0	0	0	0	0	0	0	0.00888889	0	0	0	0.00444444	0	0	0	0.00444444	0.00444444	0.00444444	0.00444444	0	0	0.00444444	0	0
788	0.00471698	0	0	0	0.00707547	0.00235849	0	0.00235849	0.00471698	0.00943396	0	0	0.00471698	0	0.00235849	0	0.00235849	0.00235849	0	0.00235849	0	0	0.00235849	0	0	0	0	0	0	0	0.00235849	0	0.00235849	0	0	0.00235849	0	0	0	0.00235849	0	0.00235849	0.00707547	0	0.00235849	0.00707547	0	0.00943396	0.00471698
789	0.00445434	0	0.00445434	0.00668151	0.0111359	0.00222717	0	0.00445434	0.00668151	0.00445434	0.00445434	0.00445434	0.00890869	0.00222717	0.00222717	0.00668151	0	0.00222717	0	0	0	0	0.00222717	0	0	0	0	0	0.00222717	0	0	0.00222717	0	0	0	0	0	0	0	0	0.00668151	0	0	0.00222717	0.00445434	0.00222717	0.00222717	0.00668151	0
790	0.00659341	0.0021978	0	0.0021978	0.00659341	0.00879121	0.0021978	0.010989	0	0.0175824	0.0021978	0	0	0.0043956	0	0.00659341	0	0.00659341	0	0.0043956	0.0021978	0	0.0021978	0	0	0.0021978	0	0	0	0.0021978	0	0	0	0	0	0	0	0.0021978	0	0	0	0.0021978	0.0021978	0.0021978	0.0021978	0.0021978	0.0043956	0	0
791	0.00813449	0.0016269	0.0037961	0.00542299	0.000542299	0.0021692	0.0010846	0.0027115	0.0037961	0.0027115	0.0010846	0.0037961	0.0021692	0.0037961	0.0032538	0.0037961	0.00650759	0.0027115	0	0.0016269	0.0027115	0.000542299	0.0037961	0.0027115	0.000542299	0.0021692	0	0.0037961	0.0016269	0	0	0.0016269	0.000542299	0.000542299	0.0027115	0.0021692	0.0016269	0.000542299	0	0.0010846	0.0027115	0.0016269	0.00488069	0.00488069	0.00433839	0.0032538	0.0016269	0.0037961	0.0032538
792	0.00497512	0.00497512	0	0.00497512	0	0.0149254	0.00497512	0.00995025	0.0149254	0	0	0.00995025	0	0	0.00497512	0.00995025	0.00497512	0.00497512	0	0.00497512	0	0	0	0	0	0	0	0.00995025	0	0	0	0	0	0.00497512	0.00497512	0.00497512	0	0.00497512	0	0	0.0248756	0	0.00995025	0.00497512	0	0	0	0.00995025	0
793	0	0	0.0153846	0	0	0.0153846	0	0	0	0	0	0	0	0	0	0	0	0.0153846	0	0	0	0	0	0	0	0	0	0	0.0153846	0	0	0	0	0	0.0307692	0	0.0153846	0	0	0	0	0	0	0	0	0	0	0.0153846	0
794	0.00740741	0.00296296	0.00592593	0.00592593	0.00148148	0.00592593	0	0.00296296	0.00444444	0.0133333	0.00444444	0.00444444	0.00444444	0.00444444	0.00740741	0.00740741	0.00592593	0.00444444	0	0.00148148	0.00148148	0	0	0	0	0.00296296	0	0.00148148	0.00296296	0.00148148	0	0	0.00444444	0.00148148	0	0.00148148	0	0.00148148	0	0	0.00148148	0.00148148	0.00444444	0.00592593	0.00148148	0.00148148	0.00148148	0.00888889	0.00148148
795	0.00231481	0.00231481	0	0.00462963	0.00231481	0.00231481	0.00231481	0.00231481	0.00231481	0.0115741	0	0.00694444	0	0.00231481	0.00925926	0.00231481	0.00694444	0.00462963	0	0	0	0.00231481	0	0	0.00231481	0	0	0.00231481	0	0	0.00231481	0	0	0	0.00231481	0.00231481	0.00462963	0	0	0	0	0	0	0.00462963	0.00231481	0	0.00231481	0	0.00231481
796	0.0110759	0.00158228	0.00632911	0.00632911	0.00158228	0.00791139	0.00158228	0.00632911	0.00474684	0.00791139	0	0.00158228	0.00316456	0.0110759	0.00316456	0.00474684	0.00632911	0.00791139	0.00316456	0.00791139	0.00158228	0	0	0.00158228	0	0.00158228	0.00158228	0	0	0	0.00158228	0.00158228	0.00158228	0.00158228	0	0	0	0	0	0.00158228	0.00474684	0.00158228	0.00158228	0.00316456	0	0.00474684	0.00316456	0.00158228	0.00316456
797	0.004158	0	0.00623701	0.004158	0.00623701	0.012474	0.004158	0.00831601	0.00623701	0.002079	0	0.002079	0.002079	0.004158	0.004158	0.00623701	0.002079	0.004158	0	0	0.002079	0	0.002079	0	0	0.002079	0	0	0	0.002079	0	0.002079	0	0	0	0	0.002079	0	0	0	0.00831601	0	0.004158	0.00623701	0.002079	0	0	0.002079	0
798	0.00297619	0	0.00297619	0.00892857	0	0	0.00595238	0.00297619	0.00297619	0.00595238	0.00297619	0	0.00595238	0	0.00595238	0.00297619	0.00892857	0.00892857	0	0.00297619	0	0	0	0.00297619	0	0	0	0	0.00297619	0	0	0	0	0	0	0.00297619	0	0	0	0	0.00892857	0	0	0	0.00892857	0	0.00595238	0	0.00297619
799	0.00471698	0.00471698	0.00943396	0	0	0.00471698	0	0.00471698	0.00471698	0.00943396	0.00471698	0.00471698	0.00943396	0	0.00943396	0	0	0.00471698	0	0	0.00471698	0	0	0	0	0	0	0	0	0.00471698	0	0	0	0.00471698	0.00943396	0	0	0	0	0	0.00471698	0	0.0141509	0	0.00943396	0.0141509	0	0	0.00471698
800	0	0	0.00694444	0.0208333	0.00694444	0	0.00694444	0.00694444	0	0.00694444	0	0	0.00694444	0	0.00694444	0.0138889	0	0	0	0	0.00694444	0	0	0	0	0	0	0	0	0	0	0	0	0	0	0	0	0	0	0	0.00694444	0	0	0.00694444	0	0.00694444	0	0	0
801	0.0108893	0.00181488	0.00181488	0.00181488	0.00725953	0.0108893	0	0.00544465	0.00362976	0.0108893	0.00181488	0	0.00181488	0.00362976	0.00362976	0.00544465	0.00362976	0.00181488	0	0	0.00181488	0	0	0	0	0	0	0	0	0	0	0	0	0	0	0.00181488	0.00181488	0	0	0	0.00181488	0	0.00544465	0.00181488	0	0.00181488	0	0.00181488	0.00181488
802	0.00282486	0	0.00282486	0	0	0	0	0.00847458	0	0.00282486	0	0	0	0.00282486	0	0.00847458	0.00847458	0.00564972	0	0.00282486	0	0.00282486	0	0.00282486	0.00282486	0.00282486	0	0.00282486	0	0	0	0	0	0	0	0.00282486	0	0	0	0	0.00564972	0	0.00282486	0.00282486	0.00847458	0.00564972	0	0.0112994	0.00847458
803	0.0159236	0	0	0.00955414	0.00318471	0	0.00318471	0.00636943	0.0191083	0.00636943	0.00636943	0.00318471	0.00636943	0.00318471	0.00318471	0.00636943	0	0.00636943	0	0	0	0	0	0	0	0	0.00318471	0	0.00318471	0	0	0	0	0	0	0	0.00318471	0	0	0	0.00318471	0	0.00636943	0	0	0.00318471	0	0.00318471	0.00318471
804	0.00692841	0	0.00461894	0.00230947	0.00923788	0.00230947	0	0.0115473	0.00692841	0.0115473	0	0.00230947	0.00230947	0.00230947	0.00923788	0.00461894	0.00461894	0.00692841	0.00230947	0.00230947	0.00692841	0.00230947	0	0	0	0	0	0.00230947	0	0.00230947	0	0	0	0	0	0.00230947	0.00230947	0.00461894	0.00230947	0.00230947	0	0	0	0	0.00230947	0.00230947	0.00230947	0	0.00230947
805	0.002997	0.000999001	0.004995	0.00999001	0	0.003996	0.001998	0.003996	0.004995	0.003996	0.001998	0.001998	0.003996	0.002997	0	0.003996	0	0.002997	0.000999001	0.001998	0.000999001	0	0.000999001	0.000999001	0	0	0	0.002997	0.000999001	0.000999001	0	0	0.000999001	0.001998	0	0.002997	0	0.000999001	0.000999001	0	0.003996	0.000999001	0.00799201	0.012987	0.004995	0.00599401	0	0.001998	0.003996
806	0.00641026	0.00320513	0.00160256	0.00320513	0.00320513	0.00480769	0	0	0.00320513	0.00480769	0	0.00160256	0.00320513	0.00641026	0	0.00641026	0.00160256	0.00480769	0	0.00160256	0	0.00160256	0.00320513	0.00160256	0	0.00641026	0.00320513	0	0	0.00160256	0	0	0	0	0	0.00160256	0.00160256	0.00320513	0	0.00160256	0.00641026	0	0.00160256	0.00320513	0.00160256	0.00961538	0.00160256	0.00961538	0.00480769
807	0.0031348	0.0031348	0	0.0031348	0.0031348	0	0	0.0125392	0.00940439	0.0031348	0	0.0031348	0.0031348	0.0031348	0	0.0031348	0.0031348	0.00626959	0	0	0	0	0.0031348	0	0	0.0031348	0.00626959	0	0.00626959	0.0031348	0	0.00626959	0	0	0.0031348	0.0031348	0.0031348	0	0	0.0031348	0	0	0.00626959	0.00940439	0.0031348	0.0031348	0.0031348	0.0031348	0.0125392
808	0.00662252	0	0.00662252	0	0.00662252	0.00662252	0	0	0.0198675	0.00662252	0	0.00662252	0.00662252	0	0.00662252	0	0	0.00662252	0.00662252	0	0	0	0	0	0	0.00662252	0	0	0	0	0	0	0	0.00662252	0	0	0	0	0	0	0.013245	0.00662252	0	0	0	0	0	0	0.00662252
809	0.00894309	0.00243902	0.00325203	0.00569106	0.00406504	0.00569106	0.00487805	0.00162602	0.00569106	0.0146341	0.000813008	0.00487805	0.00406504	0.00325203	0.00243902	0.00325203	0.00243902	0.00406504	0.00162602	0.00243902	0.000813008	0.000813008	0	0	0.00162602	0.000813008	0.000813008	0.000813008	0.000813008	0.00162602	0	0.00162602	0	0.00243902	0.00162602	0.00162602	0	0.00162602	0	0.000813008	0.00243902	0.00162602	0.00731707	0.00487805	0.00162602	0.00650407	0.00325203	0.00325203	0.00325203
810	0.0025974	0	0.00519481	0.00519481	0.0025974	0.0025974	0.0025974	0.00519481	0.0025974	0.0025974	0	0.0025974	0.0025974	0.0025974	0.00519481	0.00779221	0.00779221	0.0025974	0	0.0025974	0.0025974	0	0	0	0	0	0	0.00519481	0	0	0	0	0.0025974	0	0	0	0	0.0025974	0	0	0	0.0025974	0.00519481	0	0.00519481	0.00519481	0	0.0025974	0.0025974
811	0.00691244	0	0	0.00460829	0	0.00460829	0	0.00460829	0.00460829	0.00230415	0.00921659	0	0.00691244	0.00460829	0.00691244	0.00460829	0.00921659	0.00230415	0	0.00691244	0.00230415	0	0	0	0.00230415	0	0	0.00230415	0	0	0	0	0.00230415	0	0	0	0.00230415	0	0	0	0.00460829	0	0.00460829	0.00230415	0.00230415	0.00691244	0	0.00691244	0
812	0.00255428	0.00127714	0.00127714	0.00255428	0.00127714	0.0114943	0.00127714	0	0	0.0063857	0	0.00255428	0.00383142	0.00127714	0.00383142	0.0102171	0.00383142	0.00127714	0.00127714	0.00383142	0	0	0	0	0.00127714	0.00255428	0	0.00127714	0.00255428	0.00127714	0	0.00127714	0.00255428	0.00255428	0.00127714	0.00255428	0	0.00127714	0	0	0.00255428	0.00127714	0.00127714	0.00127714	0.00383142	0	0.00383142	0.00383142	0.00255428
813	0.010582	0.00529101	0.0026455	0.00529101	0.00529101	0.00793651	0.00529101	0.0026455	0.0026455	0.0026455	0	0.0026455	0.0026455	0.0026455	0.0026455	0.0026455	0.00529101	0.00529101	0	0	0	0	0	0.0026455	0.0026455	0	0.0026455	0.0026455	0.00529101	0	0	0	0	0	0	0	0	0	0	0.0026455	0.010582	0	0.0026455	0.010582	0.00529101	0.0026455	0	0.00529101	0.00529101
814	0.0019084	0	0.00763359	0.00572519	0.00572519	0.00381679	0.0019084	0.00381679	0.00572519	0.00381679	0.00381679	0.00381679	0	0.00572519	0.00763359	0.0019084	0.00381679	0.00381679	0	0.00381679	0.0019084	0	0.0019084	0.0019084	0	0.0019084	0.00381679	0	0.0019084	0.0019084	0	0.00381679	0.0019084	0	0	0.0019084	0	0	0	0	0.00954198	0	0.0019084	0.00381679	0	0.0019084	0	0	0.0019084
815	0.00265252	0.00265252	0.00265252	0	0.00795756	0	0.00265252	0.00795756	0	0.00530504	0.00530504	0.00795756	0.00265252	0.00265252	0.00265252	0.00530504	0.00530504	0.00265252	0.00795756	0.00530504	0.00530504	0.00530504	0	0.00530504	0.00265252	0	0	0	0.00265252	0.00265252	0	0.00265252	0.00265252	0	0	0	0.00265252	0	0	0	0	0	0	0	0	0	0	0	0
816	0.00469484	0	0.0028169	0.0028169	0.00375587	0.000938967	0.000938967	0.00187793	0.0056338	0.00187793	0.000938967	0.00187793	0.00375587	0.000938967	0.0056338	0.0056338	0.00375587	0.00375587	0.000938967	0.00469484	0.00187793	0	0.000938967	0.000938967	0.000938967	0	0.000938967	0.000938967	0.000938967	0.000938967	0.000938967	0.00187793	0.000938967	0.00187793	0.00187793	0.00187793	0	0.000938967	0.000938967	0	0.00375587	0.000938967	0.00187793	0.00469484	0.00375587	0	0.000938967	0.00375587	0.00751174
817	0.00952381	0.00238095	0.0047619	0.0047619	0	0.00714286	0.0047619	0.0047619	0.0142857	0.00952381	0	0.0119048	0.00238095	0.0142857	0.00952381	0.0142857	0.0047619	0.0047619	0	0.0047619	0	0	0	0	0	0	0	0	0.00238095	0	0	0	0	0	0	0.00238095	0	0	0	0	0	0	0.00238095	0.0047619	0.0047619	0.0047619	0.0047619	0.00238095	0.00238095
818	0.00706714	0	0	0.0106007	0.00353357	0.0106007	0	0.00353357	0	0.00706714	0	0	0.00353357	0	0.00353357	0.00353357	0.00353357	0.00353357	0	0.00353357	0.00353357	0	0	0	0	0	0	0.00706714	0.00353357	0.00353357	0	0	0	0	0	0.00353357	0	0	0	0	0.00353357	0.00353357	0.00706714	0.0106007	0.00353357	0	0	0.00353357	0
819	0	0	0.00724638	0	0	0.00724638	0.00724638	0.0144928	0	0	0	0.0217391	0.0217391	0	0	0	0	0	0	0	0	0	0	0	0	0	0	0	0	0	0	0	0	0	0	0	0	0	0	0	0.0144928	0	0	0	0	0	0	0	0
820	0.00224719	0	0.00224719	0.00337079	0.00224719	0	0.0011236	0.00337079	0.00337079	0.00224719	0.0011236	0.0011236	0.00337079	0.0011236	0.00224719	0	0	0.0011236	0	0.00224719	0	0	0	0.00224719	0.0011236	0.0011236	0.0011236	0	0	0	0	0.0011236	0.0011236	0.0011236	0.00224719	0.00337079	0.0011236	0.00337079	0	0.0011236	0.00224719	0.00224719	0.00561798	0.00449438	0.00224719	0.00224719	0.00337079	0.00224719	0.00449438
821	0.00357143	0	0.00357143	0.00357143	0.00714286	0.00357143	0	0	0	0.00357143	0	0	0.00357143	0.00714286	0.0142857	0.00714286	0.00357143	0.00714286	0.00357143	0	0	0.00357143	0.00357143	0.00714286	0	0	0	0.00357143	0.00357143	0	0	0	0	0	0	0	0	0.00357143	0	0	0.00714286	0.00357143	0.00714286	0.00357143	0.00714286	0	0.00357143	0.00357143	0.00357143
822	0.00387597	0.00387597	0.00775194	0.00387597	0.00387597	0	0.00387597	0	0.00775194	0.0232558	0	0.0116279	0	0.00775194	0.00387597	0.00387597	0	0.00387597	0	0	0.00387597	0	0	0	0	0.00387597	0.00387597	0	0	0	0	0	0	0	0.00387597	0.00387597	0.00387597	0.00387597	0	0	0.00775194	0.00387597	0	0.00387597	0.00387597	0	0.00387597	0	0.00387597
823	0.00755287	0.00151057	0.00906344	0.0060423	0.00302115	0.00453172	0.00151057	0.00302115	0.0135952	0.00453172	0.00453172	0.00151057	0.00151057	0.0060423	0.00151057	0.0060423	0.0060423	0.0060423	0.00151057	0	0.00302115	0	0	0	0	0.00151057	0	0	0	0.00302115	0	0	0	0.00151057	0	0	0	0.00151057	0	0	0.00302115	0.00302115	0.0120846	0.0060423	0.00453172	0.00302115	0	0.00302115	0.00151057
824	0.017094	0	0.00854701	0	0	0.017094	0.00854701	0	0.00854701	0.0213675	0.0042735	0	0	0	0	0.0128205	0.0042735	0.0042735	0	0	0.0042735	0	0	0	0	0	0	0	0	0	0	0	0	0	0	0	0	0	0	0	0.0042735	0	0	0	0	0.0042735	0	0	0
825	0.00107181	0	0.00214362	0.00428725	0.00428725	0.00107181	0.00107181	0.00107181	0.00214362	0.00428725	0	0.00107181	0.00214362	0.00428725	0.00321543	0.00214362	0.00643087	0.00643087	0.00107181	0.00107181	0	0	0	0.00107181	0	0	0	0	0	0.00107181	0	0	0.00107181	0	0.00107181	0.00214362	0.00107181	0.00107181	0.00107181	0	0.00428725	0	0.00214362	0.00643087	0.00321543	0.00214362	0	0.00535906	0.00214362
826	0.00306748	0	0.00306748	0	0.00306748	0.00306748	0.00613497	0.00613497	0.0122699	0.0122699	0.00306748	0.00306748	0.00306748	0	0.00306748	0	0	0.00306748	0	0.00306748	0.00306748	0	0	0	0.00306748	0	0	0	0	0	0	0	0	0	0	0	0	0	0	0	0.00306748	0	0.00306748	0.00306748	0.00613497	0.00306748	0.00306748	0	0.00920245
827	0.00159744	0	0.00159744	0.00159744	0.00159744	0.00479233	0.00159744	0.00798722	0.00159744	0.00159744	0.00159744	0.00638978	0	0	0.00159744	0.00479233	0.00159744	0.00479233	0	0.00159744	0	0	0	0	0	0.00159744	0	0	0	0.00159744	0	0.00159744	0	0	0.00159744	0	0	0	0	0	0.00159744	0	0.00319489	0.00638978	0.00159744	0.00479233	0	0.00638978	0
828	0.00722394	0.00103199	0.00309598	0.00825593	0.00309598	0.00412797	0	0.00309598	0.00309598	0.00619195	0.00206398	0.00412797	0.00515996	0.00515996	0.00515996	0.00515996	0.00619195	0.00412797	0	0.00103199	0.00103199	0	0	0.00206398	0	0	0.00103199	0	0.00206398	0.00103199	0	0	0	0	0	0	0	0	0	0	0.00515996	0	0.00206398	0.00412797	0.00103199	0.00309598	0.00206398	0.00412797	0.00309598
829	0.0125	0.00113636	0.00568182	0.00227273	0.00227273	0.00113636	0	0.00113636	0.00795455	0.0147727	0.00113636	0.00454545	0.00909091	0.0113636	0.00113636	0.00568182	0	0.00681818	0	0.00340909	0	0	0	0.00113636	0	0	0	0.00113636	0	0	0	0	0.00113636	0.00113636	0	0	0	0	0	0	0.00454545	0	0.00227273	0.00227273	0.00227273	0.00113636	0.00113636	0.00227273	0.00113636
830	0.00416667	0.00208333	0.00208333	0.00520833	0.009375	0.00416667	0.00104167	0.00416667	0.003125	0.0145833	0.00208333	0.00208333	0.003125	0.00208333	0.003125	0.00520833	0.00104167	0.003125	0.00104167	0.003125	0.00104167	0	0.00104167	0.00208333	0	0.00104167	0	0	0	0	0	0	0.00104167	0.00104167	0	0.00104167	0.00104167	0	0.00104167	0	0.00208333	0	0	0.00104167	0.00104167	0.00208333	0.00104167	0.00416667	0.00416667
831	0.00250627	0.00501253	0.00250627	0.00501253	0.00250627	0.00250627	0	0	0.0100251	0	0.00250627	0.00250627	0.00501253	0	0	0.00250627	0.00250627	0.00501253	0	0	0.00250627	0	0.00250627	0.00250627	0.00501253	0.00250627	0	0	0.00250627	0	0	0	0	0	0	0.00501253	0	0.00501253	0	0	0	0.00250627	0.00250627	0.0075188	0	0	0.00501253	0	0.0075188
832	0	0	0	0.00606061	0.00606061	0	0	0	0	0	0	0.00606061	0.0121212	0.00606061	0	0.00606061	0.00606061	0	0	0	0	0	0	0.00606061	0	0	0.0121212	0	0.00606061	0	0	0.0121212	0	0	0	0.00606061	0	0.00606061	0	0.00606061	0	0	0	0.00606061	0	0	0	0.00606061	0
833	0.00598802	0.00199601	0.00279441	0.00518962	0.00319361	0.00558882	0.00279441	0.00279441	0.00359281	0.00518962	0.00279441	0.00399202	0.00359281	0.000399202	0.00558882	0.00598802	0.00439122	0.00479042	0.0011976	0.000798403	0.00159681	0	0.000399202	0.000798403	0.000399202	0.0011976	0	0.0011976	0.000798403	0.00159681	0.000798403	0.000399202	0.000399202	0.00239521	0.0011976	0.0011976	0.0011976	0.0011976	0	0.0011976	0.00199601	0.00239521	0.00279441	0.00479042	0.00159681	0.00199601	0.0011976	0.00279441	0.00359281
834	0.00297177	0.00148588	0.00297177	0.00297177	0.00148588	0.00594354	0.00148588	0	0.00297177	0.00742942	0.00594354	0.00445765	0.00297177	0.00297177	0.00297177	0.00297177	0.00742942	0.00148588	0	0.00297177	0	0	0	0.00297177	0.00297177	0	0	0	0.00148588	0.00148588	0	0	0.00148588	0.00148588	0	0.00148588	0.00148588	0	0	0	0.00594354	0	0.00297177	0	0.00297177	0.00148588	0.00148588	0.0089153	0.00594354
835	0	0	0.00444444	0.00222222	0.00222222	0.00444444	0	0	0.00222222	0.00222222	0.00222222	0	0.00222222	0.00222222	0.00444444	0.00444444	0	0	0	0.00444444	0	0.00222222	0.00222222	0	0	0	0	0	0.00222222	0.00222222	0	0.00444444	0.00444444	0	0	0	0.00444444	0.00222222	0	0	0.00444444	0	0.00222222	0.00444444	0.00222222	0.00666667	0.00444444	0.00666667	0.00444444
836	0.00698216	0.00232739	0.00620636	0.00698216	0.000775795	0.00232739	0.00155159	0.00232739	0.00465477	0.00543057	0.000775795	0.00232739	0.000775795	0.00465477	0.00930954	0.00465477	0.00155159	0.00232739	0	0	0.000775795	0	0	0.00465477	0	0	0	0	0	0.00155159	0.000775795	0	0	0.000775795	0.000775795	0.00155159	0.000775795	0.000775795	0	0.000775795	0.00387898	0	0.00620636	0.00387898	0.00155159	0.00310318	0.000775795	0.00620636	0.00310318
837	0.00572246	0.00286123	0.00143062	0.00143062	0.00286123	0.00429185	0.000715308	0.00286123	0.00572246	0.00500715	0.00357654	0.00286123	0.00143062	0.00143062	0.00357654	0.00500715	0.00500715	0.00786838	0.000715308	0.00286123	0	0.00143062	0.000715308	0.00214592	0.00143062	0.00143062	0.000715308	0.00357654	0.00214592	0.00214592	0	0.00214592	0.000715308	0.00143062	0.00143062	0.00214592	0.00143062	0	0	0.00143062	0.00429185	0.000715308	0.00286123	0.00143062	0.00214592	0.00214592	0.00143062	0.00357654	0.00286123
838	0.0173536	0	0.00433839	0.010846	0.0021692	0.0021692	0.0021692	0.00433839	0	0.00867679	0	0.0021692	0.0151844	0.00867679	0.00867679	0.00867679	0.0130152	0.0021692	0	0.0021692	0	0	0	0	0	0	0	0	0	0	0	0	0	0	0	0	0	0	0	0	0.0021692	0	0	0.0021692	0	0	0	0.0021692	0.00433839
839	0.00539568	0.00179856	0.00539568	0.00359712	0.00359712	0.00179856	0	0.00359712	0.00179856	0.00359712	0.00359712	0.00539568	0.00359712	0.00179856	0.00359712	0.00179856	0.00179856	0.00539568	0.00179856	0.00179856	0.00179856	0	0.00359712	0.00899281	0	0	0.00179856	0.00179856	0	0	0	0.00359712	0	0.00179856	0.00179856	0	0	0	0	0	0.00719424	0.00359712	0.0125899	0.00899281	0	0.00359712	0	0.00539568	0.00539568
840	0.00434783	0	0.00434783	0.00869565	0.00289855	0.00724638	0	0.00724638	0.00289855	0.00724638	0.00144928	0.00144928	0.0057971	0.00144928	0.0057971	0.0057971	0.00289855	0.00434783	0.00144928	0.00289855	0	0.00144928	0	0	0	0.00434783	0	0	0	0	0	0.00144928	0	0.00144928	0	0.00144928	0	0.00289855	0	0	0.00289855	0.00289855	0.0115942	0.00434783	0.00144928	0.00869565	0.00144928	0.00144928	0.00144928
841	0.00141643	0.00141643	0	0.00424929	0	0.00283286	0	0.00283286	0.00283286	0	0	0.00283286	0	0.00424929	0.00566572	0.00141643	0.00566572	0.00283286	0	0.00283286	0.00141643	0	0.00141643	0	0	0	0.00141643	0.00141643	0	0.00283286	0.00141643	0.00141643	0.00566572	0	0	0.00141643	0.00141643	0.00283286	0	0.00141643	0.00141643	0	0.00141643	0.00141643	0.00283286	0.00283286	0.00141643	0.00424929	0.00424929
842	0.00334448	0.00334448	0	0.00334448	0	0	0	0.00334448	0.00668896	0.0133779	0	0	0.00334448	0	0	0.00334448	0	0	0	0	0	0	0	0	0	0.00334448	0	0	0.00334448	0.00334448	0	0.00334448	0	0	0	0	0	0	0	0	0.00334448	0.00334448	0.0100334	0.00668896	0.00334448	0.00668896	0	0	0
843	0.0167891	0.00314795	0.00104932	0.00209864	0.00314795	0.00314795	0	0.00524659	0.00629591	0.00524659	0.00314795	0.00419727	0.00944386	0.00524659	0.00524659	0.00629591	0.00524659	0.00944386	0	0.00314795	0.00104932	0	0.00104932	0.00104932	0	0	0	0.00209864	0.00209864	0	0	0.00104932	0.00104932	0.00209864	0.00209864	0	0.00104932	0	0	0	0.00419727	0	0.00419727	0.00104932	0.00104932	0.00104932	0	0.00314795	0.00209864
844	0.0018622	0.0018622	0.00372439	0.00372439	0.0018622	0.00372439	0.00558659	0.00372439	0.00372439	0	0	0.0018622	0.00372439	0	0.0018622	0.00372439	0.00372439	0.00558659	0.0018622	0.0018622	0	0.0018622	0	0	0.0018622	0	0	0	0.0018622	0.00372439	0.00372439	0	0	0.0018622	0	0	0	0.0018622	0	0	0.00372439	0	0	0.0018622	0.0018622	0.0018622	0	0.0018622	0.00372439
845	0.00487805	0.00487805	0.0097561	0.0097561	0.0097561	0.0097561	0	0	0.00487805	0.0146341	0	0	0	0	0.00487805	0.00487805	0	0	0	0	0.00487805	0	0	0	0	0.00487805	0	0	0	0	0	0	0	0	0	0	0	0	0.00487805	0	0.00487805	0	0	0.0097561	0.0097561	0	0.0146341	0	0.0097561
846	0.00428266	0.00214133	0	0.00642398	0	0.0107066	0	0.00214133	0.00214133	0.00856531	0	0.00214133	0.00428266	0.00642398	0.00428266	0.00856531	0	0.00428266	0.00214133	0.00214133	0	0	0.00214133	0	0	0	0	0	0	0	0	0	0	0	0	0	0	0	0	0	0.00214133	0	0.00642398	0	0	0	0.00428266	0.00214133	0.00214133
847	0.0377907	0	0.00290698	0	0.00290698	0.0145349	0	0.00290698	0.00872093	0.00581395	0	0.00872093	0.00581395	0.00581395	0.00581395	0.00581395	0.00290698	0.00581395	0	0	0	0	0.00290698	0	0.00290698	0	0	0	0	0.00290698	0	0.00290698	0	0	0	0	0	0.00290698	0	0	0.00872093	0	0.00872093	0.00872093	0	0.00581395	0.00290698	0.00290698	0.00290698
848	0	0	0.00819672	0	0.00819672	0	0	0	0	0.00819672	0	0	0	0	0	0	0	0.00819672	0	0	0	0	0	0	0	0	0	0	0	0	0	0	0	0	0	0	0	0	0	0	0	0	0.00819672	0.00819672	0	0	0.00819672	0	0.0245902
849	0.00909091	0.0181818	0.00909091	0	0	0	0	0	0.00909091	0	0	0	0.00909091	0	0	0.00909091	0	0	0.00909091	0	0	0	0	0	0	0	0.00909091	0.00909091	0.00909091	0.00909091	0.00909091	0	0	0	0.00909091	0.00909091	0.0181818	0.0181818	0	0	0	0.00909091	0	0.00909091	0	0	0	0	0
850	0.0031348	0.0031348	0.00417973	0.00940439	0.00208986	0.00417973	0.00208986	0.00208986	0.00104493	0.00731452	0	0.00208986	0.00104493	0.00731452	0.00522466	0.00417973	0.00208986	0.0031348	0.00208986	0.00104493	0.00104493	0	0	0.00208986	0.00417973	0.00208986	0	0.00104493	0	0	0.00104493	0	0	0	0.00522466	0.00104493	0	0	0	0.0031348	0.00208986	0.00104493	0.00208986	0.00417973	0.00104493	0.0031348	0.00208986	0.00104493	0.00208986
851	0.00552486	0	0.0331492	0	0	0.00552486	0	0.0110497	0.00552486	0	0.00552486	0	0	0	0	0	0.0110497	0	0	0	0	0	0	0	0	0	0	0.00552486	0	0.00552486	0	0	0	0	0	0	0	0	0	0	0	0	0.0110497	0.0110497	0.0110497	0.00552486	0.00552486	0	0
852	0	0	0	0.00561798	0	0	0	0	0	0	0.00561798	0.00561798	0	0.00561798	0.011236	0	0	0	0	0	0	0	0	0	0	0	0.00561798	0	0	0	0	0	0	0	0	0.00561798	0.00561798	0	0	0	0	0	0	0	0	0	0	0	0.00561798
853	0.00680272	0	0.00340136	0.00340136	0	0.00680272	0	0.00170068	0.0102041	0.0085034	0	0.00340136	0	0.00680272	0	0.00170068	0.00680272	0.0085034	0	0.00170068	0.00170068	0	0.00170068	0	0.00170068	0	0	0	0	0.00340136	0	0.00340136	0	0	0	0.00170068	0	0	0	0	0.00510204	0	0.00680272	0.00170068	0.00170068	0	0.00340136	0.00170068	0.00510204
854	0.00833333	0	0.00833333	0.00833333	0.00277778	0.00833333	0	0	0.00277778	0	0	0	0.00277778	0.00277778	0.00277778	0.00277778	0.00555556	0	0.00277778	0	0	0	0.00277778	0	0	0	0	0.00277778	0	0	0	0	0	0	0	0	0	0.00277778	0	0.00277778	0.00277778	0	0.00555556	0.00555556	0.00555556	0.00277778	0.00277778	0.0166667	0
855	0.00909091	0	0.00454545	0.0227273	0	0.00909091	0	0	0.00909091	0.00909091	0	0	0.00454545	0.00909091	0.00909091	0	0.00454545	0.00909091	0	0	0	0	0	0	0	0	0	0	0	0.00454545	0	0	0	0	0	0	0.00454545	0	0	0	0	0	0	0	0	0.00909091	0	0.00454545	0.00454545
856	0.002079	0	0.002079	0	0	0.004158	0	0.010395	0.00623701	0.00623701	0.004158	0	0.00831601	0	0.002079	0	0.002079	0.00623701	0	0	0	0	0	0	0.002079	0	0	0.002079	0.002079	0.002079	0.002079	0	0	0	0	0	0	0.002079	0	0	0.002079	0	0	0.002079	0.002079	0	0	0.00623701	0.00623701
857	0	0	0	0	0	0.0116279	0.0116279	0	0	0	0.0116279	0	0	0	0.0116279	0	0	0	0	0	0	0	0	0	0	0	0	0	0	0	0	0	0	0	0	0	0	0	0	0	0	0	0	0.0116279	0	0	0	0	0
858	0.0117994	0	0	0.00589971	0	0.0117994	0	0.00589971	0.00589971	0.00884956	0.00294985	0.00589971	0	0.00294985	0	0	0.00589971	0.00589971	0	0.0117994	0	0	0	0.00294985	0	0	0	0	0	0.00294985	0	0	0.00294985	0	0	0	0	0.00294985	0	0	0	0	0	0.00294985	0	0	0.00294985	0.00294985	0
859	0.00192308	0	0.00192308	0	0.00192308	0.00192308	0.00192308	0.00576923	0	0.00769231	0	0.00961538	0	0.00769231	0.00384615	0	0	0.00576923	0	0	0	0	0	0.00384615	0.00192308	0	0	0.00192308	0.00192308	0	0	0.00192308	0.00192308	0.00192308	0.00192308	0.00192308	0	0.00192308	0	0	0	0	0.00384615	0.00576923	0.00576923	0.00192308	0.00192308	0.00576923	0.00192308
860	0.0111111	0	0.00555556	0.00555556	0	0.00555556	0	0	0.0111111	0.0111111	0.00555556	0.00555556	0	0	0.0111111	0.00555556	0.0111111	0.0111111	0.00555556	0.00555556	0	0	0	0	0	0	0	0	0	0	0	0	0.00555556	0	0.00555556	0	0	0	0	0	0.00555556	0	0	0.0166667	0	0.00555556	0	0	0.0166667
861	0	0	0	0	0.00581395	0.00581395	0	0.00581395	0.00581395	0.0116279	0	0.00581395	0	0	0	0.0174419	0.00581395	0	0	0	0.00581395	0	0	0	0	0	0.00581395	0	0.00581395	0	0	0	0	0	0	0	0	0	0	0	0	0	0.0116279	0	0.00581395	0	0	0.0116279	0
862	0.00653595	0.00326797	0.00326797	0.00326797	0.0163399	0.00326797	0.00326797	0	0.00653595	0.00653595	0	0	0	0.00326797	0.00326797	0	0.00653595	0.0130719	0	0.00326797	0.00326797	0	0	0	0.00326797	0	0	0.00653595	0.00326797	0.00326797	0	0	0	0	0	0	0.00326797	0.00326797	0	0	0	0.00326797	0	0	0.00326797	0	0.00326797	0	0
863	0.00251256	0.00502513	0.00251256	0.00251256	0.00753769	0.0100503	0.00251256	0.00502513	0	0.00251256	0.00251256	0	0.00502513	0.00251256	0.00502513	0	0.00251256	0.00502513	0	0	0.00502513	0.00251256	0	0	0.00251256	0	0	0.00251256	0.00251256	0.00251256	0	0.00251256	0	0	0	0	0.00502513	0.00251256	0	0.00251256	0.00251256	0.00251256	0	0.00251256	0.00502513	0.00251256	0	0	0.00251256
864	0	0	0.00363636	0	0.00363636	0	0	0.00727273	0	0	0.00363636	0.00363636	0	0	0	0	0.00727273	0.00363636	0	0	0	0	0	0	0	0.00363636	0	0	0.00363636	0.00727273	0	0	0	0	0	0.00363636	0	0.00363636	0	0	0.00727273	0	0	0	0.00363636	0.00363636	0	0	0
865	0.00285307	0	0.00142653	0.0042796	0.0042796	0.00142653	0.00285307	0.0042796	0	0.00285307	0	0.0042796	0.00713267	0.0085592	0.00142653	0.00142653	0.00142653	0	0	0.00142653	0	0	0.00142653	0.00142653	0	0	0	0	0.00142653	0	0	0	0	0	0	0	0.00142653	0.00285307	0	0	0.00285307	0	0	0.00142653	0.0042796	0.00142653	0.00142653	0.0042796	0.00285307
866	0.00163132	0.00326264	0.00163132	0.00326264	0.00163132	0.00163132	0	0.00163132	0.00489396	0.00489396	0.00163132	0.00326264	0.00489396	0.00489396	0	0.00489396	0.00163132	0.00326264	0	0.00163132	0.00163132	0	0.00326264	0	0	0	0.00163132	0	0.00163132	0.00326264	0	0	0	0.00163132	0.00163132	0.00163132	0	0	0	0.00163132	0.00652529	0.00326264	0.00326264	0.00978793	0.00326264	0.00489396	0	0.00652529	0.00326264
867	0.00442478	0.00221239	0	0	0.00663717	0	0.00442478	0.00442478	0.00442478	0.00221239	0.00221239	0.00221239	0	0.00442478	0	0.00884956	0.00442478	0.00221239	0	0.00221239	0.00221239	0	0	0	0	0	0	0.00221239	0	0.00442478	0.00221239	0.00221239	0	0.00221239	0.00221239	0	0	0	0	0	0	0.00221239	0.00221239	0.00221239	0.00442478	0.00221239	0.00442478	0.00442478	0.00442478
868	0.00573614	0	0.00191205	0.00191205	0.00191205	0.00573614	0	0.00382409	0.00191205	0.00191205	0.00191205	0.00573614	0.00191205	0.00573614	0.00382409	0.00382409	0.00382409	0.00956023	0	0.00382409	0	0	0.00191205	0	0	0	0	0.00382409	0	0	0	0	0	0	0	0	0	0.00191205	0	0	0.00573614	0.00191205	0.00191205	0.00191205	0.00191205	0	0	0.00573614	0.00956023
869	0.0161681	0.000404204	0.00282943	0.00565885	0.000808407	0.00282943	0.00121261	0.00202102	0.00525465	0.00363783	0.00444624	0.00323363	0.00444624	0.0137429	0.00606306	0.00323363	0.00646726	0.00282943	0	0.00202102	0.000808407	0	0	0.000808407	0	0.000404204	0.000404204	0.000808407	0	0.000404204	0	0.000404204	0	0.000808407	0.000808407	0.000808407	0.00121261	0.000808407	0	0	0.00242522	0.00121261	0.00687146	0.0105093	0.000808407	0.00202102	0.000404204	0.000808407	0.00242522
870	0	0	0	0.0163934	0.00819672	0	0	0	0.00819672	0.00819672	0	0.0163934	0.00819672	0.0245902	0	0	0.0163934	0	0	0	0	0	0	0	0	0	0	0	0	0	0	0	0	0.00819672	0	0	0	0	0	0.00819672	0.0163934	0	0.00819672	0.00819672	0	0	0.00819672	0	0
871	0.00946372	0	0	0.00315457	0.00315457	0.00315457	0	0.00315457	0.00630915	0.0126183	0.00946372	0	0.00630915	0	0.00946372	0.00315457	0	0.0126183	0	0	0	0	0.00315457	0.00315457	0	0	0	0.00315457	0	0.00315457	0	0	0	0	0	0	0.00315457	0	0	0	0.00315457	0	0.00315457	0	0.00315457	0	0.00315457	0	0
872	0.00826446	0	0	0.00275482	0.00275482	0.00275482	0	0.00275482	0.00275482	0.0110193	0	0.00550964	0.00275482	0.00550964	0.00275482	0.00826446	0.00550964	0.00275482	0	0.00550964	0.00275482	0	0	0.00550964	0	0	0	0.00275482	0	0	0	0.00275482	0	0	0.00550964	0	0	0	0	0	0	0.00550964	0.00275482	0.00275482	0	0.00275482	0	0.00826446	0
873	0.00684932	0	0	0.00684932	0.00684932	0	0	0.00684932	0	0	0	0.00684932	0	0	0	0.00684932	0.00684932	0	0	0.0136986	0.00684932	0	0	0	0	0	0	0	0	0	0	0	0	0	0	0	0	0	0	0	0	0	0.0136986	0.00684932	0.00684932	0.0205479	0	0	0.0136986
874	0.00970874	0	0	0.00485437	0	0.00485437	0.00242718	0.0121359	0.00242718	0.00970874	0	0.00970874	0.00242718	0.00485437	0.0194175	0.00485437	0.00242718	0.00485437	0	0	0	0	0	0	0.00242718	0	0.00242718	0	0	0	0	0	0	0	0	0	0.00242718	0	0	0	0.00970874	0	0.00728155	0.00242718	0.00242718	0.00242718	0	0.00728155	0.00485437
875	0	0	0	0.0186916	0.00934579	0.0373832	0	0	0	0.00934579	0	0	0	0	0.0280374	0	0.00934579	0	0	0	0	0	0	0	0	0	0	0	0	0	0	0	0	0	0	0	0	0	0	0	0.00934579	0	0	0	0	0.00934579	0	0	0
876	0.0144928	0	0.00483092	0.00966184	0.00483092	0.00966184	0	0.0241546	0.0193237	0	0	0	0.00483092	0	0.00966184	0	0	0.00966184	0	0	0	0	0	0	0	0	0	0	0	0	0	0	0	0	0	0	0.00483092	0	0	0	0	0	0	0	0.0144928	0	0	0.00483092	0
877	0.00496032	0	0.00347222	0.00694444	0.00248016	0.00198413	0.0014881	0.00248016	0.00347222	0.00496032	0.0014881	0.00198413	0.00198413	0.00446429	0.00248016	0.00496032	0.00198413	0.00545635	0	0.00198413	0.0014881	0	0	0.00248016	0.000992063	0.000496032	0.000496032	0.0014881	0.000496032	0.00198413	0	0.000992063	0	0.000496032	0.000496032	0.000992063	0.00248016	0.000992063	0	0.000496032	0.00198413	0.000992063	0.00248016	0.00496032	0.00446429	0.0014881	0.0014881	0.00496032	0.00446429
878	0.0042735	0	0.00854701	0.0042735	0.0128205	0.0042735	0	0.0042735	0.00854701	0.0042735	0.0042735	0	0.0042735	0.0042735	0.0042735	0.00854701	0.0042735	0.0042735	0	0.0042735	0	0	0.0042735	0	0	0	0	0	0	0	0	0	0.0042735	0	0	0.0042735	0	0	0	0.0042735	0	0	0.0128205	0	0	0	0.0042735	0.0042735	0.00854701
879	0.0153509	0.00328947	0.00328947	0.00877193	0.00438596	0.00657895	0	0.00438596	0.00877193	0.00438596	0.00219298	0.00548246	0.00328947	0.00328947	0.00657895	0.00219298	0.00109649	0.00219298	0	0	0	0	0.00109649	0.00219298	0	0	0	0	0	0.00109649	0.00109649	0	0	0	0	0	0	0.00219298	0	0	0.00219298	0	0.00328947	0.00657895	0.00438596	0.00109649	0.00219298	0.00328947	0.00438596
880	0.00436681	0.00436681	0.00436681	0.0131004	0.00436681	0.00436681	0	0	0.0131004	0.00873362	0.00436681	0.00436681	0	0	0	0	0.00436681	0.00436681	0.00436681	0	0	0	0	0	0	0	0	0	0	0	0	0	0.00436681	0	0	0.00436681	0	0	0	0.00436681	0.00436681	0	0	0	0	0.00873362	0	0.00436681	0
881	0.0123457	0	0	0	0	0.0185185	0	0	0.0185185	0	0	0.00617284	0	0.00617284	0.00617284	0	0.00617284	0.0123457	0	0	0	0	0	0.00617284	0	0	0	0	0	0	0	0	0	0	0	0	0.00617284	0	0	0	0	0	0	0.00617284	0.00617284	0	0	0.00617284	0
882	0.00793651	0.00396825	0.00396825	0.0198413	0	0.00396825	0	0.00396825	0.00396825	0.0198413	0	0.0119048	0.00793651	0.00396825	0	0.00793651	0	0.00793651	0	0.00396825	0.00396825	0	0	0	0.00396825	0.00396825	0	0	0	0	0	0	0	0	0	0.00396825	0	0	0	0	0	0	0	0	0.00396825	0.00793651	0	0	0
883	0.00618047	0.00123609	0.00247219	0.00370828	0.0111248	0.00247219	0.00494438	0.00618047	0.00494438	0.00988875	0	0.00370828	0.00494438	0.00123609	0.00370828	0.00123609	0.0123609	0.00247219	0.00123609	0.00123609	0.00123609	0	0	0.00123609	0.00123609	0	0	0	0.00123609	0.00247219	0.00123609	0.00123609	0	0	0.00123609	0	0.00123609	0	0	0	0.00247219	0.00123609	0.00247219	0.00370828	0	0.00123609	0	0.00494438	0
884	0	0.0108696	0	0.0108696	0	0.0108696	0	0.0108696	0.0163043	0	0	0	0.00543478	0.00543478	0.00543478	0.00543478	0	0	0	0	0.00543478	0	0	0	0	0.00543478	0	0	0.0108696	0	0	0	0	0	0	0	0	0.00543478	0	0.00543478	0.00543478	0	0	0.00543478	0	0	0	0.00543478	0.00543478
885	0.00640394	0.000985222	0.0044335	0.00492611	0.000985222	0.00394089	0.00246305	0.00541872	0.00147783	0.00591133	0.000492611	0.00246305	0.00295567	0.00246305	0.00394089	0.00492611	0.00246305	0.00295567	0.000985222	0.00147783	0.000985222	0.000492611	0.00147783	0.00147783	0.000492611	0.00197044	0.000492611	0.000985222	0.000492611	0.000985222	0	0.000492611	0.000985222	0.000985222	0.00197044	0.00147783	0.00147783	0.000492611	0.000492611	0.000492611	0.00394089	0.000985222	0.0044335	0.00640394	0.000985222	0.00295567	0.00246305	0.00591133	0.00246305
886	0	0	0.00194175	0.00970874	0.00582524	0	0.00194175	0.00582524	0.0038835	0.0038835	0.0038835	0.0116505	0.0038835	0.0038835	0.00194175	0.00582524	0.00582524	0	0	0.0038835	0.00194175	0	0.00194175	0	0.00194175	0	0	0	0.00194175	0.00194175	0	0.0038835	0	0.00194175	0.00194175	0.00194175	0.00194175	0.00194175	0	0	0.0038835	0	0.00194175	0.00194175	0.0038835	0	0.00194175	0.0038835	0.0038835
887	0.00936037	0	0.00936037	0.00624025	0.00312012	0.00936037	0	0.00468019	0.00780031	0.00780031	0	0.00312012	0	0.00624025	0.0140406	0.00312012	0.00624025	0.00624025	0	0	0.00156006	0	0.00312012	0	0	0.00156006	0	0.00156006	0	0	0	0.00156006	0	0	0.00156006	0	0	0	0	0	0.00780031	0	0.00624025	0.00468019	0.00156006	0.00624025	0.00312012	0.00468019	0.00780031
888	0.00608519	0	0.0020284	0	0	0.00811359	0	0.0040568	0.010142	0	0	0.0020284	0	0	0.0040568	0.010142	0.0020284	0.010142	0.0020284	0.00608519	0.0020284	0	0	0.0020284	0	0.0040568	0	0.0020284	0	0	0.0020284	0	0.0020284	0.0020284	0	0	0.0020284	0	0	0	0.00811359	0.0020284	0	0.0040568	0.0040568	0.0040568	0	0.0040568	0
889	0	0.00294985	0.00294985	0.00294985	0.00294985	0.00884956	0	0.00294985	0	0.00294985	0	0	0.00294985	0.00294985	0.00589971	0.00294985	0	0.00589971	0	0.00294985	0	0	0.00294985	0	0.00294985	0	0.00294985	0.00589971	0	0.00294985	0	0.00294985	0	0.00294985	0	0.00589971	0.00294985	0.00294985	0	0	0.00589971	0.00294985	0.00294985	0.00589971	0	0.00294985	0.00294985	0.00294985	0.00294985
890	0.00472255	0.00118064	0.00590319	0.00590319	0.00472255	0	0.00118064	0.00472255	0.00590319	0.0094451	0.00590319	0.00236128	0	0.00472255	0.00118064	0.00354191	0.00236128	0	0	0.00118064	0.00118064	0	0	0.00118064	0.00236128	0	0.00118064	0.00118064	0.00236128	0.00236128	0	0.00118064	0	0.00236128	0	0.00236128	0.00236128	0.00236128	0.00118064	0	0.00590319	0.00354191	0.00236128	0.00236128	0.00472255	0.00118064	0.00118064	0.00472255	0.00236128
891	0	0.00502513	0	0	0	0	0	0	0.00502513	0.00502513	0	0	0.00502513	0.00502513	0	0.0100503	0	0	0	0.00502513	0	0	0	0	0	0	0	0	0	0.00502513	0	0.00502513	0	0	0	0	0.00502513	0.00502513	0	0.0100503	0	0	0.00502513	0.00502513	0.00502513	0.00502513	0	0	0.00502513
892	0.0046729	0	0.00934579	0	0	0.0046729	0	0	0.00934579	0.0046729	0.00934579	0	0.0046729	0	0	0.0046729	0	0.0046729	0.0046729	0.0046729	0	0	0	0	0	0	0	0	0	0	0	0	0	0	0	0	0.0046729	0.0046729	0	0.0046729	0.00934579	0	0	0.0046729	0.00934579	0.0140187	0	0.0046729	0.0046729
893	0.00722892	0.00240964	0.00240964	0.00963855	0.00722892	0.00722892	0	0.00481928	0.00722892	0.00240964	0	0	0.00963855	0.00722892	0.00481928	0.00722892	0.00481928	0	0	0	0.00240964	0	0	0	0.00240964	0.00240964	0	0.00481928	0.00240964	0	0	0	0.00240964	0	0	0	0	0.00240964	0	0	0.00722892	0	0.00963855	0.00963855	0.00240964	0	0	0.00240964	0.00963855
894	0	0	0.00680272	0	0	0	0	0	0	0	0	0	0	0.00680272	0	0	0	0	0	0	0	0	0	0	0	0	0	0	0	0	0	0	0	0	0	0	0	0	0	0	0	0	0.0136054	0.00680272	0	0	0.00680272	0.00680272	0
895	0.011811	0	0	0.00393701	0.00393701	0.011811	0.00787402	0.0019685	0.00984252	0.011811	0	0.00787402	0.0019685	0.00787402	0.00590551	0.011811	0.00590551	0.00787402	0.0019685	0	0.0019685	0.0019685	0.0019685	0	0	0.0019685	0	0	0	0	0	0	0	0.0019685	0	0	0	0	0	0	0.00590551	0	0.00590551	0	0.00787402	0.00393701	0	0	0.00393701
896	0.003125	0.0015625	0.003125	0.009375	0.003125	0.003125	0.0015625	0.0015625	0.003125	0.0015625	0	0.0015625	0.0015625	0.0015625	0.003125	0.00625	0.00625	0.0015625	0	0.0015625	0.003125	0.0015625	0.0015625	0	0.003125	0.0015625	0	0.0015625	0	0	0	0	0.0015625	0.0015625	0.0015625	0.0015625	0.0015625	0.003125	0	0.0015625	0.0046875	0	0.003125	0.00625	0.003125	0.0046875	0.0015625	0.0015625	0.0046875
897	0	0	0.00492611	0.00492611	0.00985222	0	0.00492611	0.00492611	0.00985222	0.00985222	0	0	0	0.00985222	0	0.00492611	0	0	0	0.00492611	0	0	0.00985222	0	0	0	0	0.00492611	0	0	0	0	0	0	0	0	0	0	0	0	0.00492611	0.00492611	0.00492611	0.0147783	0	0.00492611	0.00492611	0	0.00492611
898	0.00610687	0.00152672	0.00763359	0.00610687	0.00305344	0.0122137	0.00152672	0.00152672	0.010687	0.00305344	0.00152672	0.00610687	0	0.00610687	0.00610687	0.00763359	0.00916031	0.010687	0	0.00305344	0.00152672	0	0	0	0	0	0	0	0.00152672	0.00152672	0	0	0	0	0	0.00152672	0.00152672	0	0	0	0.00305344	0.00152672	0.00458015	0.00763359	0.00152672	0.00763359	0	0.00458015	0.00610687
899	0.0100251	0	0.00250627	0.00501253	0.00250627	0	0.00501253	0.00250627	0.00501253	0.0100251	0.00501253	0	0.00250627	0.00250627	0.00501253	0.00250627	0.0150376	0.00250627	0	0	0	0	0	0	0	0.00250627	0	0	0	0	0	0	0	0	0	0.00250627	0	0	0	0	0.00501253	0	0.00501253	0	0	0	0	0.00501253	0.00501253
900	0.00187617	0.00187617	0.00187617	0.00938086	0.00187617	0.011257	0	0.00562852	0.00375235	0.00938086	0.00562852	0.00187617	0.00187617	0.00750469	0.00375235	0.00750469	0.0150094	0.00750469	0.00375235	0	0.00187617	0	0	0	0	0.00375235	0	0	0.00562852	0.00187617	0	0.00187617	0	0	0	0	0	0.00375235	0.00187617	0	0.00750469	0	0.00375235	0.00562852	0.00187617	0.00187617	0.00375235	0.00562852	0.00187617
901	0.00220264	0	0	0.00330396	0	0.00330396	0.00220264	0	0.00881057	0.00440529	0.00330396	0.00330396	0.00440529	0.00550661	0.00220264	0.00330396	0.00110132	0.00220264	0.00110132	0.00330396	0.00220264	0	0	0	0	0.00220264	0	0	0.00220264	0	0	0	0.00110132	0	0	0.00440529	0.00110132	0.00110132	0	0	0.00330396	0.00440529	0.00440529	0.00770925	0.00110132	0.00110132	0.00220264	0.00330396	0.00440529
902	0	0	0.00318471	0.00318471	0	0	0	0.00636943	0.00636943	0.00318471	0	0.00318471	0.00636943	0.00318471	0	0.00955414	0	0.00318471	0	0.00318471	0	0	0	0	0	0	0	0.00318471	0	0.00318471	0.00318471	0	0	0.00318471	0	0	0	0.00318471	0	0	0.00636943	0.00636943	0	0.00955414	0.00318471	0	0.00318471	0.00636943	0
903	0.00952381	0.0047619	0.0031746	0.0047619	0	0.0015873	0	0.0031746	0.0015873	0.00793651	0	0.0031746	0.00952381	0.0031746	0.00634921	0.0015873	0.00634921	0.0047619	0	0.0015873	0	0	0.0015873	0.0031746	0	0	0	0.0015873	0	0.0047619	0	0.0031746	0	0	0.0015873	0	0.0031746	0	0	0	0.0047619	0	0.0031746	0.00634921	0.0015873	0.0015873	0	0.0031746	0.0015873
904	0.00763359	0	0	0	0	0.0152672	0	0.00763359	0	0	0	0	0	0	0	0	0.00763359	0	0	0	0	0	0	0	0	0	0	0	0	0	0	0	0	0	0	0	0	0	0	0	0	0	0.00763359	0.0152672	0	0.00763359	0.00763359	0.0152672	0
905	0.00943396	0	0	0.00943396	0	0	0	0	0	0.00943396	0	0	0	0	0.00943396	0	0.0188679	0.00943396	0	0	0	0	0	0	0	0	0	0	0	0	0	0	0	0	0	0	0	0	0	0	0	0	0	0.00943396	0	0	0	0	0
906	0.00814664	0	0.00203666	0	0.00407332	0.00407332	0	0.00203666	0.00203666	0.00814664	0.00101833	0.00203666	0.0142566	0.00712831	0.00203666	0.01222	0.00407332	0.00916497	0	0.00203666	0	0	0.00203666	0	0	0.00203666	0.00101833	0.00101833	0	0.00101833	0	0	0.00101833	0.00101833	0.00101833	0	0.00101833	0	0	0.00203666	0.00305499	0.00203666	0.00203666	0.00203666	0.00407332	0.00101833	0.00101833	0.00509165	0.00203666
907	0	0.00299401	0.00598802	0	0.00598802	0.00299401	0	0	0.00598802	0	0	0.00299401	0.00299401	0	0.00299401	0.00299401	0.00598802	0.00299401	0.00299401	0	0	0	0	0.00598802	0.00299401	0	0	0.00299401	0	0	0	0	0.00598802	0.00299401	0.00299401	0	0	0	0	0.00299401	0	0.00898204	0	0.00299401	0.00299401	0.00299401	0	0	0.00299401
908	0.00225989	0	0.00225989	0.00225989	0.00225989	0.00677966	0	0.0124294	0.0079096	0.00564972	0.00338983	0.00225989	0.00225989	0.00338983	0.00677966	0.00338983	0.00451977	0.00564972	0	0.00338983	0.00112994	0	0	0.00225989	0.00112994	0.00112994	0	0	0	0	0	0.00112994	0	0	0	0.00112994	0.00112994	0.00112994	0	0	0.00677966	0	0.00112994	0.00225989	0.00225989	0.00338983	0.00112994	0.00338983	0.00338983
909	0.0049505	0	0.0049505	0	0	0.0049505	0.0049505	0	0.0049505	0	0	0.0049505	0	0.0049505	0.029703	0.0049505	0	0	0	0	0	0	0	0	0	0.0049505	0	0	0	0	0	0	0	0	0	0	0	0	0	0	0	0	0	0	0.0049505	0	0	0	0
910	0.00628931	0.00471698	0.00393082	0.00393082	0.00393082	0.00471698	0.00235849	0.00157233	0	0.00707547	0.00314465	0.00314465	0.00235849	0.000786164	0.00235849	0.00393082	0.00235849	0.00471698	0	0.00393082	0.00314465	0.00157233	0.00157233	0.00235849	0.00157233	0.00471698	0.00157233	0.00314465	0.00235849	0.00157233	0.00157233	0	0.00157233	0.000786164	0.00235849	0.00393082	0.00314465	0.00157233	0	0.000786164	0.00393082	0.00157233	0	0.00393082	0.00157233	0.000786164	0.000786164	0.00550314	0.00235849
911	0.00498753	0	0.00498753	0.00498753	0	0.0124688	0	0.00249377	0.00249377	0.0149626	0	0.00249377	0.00249377	0	0.00498753	0.0074813	0	0.0124688	0.00249377	0.00249377	0	0	0	0.00249377	0	0	0	0	0	0	0	0	0	0.00249377	0	0	0.00498753	0.00249377	0	0	0	0	0	0.00498753	0.00249377	0.0074813	0.00249377	0.00498753	0.0074813
912	0.00471698	0	0.0141509	0.00471698	0.00471698	0	0	0	0.00943396	0	0	0	0.00943396	0	0.00471698	0.00471698	0	0.00471698	0.00471698	0	0	0	0	0	0	0.00471698	0	0.00943396	0	0	0	0.00471698	0	0	0	0	0.00471698	0	0	0	0.00943396	0	0	0.00471698	0	0	0	0.00943396	0
913	0.00567108	0	0.00756144	0.00567108	0.00378072	0.00567108	0.00189036	0.00567108	0.0113422	0.00378072	0.00378072	0.00189036	0.00189036	0.00189036	0.00378072	0.00378072	0.00378072	0.00756144	0	0	0	0	0	0	0	0	0	0	0	0.00189036	0	0	0.00378072	0.00378072	0	0	0	0	0	0	0.00378072	0	0.00378072	0.0094518	0.00567108	0	0.00189036	0.00378072	0.00378072
914	0.00607903	0	0.00151976	0.00607903	0.00151976	0.00759878	0.00303951	0.00455927	0.00455927	0.00455927	0.00303951	0.00455927	0	0.00151976	0.00911854	0.00607903	0.00303951	0.00455927	0	0.00607903	0.00151976	0	0	0.00151976	0	0.00151976	0	0	0.00151976	0	0	0	0	0	0	0	0	0	0	0.00151976	0.00151976	0	0.00303951	0.00151976	0.00151976	0.00607903	0.00151976	0.00151976	0.00151976
915	0.000984252	0	0.00344488	0.00295276	0.0019685	0.00393701	0	0.00393701	0.00393701	0.00442913	0.0019685	0.00147638	0.00246063	0.000492126	0.00147638	0.0019685	0.000984252	0.00246063	0.000984252	0.000492126	0.000984252	0.0019685	0.000492126	0.0019685	0.000984252	0.000984252	0.000492126	0.000984252	0.00295276	0.000984252	0.000984252	0.00147638	0.000984252	0	0.00147638	0.000492126	0.000492126	0.000984252	0.000492126	0.000492126	0.00295276	0.000492126	0.00541339	0.00984252	0.0019685	0.00393701	0.0019685	0.00344488	0.00442913
916	0	0	0.00205339	0.00821355	0.00205339	0	0	0.00616016	0	0.0123203	0.00205339	0	0.00616016	0	0.00616016	0.00205339	0.00410678	0.00616016	0.00205339	0.00205339	0	0	0	0.00205339	0.00205339	0	0	0	0	0.00205339	0	0.00205339	0	0.00410678	0	0	0	0.00410678	0	0	0.00616016	0.00205339	0.00410678	0.00821355	0.00205339	0.00410678	0.00616016	0.00205339	0.0102669
917	0.00278552	0.00557103	0.00835655	0.00278552	0.00557103	0	0.00278552	0	0.00557103	0.00557103	0	0	0.00557103	0.00557103	0.00557103	0.00278552	0.00278552	0.00835655	0	0.00557103	0	0	0.00278552	0.00278552	0	0	0	0.00278552	0	0	0	0	0	0	0	0	0	0	0	0.00278552	0.00278552	0.00278552	0.0111421	0.0139276	0.00278552	0.00278552	0	0.00835655	0.00278552
918	0	0.00411523	0	0.00411523	0	0	0.00411523	0	0.0164609	0.00411523	0	0.00823045	0	0.00411523	0.00411523	0.00411523	0	0	0	0.0123457	0	0	0	0.00411523	0	0	0	0.00411523	0.00411523	0	0	0	0	0	0.00411523	0	0	0	0	0	0.00411523	0	0	0.00411523	0.00823045	0	0	0.00823045	0.00823045
919	0.0194175	0	0	0.00970874	0	0.00970874	0	0	0	0.0291262	0	0.00970874	0	0.00970874	0	0.00970874	0	0.00970874	0	0	0	0	0	0.00970874	0	0	0	0	0.00970874	0	0	0	0	0	0	0	0	0	0	0.00970874	0.00970874	0	0	0	0	0	0	0	0
920	0.00248139	0	0.00248139	0.00496278	0.00248139	0.00248139	0.00248139	0	0.00992556	0.00744417	0.00248139	0.00248139	0.00248139	0.00744417	0.00248139	0.00744417	0.00248139	0.00248139	0	0.00496278	0	0	0	0.00248139	0	0.00248139	0	0.00496278	0.00248139	0.00496278	0	0	0	0	0	0.00248139	0	0	0	0	0.00248139	0	0.00248139	0.00496278	0.00744417	0.00248139	0.00248139	0.00496278	0
921	0.00948767	0	0.00379507	0.00759013	0.00189753	0.00759013	0.0056926	0.00189753	0.0113852	0.00379507	0.00189753	0.00379507	0.00759013	0.0132827	0.0056926	0.00948767	0.00379507	0.00759013	0	0	0.00379507	0	0.00379507	0.00189753	0	0.00189753	0	0	0	0	0	0	0	0	0	0	0.00379507	0.00189753	0	0	0.00379507	0	0.0056926	0.00379507	0.0132827	0.00379507	0	0.00189753	0.00759013
922	0	0	0	0	0.00421053	0	0.00210526	0.00210526	0.00421053	0.00210526	0	0.00210526	0.00210526	0	0	0.00421053	0.00421053	0.00421053	0	0.00631579	0.00210526	0	0	0.00210526	0	0.00210526	0	0.00210526	0.00421053	0.00210526	0	0	0.00210526	0	0	0.00421053	0	0.00421053	0	0	0.00210526	0	0.00210526	0.00210526	0.00210526	0.00210526	0.00210526	0.00210526	0.00210526
923	0	0	0.00324675	0	0.00324675	0.00974026	0	0.00649351	0.00324675	0.0162338	0	0	0.00324675	0	0	0.00649351	0.00649351	0.00324675	0	0.00324675	0	0	0	0.00324675	0	0	0	0	0	0	0	0.00324675	0.00324675	0	0	0.00324675	0	0	0	0	0.00649351	0	0.00649351	0.00324675	0	0.00324675	0	0	0.00324675
924	0.013986	0	0	0.00699301	0.00699301	0.00699301	0.00699301	0	0.013986	0.027972	0	0	0.00699301	0	0.00699301	0.020979	0.00699301	0.00699301	0	0.00699301	0	0	0	0	0	0	0	0	0	0	0	0	0	0	0	0	0	0	0	0	0.013986	0	0	0	0	0.00699301	0	0	0
925	0.00273973	0.00273973	0	0.00547945	0	0.00821918	0	0.0109589	0.00547945	0.00547945	0.00547945	0	0.00273973	0.00273973	0.00821918	0.00547945	0.00273973	0.00273973	0	0.00547945	0	0	0	0.00273973	0	0.00273973	0.00273973	0.00273973	0	0	0	0	0.00273973	0	0	0.00273973	0.00547945	0.00273973	0	0	0.00273973	0	0.00547945	0	0.00821918	0.00273973	0.00547945	0	0.00273973
926	0.00884956	0	0.00884956	0.0176991	0	0	0	0	0	0.00884956	0	0	0	0	0	0	0.00884956	0	0.00884956	0	0.00884956	0	0	0.00884956	0.00884956	0	0	0	0.00884956	0	0	0	0.00884956	0	0	0	0	0.00884956	0	0	0.00884956	0.00884956	0.00884956	0.00884956	0	0	0	0.00884956	0.00884956
927	0	0	0	0.00754717	0.00377358	0.00754717	0	0.00377358	0.00754717	0	0.00377358	0	0	0.00377358	0	0	0	0.0113208	0	0.00754717	0	0	0	0.00377358	0.00377358	0	0	0.00377358	0	0	0	0	0	0	0	0	0.00377358	0	0	0	0.00377358	0	0.00754717	0.0113208	0	0.0188679	0	0	0
928	0.00169492	0.000847458	0.00169492	0.00338983	0.00169492	0.00254237	0.00169492	0.000847458	0.00508475	0.00169492	0.000847458	0.00338983	0.000847458	0.00169492	0.00338983	0.00254237	0.00169492	0.0110169	0	0.000847458	0	0	0.00254237	0	0.000847458	0	0.000847458	0.00169492	0.00169492	0.00254237	0	0	0.000847458	0	0.00169492	0	0.000847458	0.00254237	0	0.000847458	0.00254237	0	0.00423729	0.00423729	0.00338983	0.00423729	0.000847458	0.00677966	0.00423729
929	0.00888099	0.0017762	0.0017762	0.0017762	0.0053286	0.00888099	0.0035524	0.0035524	0.0017762	0.0124334	0.0017762	0.0053286	0.0035524	0.0017762	0.0053286	0.0035524	0.0017762	0.0071048	0	0.0017762	0	0	0.0053286	0.0017762	0	0	0	0	0.0017762	0	0	0	0.0017762	0	0.0017762	0.0035524	0.0017762	0.0017762	0	0.0017762	0.0053286	0	0.0017762	0	0.0035524	0.0071048	0	0.0017762	0.0017762
930	0.00854701	0.0042735	0	0.0106838	0.0042735	0.0106838	0.0106838	0.0042735	0.00641026	0.0106838	0	0	0.00213675	0.00854701	0	0.0042735	0.00854701	0.0042735	0	0	0	0	0.00213675	0	0	0	0	0	0	0	0	0	0.00213675	0.00213675	0.00213675	0.00213675	0	0	0	0	0.0042735	0	0.0042735	0.00213675	0.0042735	0.00213675	0	0	0.00213675
931	0.00688705	0	0.00826446	0.00826446	0	0.00550964	0.00137741	0.00275482	0.00275482	0.00137741	0	0.00413223	0	0.00137741	0.00688705	0.00964187	0	0.00275482	0	0.00137741	0	0	0	0.00137741	0	0	0	0	0	0	0.00137741	0.00137741	0.00137741	0.00137741	0	0.00137741	0	0	0	0.00137741	0.00137741	0.00137741	0.00826446	0.00550964	0.0110193	0.00137741	0.00137741	0.00688705	0.00137741
932	0.0125786	0.00314465	0.00471698	0.00157233	0.00314465	0.00314465	0	0.00786164	0.00157233	0.00314465	0	0.00314465	0.00471698	0.00314465	0.00471698	0.00314465	0.00471698	0.00314465	0	0	0	0	0	0.00157233	0	0	0	0.00157233	0.00314465	0	0	0	0.00157233	0.00157233	0.00157233	0.00471698	0	0.00157233	0	0	0.00157233	0	0.00314465	0.00314465	0	0	0	0.00471698	0.00314465
933	0.00445434	0.00445434	0.00668151	0.00445434	0.00668151	0.00668151	0.00222717	0	0.00222717	0.00445434	0.00222717	0.00222717	0	0.00445434	0.00890869	0.00668151	0.00222717	0	0	0	0	0	0.00222717	0.00222717	0	0	0	0	0.00222717	0.00222717	0	0	0	0.00445434	0.00222717	0.00222717	0.00222717	0.00222717	0	0.00222717	0.00445434	0	0	0.00890869	0	0.00445434	0	0.00445434	0.00222717
934	0	0.0030303	0	0	0	0.00606061	0.0030303	0	0	0.0121212	0.00606061	0.0030303	0.00606061	0.0030303	0.0030303	0.0030303	0.0030303	0.0030303	0	0.00606061	0.0030303	0	0	0	0	0	0	0	0	0.0030303	0	0	0	0	0	0.00606061	0	0.0030303	0	0.0030303	0	0	0	0.0030303	0	0	0	0	0
935	0.00544366	0.000544366	0.00272183	0.00381056	0.00326619	0.00381056	0.00108873	0.00217746	0.00489929	0.00979858	0.00217746	0.00653239	0.000544366	0.00381056	0.00979858	0.00381056	0.00598802	0.00217746	0.00217746	0	0.000544366	0	0.000544366	0.00272183	0.000544366	0.000544366	0.0016331	0.000544366	0.000544366	0.00326619	0	0	0.000544366	0.000544366	0.00217746	0.000544366	0.00108873	0.00108873	0	0	0.00272183	0.00108873	0.00217746	0.00489929	0.00326619	0.00108873	0.0016331	0.00435493	0.00326619
936	0	0	0.00485437	0.00485437	0	0	0	0.0145631	0.00970874	0.0145631	0	0.00485437	0.00485437	0	0.00485437	0	0	0	0	0.00970874	0	0	0	0	0	0	0	0	0	0.00485437	0	0	0	0	0	0	0	0	0	0	0	0	0	0.00970874	0.00485437	0	0.0145631	0	0.00970874
937	0.0048627	0.000143021	0.00386156	0.00572082	0.00185927	0.00457666	0.00228833	0.00243135	0.00443364	0.00314645	0.00171625	0.00143021	0.00429062	0.00371854	0.00228833	0.00772311	0.00271739	0.00400458	0.000286041	0.00300343	0.000143021	0	0	0.000286041	0.000143021	0.000143021	0.000286041	0.000143021	0.000143021	0.000143021	0	0.000143021	0.000143021	0.000143021	0.000143021	0.000143021	0.000572082	0	0	0.000143021	0.00300343	0.000143021	0.00543478	0.0145881	0.000572082	0.00271739	0.00429062	0.00214531	0.00185927
938	0.0145455	0.00181818	0.00545455	0.0109091	0.00363636	0.00545455	0.00181818	0.00727273	0.00363636	0.00727273	0.00545455	0	0	0	0.00181818	0	0	0.00363636	0	0.00545455	0	0	0	0	0.00181818	0.00363636	0	0.00181818	0.00181818	0.00181818	0	0.00181818	0	0.00181818	0	0	0	0.00363636	0	0	0	0.00181818	0	0.00545455	0	0.0109091	0.00181818	0.00727273	0.00363636
939	0.00592885	0.00296443	0	0.00395257	0.000988142	0.00296443	0	0.00395257	0.00395257	0.00889328	0.00197628	0.00296443	0.00296443	0.00197628	0.000988142	0.00296443	0.00494071	0.00197628	0.000988142	0	0.00197628	0.000988142	0.000988142	0.00197628	0.000988142	0.00296443	0.00197628	0.00296443	0	0.00395257	0	0.00296443	0.000988142	0	0	0.00197628	0	0.00197628	0.000988142	0	0.00197628	0.00197628	0.00197628	0.00197628	0.00197628	0.00197628	0	0.00296443	0.000988142
940	0	0	0.00452489	0	0.00904977	0	0	0	0	0.00452489	0	0.00452489	0.0135747	0.00452489	0	0.00452489	0.00452489	0.00452489	0.00452489	0	0	0	0.00452489	0	0	0	0	0	0	0	0	0	0	0.00904977	0	0	0	0	0	0.00452489	0	0	0	0	0	0	0	0.00452489	0
941	0.00846433	0.00241838	0	0.0108827	0.00241838	0.00241838	0	0.00241838	0.00241838	0.00846433	0.00483676	0.00967352	0.00604595	0.00241838	0.00362757	0.00604595	0.00483676	0.00604595	0.00120919	0	0.00241838	0	0.00120919	0	0.00120919	0.00120919	0	0.00120919	0.00362757	0.00120919	0	0.00120919	0	0	0.00120919	0.00120919	0.00120919	0	0	0	0.00120919	0	0.00362757	0.00362757	0.00241838	0.00120919	0	0.00362757	0
942	0	0	0.00487805	0	0.00243902	0.00487805	0.00487805	0	0.00243902	0	0	0	0	0.00487805	0.00243902	0.0097561	0	0.00243902	0.00731707	0.00243902	0	0	0	0.00243902	0	0.00243902	0	0	0	0	0	0	0	0	0	0.00243902	0.00243902	0	0.00243902	0	0.00243902	0	0	0.00487805	0.00243902	0.00243902	0	0.00243902	0.00731707
943	0	0.00653595	0	0.00653595	0	0	0	0.00653595	0	0.00653595	0	0.00653595	0	0	0.0130719	0.00653595	0	0	0	0	0	0	0	0	0	0	0	0	0	0	0	0	0.0130719	0	0	0	0	0	0.00653595	0	0	0	0	0	0	0	0.00653595	0	0.00653595
944	0.00606061	0	0.00606061	0.00909091	0	0.00606061	0.0030303	0.0151515	0.0151515	0.0121212	0.0030303	0.00606061	0.00606061	0.00909091	0.00606061	0.0121212	0.00909091	0.0151515	0	0.0030303	0	0	0	0	0	0	0	0	0	0	0	0	0	0	0	0	0	0	0	0	0.00606061	0	0.0030303	0	0.00909091	0.00606061	0	0	0.00909091
945	0	0.00249066	0.00249066	0.00249066	0.00249066	0.00249066	0	0.00124533	0.00498132	0.00747198	0.00124533	0.00249066	0.00124533	0.00124533	0.00622665	0.00249066	0	0.00498132	0	0	0	0	0	0	0	0	0.00373599	0	0.00249066	0.00124533	0.00124533	0.00124533	0.00249066	0.00249066	0.00124533	0	0	0.00249066	0	0	0.00249066	0.00124533	0.00124533	0.00871731	0.00373599	0.00249066	0.00124533	0.00124533	0.00373599
946	0.00429185	0.00214592	0.00429185	0.00858369	0.00429185	0.00643777	0.00214592	0	0.00429185	0.00858369	0.00214592	0	0.00429185	0.00214592	0.00214592	0.00643777	0.00429185	0.00643777	0	0	0.00214592	0	0.00214592	0.00214592	0	0.00214592	0	0.00214592	0	0	0	0	0.00429185	0	0	0	0	0.00214592	0	0	0.00214592	0.00214592	0	0.00429185	0.00214592	0	0.00429185	0.00429185	0.00858369
947	0.00912779	0.0010142	0.0020284	0.00608519	0.0030426	0.0030426	0	0.0030426	0.00507099	0.00811359	0.0010142	0.0020284	0.0020284	0.0030426	0.00507099	0.0040568	0.00709939	0.00507099	0.0020284	0.0010142	0.0040568	0	0.0010142	0.0010142	0.0010142	0	0	0	0.0010142	0.0010142	0	0	0	0.0010142	0	0	0	0.0010142	0	0	0.0030426	0	0	0	0.0030426	0.0020284	0.0010142	0.0030426	0.0020284
948	0.0133333	0	0	0	0.00444444	0.00444444	0	0	0.00444444	0.00888889	0	0	0.00444444	0	0	0	0	0.00888889	0	0.00444444	0	0	0	0	0	0	0	0	0	0	0	0	0.00444444	0	0	0	0	0	0	0	0.00444444	0	0	0.00444444	0	0	0	0.00888889	0.00444444
949	0.00722022	0.00361011	0.00361011	0.00361011	0	0.00722022	0	0	0.00722022	0.0108303	0	0.00361011	0	0.00722022	0.00361011	0.00361011	0.00361011	0.00722022	0	0.00722022	0	0	0	0	0	0	0	0	0	0	0	0	0	0	0	0	0	0	0	0.00361011	0	0	0	0	0.00361011	0.00361011	0	0.00361011	0
950	0.0397727	0.00568182	0	0.00568182	0.00568182	0.0170455	0	0.00568182	0	0.0113636	0	0	0.0113636	0	0	0	0.00568182	0	0	0	0	0	0	0	0	0	0	0	0	0	0.00568182	0	0	0	0	0.00568182	0	0.00568182	0	0	0.0113636	0.00568182	0.00568182	0	0	0.0113636	0	0	0.00568182
951	0.00662252	0.00220751	0.013245	0.00441501	0	0	0	0.00883002	0.00220751	0.00220751	0.00220751	0	0.00441501	0.00662252	0.00441501	0.00662252	0.00441501	0	0	0	0	0	0	0.00441501	0	0.00220751	0.00441501	0.00441501	0	0.00220751	0.00220751	0.00220751	0	0	0.00441501	0.00220751	0	0.00220751	0	0.00441501	0.00441501	0.00441501	0.00220751	0.013245	0	0.00220751	0	0.00441501	0.00441501
952	0.0020202	0	0.0040404	0.00606061	0.0040404	0.0040404	0.0020202	0.0040404	0.0020202	0.00808081	0.0020202	0.0040404	0	0.0020202	0.00606061	0.00808081	0	0.0020202	0	0.0040404	0.0020202	0	0	0	0	0	0.0020202	0.0040404	0	0	0	0	0	0	0	0.0020202	0	0	0	0	0	0	0.0040404	0.0040404	0.0020202	0.0040404	0.0020202	0.00606061	0.00606061
953	0.0166667	0	0	0.00833333	0.0166667	0	0	0.0166667	0.00833333	0	0	0	0	0	0	0	0.0166667	0	0	0.00833333	0	0	0	0	0	0	0	0	0	0	0	0	0	0.00833333	0	0	0	0	0	0	0.00833333	0	0	0.0166667	0	0	0	0	0.025
954	0.00714286	0.00178571	0.00178571	0.00178571	0.00178571	0	0.00357143	0.00357143	0	0.00357143	0.00178571	0.00178571	0.00357143	0.00535714	0.0142857	0.00535714	0.00178571	0	0	0	0	0	0	0.00178571	0	0	0	0	0	0.00357143	0	0	0	0	0	0	0	0.00178571	0	0	0.00178571	0	0.00178571	0.00535714	0	0.00535714	0	0	0.00535714
955	0.00632911	0.00632911	0.00632911	0	0	0.0189873	0	0	0.00632911	0.00632911	0.00632911	0	0.0126582	0.00632911	0.00632911	0	0	0	0	0	0	0	0	0.00632911	0	0	0	0	0	0	0	0	0	0	0	0	0	0	0	0	0	0	0.00632911	0.00632911	0	0	0.00632911	0	0
956	0.00677966	0.00338983	0.00677966	0.00338983	0.00338983	0.00338983	0.00338983	0.0101695	0.00677966	0.00677966	0	0	0.0101695	0.00338983	0	0.00677966	0.00338983	0.00677966	0	0	0	0.00338983	0	0.00338983	0.00677966	0	0	0	0.00338983	0	0	0	0	0	0.00338983	0.00338983	0	0	0	0	0	0	0.00338983	0.0101695	0.00677966	0	0	0	0.00338983
957	0.00374532	0	0.00374532	0.00374532	0.00374532	0.00374532	0.00374532	0	0	0	0	0	0.011236	0	0.00374532	0.00749064	0	0	0	0	0	0	0	0	0	0	0	0	0	0	0	0	0.00374532	0	0	0.00374532	0	0.00374532	0	0	0.00749064	0.00374532	0.00374532	0.0149813	0	0	0	0	0.00749064
958	0.00617284	0.00308642	0.00308642	0.00925926	0.00205761	0.00308642	0.00205761	0.00411523	0	0.00411523	0.00102881	0	0.00411523	0.00411523	0.00823045	0.00308642	0.00411523	0.00205761	0	0.00308642	0.00308642	0	0	0.00102881	0	0	0.00102881	0.00102881	0.00102881	0	0.00205761	0	0.00102881	0	0.00205761	0.00308642	0	0.00102881	0	0.00102881	0.00411523	0.00102881	0.0102881	0.00514403	0.00308642	0.00205761	0.00205761	0	0.00205761
959	0	0	0	0	0	0.0294118	0	0	0	0	0	0	0.00980392	0.00980392	0	0	0.00980392	0	0	0	0	0	0	0.00980392	0	0	0	0	0	0	0	0	0	0	0	0	0	0	0	0	0	0.00980392	0	0.00980392	0	0.00980392	0	0	0
960	0.00680272	0.00136054	0.00408163	0.00952381	0.00408163	0.00544218	0.00136054	0.00408163	0.00136054	0.00816327	0.00136054	0.00136054	0	0.00272109	0.00680272	0	0.00408163	0.0108844	0	0.00272109	0.00136054	0	0	0.00272109	0	0	0	0	0	0	0	0	0	0.00136054	0.00136054	0.00272109	0	0.00272109	0	0	0.00544218	0	0	0.00272109	0.00136054	0.00136054	0	0.00544218	0.00136054
961	0.00404858	0.00269906	0.00269906	0.00404858	0.00134953	0.00269906	0.00269906	0.00404858	0.00134953	0.00539811	0	0.00134953	0.00134953	0	0.00269906	0.00404858	0.00134953	0.00269906	0	0.00269906	0	0	0.00134953	0.00134953	0.00134953	0.00134953	0	0.00269906	0.00404858	0	0	0.00539811	0	0.00134953	0	0	0	0.00134953	0	0.00134953	0.00269906	0	0.00134953	0.00404858	0.00404858	0.00269906	0.00134953	0.00539811	0.00404858
962	0.00639659	0.0021322	0.0021322	0.00426439	0.00426439	0.00852878	0.0021322	0.00426439	0.00639659	0.00852878	0	0.00639659	0.010661	0	0.0021322	0.00639659	0.00639659	0.0127932	0	0	0	0	0	0	0	0	0	0	0	0.00426439	0	0.0021322	0	0	0.0021322	0	0	0	0	0	0.00852878	0	0	0.0021322	0.00426439	0.00426439	0	0.00639659	0.0021322
963	0.0133676	0.00154242	0.00616967	0.0123393	0.00102828	0.00462725	0.00102828	0.00462725	0.0118252	0.0118252	0.00359897	0.00257069	0.000514139	0.00874036	0.00771208	0.00462725	0.00257069	0.00308483	0	0.00154242	0.000514139	0	0.00102828	0.000514139	0	0.00102828	0.000514139	0.00154242	0.000514139	0	0	0.000514139	0	0.000514139	0.000514139	0	0	0.00154242	0	0	0.00771208	0.000514139	0.00102828	0.00874036	0.00102828	0.00205656	0.00102828	0.00308483	0.00359897
964	0.0174825	0.0034965	0	0.027972	0.0104895	0.013986	0	0.00699301	0.013986	0.00699301	0.0034965	0.0104895	0	0.00699301	0	0.00699301	0.0034965	0.0104895	0	0	0	0	0	0	0	0	0	0.0034965	0	0	0	0.0034965	0	0.0034965	0	0	0.0034965	0	0	0	0	0	0.0034965	0	0	0	0	0.0034965	0.0104895
965	0.00251889	0	0.00503778	0.00251889	0.00503778	0.00755668	0	0.00755668	0.00251889	0.00755668	0	0.00503778	0.00251889	0.00503778	0	0.00251889	0.00251889	0.00503778	0	0	0.00251889	0	0	0	0	0.00251889	0	0	0	0	0	0	0	0	0	0	0.00251889	0	0	0	0.00503778	0	0.00251889	0.00755668	0	0.00251889	0	0.0100756	0
966	0.00293686	0	0.00293686	0.00293686	0.00440529	0.00587372	0.00146843	0.00587372	0.00440529	0.00293686	0	0	0.00146843	0.00146843	0.00440529	0.00293686	0.0146843	0.00881057	0	0	0.00293686	0.00146843	0.00146843	0	0.00146843	0	0.00146843	0.00587372	0.00146843	0.00146843	0.00146843	0	0	0.00146843	0.00146843	0	0.00146843	0.00146843	0	0	0.00440529	0	0	0.00146843	0.00293686	0	0.00146843	0	0.00146843
967	0	0	0	0.00444444	0	0	0	0	0.0133333	0.00444444	0	0	0.00444444	0.00444444	0.00444444	0.00444444	0	0	0	0	0	0	0	0	0	0	0	0	0.00444444	0	0	0	0	0	0	0	0	0	0	0	0	0	0.0133333	0	0	0	0.00444444	0.00444444	0.00444444
968	0	0	0	0	0	0	0	0	0	0.0151515	0	0	0.00757576	0.00757576	0	0.0151515	0	0	0	0	0	0	0	0	0	0	0	0	0	0	0	0	0	0	0	0	0	0	0	0	0	0	0.00757576	0	0	0	0	0	0
969	0.0236486	0.00337838	0	0.0101351	0.00337838	0.0101351	0	0.0101351	0.0101351	0.0101351	0	0.00675676	0.00675676	0	0.0101351	0.00675676	0.00337838	0	0	0.00337838	0	0.00675676	0	0.00337838	0	0	0	0.00337838	0.00675676	0.00337838	0.00337838	0	0	0	0	0.0101351	0.0101351	0	0	0	0.00675676	0.00337838	0.0101351	0	0.00337838	0	0	0	0
970	0.00250627	0	0.00250627	0.00250627	0.00250627	0.00250627	0.00250627	0.0100251	0	0.0075188	0.00250627	0	0	0	0.0075188	0.00250627	0	0.0175439	0	0	0	0	0.00250627	0	0	0	0	0	0	0.00501253	0	0.00250627	0	0.00250627	0	0	0	0.00501253	0	0.00250627	0	0.00250627	0.00250627	0.00250627	0.00501253	0.00250627	0	0.00501253	0.00250627
971	0	0	0	0.0149254	0.00497512	0	0	0	0	0.00995025	0.00497512	0	0	0	0.00995025	0.00497512	0	0.00497512	0	0.00497512	0	0	0	0	0	0	0	0.00497512	0	0	0	0	0	0	0	0	0	0	0	0	0	0	0	0	0.00497512	0	0.00497512	0.00497512	0.00497512
972	0	0.00934579	0.0046729	0	0.0046729	0.0046729	0	0	0.0140187	0	0	0.0046729	0.0046729	0	0.0046729	0.0046729	0.0046729	0.00934579	0	0	0	0	0	0.0046729	0.0046729	0	0	0.0046729	0.0046729	0.0046729	0	0	0.0046729	0	0	0	0	0.0046729	0	0	0.0046729	0	0	0	0.0046729	0.0046729	0.0046729	0.00934579	0
973	0.00172414	0	0.00172414	0.00689655	0.00344828	0	0	0.00344828	0.00344828	0.00344828	0.00172414	0.00517241	0.00517241	0.00862069	0.00517241	0.00517241	0.00172414	0.00344828	0.00172414	0.00344828	0	0.00172414	0.00172414	0.00172414	0	0	0	0	0	0.00172414	0	0	0	0.00172414	0	0.00172414	0	0	0	0.00172414	0.00862069	0.00172414	0.0103448	0.00689655	0	0.00344828	0	0	0.00344828
974	0	0.00186567	0.00373134	0	0.00559701	0.00373134	0.00373134	0.00186567	0.00186567	0	0	0.00186567	0.00186567	0	0.00559701	0.00186567	0.00373134	0.00746269	0	0	0	0.00186567	0.00186567	0.00186567	0	0	0	0	0.00373134	0.00559701	0.00373134	0	0	0	0	0.00186567	0.00559701	0.00559701	0	0	0.00186567	0.00186567	0.00746269	0.00559701	0.00559701	0.00373134	0.00186567	0.00373134	0.00373134
975	0.00117096	0.00234192	0.00351288	0.00234192	0.0058548	0.00468384	0.00351288	0.00117096	0.0058548	0.00468384	0	0.00702576	0.00117096	0.00117096	0.00351288	0.00117096	0.00351288	0	0	0.00117096	0	0	0.00117096	0.00117096	0.00117096	0	0.00234192	0.00117096	0	0	0	0	0	0.00117096	0	0.00234192	0	0.00234192	0	0.00117096	0	0	0.00234192	0.00117096	0.00117096	0.00117096	0.00351288	0.00702576	0.00819672
976	0.00290416	0.00193611	0.000968054	0.00193611	0.00290416	0.00290416	0.000968054	0.00290416	0.00580833	0.00968054	0.00193611	0.00290416	0.00290416	0.00193611	0.00387222	0.00968054	0.00387222	0.00580833	0	0.00677638	0.00193611	0.00193611	0.00193611	0.00193611	0.00193611	0.00193611	0	0.00387222	0.000968054	0.00193611	0	0.000968054	0	0.000968054	0.00193611	0.000968054	0.00290416	0.000968054	0.000968054	0.000968054	0	0.00290416	0.00193611	0.00290416	0.00387222	0.000968054	0	0.000968054	0.00290416
977	0.0195122	0	0	0	0	0	0	0.0146341	0.00487805	0	0	0.0195122	0.00487805	0.00487805	0	0.00487805	0	0.0097561	0	0.00487805	0.00487805	0	0	0	0	0	0	0	0	0	0	0	0	0	0	0	0	0	0	0	0	0	0	0.0097561	0	0	0	0.00487805	0.0097561
978	0	0	0.00584795	0	0.00194932	0.00584795	0	0.00389864	0.00584795	0.00194932	0.00194932	0.00194932	0	0.00194932	0.00194932	0.00194932	0	0.00584795	0.00194932	0.00194932	0	0.00194932	0	0.00194932	0.00194932	0.00194932	0	0	0	0.00194932	0.00389864	0	0	0.00194932	0.00194932	0	0	0.00389864	0	0	0.00389864	0.00194932	0.00389864	0.00389864	0.00584795	0.00389864	0	0.00389864	0
979	0.0106383	0.00425532	0.00425532	0.00851064	0.00212766	0.00212766	0	0.00425532	0.00425532	0.00638298	0.00638298	0.00425532	0.00851064	0.00212766	0.00212766	0.00425532	0.00212766	0.00638298	0	0.00425532	0	0	0	0	0.00212766	0.00212766	0	0	0	0.00212766	0	0	0	0.00212766	0.00212766	0	0	0	0	0	0.00851064	0	0.00425532	0.00212766	0.00212766	0.00638298	0	0.00425532	0.00212766
980	0.0143737	0	0.00616016	0.00410678	0	0	0.00205339	0.00410678	0.00616016	0.0102669	0	0.00616016	0.00205339	0.00205339	0.00410678	0.00616016	0.00616016	0.00821355	0.00205339	0	0	0	0	0.00205339	0	0.00205339	0	0	0.00205339	0.00205339	0	0	0	0	0	0	0	0	0	0	0.00205339	0.00205339	0.00616016	0.0102669	0.00410678	0.00410678	0.00205339	0.00616016	0.00205339
981	0	0.00446429	0	0.00446429	0.00446429	0.00446429	0	0	0.00446429	0.00446429	0	0	0	0.00446429	0.00892857	0.0133929	0	0.0133929	0.00446429	0	0.00446429	0.00446429	0.00446429	0	0	0	0	0	0	0	0	0	0	0	0	0.00446429	0.00892857	0	0	0	0.00446429	0	0.0133929	0.00446429	0.00446429	0.00446429	0.0133929	0	0.00892857
982	0.00474684	0.00316456	0.000791139	0.0039557	0.00158228	0.00474684	0.00316456	0.0039557	0.00316456	0.00553797	0.00237342	0.00237342	0.00158228	0.00158228	0.00474684	0.00237342	0.00316456	0.0039557	0.000791139	0.00237342	0.000791139	0	0.00237342	0.0039557	0	0.000791139	0	0.00316456	0.000791139	0.000791139	0	0.000791139	0.00158228	0.00158228	0.00158228	0	0.00158228	0.000791139	0	0.000791139	0.00158228	0.000791139	0.00158228	0.00316456	0.00237342	0.00158228	0.00158228	0.00237342	0.00632911
983	0.00550206	0	0.00275103	0.00550206	0.00550206	0.00137552	0.00275103	0.00825309	0	0.00412655	0.00137552	0.00687758	0.00137552	0.00275103	0.00412655	0.00825309	0	0.00687758	0	0	0.00275103	0	0	0	0	0	0.00275103	0	0.00137552	0	0	0.00275103	0.00137552	0	0.00137552	0	0.00137552	0	0	0.00137552	0.00275103	0.00137552	0.00412655	0.00137552	0.00550206	0.00275103	0.00412655	0.00137552	0.00275103
984	0.00806452	0	0.00806452	0.0120968	0	0.00403226	0	0.00403226	0.016129	0.00403226	0	0.00403226	0.00403226	0	0.00403226	0.00806452	0.00403226	0.00806452	0	0	0	0	0	0	0	0	0	0.00403226	0	0.00403226	0	0.00403226	0	0	0	0.00806452	0.00403226	0.00403226	0	0	0.00806452	0	0.00403226	0	0	0.00806452	0.00403226	0	0.00806452
985	0	0	0	0.00512821	0.0102564	0.00512821	0	0	0	0.0102564	0	0	0	0	0	0.00512821	0.00512821	0	0	0	0	0	0	0.0102564	0	0	0	0	0.00512821	0	0	0	0	0	0	0.00512821	0	0	0	0.00512821	0.00512821	0.00512821	0.00512821	0.0153846	0	0	0.00512821	0.00512821	0
986	0.00946372	0.00315457	0	0.00630915	0.00630915	0.0189274	0	0.00315457	0.0126183	0.00630915	0	0	0.00315457	0.00315457	0.00315457	0.00630915	0	0.00630915	0.00315457	0.00630915	0.00315457	0	0	0.00315457	0	0	0	0	0.00315457	0	0	0	0	0	0	0	0	0.00946372	0	0	0	0.00315457	0	0	0	0	0	0.00630915	0.00315457
987	0.0075188	0	0.0075188	0	0	0	0	0.0075188	0	0.0075188	0.0075188	0	0	0	0.0075188	0.0075188	0	0	0	0	0	0	0	0	0	0	0	0	0	0	0	0	0	0	0	0	0.0075188	0	0	0	0	0	0	0	0	0	0	0	0.0150376
988	0.00625	0	0	0.00625	0	0.00625	0	0.015625	0.003125	0.0125	0.003125	0	0	0.00625	0.003125	0.003125	0	0	0	0	0	0	0.00625	0.003125	0	0.003125	0	0	0	0.003125	0	0	0	0	0.003125	0	0	0.003125	0	0	0.00625	0	0.00625	0.00625	0.003125	0	0	0.003125	0.003125
989	0.00696864	0	0.00348432	0.00348432	0.00348432	0.00522648	0	0.0139373	0.00174216	0.010453	0.00522648	0.00522648	0.00174216	0	0.00348432	0.0087108	0.00696864	0.0121951	0.00174216	0.00348432	0.00348432	0	0.00174216	0	0.00174216	0.00174216	0	0	0	0.00348432	0	0	0.00174216	0	0	0	0	0.00348432	0	0	0.00174216	0	0	0	0.00174216	0	0	0.00174216	0
990	0.0035461	0	0	0.0177305	0.0106383	0.0035461	0.0035461	0	0	0.0177305	0	0.0070922	0.0035461	0	0	0.0035461	0.0035461	0.0035461	0	0.0141844	0	0	0.0035461	0.0035461	0.0035461	0	0	0	0	0	0	0	0	0.0035461	0	0	0	0	0	0.0035461	0.0035461	0.0035461	0.0035461	0.0070922	0.0035461	0.0106383	0	0.0070922	0
991	0.0218978	0	0	0.0145985	0.00364964	0	0.00729927	0	0	0.00729927	0	0	0.00364964	0.00364964	0.00729927	0.00364964	0.0218978	0.0109489	0.00364964	0.00364964	0	0	0	0	0	0	0	0	0	0	0	0.00364964	0	0	0	0	0.00364964	0	0	0	0.00729927	0	0.00364964	0	0	0.00364964	0	0	0
992	0.00289017	0	0.00289017	0.00289017	0	0.00578035	0	0.00289017	0.0115607	0.017341	0.00289017	0	0.00578035	0.00289017	0	0	0	0.00289017	0.00289017	0.00289017	0	0	0	0	0	0.00289017	0	0	0	0	0	0	0	0	0	0	0	0.00289017	0	0	0	0.00289017	0.00289017	0.00578035	0	0.00289017	0	0.0115607	0.00578035
993	0.00472813	0.00472813	0	0	0.00945626	0.00236407	0.00236407	0.00945626	0	0.0118203	0	0.00236407	0.00472813	0.00236407	0.00236407	0.00945626	0.00236407	0.00472813	0	0.00472813	0.00236407	0	0	0	0.00236407	0.00472813	0.00236407	0	0	0	0	0	0	0	0	0	0	0	0	0	0	0	0	0	0	0	0	0.00236407	0.00472813
994	0.00571429	0	0.00857143	0.00428571	0.00285714	0.00285714	0	0.00428571	0.00714286	0.00714286	0.00428571	0	0.00142857	0.00285714	0.00428571	0.00285714	0.00285714	0.00142857	0	0	0.00142857	0	0	0.00285714	0	0	0	0.00142857	0	0	0	0	0.00142857	0.00142857	0	0	0	0.00285714	0	0	0.00428571	0	0.00428571	0.01	0.00285714	0.00428571	0	0.00714286	0.00285714
995	0	0	0.00258398	0.00516796	0	0.0129199	0.00516796	0.00258398	0.0103359	0.00516796	0.00516796	0	0.00258398	0	0	0	0	0	0	0	0	0	0.00258398	0	0.00258398	0	0.00258398	0	0	0	0	0	0.00258398	0.00258398	0.00258398	0	0.00258398	0	0	0.00258398	0	0	0.00258398	0.00258398	0.0129199	0.00258398	0	0.00258398	0.00516796
996	0.00228833	0.00228833	0.00457666	0.00572082	0.00228833	0.00114416	0	0.00572082	0.00686499	0.00686499	0.00343249	0	0.00343249	0.00114416	0.00800915	0.00114416	0.00572082	0.00457666	0.00114416	0.00114416	0	0	0	0	0	0	0	0.00228833	0.00228833	0	0.00114416	0.00114416	0.00114416	0.00114416	0	0	0	0	0	0	0.00457666	0.00114416	0.00686499	0.00915332	0.00343249	0.00457666	0.00114416	0.00572082	0.00686499
997	0.0584795	0	0.00584795	0.00584795	0	0.00584795	0	0.0116959	0.0116959	0.0233918	0	0	0.0116959	0.00584795	0	0.0116959	0	0.0116959	0	0.00584795	0	0	0	0	0	0	0	0	0	0	0	0	0	0	0	0	0	0	0	0	0.00584795	0	0	0	0	0.00584795	0	0	0.00584795
998	0.00755668	0.00251889	0.00251889	0	0	0.00251889	0.00251889	0.00251889	0.00503778	0.0151134	0	0.00251889	0.00251889	0.00251889	0.00251889	0.00755668	0.00503778	0.00755668	0	0.00251889	0	0	0	0	0.00251889	0	0	0	0.00251889	0	0	0	0	0	0.00503778	0.00251889	0.00503778	0	0	0	0.00251889	0	0	0.00503778	0.00251889	0.00755668	0.00503778	0.00755668	0.00251889
999	0.0046729	0	0.00233645	0.00233645	0.0046729	0.00233645	0.00233645	0.0046729	0.00700935	0.00233645	0	0	0.00700935	0.00233645	0.0046729	0.00700935	0.00934579	0.00233645	0	0.00233645	0	0	0.00233645	0	0.00233645	0	0	0.00233645	0	0	0	0	0	0	0	0.00233645	0.0046729	0.00233645	0	0	0.00233645	0	0.0116822	0	0	0.0046729	0	0.00934579	0.00233645
1000	0.00436681	0	0.00873362	0.00436681	0.00873362	0	0	0	0	0.0131004	0.00436681	0	0.00873362	0	0	0.00436681	0.00436681	0.00436681	0.00436681	0	0	0	0	0.00436681	0	0.00436681	0	0	0	0	0	0	0	0	0	0.00873362	0.00873362	0	0	0	0.00436681	0.00436681	0.0131004	0	0	0	0	0	0.00436681
1001	0	0	0	0	0	0	0	0.00401606	0	0.00401606	0	0.00803213	0	0	0	0.0160643	0.00401606	0.00401606	0	0	0	0.00401606	0.00401606	0	0	0.00401606	0	0.00401606	0	0	0	0	0.00401606	0.00401606	0	0	0.00803213	0.00401606	0	0	0	0	0	0	0.00803213	0	0	0.0120482	0.00401606
1002	0.00295858	0	0	0	0.00295858	0.00591716	0.00295858	0.00887574	0.00295858	0	0.00295858	0.00591716	0.00295858	0.00887574	0.00591716	0.0118343	0.00887574	0.00591716	0	0.00295858	0	0	0	0	0	0.00295858	0	0	0	0	0	0	0	0	0	0	0.00295858	0.00295858	0	0	0.00295858	0	0.00591716	0	0	0	0	0	0.00295858
1003	0	0	0	0.00628931	0.00628931	0.0125786	0	0	0	0	0	0.0125786	0	0.00628931	0.00628931	0	0	0	0.00628931	0	0	0	0	0	0	0	0.00628931	0	0	0	0	0	0	0	0	0.00628931	0	0	0	0	0.00628931	0	0	0	0	0.00628931	0	0.0125786	0
1004	0.0039604	0.0019802	0.0019802	0.0019802	0	0.0039604	0	0.00594059	0.0039604	0.00594059	0	0.0039604	0.0019802	0	0.0039604	0.00594059	0	0.0039604	0	0.00594059	0.0019802	0	0.0039604	0	0	0	0	0.0019802	0	0.0019802	0	0	0	0	0.0019802	0.0019802	0	0.0039604	0	0	0.0039604	0.0019802	0.00594059	0.0019802	0.0019802	0.0039604	0.0019802	0.00792079	0.0039604
1005	0	0	0.00711744	0.00711744	0.0106762	0.0142349	0	0	0.0106762	0.00711744	0	0.00355872	0	0	0.00355872	0	0	0.00355872	0.00355872	0	0	0	0	0	0	0	0	0	0	0.00355872	0	0	0	0	0.00355872	0	0	0	0	0	0.00711744	0	0.00355872	0.00711744	0.00355872	0.00355872	0	0.00355872	0.00355872
1006	0.0342679	0	0.00934579	0.0249221	0.00623053	0.00623053	0	0.0124611	0	0.00623053	0.00623053	0.0124611	0.00934579	0.00311526	0.00311526	0.00311526	0.00623053	0.0218069	0.00311526	0	0	0	0	0	0	0	0	0	0.00311526	0	0	0	0	0	0	0	0	0	0	0	0.0155763	0	0.00311526	0.00934579	0	0.00311526	0	0	0
1007	0.0021322	0.0021322	0	0.0021322	0.00639659	0.00639659	0.0021322	0.00639659	0.0021322	0.00426439	0.0021322	0.00426439	0.0021322	0	0.00426439	0.010661	0.00426439	0.00426439	0	0	0	0	0.0021322	0	0	0	0	0.0021322	0.0021322	0.00426439	0	0.0021322	0	0	0.0021322	0	0	0	0	0	0.00852878	0	0.0021322	0.00639659	0	0	0	0.00426439	0.0127932
1008	0	0.00714286	0	0	0.00714286	0.00714286	0	0.00714286	0	0.0142857	0.00714286	0	0	0	0	0	0	0	0	0	0	0	0	0.00714286	0	0.00714286	0	0	0	0	0	0	0	0	0	0	0	0	0	0	0.00714286	0	0.0142857	0.0142857	0	0	0.00714286	0	0.00714286
1009	0.0129983	0	0.00259965	0.00866551	0.000866551	0.00519931	0.0017331	0.00693241	0.00606586	0.0034662	0.00259965	0.000866551	0.00866551	0.00519931	0.0034662	0.00606586	0.0034662	0.00519931	0	0.0017331	0.000866551	0	0	0	0.0017331	0	0	0	0.000866551	0.00259965	0	0.000866551	0	0	0	0	0	0	0	0	0.0017331	0	0.00693241	0.0034662	0.000866551	0.0017331	0	0.00259965	0.00779896
1010	0.00760456	0.00760456	0	0	0	0.0152091	0	0	0.0114068	0.00380228	0	0	0	0	0.00380228	0	0.00380228	0.00380228	0	0	0.00380228	0	0.00380228	0	0	0.00760456	0	0.00380228	0.00760456	0.00380228	0	0	0	0	0	0	0.00380228	0.00380228	0	0.00380228	0	0	0	0.00380228	0.00380228	0	0	0.00380228	0
1011	0.0146138	0.00208768	0.00417537	0.00208768	0.00417537	0.0146138	0.00208768	0.00835073	0.0104384	0.0104384	0	0.00208768	0.00208768	0	0.00835073	0.00208768	0	0.00626305	0.00208768	0.00835073	0.00208768	0	0	0	0	0.00208768	0.00208768	0	0	0.00208768	0.00208768	0	0	0.00208768	0	0.00208768	0	0	0	0	0.00626305	0	0	0.00208768	0.00208768	0	0	0.00626305	0.00835073
1012	0	0.00127226	0.00763359	0.00763359	0.00381679	0.00127226	0	0.00508906	0.00763359	0	0	0.00127226	0.00254453	0.00254453	0.00127226	0.00763359	0.00254453	0.00763359	0.00508906	0	0.00127226	0	0	0.00254453	0	0.00254453	0.00254453	0	0.00636132	0.00127226	0	0.00127226	0.00254453	0.00636132	0	0.00254453	0	0	0	0	0.00254453	0.00254453	0.00508906	0.00508906	0.00890585	0.00127226	0.00381679	0.00508906	0.00127226
1013	0.0128617	0.00321543	0.00321543	0.0160772	0.00643087	0.0128617	0.00321543	0.00321543	0.00321543	0.00643087	0.00321543	0.00321543	0.00321543	0	0.00643087	0.00643087	0.00321543	0.0192926	0	0	0	0	0	0	0	0	0.00321543	0	0	0	0	0	0.00321543	0.00321543	0	0	0	0	0	0	0.00321543	0	0.00321543	0.00321543	0	0.00643087	0	0.00321543	0.00321543
1014	0.0119658	0.0017094	0.00512821	0.00512821	0.0017094	0.00683761	0.0017094	0	0.00512821	0.0102564	0	0	0.00683761	0.0034188	0.0102564	0.0119658	0.0034188	0.00512821	0	0.0017094	0	0	0.0017094	0.0034188	0	0.0017094	0	0	0	0.0017094	0	0	0	0	0.0017094	0.0017094	0	0	0	0	0.00683761	0	0	0	0.0017094	0.0017094	0	0.0017094	0.00512821
1015	0.00284091	0	0.00852273	0.00568182	0.00284091	0	0	0.00568182	0.00568182	0.00852273	0.00284091	0.00568182	0	0	0.00284091	0.00568182	0.00284091	0.00284091	0	0.00568182	0.00284091	0	0	0.00284091	0	0	0	0	0	0.00284091	0.00568182	0.00284091	0.00284091	0	0	0.00284091	0.00284091	0	0	0	0.00284091	0	0	0.00852273	0.00568182	0.00568182	0.00284091	0.00568182	0.00852273
1016	0.00490998	0.00163666	0.00163666	0.00327332	0.00327332	0.00163666	0	0.00818331	0.00981997	0.00654664	0	0.00654664	0.00163666	0.00327332	0.00327332	0.00327332	0	0.00818331	0	0.00490998	0	0	0	0.00163666	0	0	0.00163666	0	0	0	0	0	0.00163666	0	0	0	0	0	0	0	0.00654664	0	0.00327332	0.00327332	0.00327332	0.00327332	0.00490998	0.00327332	0.00818331
1017	0.00311526	0.00155763	0.00311526	0.00311526	0.00778816	0.00623053	0	0.00778816	0.00155763	0.00311526	0.00311526	0.00155763	0.00155763	0.00155763	0.00155763	0.00311526	0	0.0046729	0	0.00155763	0.00311526	0	0	0.0046729	0.00155763	0	0	0.00311526	0	0.00155763	0	0	0	0	0	0	0	0	0.00155763	0	0.00311526	0	0.00623053	0.00155763	0.0046729	0.00155763	0.00155763	0.00311526	0.00155763
1018	0.00566572	0	0.00283286	0.00566572	0.00566572	0.0113314	0.00849858	0.00566572	0.00283286	0.00283286	0	0	0.00283286	0.00566572	0	0	0	0.00283286	0	0.00566572	0	0	0	0	0	0	0	0	0	0	0	0	0	0	0	0	0	0	0	0	0.00566572	0	0.00849858	0.00849858	0	0.00283286	0.00566572	0	0.0141643
1019	0.004914	0.004914	0.002457	0.004914	0	0.004914	0.002457	0.002457	0	0.00982801	0	0.002457	0.002457	0.004914	0	0.002457	0	0.004914	0	0	0	0	0	0	0	0.002457	0	0.002457	0	0.002457	0	0	0.002457	0.002457	0.002457	0	0	0	0	0	0	0	0.00737101	0.00982801	0.002457	0	0	0	0.004914
1020	0.00691017	0	0.00197433	0.00789733	0.00493583	0.0029615	0	0.00394867	0.0029615	0.00394867	0.0029615	0.000987167	0.00197433	0.0029615	0.00493583	0.0029615	0.00493583	0.005923	0	0	0.000987167	0	0.000987167	0	0.000987167	0.00197433	0	0	0.000987167	0.00197433	0.000987167	0.000987167	0.000987167	0	0.000987167	0.000987167	0.00197433	0.000987167	0	0.000987167	0.00197433	0	0	0.005923	0.00493583	0.0029615	0.000987167	0.00197433	0.00394867
1021	0.00378788	0.00378788	0	0	0.00378788	0.00378788	0.00378788	0.00378788	0.00378788	0.00378788	0	0	0.00378788	0	0	0	0	0.00378788	0.00378788	0.00757576	0	0	0.00757576	0	0	0.00378788	0	0.00378788	0	0	0	0	0	0	0.00378788	0.00378788	0	0	0	0	0.00378788	0	0.00378788	0.00378788	0	0	0	0	0.0113636
1022	0.0121655	0.00486618	0.00243309	0.00486618	0.00243309	0.00486618	0.00486618	0.00486618	0	0.00486618	0	0.00486618	0.00243309	0	0.00243309	0.00243309	0.00243309	0.00973236	0.00486618	0	0	0	0.00243309	0	0.00486618	0	0	0	0	0.00243309	0	0	0.00243309	0	0	0	0	0	0	0	0	0.00486618	0.00729927	0.00243309	0.00486618	0.00243309	0.00973236	0	0.00486618
1023	0.0058651	0	0	0.00293255	0.0058651	0.0058651	0.00293255	0.00293255	0.0058651	0	0	0.0058651	0.00293255	0.00293255	0	0.0058651	0.0058651	0.0117302	0.00293255	0	0	0	0	0	0	0.00293255	0	0	0	0.00293255	0	0	0.00293255	0	0	0.00293255	0	0	0	0.00293255	0.00293255	0.0058651	0	0.00293255	0.0058651	0.00293255	0	0.0058651	0.00293255
1024	0.026178	0	0.0157068	0	0.0104712	0.0209424	0	0	0.0052356	0.0104712	0	0	0.0104712	0	0.0052356	0	0	0	0	0.0104712	0	0	0.0052356	0.0052356	0	0	0	0	0	0	0	0	0	0	0	0	0	0	0	0	0.0104712	0	0.0052356	0.0314136	0	0.0104712	0	0	0.0104712
1025	0.00668896	0.00167224	0.00334448	0	0.00334448	0.0117057	0	0.00668896	0.00668896	0	0	0	0.00167224	0.00334448	0.00167224	0.00668896	0.0083612	0.00501672	0	0.00167224	0.00167224	0	0	0.00167224	0	0.00167224	0	0	0.00167224	0.00167224	0	0	0	0	0	0.00167224	0	0	0	0	0.00501672	0	0	0.00668896	0.00167224	0.00334448	0.00167224	0.00167224	0.0100334
1026	0.0058651	0	0	0	0.0146628	0.00879765	0.0058651	0	0	0.00293255	0	0	0.00293255	0	0.0058651	0.0058651	0.0058651	0.0058651	0	0	0	0	0	0	0	0	0	0.0058651	0	0.00293255	0.0058651	0	0	0	0	0	0.0058651	0.00293255	0	0	0.00293255	0.0058651	0	0	0.0058651	0.00293255	0.00293255	0	0.0117302
1027	0	0	0	0.00344828	0	0.0103448	0.00689655	0	0.00344828	0.00344828	0	0	0.00344828	0.00344828	0	0.00344828	0	0.00689655	0	0.00344828	0.00344828	0	0	0	0	0.0103448	0	0	0	0	0	0	0	0	0	0.00689655	0.00344828	0	0	0	0	0	0.00344828	0.00689655	0	0.00689655	0	0.00689655	0.0103448
1028	0.00660066	0	0.00550055	0.00330033	0.00330033	0.00330033	0.00330033	0.00440044	0.00220022	0.00220022	0	0.00330033	0.00220022	0.00110011	0	0.00550055	0.00110011	0.00550055	0	0.00330033	0.00990099	0.00440044	0.0121012	0.00440044	0.00110011	0.00880088	0.00110011	0.00330033	0.00220022	0.00110011	0.00110011	0.00770077	0.00990099	0.00220022	0.00110011	0.00550055	0.00110011	0	0	0.00110011	0.00110011	0.00220022	0.00330033	0.0110011	0.00330033	0.00440044	0.00110011	0.00330033	0.00880088
1029	0.00443459	0.00221729	0.00443459	0.00221729	0.00443459	0.00443459	0.00221729	0.00443459	0.00665188	0.00221729	0	0.00443459	0	0	0.00221729	0.00443459	0.0110865	0	0.00221729	0.00443459	0.00443459	0	0	0	0	0.00443459	0	0	0	0.00221729	0	0	0	0	0	0.00221729	0	0.00443459	0	0	0.00886918	0.00221729	0.00221729	0.00443459	0	0.00221729	0	0.00886918	0
1030	0.00185185	0.00555556	0.00185185	0.0037037	0	0.00740741	0	0.0037037	0.00555556	0.0037037	0.00185185	0.0037037	0.00555556	0.00185185	0.00555556	0.00740741	0.0037037	0.00185185	0	0.0037037	0	0	0.00740741	0.00185185	0.00185185	0	0.0037037	0.00185185	0	0.0037037	0	0	0.0037037	0	0	0.0037037	0	0	0	0.00185185	0	0.00185185	0	0.00185185	0.00740741	0.00740741	0.00185185	0.00185185	0.00185185
1031	0	0	0.00616016	0	0	0.00410678	0.00205339	0.00205339	0.00410678	0.00410678	0.00616016	0.00205339	0	0.00616016	0.00410678	0.00205339	0.00410678	0.00205339	0	0.00205339	0	0	0	0	0.00205339	0.00205339	0	0	0.00205339	0	0	0.00205339	0	0	0	0	0	0.00205339	0	0.00205339	0.00616016	0	0.00205339	0.00205339	0.00205339	0	0	0.00205339	0.00821355
1032	0.00492611	0	0	0.00492611	0.00246305	0.00246305	0	0	0.00246305	0.00492611	0.00246305	0	0	0.00985222	0.00738916	0.00492611	0	0.00985222	0	0.00246305	0	0	0	0	0	0	0	0	0	0	0	0	0	0	0	0	0	0	0.00246305	0	0.00246305	0	0	0.00492611	0	0.00738916	0	0.00738916	0.00492611
1033	0.00943396	0	0	0	0	0	0	0	0	0.0188679	0.00943396	0	0	0	0	0	0	0	0	0	0	0	0	0	0	0	0	0	0	0	0	0	0	0	0	0	0	0	0	0.00943396	0	0	0	0	0	0.0283019	0	0	0
1034	0.00285714	0.00285714	0	0.00571429	0.00285714	0.00571429	0.00285714	0.00857143	0.00571429	0	0	0.00571429	0.00571429	0	0	0.00857143	0	0.00285714	0	0.00285714	0	0	0.00571429	0	0	0	0	0	0	0	0	0	0	0	0	0	0	0	0	0	0.0114286	0	0	0	0	0.0171429	0	0.00285714	0
1035	0.0311111	0.00444444	0.00444444	0	0	0.00888889	0	0	0	0.0222222	0	0.00444444	0.0133333	0.00444444	0.00444444	0.00444444	0.00444444	0	0	0	0	0	0	0	0	0	0	0	0.00444444	0	0	0	0	0	0.00444444	0	0	0	0	0	0	0	0	0	0.00444444	0	0	0.00444444	0
1036	0.00137426	0.000381738	0.00519163	0.00290121	0.000381738	0.0155749	0.000458085	0.00389372	0.00167965	0.00175599	0.00030539	0.00206138	0.0046572	0.00137426	0.000763475	0.00106887	0.00190869	0.00152695	0.000229043	0.000839823	0.000839823	0.000687128	0.000458085	0.000152695	7.63475e-05	0.000229043	0.000229043	0.00030539	0.000229043	7.63475e-05	0.00030539	0.00030539	0.000152695	7.63475e-05	0.000152695	0.00061078	0.000152695	0.000229043	0	0.000152695	0.00236677	0.000152695	0.00526798	0.0109177	0.00106887	0.0121393	0.00030539	0.00206138	0.00366468
1037	0.0107527	0	0.00537634	0.00537634	0.00268817	0.0134409	0	0.0107527	0.00268817	0.00537634	0	0.00268817	0	0.00268817	0	0.00537634	0.00268817	0.00806452	0	0	0.00806452	0	0.00268817	0.00268817	0	0.00268817	0	0	0	0	0	0.00537634	0	0	0	0.00537634	0	0.00806452	0	0	0	0	0	0.00537634	0	0	0	0.00268817	0.00268817
1038	0.0135501	0	0	0.00271003	0	0.00813008	0.0108401	0	0.00813008	0.0135501	0	0.00271003	0.00271003	0.00542005	0	0.00542005	0.00542005	0	0	0	0.00271003	0	0.00271003	0	0.00271003	0	0	0.00271003	0.00271003	0	0	0	0	0.00271003	0	0	0	0.00813008	0	0	0.00813008	0.00271003	0.00271003	0.00271003	0	0.00271003	0	0.00542005	0.00271003
1039	0.00297915	0	0.00695134	0.00595829	0.0019861	0.00297915	0	0.0019861	0.00794439	0.00695134	0	0.00297915	0.00397219	0.00297915	0.00595829	0.0019861	0	0.00496524	0	0.0019861	0	0	0	0	0	0	0	0	0	0.000993049	0	0.000993049	0	0	0	0.0019861	0.00397219	0	0.000993049	0	0.00595829	0.0019861	0.00695134	0.00794439	0.00496524	0	0.000993049	0.00695134	0.00496524
1040	0.0034662	0	0.0034662	0	0.0034662	0.0017331	0.0017331	0.0017331	0.0034662	0.00519931	0.00519931	0	0.0017331	0.0034662	0.0034662	0.0121317	0.0103986	0	0.0017331	0.0034662	0.0017331	0	0	0	0	0	0	0	0	0	0	0	0	0	0	0.0017331	0	0.0017331	0	0	0.0017331	0	0.00693241	0.0034662	0.00519931	0.00693241	0	0.0017331	0.0034662
1041	0.00657895	0	0.00219298	0.00219298	0.00219298	0.00219298	0	0	0.00438596	0.0109649	0	0.00219298	0.00219298	0.00438596	0.00438596	0.00877193	0.00438596	0.00438596	0.00219298	0.00219298	0	0	0	0.00438596	0	0.00219298	0	0	0	0.00219298	0	0	0.00219298	0	0	0.00219298	0	0	0	0	0.00219298	0.00219298	0.00438596	0.0109649	0.00219298	0.00219298	0.00219298	0.00438596	0.00657895
1042	0.00653595	0	0.00326797	0.00653595	0.00163399	0.00490196	0.00326797	0.00326797	0.00653595	0.00326797	0.00326797	0.00326797	0.00163399	0.00490196	0.00326797	0.00490196	0.00653595	0.00653595	0	0.00326797	0	0	0.00326797	0	0	0.00326797	0	0	0	0	0	0.00163399	0	0.00163399	0	0	0	0	0	0.00163399	0.00653595	0	0.00163399	0.00163399	0.00326797	0	0.00163399	0.00490196	0.00326797
1043	0.00578035	0.00192678	0.00770713	0.00385356	0.00385356	0.0115607	0	0.00385356	0.00385356	0.0115607	0.00192678	0.00385356	0.00192678	0.00578035	0.00385356	0	0.00578035	0.00963391	0.00385356	0.00385356	0	0	0	0	0	0	0	0	0	0.00578035	0	0.00192678	0.00192678	0.00385356	0.00192678	0	0	0.00192678	0	0	0.00385356	0	0.00192678	0.00578035	0.00963391	0.00192678	0.00192678	0.00770713	0.00385356
1044	0.0122825	0	0.00102354	0.00511771	0.00307062	0.00818833	0.00409417	0.00614125	0.00409417	0.00921187	0.00716479	0.00204708	0.00307062	0.00307062	0.00716479	0.00102354	0.00204708	0.00511771	0	0.00409417	0.00102354	0.00102354	0	0	0	0	0.00102354	0.00204708	0.00102354	0.00204708	0.00204708	0	0.00511771	0	0	0	0	0	0	0	0.00818833	0.00102354	0.00307062	0.00204708	0.00409417	0.00409417	0.00307062	0.00511771	0.00307062
1045	0.00330033	0	0.00330033	0.00660066	0.00330033	0.00990099	0	0.00660066	0.00660066	0.019802	0	0	0	0	0	0.00660066	0.00660066	0.00330033	0	0	0	0	0	0.00330033	0	0.00330033	0	0.00330033	0	0	0	0	0	0	0.00330033	0	0	0	0	0	0	0.00330033	0.00330033	0.00330033	0.00330033	0.00330033	0.00330033	0	0
1046	0.00477327	0	0.00477327	0	0	0.00477327	0.00238663	0.00954654	0.00238663	0.0214797	0	0.0119332	0	0	0.00238663	0.00954654	0.0071599	0.00238663	0	0.00954654	0	0	0	0	0	0.0071599	0	0	0	0	0.00238663	0.00238663	0	0	0	0.00238663	0	0	0	0.00238663	0.00477327	0	0.00238663	0.0071599	0	0	0	0.00477327	0.00477327
1047	0	0	0.00222717	0.00222717	0.00890869	0.00445434	0.00222717	0.00890869	0	0.00445434	0	0.00890869	0	0.00668151	0	0.00890869	0.00890869	0.0155902	0	0.00222717	0	0.00222717	0	0	0.00222717	0	0	0.00222717	0.00222717	0.00222717	0	0	0.00222717	0	0	0	0.00222717	0.00222717	0	0	0.00668151	0	0	0.00222717	0.00222717	0.00222717	0.00222717	0	0
1048	0.00422833	0.00317125	0.00211416	0.00739958	0.00528541	0.00845666	0.00211416	0.00211416	0.00317125	0.00845666	0.00105708	0	0.00422833	0.00211416	0.00634249	0.00951374	0.00422833	0.00211416	0	0.00211416	0	0.00105708	0.00211416	0.00105708	0	0	0.00105708	0	0.00211416	0.00105708	0	0.00211416	0.00105708	0	0.00211416	0	0	0.00105708	0	0.00105708	0.00105708	0	0.00105708	0	0.00317125	0.00317125	0.00105708	0.00317125	0.00634249
1049	0	0	0	0	0	0.0108696	0	0	0	0	0	0	0	0.0108696	0	0	0.0108696	0	0	0	0	0	0	0	0	0	0	0	0	0	0	0	0	0	0	0	0	0	0	0	0	0	0	0.0108696	0.0108696	0	0	0	0
1050	0.00824176	0	0.00274725	0.010989	0.00137363	0.00549451	0.00412088	0.00549451	0.00412088	0.00686813	0.00274725	0.00549451	0.00274725	0.00137363	0.00686813	0.00412088	0.00412088	0.010989	0	0.00274725	0.00137363	0	0.00274725	0.00274725	0	0	0	0.00137363	0	0.00137363	0	0.00274725	0.00137363	0	0.00274725	0	0.00412088	0	0	0	0.00961538	0.00137363	0.00137363	0.00412088	0.00137363	0.00274725	0	0.00824176	0.00137363
1051	0	0.00325733	0.00325733	0.00651466	0.00325733	0	0	0.00325733	0.00325733	0.00325733	0.00325733	0.00325733	0.00325733	0.00651466	0.00977199	0	0	0.00651466	0	0.00325733	0	0	0	0	0	0	0.00325733	0	0	0	0	0	0	0.00325733	0	0	0.00325733	0	0	0.00325733	0.00325733	0	0	0	0.00651466	0	0	0	0
1052	0.00990099	0	0	0.00330033	0.00660066	0.0132013	0	0.00990099	0.00660066	0.00660066	0.00330033	0.00330033	0.00330033	0	0.00660066	0.00330033	0.00330033	0.00990099	0	0.00660066	0	0	0	0	0	0	0	0	0	0	0	0	0.00330033	0	0	0	0	0	0	0.00330033	0	0	0.00330033	0	0	0.00660066	0	0.00330033	0
1053	0.0209268	0	0.00149477	0.0044843	0.0044843	0.00597907	0.0044843	0.0044843	0.0104634	0.00896861	0.00298954	0.00747384	0.00149477	0.00149477	0.0104634	0.0044843	0.00597907	0.00747384	0	0.00149477	0.00149477	0	0	0	0	0	0	0	0	0	0	0	0	0.00149477	0	0.00149477	0	0.00298954	0	0	0.00298954	0	0.00298954	0.00149477	0	0.0044843	0.00149477	0.00298954	0.00298954
1054	0.00472813	0	0.00236407	0.00472813	0.00472813	0	0	0.00472813	0	0.00236407	0.00236407	0.00472813	0	0.00472813	0	0.0070922	0.00236407	0.00472813	0	0.00236407	0	0	0.00236407	0.00472813	0	0	0	0	0	0.00236407	0	0	0	0	0.00236407	0.00236407	0	0	0	0.00236407	0.00945626	0	0	0.00472813	0	0	0	0.00945626	0.00472813
1055	0.016	0.00266667	0	0.00266667	0.00266667	0.00533333	0	0.00533333	0	0.00533333	0	0.00266667	0.00533333	0.008	0.0106667	0.0106667	0.008	0.0106667	0.00533333	0.00266667	0.00266667	0	0.00266667	0	0	0	0	0.00533333	0.00266667	0	0	0	0	0	0	0.00266667	0	0	0	0	0.00533333	0	0	0	0	0.0106667	0	0.00266667	0
1056	0.00298507	0.00298507	0.00298507	0.00895522	0.00298507	0.00298507	0.00298507	0.00447761	0.00597015	0.00895522	0.00298507	0.00298507	0	0.00298507	0.00149254	0.00298507	0.00447761	0.00447761	0	0	0	0	0	0.00149254	0.00149254	0.00149254	0.00149254	0.00149254	0.00149254	0.00149254	0.00298507	0	0	0.00298507	0.00149254	0	0.00149254	0.00149254	0.00149254	0.00149254	0.00298507	0.00298507	0.00746269	0.0119403	0.00447761	0.00298507	0	0.00597015	0.00149254
1057	0.0131926	0	0.00527704	0.00659631	0.00659631	0.00263852	0.00395778	0.00527704	0.00263852	0.00791557	0	0.00263852	0.00263852	0.00395778	0.0131926	0.0105541	0.00395778	0.00791557	0	0.00131926	0	0	0.00263852	0.00131926	0.00131926	0.00263852	0	0	0.00131926	0.00131926	0.00131926	0	0	0	0.00263852	0	0	0.00395778	0.00131926	0	0.00263852	0.00131926	0.00263852	0.00263852	0.00263852	0	0.00263852	0.00131926	0.00263852
1058	0.0121951	0	0	0.00406504	0	0.00406504	0	0	0.0121951	0.0121951	0	0.00813008	0	0.0162602	0	0.00406504	0	0.00406504	0	0	0	0	0	0.00406504	0	0	0	0	0	0	0	0	0	0	0	0	0	0	0	0	0.00406504	0	0	0.00813008	0	0	0	0	0.00813008
1059	0.00153139	0	0.00153139	0.00459418	0.00306279	0.00153139	0.00153139	0.00306279	0.00612557	0.00459418	0	0.0107198	0.00765697	0.00306279	0	0	0.00306279	0.00612557	0	0	0.00153139	0	0.00153139	0	0	0	0	0	0	0.00306279	0	0	0	0	0	0	0.00153139	0.00306279	0	0	0.00153139	0	0.00153139	0.00306279	0.00459418	0.00153139	0	0.00153139	0.00153139
1060	0.00142857	0	0.00714286	0	0.00142857	0.00142857	0	0.00714286	0.00428571	0.00285714	0.00142857	0.00571429	0.00571429	0.00142857	0.00142857	0.00857143	0.00285714	0.00428571	0	0.00428571	0	0	0.00285714	0	0	0	0	0.00142857	0	0	0	0	0	0	0	0	0.00142857	0	0	0.00142857	0.00285714	0.00142857	0.00571429	0.00285714	0.00142857	0.00571429	0.00142857	0.00428571	0.00571429
1061	0.0039604	0.0019802	0.0019802	0.00594059	0	0.0019802	0.0019802	0.0039604	0.00594059	0.0138614	0	0.00594059	0.0039604	0.0019802	0	0	0	0	0	0	0	0	0	0	0	0	0	0.0019802	0.0039604	0.0019802	0.0019802	0.00594059	0.0019802	0	0	0.0019802	0	0.0039604	0	0	0.0019802	0	0.0019802	0.0019802	0.00594059	0	0	0	0.0019802
1062	0.00490196	0.00490196	0.00490196	0.00490196	0.00490196	0.00980392	0	0	0.0147059	0.00490196	0	0.00490196	0	0	0	0.00490196	0.00490196	0	0	0	0	0	0.00490196	0	0	0.00490196	0	0	0	0	0	0	0	0	0.00490196	0.00490196	0	0	0	0	0	0	0.00490196	0	0	0.00490196	0	0.0196078	0.00490196
1063	0.015625	0	0.0046875	0.0078125	0.0046875	0.009375	0.0015625	0.0015625	0	0.0109375	0	0.00625	0.0046875	0.003125	0.0046875	0.00625	0.003125	0.009375	0.003125	0.0015625	0	0	0	0.0015625	0	0.0015625	0	0	0	0	0	0	0.0015625	0	0	0	0	0.0015625	0	0	0.0015625	0	0.003125	0.0015625	0.003125	0.003125	0.0015625	0.0015625	0.0046875
1064	0.00819672	0.00327869	0	0.00819672	0.00163934	0.0114754	0.00163934	0.00327869	0.00655738	0.0131148	0.00327869	0.00655738	0.00491803	0.00491803	0.00327869	0.00819672	0.00491803	0.00327869	0.00163934	0.00327869	0.00655738	0	0.00327869	0	0	0	0	0.00163934	0.00327869	0.00327869	0	0.00163934	0.00163934	0	0	0	0	0	0	0	0.00819672	0	0.00163934	0.00491803	0	0.00327869	0.00655738	0.00163934	0.00327869
1065	0.00562193	0.0035137	0.00702741	0.00773015	0.0035137	0.00421644	0.00773015	0.0035137	0.00421644	0.00562193	0	0.000702741	0.00210822	0.000702741	0.00491918	0.00632467	0.00210822	0.00491918	0.000702741	0.00421644	0.00281096	0.000702741	0.00140548	0.00210822	0.00140548	0.00140548	0.000702741	0.00140548	0.00140548	0.00210822	0	0	0.000702741	0.00210822	0.000702741	0.000702741	0.00140548	0.00140548	0	0	0.00281096	0.000702741	0.0035137	0.00281096	0.00140548	0.00421644	0.00140548	0.00702741	0.00210822
1066	0.0017094	0	0.0017094	0.0034188	0	0.0034188	0	0.00512821	0.0017094	0.00683761	0	0	0.0017094	0.0034188	0.00683761	0.0034188	0.0017094	0.00512821	0	0	0	0	0	0	0	0.0017094	0.0017094	0	0	0.0034188	0.0017094	0.0017094	0.0017094	0	0.0017094	0.0017094	0.0017094	0	0	0	0	0	0.00512821	0.00512821	0.0034188	0.0034188	0	0.0017094	0.0102564
1067	0	0	0	0.00529101	0	0.00529101	0	0.00529101	0.00529101	0.00529101	0	0.010582	0	0.00529101	0	0	0	0	0	0	0.00529101	0	0	0	0	0.010582	0	0	0	0	0	0	0	0	0.00529101	0	0	0	0	0	0.00529101	0	0.00529101	0.00529101	0	0.00529101	0.00529101	0.00529101	0.00529101
1068	0.00362319	0.000905797	0.00271739	0.00543478	0.000905797	0.00181159	0.00271739	0.000905797	0.00362319	0.00271739	0.00181159	0.00271739	0.00724638	0.000905797	0.00271739	0.00905797	0.0108696	0	0	0	0.000905797	0.000905797	0.00181159	0.00271739	0	0	0	0.000905797	0.000905797	0.000905797	0.000905797	0	0	0.000905797	0.000905797	0.00362319	0.00181159	0.00271739	0	0	0.00181159	0.00181159	0.00724638	0.00543478	0	0.00271739	0.00181159	0.00181159	0.00271739
1069	0.00539084	0	0.00269542	0.00269542	0.00269542	0.00808625	0	0.00808625	0.00539084	0.00808625	0	0.00808625	0.00269542	0.00539084	0	0	0.00808625	0.00808625	0	0	0	0	0.00539084	0.00269542	0	0	0.00269542	0	0	0	0.00269542	0	0	0	0.00269542	0.00539084	0	0.00269542	0.00269542	0	0.0107817	0.00269542	0.00269542	0.00539084	0.00539084	0	0.00269542	0.00269542	0.00539084
1070	0.00445633	0.00178253	0.00623886	0.00178253	0.00356506	0.00356506	0.00356506	0.0026738	0.00356506	0.00623886	0.0026738	0.00356506	0.00356506	0.0026738	0.00802139	0.0106952	0.00623886	0.00891266	0.000891266	0.000891266	0	0	0.0026738	0	0	0.000891266	0.000891266	0.000891266	0.000891266	0	0	0.000891266	0	0	0.000891266	0.000891266	0	0.000891266	0	0	0.0026738	0.00178253	0.00445633	0.0106952	0.000891266	0	0.00178253	0	0.0026738
1071	0.00111359	0.00111359	0.00222717	0.00556793	0.00334076	0.00334076	0	0.00222717	0.00556793	0.00111359	0	0.00334076	0.00111359	0	0.00334076	0.00111359	0.00445434	0.00222717	0	0.00668151	0	0	0	0	0.00111359	0	0	0	0.00111359	0.00222717	0.00111359	0	0.00111359	0.00111359	0	0.00222717	0	0.00111359	0	0.00111359	0	0	0.00111359	0.00445434	0.00111359	0.00222717	0.00111359	0.00556793	0.00222717
1072	0.00461255	0.000922509	0.00276753	0.00553506	0.00276753	0	0.00184502	0.00553506	0.00184502	0.00830258	0.00184502	0.00369004	0.00184502	0	0.00461255	0.00369004	0.00276753	0.00461255	0.000922509	0.00553506	0.00276753	0.000922509	0.00184502	0.000922509	0	0	0.000922509	0.000922509	0.000922509	0.000922509	0.00184502	0	0	0	0.00184502	0.000922509	0.000922509	0.000922509	0	0.00184502	0.00369004	0.000922509	0.00184502	0.00645756	0.00276753	0.00276753	0	0.00276753	0.00461255
1073	0.0023753	0.0023753	0.00712589	0	0.00475059	0.0023753	0	0.00950119	0	0	0.00475059	0.0023753	0.00475059	0	0.0023753	0.0023753	0.00712589	0.00712589	0.00475059	0.00475059	0	0	0.0023753	0	0	0.0023753	0	0	0.0023753	0.0023753	0.0023753	0	0	0	0	0	0	0.00475059	0	0	0.0023753	0.0023753	0.0023753	0.00475059	0	0.0023753	0	0.00475059	0.0023753
1074	0.0148148	0.00246914	0.00246914	0.00740741	0	0.00740741	0.00246914	0.0148148	0.00493827	0.0123457	0	0.00493827	0	0.0123457	0.00493827	0.00987654	0.0123457	0.00740741	0.00246914	0	0.00246914	0	0	0.00246914	0	0.00246914	0	0	0	0	0	0	0.00246914	0	0	0.00246914	0	0	0	0	0.0123457	0	0.00493827	0.00246914	0.00246914	0	0	0.00246914	0
1075	0.0120968	0.00403226	0.0201613	0	0	0.00806452	0	0	0.00403226	0.016129	0.00403226	0.00806452	0.00403226	0.00403226	0.00403226	0.00403226	0.00403226	0.00806452	0	0	0.00403226	0	0.00403226	0.00403226	0	0	0	0.00403226	0	0	0	0	0	0	0	0.00403226	0	0.00403226	0.00403226	0	0.00403226	0	0	0.00403226	0	0.00403226	0	0.00403226	0.00403226
1076	0.0113636	0.00103306	0.00568182	0.0123967	0.00103306	0.00413223	0.000516529	0.00516529	0.00929752	0.00929752	0.00154959	0.00258264	0.000516529	0.00516529	0.00671488	0.00516529	0.00413223	0.00516529	0	0.000516529	0	0	0	0.00103306	0.000516529	0.00103306	0.000516529	0.00103306	0.00103306	0.00103306	0.000516529	0.000516529	0	0	0.000516529	0	0	0.00103306	0	0	0.00568182	0.000516529	0.00258264	0.00516529	0.00154959	0.00154959	0.00206612	0.0036157	0.00413223
1077	0.00878735	0	0.00351494	0	0.00351494	0.00702988	0.00351494	0.00702988	0.00175747	0.00702988	0.00175747	0.00175747	0	0.00175747	0.00878735	0.00351494	0	0.00527241	0	0	0.00351494	0.00175747	0	0.00175747	0	0.00175747	0	0	0.00351494	0	0	0	0.00175747	0	0	0.00175747	0	0	0	0	0.00351494	0	0.00175747	0.00351494	0.00175747	0.00351494	0.00527241	0.00351494	0.00702988
1078	0.00882117	0	0.00481155	0.0064154	0.00240577	0.00801925	0.000801925	0.0064154	0.00721732	0.00721732	0.00160385	0	0.00160385	0.00240577	0.00481155	0.00400962	0.00561347	0.010425	0	0.0032077	0.00160385	0	0.00240577	0	0	0.000801925	0.000801925	0	0	0.00160385	0	0.00160385	0.000801925	0	0.000801925	0.00160385	0.00160385	0.00160385	0	0.000801925	0.00801925	0	0.00561347	0.0032077	0.00400962	0.0064154	0.00240577	0.00481155	0.00400962
1079	0.00143885	0	0	0.0028777	0	0.0028777	0.00143885	0	0.00719424	0.0057554	0.00143885	0	0.00143885	0.00143885	0.0028777	0.0057554	0.00431655	0.00431655	0.00143885	0.00143885	0	0	0	0	0.00143885	0	0.00143885	0	0	0.0028777	0	0.00143885	0	0	0	0	0.00143885	0	0	0	0.00143885	0	0.0201439	0.0158273	0	0.00719424	0	0.00143885	0.0100719
1080	0	0	0	0	0.00826446	0.00826446	0	0	0.0165289	0	0	0	0	0	0	0.00826446	0	0	0	0	0	0	0	0	0	0	0	0	0	0	0	0	0	0	0	0	0	0	0	0	0	0	0.00826446	0	0.00826446	0	0.00826446	0.0165289	0.00826446
1081	0	0.00701754	0.00350877	0.00701754	0	0.0105263	0	0.00350877	0.00701754	0.00350877	0	0.00350877	0	0	0	0.00701754	0	0.00701754	0	0.00350877	0	0	0	0.00350877	0	0	0	0	0.00701754	0	0	0	0	0	0	0	0	0	0	0	0.00701754	0	0	0.00701754	0.00350877	0.00701754	0	0	0.00350877
1082	0.00411523	0	0	0.00548697	0.00685871	0.00137174	0.00411523	0.00274348	0.00960219	0.00548697	0	0.00548697	0.00137174	0.00274348	0.00274348	0.00685871	0	0.00685871	0	0.00137174	0	0	0	0.00137174	0	0	0	0.00274348	0.00274348	0	0	0.00137174	0	0.00137174	0.00137174	0.00548697	0.00137174	0.00137174	0	0	0	0	0.00137174	0.00137174	0.00548697	0.00411523	0.00137174	0.00274348	0.00137174
1083	0.00986842	0	0.00328947	0.00328947	0.00328947	0.00328947	0	0.00657895	0.00657895	0.00986842	0.00328947	0	0.00328947	0	0.00328947	0.00328947	0.00328947	0.00986842	0	0.00986842	0	0	0	0	0	0	0	0.00328947	0.00657895	0	0	0	0	0.00328947	0	0	0.00328947	0	0	0	0.00328947	0	0	0.00328947	0.00328947	0.00328947	0	0.00657895	0.00657895
1084	0.0138568	0	0.00461894	0.00692841	0.00461894	0.00461894	0	0.00230947	0.00923788	0.0138568	0.00692841	0.00692841	0	0	0.00692841	0.00692841	0.00692841	0.00692841	0	0	0	0	0.00230947	0.00230947	0	0	0	0	0	0.00230947	0	0.00230947	0	0.00230947	0.00230947	0	0	0.00461894	0	0	0.00461894	0	0.00230947	0.00461894	0	0.00230947	0	0.00692841	0.0138568
1085	0.00336134	0.00168067	0.00336134	0.00840336	0.00336134	0.00504202	0.00336134	0.00336134	0.00672269	0.00504202	0	0.00336134	0.00168067	0	0.00336134	0.00504202	0.00168067	0.00672269	0	0.00336134	0.00336134	0	0	0	0	0.00168067	0.00168067	0.00336134	0	0	0	0	0	0	0	0	0.00168067	0.00336134	0	0	0.00840336	0	0.00168067	0.00168067	0.00336134	0.00336134	0	0	0.00504202
1086	0.00341491	0.0011383	0.000569152	0.00227661	0	0.0193512	0.0011383	0.0011383	0.0011383	0.0011383	0.000569152	0.000569152	0.00341491	0.00284576	0.00170746	0.0011383	0	0.00170746	0	0.0011383	0	0.000569152	0.0011383	0.00284576	0	0.00227661	0	0	0.000569152	0	0.0011383	0	0.00170746	0.000569152	0	0.000569152	0	0.00227661	0	0.00170746	0.0011383	0	0.0011383	0	0.00284576	0.0193512	0	0.0011383	0.00170746
1087	0.0075	0	0.005	0.0025	0	0.005	0	0.0075	0.0075	0.005	0	0.005	0	0.005	0.0075	0	0	0.0025	0	0.0025	0.0025	0.005	0.005	0.0025	0.0025	0	0	0	0	0.0025	0	0	0	0	0.005	0.0025	0	0.005	0	0	0	0.0025	0.0025	0	0.0075	0.005	0	0.01	0.005
1088	0.00549451	0.00274725	0.00274725	0.00274725	0.00824176	0.010989	0	0	0.00274725	0.00274725	0	0	0.00549451	0.00824176	0.00274725	0.00824176	0.00549451	0.0137363	0.00274725	0	0.00549451	0	0	0	0	0	0.00274725	0	0.00824176	0	0	0	0	0	0	0	0	0	0	0	0.00549451	0	0.00274725	0	0	0	0.00274725	0	0.00549451
1089	0.0156951	0	0.0044843	0	0	0.0044843	0.0044843	0.00224215	0.00224215	0.00896861	0.0044843	0.00224215	0.00224215	0.00224215	0.0044843	0.00896861	0.00224215	0.0112108	0	0.00224215	0.00224215	0	0.00224215	0.00224215	0.00224215	0.00224215	0	0	0.00224215	0	0	0	0.00224215	0	0	0.00224215	0	0	0	0	0.0044843	0	0	0.00224215	0.00224215	0.0044843	0	0.00224215	0
1090	0.00554017	0.00277008	0	0.00831025	0	0.00554017	0	0.00554017	0.00277008	0.0110803	0.00277008	0	0	0.00277008	0.0110803	0.00277008	0	0	0	0	0.00277008	0	0.00277008	0.00277008	0.00277008	0.00831025	0	0.00554017	0	0.00831025	0	0	0	0	0.00554017	0	0.00277008	0.00554017	0	0.00277008	0	0	0	0	0.00277008	0.00277008	0	0.00277008	0.00277008
1091	0.0193237	0	0.00483092	0.0144928	0	0.00966184	0.00483092	0	0.0144928	0.00483092	0	0	0.00483092	0.00966184	0	0.00966184	0	0.00483092	0	0.00966184	0	0	0	0	0	0	0	0	0	0	0	0	0	0.00483092	0	0	0	0	0	0	0	0	0	0.00966184	0.00483092	0	0	0	0.00483092
1092	0.00636537	0.00127307	0.00381922	0.00318269	0.00381922	0.00127307	0.00127307	0.0050923	0.00127307	0.00827498	0.00190961	0.00254615	0.00254615	0.000636537	0.00827498	0.00254615	0.00381922	0.00445576	0.00127307	0.00381922	0.00318269	0	0	0.000636537	0.000636537	0	0	0	0.00127307	0.00318269	0	0.000636537	0.000636537	0.000636537	0	0.000636537	0.000636537	0.00127307	0	0.000636537	0.00190961	0.000636537	0.00381922	0.00190961	0.00254615	0.000636537	0.00127307	0.00381922	0.00127307
1093	0.00294985	0	0	0	0.00294985	0	0	0.00589971	0	0.00294985	0	0	0.00294985	0.00589971	0.00294985	0.00294985	0.00294985	0.00294985	0	0	0	0.00294985	0	0	0	0	0	0.00589971	0.00294985	0	0	0	0	0	0.00884956	0	0.00294985	0	0	0	0	0	0	0.00884956	0	0.00589971	0.00294985	0.00294985	0.00884956
1094	0.00542741	0	0.00135685	0.00814111	0.00407056	0.00407056	0	0.00407056	0.00407056	0.00542741	0.0027137	0.0027137	0.00135685	0.00542741	0.00678426	0.00407056	0.00407056	0.00135685	0.00135685	0.00135685	0	0	0.0027137	0	0	0	0	0.0027137	0	0.00135685	0	0.00135685	0.00135685	0.00135685	0.0027137	0.00135685	0.00135685	0.00135685	0	0	0.0027137	0	0.00542741	0.0027137	0.0027137	0.00542741	0	0.00135685	0.00678426
1095	0	0	0.00546448	0	0	0.0163934	0.00546448	0.00546448	0.00546448	0.010929	0	0	0	0.00546448	0	0	0.00546448	0.00546448	0	0.00546448	0	0	0	0	0	0	0	0	0	0	0	0	0	0	0	0	0	0.00546448	0	0	0.00546448	0	0	0	0	0	0	0.00546448	0
1096	0.00457666	0.00457666	0.00228833	0.00686499	0	0.00686499	0	0.00228833	0.00228833	0.00228833	0	0.00228833	0	0.00228833	0.00228833	0	0	0.00228833	0	0	0.00457666	0	0	0	0	0.0114416	0.00228833	0	0	0	0	0	0.00228833	0	0	0	0.00228833	0	0	0.00228833	0	0.00686499	0.0251716	0.00686499	0.00457666	0.00457666	0.00457666	0.00457666	0.00686499
1097	0.00215054	0	0.00215054	0.00215054	0.00215054	0.00215054	0	0.00645161	0	0.00645161	0	0.00645161	0.00430108	0.00645161	0.00430108	0.00215054	0.00215054	0.00215054	0	0.00215054	0	0	0.00215054	0	0	0	0	0	0	0	0	0	0	0	0	0	0	0.00215054	0	0	0.00215054	0	0	0.00430108	0.00215054	0.00215054	0.00215054	0.00860215	0
1098	0.00407332	0.00407332	0.00407332	0.00203666	0.00203666	0.00814664	0	0.0101833	0.0101833	0.0162933	0	0.00203666	0.00203666	0.00203666	0.00203666	0.00610998	0.00203666	0.00203666	0	0.00610998	0.00610998	0	0.00203666	0	0	0	0	0.00407332	0	0.00407332	0	0	0.00203666	0	0	0.00407332	0.00203666	0	0	0	0.00407332	0	0.00203666	0.00407332	0.00407332	0.00203666	0	0	0
1099	0.00891266	0.00178253	0.00534759	0.00713012	0.00713012	0.0142602	0.00178253	0.00891266	0.00356506	0.00713012	0.00356506	0.00356506	0.00356506	0.00178253	0.00356506	0.00534759	0.00713012	0.00534759	0	0.00356506	0.00356506	0	0.00178253	0	0	0.00178253	0	0	0	0.00178253	0	0	0	0	0.00178253	0	0	0	0	0	0.0124777	0	0	0.00356506	0.00178253	0	0	0.00178253	0.0106952
1100	0.00791557	0.00263852	0	0.0105541	0.00527704	0	0	0.00527704	0.00263852	0.00263852	0.00527704	0	0.00791557	0.00527704	0.00527704	0.00791557	0.00527704	0.00263852	0	0	0.00263852	0	0	0.00263852	0	0	0	0	0.00263852	0	0	0	0	0	0	0	0	0	0	0	0.00527704	0	0.00527704	0.00527704	0.00263852	0.00263852	0.00263852	0	0.00791557
1101	0.00827815	0	0	0.00662252	0.00331126	0.00496689	0.00165563	0.00993377	0.00331126	0.00662252	0.00165563	0.00331126	0.00331126	0	0.0115894	0.0149007	0.00165563	0.00165563	0.00165563	0.00331126	0	0	0	0.00331126	0.00165563	0.00165563	0	0	0.00165563	0	0	0	0	0.00331126	0	0	0.00165563	0	0	0	0.00827815	0	0	0.00331126	0.00331126	0.00331126	0	0.00662252	0.00331126
1102	0	0.0041841	0.00209205	0.00209205	0.0041841	0.0041841	0	0.00209205	0.0041841	0.0083682	0.00209205	0	0	0.00627615	0	0.00627615	0.0041841	0.00209205	0.00209205	0	0.00209205	0	0.00209205	0.00209205	0	0.00209205	0	0	0.00209205	0.00209205	0	0	0	0	0	0.00209205	0	0	0	0	0.0041841	0	0.0041841	0.0104603	0.0041841	0	0.00209205	0.0041841	0.0041841
1103	0.00422654	0	0.00253593	0.00338123	0.000845309	0.00253593	0.00169062	0	0.00338123	0.00845309	0.00169062	0.00507185	0.00422654	0	0.00422654	0.00929839	0.00338123	0.00507185	0	0.00169062	0	0	0	0	0	0	0	0	0	0.00169062	0	0.000845309	0.000845309	0.000845309	0.00169062	0.000845309	0.000845309	0.00169062	0.000845309	0	0.00169062	0	0.00169062	0.00591716	0.00169062	0.00169062	0.00169062	0.00591716	0.00507185
1104	0.00135593	0.000677966	0.00338983	0.00542373	0.0020339	0.00338983	0.00338983	0.00610169	0.00474576	0.00338983	0	0.00474576	0.00271186	0.00135593	0.00135593	0.00474576	0.00338983	0.00135593	0	0.000677966	0.00271186	0.000677966	0.00135593	0.00542373	0.000677966	0.00135593	0.000677966	0.0020339	0.0020339	0.0020339	0.000677966	0.00271186	0.000677966	0	0.0020339	0.00271186	0.00135593	0.000677966	0.000677966	0.000677966	0.00338983	0.0020339	0.00610169	0.00745763	0.00271186	0.000677966	0.00135593	0.0040678	0.0040678
1105	0.00561798	0	0.00561798	0	0	0.00561798	0.00280899	0	0.00842697	0.00561798	0	0	0	0.00842697	0.011236	0.00561798	0	0.00280899	0	0	0.00280899	0	0	0	0	0.00280899	0	0	0	0.00280899	0	0	0	0	0	0	0.00561798	0.00280899	0	0	0.00280899	0.00280899	0.00561798	0.00280899	0	0.00280899	0	0.00561798	0
1106	0.0101695	0	0	0	0	0	0	0.0101695	0.00338983	0.00338983	0	0.00677966	0	0	0.0101695	0.0101695	0.00677966	0.00338983	0	0.00677966	0	0	0	0	0	0	0	0	0	0.00677966	0.00338983	0	0.00338983	0	0	0.00338983	0.00677966	0.00338983	0	0	0.00338983	0	0.00338983	0.00677966	0	0.00338983	0	0	0.00338983
1107	0.0136719	0.00195312	0.0078125	0.00585938	0	0.00585938	0	0.00390625	0	0.00976562	0.00195312	0	0.00390625	0.00585938	0.00585938	0.0078125	0.0078125	0.00585938	0	0	0.00390625	0.00195312	0.00195312	0	0	0.00585938	0	0.00390625	0	0.00585938	0	0	0	0	0.00390625	0	0	0.00195312	0	0	0.00390625	0.00195312	0.00390625	0	0.00195312	0	0	0.00195312	0
1108	0.00502513	0	0	0.00502513	0	0	0	0.00502513	0.0100503	0.00502513	0	0	0	0	0	0.0100503	0	0	0.0100503	0.00502513	0	0	0.00502513	0	0	0	0	0	0.00502513	0.00502513	0	0	0	0	0	0	0	0.00502513	0	0.00502513	0	0.00502513	0.00502513	0.00502513	0	0.00502513	0	0.0100503	0
1109	0.00492611	0.000985222	0.00197044	0.000985222	0.00394089	0.00197044	0.00295567	0.00394089	0.00295567	0.00492611	0.000985222	0.00295567	0.000985222	0.00197044	0.00788177	0.00295567	0.00394089	0.00394089	0	0.00492611	0	0	0	0.00197044	0	0	0	0	0.00295567	0.00295567	0	0.00197044	0	0.00295567	0	0.00197044	0	0.000985222	0	0	0.00295567	0.00197044	0.00394089	0.00394089	0.00197044	0.00197044	0	0.00295567	0.00394089
1110	0.006	0	0.002	0.01	0.002	0.006	0	0.004	0.008	0.004	0.004	0	0	0.008	0.004	0.004	0.004	0.012	0.002	0	0.002	0	0	0	0.002	0.002	0	0.002	0	0	0	0.002	0	0	0	0.004	0	0	0.002	0	0.002	0	0	0.004	0.006	0.008	0.002	0.002	0.002
1111	0.0018622	0.0018622	0.00931099	0.00558659	0.0018622	0.00931099	0.0018622	0.00558659	0.0111732	0.00372439	0.00558659	0.00558659	0.00372439	0.00372439	0.00558659	0	0.00931099	0.0111732	0.0018622	0.0018622	0.0018622	0	0	0.0018622	0.0018622	0.0018622	0	0.0018622	0	0	0	0	0	0	0.00372439	0.0018622	0	0.00372439	0	0	0.00931099	0.0018622	0.0018622	0	0.0018622	0.00558659	0.0018622	0.0018622	0
1112	0.00892857	0.00446429	0	0.00446429	0.00223214	0.00223214	0.00223214	0.00669643	0.00223214	0.00892857	0.00223214	0.00892857	0	0.00223214	0.00223214	0	0	0.00892857	0.00223214	0.00223214	0	0	0	0.00669643	0.00223214	0.00223214	0	0	0	0.00446429	0	0	0.00223214	0	0.00223214	0	0.00223214	0	0	0	0.00892857	0.00669643	0	0.00892857	0.00223214	0.00446429	0	0.00446429	0.00223214
1113	0.00979432	0	0.0029383	0.00587659	0.00195886	0.00587659	0.000979432	0.00195886	0.000979432	0.00195886	0.00195886	0.00391773	0.0029383	0.00783546	0.00587659	0.00881489	0.00489716	0.00489716	0	0.00391773	0.000979432	0.000979432	0	0	0	0	0.000979432	0.0029383	0.00195886	0	0.000979432	0	0.000979432	0.0029383	0.0029383	0	0.000979432	0.00195886	0	0.000979432	0.000979432	0.000979432	0.000979432	0.00195886	0.000979432	0.0029383	0.000979432	0.000979432	0.00195886
1114	0	0	0	0	0	0	0.00724638	0	0	0.00724638	0	0.00724638	0	0	0.00724638	0	0	0	0	0.00724638	0	0	0	0	0	0	0	0	0	0	0	0.00724638	0	0	0	0	0	0	0	0	0.00724638	0	0.00724638	0.0144928	0.00724638	0	0	0	0
1115	0.00659341	0.0021978	0	0.0021978	0.00659341	0.010989	0.0021978	0.0021978	0.0043956	0.00879121	0	0.0043956	0	0.0021978	0.0021978	0	0.0043956	0	0.0021978	0	0	0	0	0	0	0.0043956	0	0	0	0	0	0.0021978	0	0.0021978	0.0021978	0	0	0	0.0021978	0	0	0	0.0043956	0.00659341	0.00659341	0.0043956	0.0021978	0.0021978	0
1116	0.00609013	0	0.00730816	0.00487211	0.00243605	0	0.00365408	0.00852619	0.00730816	0.00365408	0	0.00243605	0.00974421	0.00243605	0.00487211	0.0109622	0.00365408	0.00243605	0.00121803	0	0	0	0	0.00121803	0.00121803	0	0	0	0	0	0.00121803	0	0.00121803	0	0	0.00243605	0	0.00121803	0	0	0.00365408	0.00121803	0.00609013	0.00243605	0.00121803	0	0.00121803	0.00243605	0.00487211
1117	0	0	0	0.00389105	0.00389105	0	0.00389105	0.0077821	0.0077821	0.00389105	0	0.0077821	0.00389105	0	0	0	0	0	0.00389105	0	0.00389105	0	0.00389105	0	0	0	0.00389105	0	0.00389105	0	0	0	0	0	0	0	0	0	0	0	0	0	0	0.0077821	0.00389105	0	0.00389105	0	0.00389105
1118	0.0118243	0.00337838	0.0135135	0.00506757	0.00168919	0.00675676	0.00168919	0.00675676	0.0101351	0.00675676	0	0.00506757	0.00337838	0.00337838	0.00506757	0.00675676	0.00168919	0.00337838	0	0.00337838	0.00168919	0	0	0.00337838	0	0.00168919	0	0	0.00168919	0.00337838	0.00168919	0	0.00168919	0	0.00168919	0	0	0.00337838	0	0	0.0101351	0	0.00506757	0.00506757	0.00168919	0.00337838	0.00337838	0.00675676	0.00844595
1119	0.0148515	0	0.0049505	0.0049505	0.0049505	0.019802	0	0	0.0049505	0.0049505	0	0.0049505	0	0	0	0.0049505	0.0049505	0.00990099	0.0049505	0	0	0	0	0	0	0	0	0	0	0	0	0	0	0	0	0	0	0	0	0	0.0049505	0	0	0.0049505	0	0	0	0.0049505	0.0049505
1120	0	0	0	0	0.0168067	0	0	0	0	0	0	0	0.00840336	0	0.00840336	0	0	0	0	0.0168067	0.00840336	0	0	0.00840336	0.00840336	0.00840336	0	0	0	0	0	0	0	0	0	0	0	0	0	0	0	0.00840336	0	0	0	0	0.00840336	0	0.00840336
1121	0.00509944	0.000509944	0.00509944	0.00917899	0.00254972	0.00305966	0.00101989	0.0045895	0.00356961	0.0112188	0.00356961	0.00152983	0.00152983	0.0045895	0.00764916	0.00254972	0.000509944	0.00356961	0.000509944	0.000509944	0.00101989	0	0	0.000509944	0.000509944	0.00152983	0	0.000509944	0	0.00101989	0	0.000509944	0	0.000509944	0	0	0	0.00101989	0	0	0.0045895	0	0.00152983	0.00866905	0.00101989	0.00101989	0.000509944	0.00509944	0.0045895
1122	0.00395257	0	0.0118577	0.00790514	0.0118577	0.00395257	0	0.0118577	0.00395257	0.0158103	0.00395257	0	0.00790514	0	0	0.00790514	0.00790514	0.00790514	0	0	0	0	0	0.00395257	0	0.00395257	0	0	0	0	0	0	0	0	0	0.00395257	0	0.00395257	0	0	0.0118577	0.00395257	0.00790514	0	0	0.00395257	0	0.00790514	0.00395257
1123	0.013468	0	0.003367	0.003367	0.010101	0.003367	0.003367	0	0.00673401	0	0	0.00673401	0.003367	0	0.003367	0.010101	0.003367	0	0	0.003367	0.003367	0	0.003367	0.003367	0.003367	0	0	0	0	0	0.003367	0	0	0	0	0.003367	0	0	0	0	0.003367	0	0.003367	0.003367	0.003367	0.010101	0.003367	0.003367	0.003367
1124	0.0037037	0.0037037	0	0.00555556	0	0.00555556	0.00185185	0.00740741	0.00185185	0.00740741	0	0.00555556	0.00185185	0.00185185	0.00185185	0	0.00185185	0.00555556	0.00185185	0.0037037	0	0	0	0.00185185	0.00185185	0	0.00185185	0	0	0	0	0	0	0	0	0.00555556	0	0.00185185	0	0	0.0037037	0	0.00185185	0.0037037	0.00740741	0	0	0.00555556	0
1125	0	0.00284091	0	0.00284091	0.00852273	0	0.00568182	0	0.00852273	0.00568182	0.00284091	0.00284091	0	0	0.00284091	0.00568182	0.00568182	0	0.00284091	0	0.00284091	0	0	0	0	0	0	0.00568182	0	0.00284091	0	0	0.0113636	0	0	0.00284091	0	0	0	0	0	0	0.00284091	0	0	0.00284091	0.00284091	0	0
1126	0	0	0.0144231	0	0.00480769	0	0	0	0	0.00961538	0	0	0	0	0.00961538	0	0	0.00480769	0	0	0	0	0	0	0	0	0	0	0	0	0	0	0	0	0	0.00480769	0	0	0	0	0.00961538	0	0.00961538	0.00961538	0	0.00480769	0	0.00961538	0
1127	0.0138614	0	0.0039604	0.00990099	0.0039604	0.0118812	0	0.0118812	0.00990099	0.0019802	0.0039604	0.0039604	0.00594059	0.0039604	0.0039604	0.0257426	0	0.0019802	0.0019802	0	0	0	0	0	0	0	0.0019802	0.0039604	0	0.0019802	0	0	0	0	0.0019802	0	0	0	0	0	0.00990099	0	0	0.0019802	0.0019802	0.0019802	0	0.0019802	0.0019802
1128	0	0	0	0.00579151	0.000965251	0.000965251	0.0019305	0.00289575	0.00289575	0.003861	0.0019305	0.000965251	0.0019305	0.000965251	0.000965251	0.00289575	0.00482625	0.0019305	0.000965251	0	0.000965251	0.000965251	0	0.000965251	0.0019305	0	0	0.000965251	0	0.00289575	0	0	0	0.000965251	0.000965251	0.0019305	0	0.00482625	0	0.000965251	0.000965251	0.0019305	0	0.000965251	0.00289575	0.00482625	0.0019305	0.00579151	0.000965251
1129	0.00178891	0	0.00715564	0.00178891	0.00178891	0.00357782	0.00178891	0	0.00715564	0.00715564	0.00178891	0.00357782	0.00178891	0.00715564	0.0107335	0.00357782	0.00357782	0.00357782	0.00178891	0	0	0	0	0	0.00178891	0	0.00178891	0	0	0	0	0	0	0	0	0.00178891	0.00178891	0	0	0.00178891	0.00894454	0.00178891	0.00357782	0.00178891	0.00178891	0.00715564	0	0.00357782	0.00357782
1130	0.0126183	0	0.00630915	0.00946372	0.00630915	0.00946372	0	0.00946372	0.00946372	0.00946372	0.00315457	0.00315457	0	0	0.00315457	0.00946372	0.022082	0.00630915	0	0.00315457	0	0	0	0.00315457	0	0	0	0	0	0.00315457	0.00315457	0	0	0	0	0	0	0	0	0	0.00315457	0	0	0	0.00315457	0.00630915	0	0.00315457	0.00946372
1131	0	0	0.00274725	0	0.00824176	0	0	0.00549451	0.00274725	0.0164835	0	0.00274725	0.00274725	0.00274725	0	0.00274725	0.00274725	0.00274725	0	0.00274725	0.00274725	0	0	0	0	0	0	0	0	0.00274725	0.00274725	0.00274725	0	0	0	0	0	0.00274725	0	0	0	0	0	0.00274725	0	0.00274725	0	0.00274725	0
1132	0.00835655	0.00278552	0.00278552	0.0111421	0.00278552	0.00278552	0.00278552	0	0.0139276	0.00835655	0.00278552	0.00557103	0.00278552	0	0	0.00278552	0.00557103	0.0111421	0	0	0.00278552	0	0	0	0	0.00278552	0	0	0	0	0.00278552	0	0	0.00278552	0	0.00557103	0.00278552	0	0	0	0	0	0	0.00557103	0	0	0.00278552	0.00557103	0
1133	0	0	0	0.00559701	0	0.00373134	0	0.00186567	0.0149254	0.00373134	0	0.00373134	0.00373134	0.00186567	0.00746269	0.00186567	0.00186567	0.00559701	0	0.00186567	0.00186567	0.00186567	0	0.00373134	0	0	0	0	0.00186567	0.00373134	0	0	0.00373134	0	0	0.00186567	0.00186567	0.00186567	0	0	0.00186567	0.00186567	0.00746269	0.00373134	0.00186567	0.00186567	0.00373134	0.00186567	0.00559701
1134	0.00224719	0.00449438	0	0.00449438	0.00224719	0.00224719	0.00224719	0.00224719	0.00224719	0.0134831	0	0.00674157	0	0.00674157	0.00224719	0.00224719	0	0.00674157	0.00224719	0.00224719	0	0	0	0.00674157	0.00224719	0	0	0	0	0.00674157	0	0	0.00224719	0	0	0.00224719	0.00224719	0	0	0	0.00898876	0.00224719	0	0.00898876	0.00224719	0.00224719	0	0	0.00224719
1135	0.00972763	0	0.00389105	0.00194553	0.00972763	0.00583658	0.00194553	0	0.0077821	0.0077821	0	0.00389105	0.00389105	0	0.00194553	0.00389105	0.00583658	0.00194553	0	0.00389105	0	0.00194553	0	0.00194553	0	0	0	0.00194553	0	0	0	0	0	0.00194553	0	0	0	0.00194553	0	0	0.00583658	0	0.00389105	0.00194553	0.00389105	0.00583658	0.00194553	0.00583658	0.00389105
1136	0.00374532	0	0	0	0.00374532	0.00374532	0.00374532	0.011236	0	0.00374532	0	0.00749064	0.00374532	0.00374532	0	0	0.00374532	0	0	0	0	0	0	0	0	0	0	0	0.00374532	0	0	0	0	0	0.00374532	0	0.00374532	0.00374532	0	0	0.00374532	0.00374532	0.0187266	0.00374532	0.00374532	0	0.00374532	0	0.00749064
1137	0	0	0.00505051	0.0151515	0.00757576	0.00252525	0	0.00252525	0.00505051	0	0	0	0	0	0.00252525	0	0.00252525	0	0.00252525	0.00252525	0.00252525	0	0	0	0.00252525	0	0	0	0.00252525	0.00252525	0	0.00252525	0	0.00252525	0	0	0.00252525	0	0	0	0	0	0.00252525	0.00252525	0.00252525	0.00505051	0	0.00505051	0.00757576
1138	0.00609137	0	0.00101523	0.00507614	0.00406091	0.00203046	0.00203046	0.00507614	0.00203046	0.00609137	0.00101523	0.00101523	0.00203046	0.00203046	0.00406091	0.00812183	0.00203046	0.00507614	0	0.00304569	0.00101523	0	0	0.00101523	0	0	0	0.00406091	0.00101523	0.00101523	0	0.00101523	0.00101523	0.00304569	0	0.00304569	0	0.00101523	0	0.00203046	0.00406091	0.00101523	0.00812183	0.00609137	0.00304569	0.00203046	0.00203046	0.0071066	0.00406091
1139	0.00429185	0.00214592	0	0.00643777	0.00429185	0.00429185	0.00214592	0.0150215	0.00429185	0.00214592	0.00214592	0.00214592	0.00214592	0.00429185	0	0.0107296	0.00429185	0.00214592	0	0.00214592	0.00214592	0	0.00429185	0	0.00214592	0	0	0	0	0	0	0	0.00214592	0	0	0	0.00429185	0.00214592	0	0	0.00214592	0.00214592	0.00429185	0.00214592	0.00214592	0	0.00214592	0.00214592	0.00214592
1140	0.00350385	0.00420463	0.00280308	0.00280308	0.000700771	0.0049054	0.00210231	0.00210231	0.00350385	0.00350385	0.000700771	0.00630694	0.00420463	0.00280308	0.00350385	0.00350385	0.00140154	0.0049054	0	0.00140154	0.0049054	0.00981079	0.0049054	0.00560617	0.00210231	0.00210231	0.00210231	0.00210231	0.00420463	0.00350385	0	0.0119131	0.00630694	0.0049054	0.00280308	0.0049054	0.00210231	0.00210231	0	0.00350385	0.00210231	0.00560617	0.00560617	0.00350385	0.00280308	0.00420463	0.00210231	0.00140154	0.00280308
1141	0	0	0	0.00259067	0	0	0.00518135	0.00518135	0.00777202	0.0103627	0	0	0	0.00518135	0.0103627	0	0.00259067	0.00518135	0	0	0	0	0.00259067	0.00259067	0	0	0	0	0	0	0	0	0.00259067	0	0	0.00259067	0	0	0	0.00259067	0	0.00259067	0.00259067	0.00518135	0.00518135	0.00259067	0.00259067	0.00259067	0.00518135
1142	0	0	0	0.00970874	0	0	0	0.00970874	0.0145631	0.0145631	0.00485437	0	0	0	0.00485437	0.0145631	0	0	0	0	0	0	0	0	0	0	0	0.00485437	0	0	0	0	0	0.00485437	0	0	0	0	0	0	0	0.00485437	0.00485437	0.00485437	0	0	0	0	0.00485437
1143	0	0	0	0.0151515	0	0	0.0151515	0.00757576	0	0.0227273	0	0	0	0	0	0.00757576	0	0.00757576	0	0	0	0	0	0	0	0	0	0	0	0	0	0	0	0	0	0	0	0.00757576	0	0	0	0	0	0	0	0.00757576	0.00757576	0.00757576	0.0227273
1144	0.00542495	0.00361664	0.00723327	0.00361664	0	0.00542495	0.00542495	0.00180832	0.00542495	0.00542495	0.00361664	0	0.00180832	0	0.00723327	0.00180832	0	0.00542495	0	0	0	0	0.00180832	0.00180832	0	0.00180832	0	0.00180832	0	0.00361664	0	0.00180832	0.00180832	0	0	0	0.00361664	0	0	0	0.00361664	0	0.0108499	0.00723327	0.00361664	0.00180832	0.00361664	0.00542495	0.00542495
1145	0.00442478	0	0	0	0.00442478	0.00442478	0.00884956	0	0.00884956	0.00442478	0	0	0	0	0	0.00442478	0	0.00884956	0	0	0	0	0	0	0	0	0	0	0	0	0	0	0	0	0	0.00442478	0	0	0.00442478	0.00442478	0	0	0.00442478	0.00442478	0	0	0.00884956	0.00442478	0
1146	0.00153139	0	0.00765697	0.00153139	0.00459418	0.00459418	0.00153139	0.00306279	0.00153139	0.00918836	0.00153139	0.00459418	0.00306279	0.00153139	0.00765697	0.00306279	0.00765697	0.00306279	0	0.00306279	0	0.00153139	0.00153139	0.00153139	0.00153139	0	0.00153139	0.00306279	0.00153139	0.00306279	0	0.00306279	0.00153139	0	0	0.00459418	0.00459418	0.00153139	0	0	0.00153139	0	0.00306279	0.00153139	0.00306279	0.00306279	0.00153139	0.00306279	0
1147	0.0119048	0.0238095	0.0119048	0	0	0	0	0	0	0.0238095	0.0119048	0	0	0.0238095	0.0119048	0	0	0.0119048	0	0.0119048	0.0357143	0	0.0119048	0	0	0	0	0	0	0	0	0	0	0	0	0	0	0	0	0	0.0119048	0.0119048	0	0	0	0	0.0119048	0	0
1148	0.00900901	0.003003	0.003003	0	0.003003	0.003003	0.003003	0	0.00600601	0.012012	0	0	0.003003	0.00600601	0.012012	0.003003	0.003003	0	0.003003	0	0	0	0.00900901	0	0	0.00600601	0	0	0	0.00600601	0	0.00900901	0	0	0	0.00600601	0.003003	0.00600601	0	0	0.00900901	0.003003	0.012012	0.003003	0.003003	0.00900901	0.00600601	0.00900901	0
1149	0.00401606	0.00200803	0.00803213	0	0.00401606	0.0060241	0.00401606	0.0060241	0.00401606	0.0100402	0	0	0	0.0060241	0.00200803	0.0060241	0	0.0100402	0	0.00401606	0.00200803	0	0	0	0.00200803	0	0	0.00200803	0	0.00200803	0.00200803	0.00200803	0.00401606	0.00200803	0.0060241	0	0	0	0	0	0.0060241	0	0.00803213	0.00401606	0	0.0060241	0.00200803	0.00803213	0.00401606
1150	0.0124224	0	0.00828157	0.00621118	0.00414079	0	0	0.0144928	0.0124224	0.00828157	0	0.00414079	0.00207039	0.00414079	0.00207039	0.0144928	0.00621118	0.00828157	0.00414079	0	0	0	0	0	0	0	0.00414079	0	0	0	0	0	0	0.00207039	0	0.00207039	0	0	0	0	0.00621118	0	0.00828157	0.010352	0.00207039	0	0	0	0.0124224
1151	0.010989	0.00549451	0	0.010989	0.00549451	0.010989	0	0	0.010989	0.00549451	0	0	0	0	0.010989	0	0.00549451	0	0	0	0	0	0	0.00549451	0.00549451	0.00549451	0	0	0	0	0	0.00549451	0	0.00549451	0	0	0	0	0	0	0.00549451	0.00549451	0.0164835	0	0.010989	0	0	0	0.00549451
1152	0.0210084	0.012605	0	0.00420168	0	0.00420168	0	0.0168067	0.00840336	0	0	0	0.00420168	0.00420168	0	0.00420168	0.00420168	0.0168067	0	0.00420168	0.00420168	0	0.00420168	0	0	0	0	0.00420168	0	0.00420168	0	0.00420168	0.00420168	0	0.00420168	0	0	0.012605	0	0.00420168	0.00420168	0.00420168	0	0	0.00420168	0.00420168	0	0	0.00840336
1153	0.0122013	0.00101678	0.00406711	0.0106762	0.00305033	0.00355872	0.000508388	0.00508388	0.00711744	0.0132181	0.00152517	0.00406711	0.00152517	0.00610066	0.00610066	0.00559227	0.0045755	0.00559227	0.000508388	0.00152517	0	0	0	0.00152517	0	0.000508388	0.000508388	0.00101678	0.00101678	0.00101678	0	0	0	0.000508388	0	0	0	0.00101678	0	0	0.00813421	0.000508388	0.000508388	0.0127097	0.00203355	0.00101678	0.00152517	0.00203355	0.00406711
1154	0.00294118	0.00294118	0.00294118	0.0117647	0	0.00588235	0	0.00588235	0.00294118	0.00882353	0	0	0.00294118	0	0	0.00294118	0.00882353	0	0	0	0	0	0	0.00294118	0.00294118	0	0	0	0	0.00294118	0.00294118	0	0	0	0	0	0.00294118	0	0	0	0	0	0	0.00294118	0.00294118	0	0	0.00588235	0.00294118
1155	0.00863558	0	0.00345423	0.00518135	0.00345423	0.00345423	0.00172712	0.00172712	0.00518135	0.00172712	0.00345423	0.00690846	0.00690846	0.00518135	0.00345423	0.00172712	0.00345423	0.0103627	0.00345423	0.00172712	0	0	0	0.00345423	0.00345423	0.00172712	0	0.00172712	0	0	0	0	0.00172712	0	0.00172712	0	0	0.00345423	0	0.00172712	0.00518135	0	0	0.00518135	0	0.00345423	0.00172712	0.00172712	0.00518135
1156	0.0129151	0	0.00369004	0.00184502	0.00184502	0.00369004	0.00369004	0.00184502	0.00553506	0.00553506	0	0.00553506	0.00369004	0.00184502	0	0.00184502	0.00184502	0.0110701	0	0.00184502	0	0.00184502	0	0	0	0	0	0.00184502	0.00184502	0.00184502	0.00184502	0.00184502	0	0	0.00184502	0	0	0.00369004	0	0	0.00369004	0	0	0.00369004	0.00369004	0.00184502	0.00184502	0.00369004	0.00369004
1157	0	0	0	0.003367	0	0.003367	0	0.003367	0.003367	0.00673401	0	0	0	0	0.003367	0	0.003367	0	0.003367	0	0	0	0	0	0	0	0	0	0.003367	0	0	0	0	0	0	0	0	0	0	0	0	0	0.00673401	0	0.003367	0.013468	0	0	0.010101
1158	0.00446429	0	0.00744048	0.0014881	0.0014881	0.00446429	0.00297619	0.0014881	0.00297619	0.0119048	0.00297619	0.00595238	0.0014881	0	0.00446429	0.0133929	0.00446429	0.0014881	0	0	0	0	0.0014881	0	0.0014881	0	0.0014881	0	0	0	0	0	0	0	0.00297619	0	0	0	0	0	0.00297619	0.0014881	0.0014881	0.00595238	0.0014881	0.00297619	0.00297619	0.00446429	0.0014881
1159	0.00147059	0	0.00882353	0.00294118	0.00441176	0.00735294	0	0.00147059	0.00441176	0.00735294	0.00147059	0	0.00147059	0.00294118	0.00294118	0.00294118	0.00441176	0.00147059	0	0.00294118	0.00147059	0	0.00441176	0	0	0	0	0.00147059	0	0.00147059	0.00147059	0	0.00147059	0	0.00147059	0.00294118	0	0.00147059	0	0	0.00441176	0.00147059	0.00147059	0.00441176	0.00147059	0.00441176	0	0.00441176	0.00441176
1160	0.00143266	0.00286533	0.00429799	0	0.00286533	0.00573066	0	0.00859599	0.00429799	0.00716332	0	0	0	0.00143266	0.00143266	0.00429799	0.00286533	0.00859599	0.00143266	0.00143266	0.00286533	0.00143266	0	0	0.00286533	0	0	0	0	0.00143266	0	0.00143266	0	0	0	0	0.00143266	0.00286533	0.00143266	0	0.00143266	0.00143266	0.00143266	0.00286533	0.00573066	0.00143266	0.00143266	0.00573066	0.00573066
1161	0	0	0	0	0	0.00930233	0	0.00930233	0.00930233	0.00465116	0	0	0	0	0.00930233	0.00465116	0	0.00465116	0	0	0	0	0	0	0	0	0	0	0	0	0	0	0	0	0	0	0	0	0	0	0	0	0	0	0	0	0	0	0.00465116
1162	0.00278293	0.000927644	0.00278293	0.00463822	0.00371058	0.00278293	0	0.00556586	0.00278293	0.00556586	0	0.00185529	0.00463822	0.00649351	0.000927644	0.00185529	0.00185529	0.00463822	0.000927644	0.00185529	0.000927644	0.000927644	0.000927644	0	0.000927644	0	0	0.000927644	0	0.00278293	0	0.000927644	0.000927644	0.00278293	0.000927644	0.00371058	0.00278293	0	0	0	0.00278293	0	0.00371058	0.00185529	0.000927644	0.00278293	0	0.00927644	0.00649351
1163	0.00687424	0	0.0036393	0.00808734	0.00161747	0.00525677	0.0012131	0.00283057	0.00444804	0.00606551	0.00161747	0.00202184	0.00444804	0.00727861	0.00525677	0.00849171	0.00525677	0.00444804	0.000808734	0.0012131	0.000808734	0.000808734	0.0012131	0.00161747	0.000808734	0.00202184	0.000808734	0.000808734	0.00323494	0.000404367	0.0012131	0.0012131	0.0012131	0.0012131	0.00444804	0.00202184	0.00202184	0.0024262	0.000404367	0.000808734	0.00202184	0.0012131	0.00485241	0.00202184	0.00202184	0.0012131	0.000808734	0.00404367	0.00202184
1164	0	0.00218818	0	0.00437637	0.00437637	0.00656455	0.00218818	0.00218818	0	0.00437637	0	0	0.00437637	0.00437637	0.00218818	0.00656455	0.00437637	0.00656455	0	0	0	0	0	0	0.00218818	0	0	0	0	0.00218818	0.00218818	0	0	0	0	0	0	0	0	0	0	0	0	0.00218818	0.00656455	0	0.00437637	0.00218818	0
1165	0.00598802	0	0	0.00598802	0.00598802	0.00598802	0	0.0179641	0	0	0.011976	0	0.011976	0	0.011976	0	0.00598802	0	0	0.00598802	0	0	0	0	0	0	0	0	0	0	0	0.00598802	0	0	0	0	0	0	0	0	0.00598802	0	0.00598802	0	0.00598802	0	0.00598802	0.00598802	0.00598802
1166	0.0166205	0.00138504	0.00277008	0.0110803	0.00277008	0.00415512	0.00277008	0	0.00831025	0.00277008	0	0.00554017	0.00138504	0.00277008	0.00692521	0.00831025	0.00277008	0.00692521	0.00138504	0	0	0	0	0	0	0.00138504	0	0.00138504	0.00277008	0.00138504	0	0	0	0	0	0.00138504	0.00138504	0.00138504	0	0	0.00277008	0.00138504	0.00277008	0.00277008	0	0.00692521	0.00138504	0.00415512	0
1167	0.00421941	0	0.00421941	0.00421941	0.00421941	0.0126582	0	0.00843882	0	0	0	0.00421941	0.00843882	0	0	0.00843882	0.00421941	0.00843882	0.00421941	0.00421941	0.00421941	0	0	0	0	0	0	0	0	0	0	0	0	0	0	0.00421941	0	0	0	0	0.00421941	0	0	0.00421941	0	0	0	0	0.00421941
1168	0.00444708	0.00118589	0.00474355	0.00296472	0.00237178	0.00415061	0.00177883	0.00296472	0.00148236	0.00592944	0.000296472	0.00296472	0.00592944	0.00355766	0.00355766	0.0020753	0.00355766	0.00444708	0	0.000296472	0.00622591	0.00355766	0.00296472	0.00148236	0	0.00296472	0.000592944	0.00118589	0.00148236	0.00148236	0.000296472	0.00177883	0.00563297	0.00118589	0.000889416	0.00177883	0.000889416	0.00355766	0.000296472	0.000592944	0.00444708	0.00177883	0.00592944	0.00592944	0.0020753	0.00592944	0.000592944	0.00326119	0.00266825
1169	0.00247831	0.00619579	0.0086741	0.00371747	0.00371747	0.00247831	0.00123916	0.00371747	0.00371747	0.00619579	0.00123916	0.00247831	0.00495663	0.00123916	0.00123916	0	0.00247831	0.00743494	0.00123916	0	0.00247831	0.0148699	0.00371747	0.00371747	0.00371747	0.00619579	0	0.00247831	0.00247831	0.00123916	0.00123916	0.00247831	0.00371747	0.00371747	0.00743494	0.00371747	0.00371747	0.00123916	0.00123916	0	0.00743494	0.00371747	0.00123916	0.00247831	0.00123916	0.00247831	0	0.00247831	0.0086741
1170	0.00530035	0.00176678	0.00706714	0.0123675	0	0.0141343	0	0.00706714	0.0106007	0.0141343	0	0.00353357	0	0.00176678	0.00176678	0.00353357	0.00530035	0.0106007	0	0	0	0	0	0	0	0	0	0	0	0	0	0	0	0	0	0	0.00353357	0.00176678	0	0	0.00176678	0	0.00176678	0.00353357	0.00176678	0.00530035	0	0.00176678	0.00530035
1171	0.00658762	0.000658762	0.00527009	0.00592885	0.00329381	0.00197628	0.000658762	0.00461133	0.0118577	0.00197628	0.000658762	0.00131752	0.00461133	0.00197628	0.00131752	0.00592885	0.00461133	0.00329381	0.000658762	0.00197628	0	0	0	0.000658762	0	0.000658762	0	0.00197628	0.00131752	0.00197628	0	0	0	0	0.000658762	0	0	0.00131752	0	0	0.00790514	0.000658762	0.013834	0.00592885	0.00329381	0.00263505	0.000658762	0.00197628	0.00790514
1172	0.00429185	0.00143062	0.00143062	0.00572246	0.00572246	0.00429185	0.00143062	0.00715308	0	0.00143062	0.00143062	0.00715308	0.00429185	0.00286123	0.00572246	0.00572246	0.00286123	0.00143062	0.00143062	0	0.00143062	0	0	0	0	0.00286123	0	0	0.00143062	0.00429185	0	0.00143062	0.00143062	0	0.00143062	0.00143062	0	0	0	0	0.00143062	0	0.00286123	0.00143062	0.00143062	0.00286123	0	0.00429185	0.00429185
1173	0.00719424	0	0	0.00239808	0.00239808	0.00719424	0.00239808	0.00239808	0.00479616	0.0119904	0.00959233	0.00239808	0.00239808	0.00239808	0.00719424	0.00959233	0.00239808	0.00479616	0	0	0	0	0.00239808	0.00239808	0	0	0	0	0	0.00239808	0	0.00239808	0	0	0	0	0	0.00239808	0	0	0.00239808	0	0.00239808	0.00239808	0.00479616	0	0.00239808	0	0.00479616
1174	0	0	0	0	0.00485437	0	0	0.00970874	0.00485437	0.0145631	0.00485437	0.00485437	0.00485437	0	0.00485437	0	0	0	0	0.00485437	0	0	0	0	0.00485437	0	0.00485437	0	0	0	0	0	0	0	0	0	0	0	0	0	0.00485437	0	0	0.00970874	0.00485437	0	0.00485437	0	0.00485437
1175	0.00314465	0.000786164	0.00314465	0.00157233	0.00157233	0.00235849	0.000786164	0.00157233	0.00471698	0.00235849	0.000786164	0.00393082	0.000786164	0.00393082	0.00314465	0.00393082	0.000786164	0.000786164	0.000786164	0	0	0	0.00157233	0.000786164	0	0	0	0.00235849	0.000786164	0.000786164	0	0.000786164	0	0	0	0	0	0.000786164	0	0	0.00157233	0.00157233	0.00628931	0.00628931	0.00393082	0.00314465	0	0.00393082	0.00393082
1176	0	0	0.00877193	0	0	0	0.00877193	0.00877193	0	0	0	0	0	0	0	0.00877193	0	0.00877193	0	0	0	0	0	0	0.00877193	0.00877193	0	0	0	0	0	0	0	0	0	0	0	0	0	0	0.00877193	0	0.0175439	0	0	0	0	0.0175439	0.0175439
1177	0.00470219	0	0.00783699	0.0031348	0.0031348	0.0109718	0.0031348	0.00626959	0	0.00470219	0.0015674	0.00470219	0	0.00470219	0.00783699	0.00470219	0.00940439	0.00470219	0	0	0.0031348	0	0.0015674	0.0015674	0	0.0031348	0	0.0015674	0	0.0015674	0	0.0015674	0	0	0	0.0015674	0	0.0015674	0	0.0015674	0.0015674	0	0.0015674	0.0031348	0.0015674	0.00470219	0.0015674	0.00626959	0.0031348
1178	0.0110837	0	0.00492611	0.00369458	0.00246305	0.00492611	0.00246305	0.00246305	0.00615764	0.00738916	0.00246305	0.00738916	0	0.00246305	0.00862069	0.00738916	0.00615764	0.00492611	0.00123153	0.00369458	0	0.00123153	0	0.00123153	0	0.00123153	0	0.00492611	0.00123153	0	0.00246305	0	0.00123153	0	0	0	0.00123153	0.00246305	0	0.00246305	0.00369458	0.00246305	0.00615764	0.00246305	0.00246305	0	0.00123153	0.00738916	0.00492611
1179	0.00884956	0	0.00884956	0.0265487	0	0	0.00884956	0	0.00884956	0	0	0	0	0	0	0.00884956	0	0	0.00884956	0.0176991	0.00884956	0	0	0	0	0	0	0	0	0	0	0	0	0	0	0	0	0	0.00884956	0	0	0	0	0.00884956	0	0	0	0	0
1180	0	0	0	0.010101	0	0.003367	0	0.003367	0	0.010101	0	0.003367	0	0.003367	0	0.010101	0.003367	0.003367	0	0	0.003367	0	0.003367	0	0	0.003367	0	0	0	0	0	0	0.003367	0	0.00673401	0	0	0	0	0	0.003367	0.00673401	0.003367	0.010101	0.003367	0.00673401	0	0.010101	0.00673401
1181	0	0	0.00465116	0	0	0	0.00232558	0.00232558	0.00465116	0	0	0.00232558	0	0.00232558	0.00232558	0.00697674	0.00232558	0	0.00232558	0.00697674	0	0	0.00232558	0	0	0	0	0	0.00465116	0	0.00232558	0.00232558	0	0.00465116	0.00465116	0	0	0.00465116	0	0	0.00465116	0	0.00232558	0.00465116	0.00232558	0	0	0.00465116	0.00465116
1182	0.00888889	0	0	0.0133333	0	0	0.00444444	0	0.00444444	0	0.00444444	0	0	0	0.00444444	0.0133333	0	0.00444444	0	0	0	0	0	0.00444444	0	0	0	0	0.00444444	0	0	0.00444444	0	0	0.00444444	0.00444444	0.00444444	0	0.00444444	0	0	0	0.00444444	0	0.00444444	0.00444444	0	0.00888889	0.00444444
1183	0.00714286	0	0.00952381	0.0047619	0.00238095	0.0047619	0.00238095	0.00238095	0.00714286	0.00952381	0	0.00238095	0	0.00238095	0.0047619	0.00238095	0.0047619	0.0047619	0.00238095	0	0	0.00238095	0	0.0047619	0	0.00238095	0	0.00238095	0	0.00238095	0	0	0	0.00238095	0	0.0047619	0.00238095	0.00238095	0.0047619	0	0.00714286	0	0.0047619	0.00238095	0.00238095	0.0047619	0.00238095	0.0047619	0.00238095
1184	0.00263852	0	0.00527704	0.00263852	0.00263852	0.00527704	0	0.00263852	0.00263852	0.00263852	0	0.00263852	0.00263852	0.00263852	0	0.00527704	0.00263852	0.00527704	0.00263852	0.00527704	0.00263852	0	0	0	0.00527704	0	0.00263852	0	0	0.00263852	0	0.00263852	0	0	0	0	0	0.00263852	0	0	0.00263852	0.00263852	0.00791557	0.00527704	0.00263852	0	0	0.00791557	0.00263852
1185	0.00923788	0	0.00230947	0	0.00230947	0.00692841	0.00461894	0.00923788	0.00692841	0.00692841	0.00230947	0.00230947	0	0.00230947	0	0.00230947	0.00461894	0	0	0.00230947	0	0	0.00692841	0	0	0	0.00230947	0	0	0	0	0.00461894	0	0.00230947	0	0	0.00230947	0	0	0	0.00461894	0	0.00923788	0	0.00230947	0.00230947	0.00230947	0	0.0115473
1186	0.00411523	0	0.00411523	0.00411523	0.00411523	0.00411523	0.00411523	0	0.00411523	0	0	0	0.00823045	0	0.00411523	0	0	0.00411523	0	0	0	0	0	0	0	0	0	0	0	0	0	0	0	0	0	0	0	0	0	0.00411523	0.00823045	0	0.0205761	0.037037	0.00411523	0.00411523	0.00411523	0	0
1187	0	0.00434783	0	0	0	0.00217391	0	0.00217391	0.00434783	0.00217391	0	0.00434783	0.00217391	0.00217391	0	0.00217391	0.00434783	0.00217391	0	0	0.00217391	0	0.00217391	0.00217391	0	0	0.00217391	0	0.00434783	0.00217391	0	0	0.00434783	0	0.00217391	0	0.00217391	0	0	0	0.00652174	0.00434783	0.00434783	0.00652174	0	0.00434783	0	0.00217391	0.0108696
1188	0.013245	0.00331126	0.00496689	0.00165563	0.00662252	0.00827815	0.00165563	0.00662252	0.00496689	0.0115894	0.00496689	0.00165563	0.00496689	0.00331126	0.0115894	0.00331126	0.00331126	0.00331126	0	0.00331126	0.00331126	0	0.00165563	0.00165563	0	0.00331126	0	0.00165563	0	0.00496689	0.00165563	0	0	0	0	0	0	0.00331126	0	0	0.00496689	0.00331126	0.00165563	0.00331126	0.00496689	0.00331126	0.00331126	0.00165563	0.00165563
1189	0.00793651	0.00132275	0.00396825	0.00661376	0.00529101	0.00661376	0.00396825	0.0026455	0.00661376	0.00396825	0.00132275	0.00132275	0.0026455	0.0026455	0.0026455	0.00529101	0.00396825	0.00529101	0	0	0.0026455	0	0	0	0	0	0	0.00132275	0	0.0026455	0	0	0	0	0.00132275	0	0.0026455	0	0	0.00132275	0.0026455	0	0.00529101	0.00661376	0.00661376	0.00396825	0.00132275	0.0026455	0.00925926
1190	0	0	0.00636943	0	0.00636943	0.00636943	0.00636943	0	0.00636943	0	0.00636943	0.00636943	0	0	0	0.00636943	0	0.00636943	0.0127389	0.00636943	0	0	0	0	0	0	0	0	0.00636943	0.00636943	0	0.00636943	0	0	0	0	0	0	0	0	0.00636943	0.00636943	0	0	0	0	0	0	0.00636943
1191	0	0	0	0.00518135	0.00518135	0.00518135	0	0	0.015544	0.00518135	0	0.00518135	0.00518135	0.00518135	0.00518135	0	0.00518135	0	0.00518135	0	0.0103627	0	0	0	0	0	0	0	0	0.00518135	0	0.00518135	0	0	0	0	0	0.0103627	0	0	0.015544	0	0.0103627	0	0.0103627	0	0	0.00518135	0
1192	0	0	0.00537634	0	0.00537634	0	0	0.00537634	0.00537634	0	0	0.00537634	0.00537634	0	0	0	0	0	0	0.00537634	0	0	0.00537634	0	0	0	0	0	0	0	0	0	0	0.00537634	0	0	0	0	0	0.00537634	0	0	0.00537634	0.00537634	0	0	0.00537634	0.00537634	0.00537634
1193	0.00371058	0	0.00185529	0.000927644	0.00371058	0.00278293	0.00371058	0.00742115	0.00278293	0.00927644	0.000927644	0.00556586	0.00185529	0.00463822	0.00463822	0.00371058	0.00278293	0.00556586	0	0.00278293	0.00185529	0.000927644	0	0	0.000927644	0	0	0.000927644	0	0.00556586	0.000927644	0	0.00185529	0	0.00185529	0.00463822	0	0.00278293	0	0.00278293	0.00278293	0.00185529	0.00185529	0.000927644	0.000927644	0.000927644	0.00278293	0.00278293	0.000927644
1194	0.0216606	0.00361011	0.00361011	0.00361011	0.00361011	0.00361011	0	0.00722022	0	0.0180505	0	0.00361011	0.0108303	0	0.00361011	0	0	0.00361011	0.00361011	0.00361011	0	0	0.00722022	0	0	0	0	0	0	0	0	0	0	0	0	0	0	0	0	0	0.00361011	0	0.0180505	0.00722022	0.00722022	0.00722022	0	0	0
1195	0.0078125	0	0	0.0078125	0	0.0078125	0	0	0.015625	0	0	0	0	0	0.0078125	0	0.015625	0	0	0	0	0	0	0	0	0	0	0.0078125	0	0	0	0	0	0	0	0	0	0	0	0	0	0	0.0078125	0	0	0	0	0	0.0078125
1196	0.00179856	0.00359712	0	0	0.00359712	0.00719424	0.00359712	0.00179856	0.00179856	0.00719424	0.00179856	0.00899281	0.00359712	0.00359712	0.00179856	0.00899281	0.00359712	0.00179856	0	0.00179856	0	0	0.00179856	0.00179856	0.00179856	0	0	0.00179856	0	0.00359712	0	0	0.00179856	0	0	0.00359712	0.00359712	0.00539568	0.00179856	0	0.00359712	0	0.00359712	0.00899281	0.00179856	0.00359712	0.00179856	0.00359712	0.00179856
[truncated: 679 more rows]
[truncated: 751 more columns]

## Sheet: Human
Protein ID	AA.gap0	AC.gap0	AD.gap0	AE.gap0	AF.gap0	AG.gap0	AH.gap0	AI.gap0	AK.gap0	AL.gap0	AM.gap0	AN.gap0	AP.gap0	AQ.gap0	AR.gap0	AS.gap0	AT.gap0	AV.gap0	AW.gap0	AY.gap0	CA.gap0	CC.gap0	CD.gap0	CE.gap0	CF.gap0	CG.gap0	CH.gap0	CI.gap0	CK.gap0	CL.gap0	CM.gap0	CN.gap0	CP.gap0	CQ.gap0	CR.gap0	CS.gap0	CT.gap0	CV.gap0	CW.gap0	CY.gap0	DA.gap0	DC.gap0	DD.gap0	DE.gap0	DF.gap0	DG.gap0	DH.gap0	DI.gap0	DK.gap0
[truncated: 2,001 more rows]
[truncated: 751 more columns]
