# Supplementary material for: MIFAM-DTI: a drug-target interactions predicting model based on multi-source information fusion and attention mechanism
Source: Front Genet. 2024 May 6;15:1381997. doi: 10.3389/fgene.2024.1381997 (PMC11102998; doi:10.3389/fgene.2024.1381997)
Supplement: Supplementary file 7 [file Table7.XLSX]

## Sheet: Sheet2
Protein ID	esm-1	esm-2	esm-3	esm-4	esm-5	esm-6	esm-7	esm-8	esm-9	esm-10	esm-11	esm-12	esm-13	esm-14	esm-15	esm-16	esm-17	esm-18	esm-19	esm-20	esm-21	esm-22	esm-23	esm-24	esm-25	esm-26	esm-27	esm-28	esm-29	esm-30	esm-31	esm-32	esm-33	esm-34	esm-35	esm-36	esm-37	esm-38	esm-39	esm-40	esm-41	esm-42	esm-43	esm-44	esm-45	esm-46	esm-47	esm-48	esm-49
0	-0.135939	0.190542	0.0937472	0.018483	-0.108248	-0.183025	-0.184308	0.29195	-0.0391051	-0.214429	0.0539391	0.0589166	0.15358	0.36135	0.0584819	-0.121311	0.395994	0.0637043	-0.133048	0.00385017	0.0373129	0.175042	-0.11061	-0.0966712	0.139521	-0.217984	-0.0351902	-0.281536	0.093244	0.0781398	-0.027887	-0.111877	0.146607	0.116394	0.212785	-0.0757754	-0.023355	0.219025	-0.105719	0.101506	0.00503678	-0.0542926	0.00737767	-0.0612725	0.0861866	0.238594	-0.00706318	0.256388	-0.0184247
1	0.0819137	0.315806	-0.200431	-0.230438	-0.144161	-0.155938	0.0165974	0.116439	-0.0746594	-0.28439	0.306513	0.135385	0.0507783	0.386418	0.287852	0.0976271	0.29919	-0.0792238	-0.0227129	-0.0149348	0.174369	0.308939	-0.245316	-0.0323733	-0.00974692	-0.120645	-0.0260064	-0.116258	0.160262	-0.225462	0.0502272	-0.284185	-0.0241814	-0.152384	0.0367548	-0.0869893	-0.104211	-0.084931	0.0676599	0.0737096	0.0192512	-0.0161589	0.197684	-0.00447929	-0.0433059	0.292026	-0.0920458	0.224296	-0.0595665
2	-0.188172	0.267414	0.0522249	0.036192	-0.105992	-0.122896	-0.441599	0.189574	-0.0406362	-0.280794	0.135529	-0.0309077	0.203929	0.328703	0.134916	-0.0277333	0.45	0.261764	-0.0753656	0.0217142	0.0742969	0.2862	-0.0503173	-0.0307965	0.132631	-0.269579	-0.0557763	-0.166107	0.255419	-0.0524326	0.125059	-0.117657	0.0774112	-0.0146442	0.135088	-0.109582	0.0993915	0.186429	-0.130613	0.15431	-0.228016	0.0674393	0.148979	0.0883498	0.0580093	0.19094	-0.0879496	0.240568	0.121029
3	-0.118429	0.28418	-0.097025	0.120556	0.0020301	-0.0678506	-0.0699565	-0.0364288	-0.117523	-0.115563	0.24728	0.127765	-0.0750928	0.221896	0.073443	0.0456828	0.33439	-0.0973331	-0.0631931	-0.0233955	0.153686	0.215256	0.0291832	0.029624	-0.0416084	-0.184543	-0.104461	-0.112187	0.0340343	-0.0554526	-0.103633	0.0030414	-0.0887421	-0.00322309	0.0763571	0.103322	-0.147654	0.244111	0.00963038	0.155332	0.116155	0.0918182	0.121117	0.00785653	0.230408	0.124875	-0.101926	0.0637909	0.011516
4	0.102769	0.291178	-0.0482619	0.126382	-0.0575801	0.0224339	-0.200374	-0.299141	-0.249007	-0.276877	0.0578781	0.408902	0.0422803	0.204488	0.130193	-0.209899	0.549074	0.0272522	-0.037374	-0.186647	0.0620779	0.0477078	0.200979	0.324335	0.130499	-0.0181521	-0.126625	-0.138076	-0.0450801	0.0559249	-0.0927518	-0.0941857	0.0163758	0.184818	-0.167749	0.0537862	-0.0198031	0.261355	-0.000954912	-0.000142914	-0.377049	0.135691	0.119495	0.0449658	0.449413	-0.0705627	0.0951826	-0.00653719	0.163683
5	0.00621938	0.357116	0.159245	0.0226602	0.0118221	-0.188661	-0.224528	0.166266	-0.162129	-0.165389	0.0556997	0.0892945	0.0784828	0.299733	0.000410304	-0.116814	0.5569	0.0527363	-0.0655996	-0.0751689	0.0370585	0.264252	-0.16776	0.179466	0.15554	-0.240527	-0.189512	-0.24214	0.112486	-0.0367148	0.173396	-0.0339075	0.0052285	-0.0198197	0.0529648	-0.0823113	-0.104018	0.138484	-0.0308981	-0.0533574	-0.1795	0.052485	0.126763	0.0439152	-0.0209257	0.278059	-0.042034	0.180107	0.0963359
6	0.0290016	0.0433066	0.0806818	0.0837559	0.0057616	-0.0981369	-0.261824	0.0526086	-0.0752276	-0.148436	-0.000616641	0.147708	0.0517033	0.101786	0.0835256	-0.109042	0.592849	0.134951	-0.0726819	-0.0905456	0.0342006	0.185769	0.0102304	0.087672	0.246977	-0.0814314	-0.16309	-0.128774	0.328413	-0.0479141	0.0937306	0.0685588	0.0534422	0.0904006	-0.00472271	-0.0442877	-0.166278	0.270732	-0.00641995	-0.0500729	-0.320409	0.172727	0.125951	-0.00203058	0.00295873	0.0206599	-0.151759	0.0622869	0.0319703
7	-0.0839845	0.33981	0.00715569	0.107548	-0.00571758	-0.131898	-0.129365	-0.0407733	-0.147541	0.00144166	0.205509	0.211138	-0.121453	0.134648	0.048017	0.118693	0.408985	-0.00601597	-0.135688	0.0376317	-0.0571805	0.0132995	0.0528817	-0.0881446	0.0515768	-0.289269	-0.0730738	-0.0288431	0.174349	-0.0804687	0.0767269	0.0201315	0.076747	0.0683964	0.168832	-0.0499988	-0.126019	0.239971	-0.0205127	0.0777982	-0.0012928	-0.208926	-0.0900178	-0.138191	0.0187956	0.279329	0.075528	0.197949	-0.149506
8	-0.0565633	0.306755	0.0438684	0.0714357	-0.0605682	-0.153631	-0.122563	-0.0435015	-0.0112106	-0.413223	0.220417	-0.0414842	-0.0645666	0.303732	0.0747996	0.0631371	0.364308	-0.101208	-0.00383415	-0.0848592	0.110094	0.172313	-0.0599943	-0.039942	-0.0343338	-0.199062	-0.127889	-0.240127	0.196444	-0.184499	0.0665242	0.0792099	-0.124049	0.168608	-0.0292127	0.0642248	-0.160665	0.0927038	-0.105777	0.0210627	-0.068847	0.00570709	0.195464	0.0680976	0.145928	0.154182	-0.200578	0.0612052	0.0700678
9	-0.0189573	0.128404	0.157186	-0.00212719	-0.000235785	-0.158272	-0.107055	0.0657825	-0.16987	-0.053766	0.193679	0.21062	0.199557	0.342059	0.0318285	0.0430237	0.311823	-0.0315355	-0.0105982	-0.0975337	0.148995	0.217166	0.0368375	0.0633212	0.0757848	-0.152878	0.0674758	-0.0817656	0.14493	-0.0129484	-0.0735748	-0.151891	0.0261267	0.0913744	0.132172	-0.0452878	-0.0282812	0.0667872	-0.0433187	0.0283982	-0.0568139	0.0721346	0.12776	0.00700605	0.0369923	0.155013	-0.0813712	0.0465696	-0.00864953
10	-0.0488165	0.152448	0.130273	0.114486	-0.0389044	-0.195894	-0.342127	0.0222648	-0.113168	-0.157062	-0.0409275	0.144401	0.145018	0.304926	0.10277	-0.118356	0.373851	0.0700372	0.0628006	0.0399332	-0.0942103	0.20171	-0.070949	-0.0271161	0.183175	-0.359121	0.0471143	-0.184057	0.17689	0.0140292	0.200387	0.0364538	0.120172	0.0463668	0.0778065	-0.0455398	-0.0489894	0.197508	-0.0046571	0.0401001	-0.187332	0.0899528	0.0444242	-0.0678899	0.0820469	0.199508	-0.0736239	0.172372	0.035737
11	-0.149954	0.0604768	0.0776937	0.11735	0.0263422	-0.150966	-0.433439	0.133181	-0.11069	-0.194693	-0.0215305	0.0957332	0.00322938	0.289324	0.0485526	-0.0475882	0.426062	0.0183616	-0.156945	-0.0510192	0.00165041	0.200728	-0.158091	0.0123378	0.164535	-0.167323	-0.00686432	-0.104032	0.209001	0.0536034	0.0990487	-0.0857374	0.276399	0.0441867	0.051076	-0.0635068	-0.0701774	0.0592702	0.0124407	-0.0850589	-0.179504	0.0423386	0.0632539	-0.0561032	0.0609032	0.0728543	0.162807	0.131087	0.0341732
12	-0.106817	0.222596	0.0122937	-0.0682995	-0.230077	-0.00318286	-0.371576	0.0383958	-0.0796774	-0.198546	0.149736	0.116157	0.111925	0.169817	0.115989	-0.0701111	0.441532	-0.0604694	-0.0538655	-0.0599806	0.0419892	0.259781	0.0595335	0.133365	0.107728	-0.170771	-0.063656	-0.153073	0.255861	-0.0825116	0.132101	0.0354951	-0.126782	-0.0234483	0.11387	-0.0421624	-0.209107	0.2263	-0.0333803	-0.0119533	-0.237401	0.16123	0.0858371	0.0718332	0.0148872	0.109681	0.0501449	0.265403	-0.0398638
13	-0.0120198	0.0572838	0.102955	0.0763095	-0.021288	-0.251637	-0.385551	0.277827	-0.115445	-0.132362	0.0383002	0.0852853	0.0730172	0.274593	0.134918	-0.170715	0.472794	0.325676	-0.215799	-0.00675004	0.0258604	0.259212	-0.0237765	0.0739669	0.230076	-0.283907	-0.109172	-0.122652	0.281635	0.053026	0.0680419	-0.0418733	0.17823	-0.0182502	0.10857	-0.17834	-0.00225149	0.134875	-0.0669235	0.0802701	-0.198482	0.0783367	-0.00843449	-0.0886538	0.110368	0.314603	-0.101412	0.189501	0.101722
14	0.12784	0.196584	0.0521571	0.0796736	-0.100012	-0.0594598	-0.260847	0.198143	-0.13492	-0.195068	0.115888	0.145592	0.117271	0.327064	0.200428	-0.0535215	0.38797	0.0676906	0.0707232	-0.0633406	0.0119426	0.181895	-0.209428	0.0455662	0.113684	-0.242798	-0.0178589	-0.181359	0.142463	-0.0609919	0.00853673	0.0692721	0.0735006	0.142469	0.113194	-0.0245499	-0.133416	0.181701	0.0780816	-0.00468158	-0.121586	0.147937	0.215414	-0.0193555	0.021296	0.379247	0.0722185	0.0498749	-0.0116371
15	0.081434	0.170712	0.132629	0.105377	-0.0322845	-0.0615496	-0.251762	0.0422509	-0.0846749	-0.164752	0.0375222	0.270282	0.0625078	0.316641	0.0418567	-0.0590707	0.387641	-0.143121	-0.0611624	0.12765	-0.00981269	0.0930757	-0.0632998	-0.0167603	-0.0651221	-0.212679	-0.0573486	-0.250472	0.0628774	-0.123886	-0.0257602	0.041239	-0.0147957	0.0966543	0.138329	-0.16611	-0.123354	0.103898	-0.170333	-0.137508	-0.0602947	-0.0348828	-0.0729113	-0.137537	0.207376	0.345429	0.0704987	0.0265009	0.0800115
16	-0.0106271	0.231392	-0.0428267	0.0425808	-0.0738914	-0.242657	-0.321169	0.340249	-0.132972	-0.247556	0.202826	-0.00671023	0.097039	0.294583	-0.110458	-0.173972	0.109146	0.18547	-0.0828033	-0.153189	0.107298	0.367999	-0.17952	0.162703	0.193917	-0.129426	-0.144977	-0.101715	0.0169612	-0.0909099	0.111718	-0.266341	0.0107481	-0.0273117	0.241803	0.0168702	0.0482957	0.150124	-0.0991898	0.0848563	-0.139719	0.218707	0.278547	-0.0378373	0.00988047	0.159257	-0.0266228	0.213925	0.129535
17	-0.010886	0.162544	0.0908027	0.109909	-0.0683699	-0.174503	-0.238975	0.0189694	-0.13093	-0.1228	0.00945167	0.122505	0.128528	0.26158	0.0880778	-0.0845965	0.384387	0.0373256	0.077352	0.041608	-0.0521053	0.226741	-0.0890453	-0.0421676	0.131724	-0.343912	0.0399463	-0.185204	0.114092	0.0220301	0.165878	0.0297415	0.0818847	0.0330783	0.078397	-0.00415622	-0.0218055	0.208377	-0.0254281	0.104009	-0.114314	0.0739518	0.0397022	-0.114228	0.0608126	0.186666	-0.0386134	0.123252	0.00297094
18	-0.0231388	0.219278	0.144529	-0.114195	0.11081	-0.0980294	-0.129889	0.137477	-0.145907	-0.144487	0.0859924	0.130997	-0.00338096	0.291069	0.115778	-0.120463	0.362861	-0.0053598	0.00349977	0.0183075	-0.0545915	0.0785438	-0.00831187	-0.00185202	0.0794959	-0.177405	-0.0404854	-0.169428	0.0499004	0.0371116	0.0455565	-0.00227547	0.0330556	0.155245	0.0756442	-0.0549597	0.0118392	0.201102	-0.0497716	0.068249	-0.160387	-0.0418857	0.108531	-0.102363	0.120255	0.11694	-0.0767894	0.119007	0.0351869
19	0.0496003	0.264688	0.167086	-0.0114635	-0.0980637	-0.0428524	-0.0418729	0.122292	-0.0924639	-0.104518	0.106009	0.253581	0.141923	0.278127	0.207229	-0.0468488	0.188688	0.00599451	-1.17128e-05	-0.1751	-0.0130562	0.117436	-0.0958105	-0.0858024	-0.0896696	-0.11629	0.0520958	-0.276656	0.186174	-0.0352755	-0.0552471	-0.116372	0.0262541	0.216289	0.0116908	0.146809	0.0652288	0.0195299	-0.119919	0.170685	-0.013944	0.0555869	0.0376662	-0.123534	-0.104432	0.106027	0.0453317	0.00255131	0.0298334
20	0.0031407	0.148456	0.202255	-0.198052	-0.0504144	-0.300615	-0.450618	0.190957	-0.131152	-0.00895711	0.24931	0.145803	0.0932443	0.341999	-0.0249031	-0.086405	0.315275	0.0145528	-0.087971	0.0605691	0.222771	0.366084	-0.198803	-0.00345246	0.0606848	-0.301221	-0.0771626	-0.105428	0.133396	0.0565881	0.235224	-0.290846	0.115762	-0.130607	0.196844	0.0185466	-0.117229	0.0544842	-0.191129	0.151138	-0.21231	0.141048	0.209465	-0.0841469	-0.0258414	0.174325	-0.0913075	0.173988	0.0708327
21	-0.0441798	0.203342	0.0990968	0.0121597	-0.137822	-0.143676	-0.356669	0.145507	0.0519512	-0.161078	0.163654	0.105236	0.0609364	0.30635	0.00467493	-0.046643	0.415086	0.139838	-0.0372077	-0.023801	0.00635183	0.337088	-0.0573718	0.0680439	0.242288	-0.210808	-0.186463	-0.020041	0.133474	-0.050962	0.0782792	-0.108333	0.0675072	0.02961	0.161515	0.0120902	-0.134894	0.180002	-0.080001	0.0528081	-0.163026	0.0759805	0.126228	0.0203149	-0.0203058	0.214348	-0.0032478	0.205202	0.0247056
22	-0.0365705	0.0509465	0.0941789	0.00999444	-0.0476251	-0.397232	-0.399631	0.35481	-0.0914829	-0.145678	0.00856624	0.036578	0.136731	0.281281	0.18902	-0.12179	0.365824	0.460702	-0.21315	-0.0221046	0.0215274	0.280883	-0.16243	0.127425	0.349026	-0.143033	-0.254523	-0.0606598	0.139232	-0.0175496	0.0598679	-0.0233746	0.171687	-0.0674566	0.155621	-0.192937	-0.0809146	0.234665	0.0432832	0.0806268	-0.300454	-0.111761	0.0572977	-0.124564	0.036978	0.393893	0.145432	0.287466	0.180392
23	-0.0350094	0.195357	0.0957083	-0.0454322	0.00803087	-0.0250487	-0.144985	0.12535	-0.175304	-0.155769	0.141802	0.197274	0.0234144	0.17643	0.192195	-0.0205695	0.373385	0.0360084	-0.0388159	0.0218711	0.0532329	0.170376	-0.0135396	0.00111238	-0.00129224	-0.133451	-0.0330791	-0.0516057	0.119463	-0.0200779	0.0207179	-0.112858	0.0927884	0.131787	0.160148	-0.0468823	-0.077491	0.162496	-0.0169005	0.118646	-0.0571123	0.000778493	0.0309192	-0.0213843	0.0322923	0.111429	0.0647048	0.227765	-0.0245551
24	-0.0124579	0.170081	0.141165	0.101906	-0.217585	-0.15549	-0.37007	-0.0165889	0.0157068	-0.265846	0.0902337	0.0619799	0.159308	0.369517	0.0357522	-0.0330449	0.332705	0.0743387	-0.0852767	-0.0592608	0.133319	0.214163	-0.0657133	0.0533882	0.24023	-0.226786	0.061291	-0.0952729	0.242103	-0.00625221	0.0434881	-0.122299	0.0880442	-0.0373249	0.251992	-0.155867	0.0298193	0.0392072	-0.0394036	0.0971286	-0.255135	0.147349	-0.00348148	0.0894099	0.0888421	0.247103	0.00961519	0.0504024	0.0707259
25	0.00932129	0.0859772	0.0903858	0.0354562	0.00387811	-0.0989019	-0.269772	0.0791786	-0.156751	-0.187357	0.0128495	0.18657	-0.0132583	0.197533	0.062117	-0.0558469	0.416978	0.204624	-0.164601	0.0398818	-0.0420208	0.132742	-0.0345646	0.148972	0.329655	-0.0720268	-0.173931	-0.10924	0.117823	-0.0839948	0.0623831	0.0264714	0.190072	0.020307	0.0781332	-0.0817146	-0.00860455	0.0713964	0.0264426	0.095875	-0.241055	0.112868	0.0904059	0.0332596	0.0604932	0.134498	-0.0653796	0.250116	0.0677961
26	-0.0145135	0.31288	-0.042382	-0.0171719	-0.118222	-0.169602	-0.172875	0.103656	-0.131526	-0.135466	0.0811215	0.0936755	0.154893	0.229165	0.00845328	-0.060742	0.418751	-0.0134419	0.0436792	-0.022519	0.0581743	0.176653	0.0224001	0.126975	0.0983478	-0.106368	-0.0749904	-0.103524	0.189238	-0.0208085	0.00871484	-0.00118765	-0.0312831	0.00397164	0.107959	0.017425	-0.0689572	0.0861496	-0.0673888	0.215918	-0.0423766	0.0101475	0.0495038	-0.0188891	0.0360158	0.161898	0.0420766	0.215736	-0.00769762
27	-0.0879626	0.132657	0.124829	0.0695928	0.130813	-0.27506	-0.426611	0.298541	-0.104031	-0.241254	0.0431353	0.178296	0.13063	0.391716	0.0935768	-0.271348	0.498495	0.42548	-0.186278	0.0409305	0.0212909	0.233189	-0.059548	0.199285	0.254856	-0.306	-0.106848	-0.134906	0.252966	0.0372839	0.0861985	-0.0456079	0.277449	-0.0206894	0.163269	-0.240487	0.0307262	0.223465	-0.0674084	0.238606	-0.175128	0.046041	0.0222699	-0.0751973	0.0813214	0.440364	-0.0729261	0.199116	0.0768037
28	-0.0466412	0.162093	0.0516005	-0.039113	-0.0376684	-0.0673871	-0.316686	0.0565155	0.126889	-0.114025	0.167957	0.0714427	-0.0538146	0.231985	0.146583	0.0200472	0.479822	0.014992	-0.0866629	-0.0485502	0.0040877	0.186957	-0.0442491	0.0331559	-0.0014857	-0.146104	-0.0786606	-0.173639	0.0737441	0.0116544	0.0551363	-0.0152333	0.172434	0.0353072	0.154234	-0.137993	-0.0899177	0.130499	-0.0127054	0.0318135	-0.0349412	0.0142327	0.0646365	-0.141457	0.125149	0.114124	0.111829	0.136347	0.0697787
29	0.136246	0.165678	0.139862	0.0914944	-0.135273	0.0379797	-0.203085	0.0639191	-0.0906356	-0.152786	0.0792138	0.235696	0.0107356	0.220967	-0.0751888	-0.0155871	0.0964773	-0.149474	-0.0571747	-0.0889189	0.211938	0.2994	-0.0393894	-0.0190735	-0.00314388	-0.180331	-0.0626745	-0.143962	0.152269	-0.0829344	0.0263189	-0.189208	-0.118416	0.0269133	0.185525	0.154435	-0.194974	0.0693219	0.0762114	0.173581	0.0573344	0.00193807	0.0599879	0.146455	0.104717	0.28724	-0.187208	0.0476662	0.00754489
30	-0.0165287	0.252198	0.123963	-0.024352	-0.00616312	-0.0574644	-0.235895	-0.0596776	-0.0754188	-0.174659	0.0211136	0.105854	-0.0196268	0.241924	0.0319369	-0.07887	0.451738	-0.0197893	0.00564413	0.0135524	-0.0261256	0.0323191	0.00530289	-0.0547564	0.0905819	-0.178895	0.0182092	-0.12516	0.150852	0.0276112	0.0696884	0.0325995	0.0656052	0.141249	0.0211972	0.013311	-0.0126674	0.0686264	-0.0625013	0.0253951	-0.14368	0.149688	0.10493	0.062944	0.0844528	0.138065	-0.0755758	0.21803	0.0852001
31	0.141665	0.0972762	-0.0214706	0.0739603	-0.182858	-0.0442416	-0.298289	-0.0817788	0.119557	-0.209411	0.0448653	0.243399	-0.0935167	0.23413	0.163482	0.00239619	0.611158	-0.232514	-0.051245	0.0203905	-0.108276	0.0803508	-0.064185	-0.109641	0.176175	-0.110998	-0.0118004	-0.161765	0.0818588	0.0873664	0.00421938	0.028074	0.110498	0.116568	0.0998644	-0.0512843	-0.183205	0.100052	-0.273426	0.120981	-0.163144	0.0124294	0.108875	0.143285	0.184632	-0.068519	-0.162643	0.285803	-0.0167852
32	0.0217154	0.336705	0.112913	0.147816	0.0878777	-0.100022	-0.306598	-0.0171592	-0.150426	-0.196507	0.139229	0.142484	-0.0360282	0.125828	0.0996524	-0.0831681	0.401427	0.0596541	-0.188526	0.0493202	-0.0528719	0.0695004	-0.042449	-0.105906	0.272567	-0.143986	-0.0516786	-0.182625	0.128959	-0.0942815	0.0137061	0.0131794	0.0686012	0.109274	0.0663346	-0.0483454	-0.17305	0.230046	-0.0533983	-0.0617093	-0.0763298	0.0769816	0.19213	-0.112148	0.0599401	0.0528391	0.114028	0.0995165	0.0454337
33	-0.0179916	0.25537	0.035807	0.00400448	0.0227393	-0.175377	-0.207018	0.0889178	-0.0963483	-0.0464592	0.186331	0.133177	0.106255	0.190178	-0.0337477	0.0436999	0.272161	0.125703	-0.0351958	0.137446	-0.0571383	0.0555613	-0.0344299	-0.0322358	0.163671	-0.238882	-0.196493	-0.144564	0.132963	-0.179205	0.100369	-0.0793503	-0.0375485	0.00411486	0.130405	-0.127213	-0.0469901	0.199421	-0.00700117	0.0903322	-0.320142	0.102976	0.0838077	-0.0964811	0.0732346	0.198181	0.127622	0.152903	0.05968
34	-0.103011	0.201987	0.138789	-0.0329959	0.13079	-0.193406	-0.265415	0.0193641	-0.169499	-0.0821405	0.0664988	0.152822	-0.0204897	0.181477	0.0259823	0.0018678	0.490197	0.12005	-0.066771	-0.0672955	-0.0493155	0.00545204	-0.0182194	0.164881	0.136776	-0.196326	-0.178335	-0.204643	0.163581	0.0269725	0.0607358	0.0414375	0.0267885	0.119596	0.183963	-0.091813	-0.157452	0.0394894	0.106412	0.0222648	-0.143899	0.0575034	0.0806657	-0.13491	0.0394985	0.129778	0.152614	0.0879619	0.0813001
35	0.0185275	0.258419	-0.0192343	-0.0866523	-0.00611194	-0.133614	-0.249865	0.201574	-0.101297	-0.220846	-0.00976033	0.155809	0.315904	0.210003	0.112733	-0.0719527	0.442304	0.0367195	0.0975346	0.193167	0.128015	0.271479	-0.0945453	-0.106496	0.14123	-0.161107	0.164003	-0.22416	0.27161	0.0100924	0.0274334	0.0142118	0.0757586	0.017473	0.140041	-0.155328	-0.0620748	0.169696	-0.099064	0.174685	-0.159323	0.0578771	-0.041664	-0.0538881	0.1127	0.176264	0.0268932	0.242244	0.194837
36	-0.0355341	0.334956	0.215394	-0.02436	-0.0145821	-0.139781	-0.203147	-0.168001	0.0786186	-0.19119	0.0324973	0.125306	-0.0281674	0.196305	0.0572458	0.113133	0.440533	-0.0640358	0.00828227	-0.127119	0.116902	0.127388	0.0185382	0.16856	0.175691	-0.243447	-0.0330184	-0.132037	0.158534	0.0262723	0.153344	-0.0833482	0.0235949	0.0378106	-0.0403247	-0.0545082	-0.131547	0.00110253	0.110613	0.145368	-0.182668	0.23324	-0.0522265	0.0642702	-0.0474578	0.181374	-0.0554791	0.140703	0.0446985
37	-0.0505011	0.163135	-0.085759	-0.0797563	-0.116445	-0.186197	-0.338687	0.210201	0.224445	-0.213625	-0.0129594	0.0766615	0.150947	0.204779	0.0520153	-0.0633312	0.313105	0.141933	-0.0759209	-0.0293989	-0.0273522	0.259814	-0.182383	0.0274578	0.159012	-0.134161	0.0421174	-0.177896	0.0709864	0.223517	0.0880376	-0.142528	0.0537098	0.16807	0.114628	-0.122647	0.0179452	0.272036	-0.0229512	-0.0216632	-0.265053	0.13767	0.116033	0.0426697	0.0700462	0.206773	-0.148384	0.0905334	-0.0174317
38	-0.0300185	0.31409	0.0386387	0.0448457	-0.201624	-0.2331	-0.231789	0.150759	-0.0721149	-0.136142	0.0803519	0.0985925	0.072931	0.46492	0.00942103	0.0107526	0.378976	0.0864646	0.0136261	-0.066426	0.101494	0.323138	-0.14034	0.000692838	0.082673	-0.075477	-0.0420192	-0.107413	-0.02067	-0.105659	0.0814997	-0.0932112	-0.00822852	-0.122855	0.114049	-0.0538108	0.0161161	0.125382	-0.0379451	-0.0733583	-0.0643339	-0.045238	0.430107	0.00087109	-0.000608785	0.130081	-0.0378115	0.223341	-0.0867707
39	-0.070513	0.30163	0.0613188	0.0520756	-0.0995607	-0.22078	-0.1621	0.0452181	-0.0240278	-0.450884	0.135163	0.0329032	-0.0134387	0.39002	0.092828	0.0126778	0.341251	-0.0650178	-0.0144346	-0.0450569	0.107405	0.229316	-0.0659262	-0.102202	-0.0390772	-0.25366	-0.0628989	-0.269226	0.176938	-0.129757	0.0416416	0.0477963	-0.0901542	0.166383	0.0071843	0.0175024	-0.150064	0.121893	-0.0915405	-0.0520169	-0.110549	0.0261582	0.138961	0.087782	0.175931	0.224671	-0.238893	0.0711583	0.0868519
40	-0.0555893	0.244267	-0.0191611	0.0692294	-0.151525	-0.110676	-0.283167	0.179125	0.0510783	-0.101388	0.263657	0.132797	0.143833	0.264605	-0.0730721	-0.018663	0.514459	0.122339	-0.0812132	-0.0810666	0.164362	0.329159	-0.0523326	0.103896	0.0914676	-0.170116	-0.0245714	-0.151833	0.136195	-0.182312	0.107863	-0.0801179	-0.0208428	-0.00690224	0.363044	-0.0723478	-0.157019	-0.00685172	0.0109099	-0.027155	-0.0522005	-0.0136093	0.132265	0.0562637	-0.0291778	0.378774	-0.167743	0.189662	-0.0192483
41	-0.0366752	0.19373	0.155991	0.0463894	-0.0611992	-0.0459947	-0.0958119	0.107339	0.0226902	-0.156403	0.132975	0.142714	0.0431437	0.210929	0.301516	-0.101222	0.594875	0.0949036	0.101861	0.0461531	0.18569	0.163646	0.00992489	-0.206483	-0.142922	-0.308183	-0.0861084	-0.350822	0.192744	0.0937625	0.0763328	0.0745448	-0.00363241	0.157863	0.188359	-0.1658	0.0719622	0.215861	0.0771657	0.0269113	0.00838837	-0.00575701	-0.0143378	-0.128444	0.184628	0.06687	0.160014	0.228724	0.0643972
42	-0.015142	0.0390438	0.000589676	0.0251338	0.0357281	-0.0309051	-0.0602964	-0.0691888	0.0626502	-0.0288833	0.204163	0.0562991	-0.0756462	0.127439	-0.0582237	-0.175974	0.569347	-0.00919415	0.0148134	-0.119821	0.104116	0.208923	-0.00590975	0.0958224	0.0167443	0.0814735	-0.1061	0.049009	-0.185151	-0.0667735	-0.0626594	-0.0349764	0.00666129	0.0647034	0.113129	0.0705616	-0.0885669	0.167345	0.0230995	0.0659359	-0.0248826	0.0384089	0.0753236	-0.136129	0.015162	0.190419	-0.000568219	0.0890044	0.0907735
43	-0.0400483	0.058956	0.123618	0.0249297	-0.0210015	-0.322266	-0.408657	0.218953	-0.109782	-0.142263	0.0323975	0.0272325	0.0532492	0.237364	0.18036	-0.0733929	0.383087	0.394807	-0.160941	-0.00525899	0.0434502	0.240155	-0.135327	0.047522	0.366378	-0.105657	-0.219954	-0.0632993	0.142061	-0.0256905	0.0605084	-0.00115201	0.165782	-0.00842871	0.152104	-0.148693	-0.122458	0.185951	0.0690151	0.0200167	-0.311069	-0.103068	0.108152	-0.115997	0.024486	0.285053	0.149009	0.262572	0.181993
44	0.0733226	0.134273	0.0921889	0.175921	-0.0964367	-0.180309	-0.303145	-0.181589	-0.123365	-0.129788	0.191287	0.108693	0.00472847	0.163223	0.0457611	-0.0343396	0.344485	-0.0114489	-0.0876006	-0.0127493	-0.00745675	0.138512	-0.133762	0.100498	0.221395	-0.0110151	-0.0515816	-0.144658	0.0271116	0.00117119	0.0316784	-0.0717435	-0.131191	0.108446	0.0637349	-0.0885402	-0.0011281	-0.125938	0.197889	0.112205	-0.229831	0.200428	0.0910336	-0.0586661	0.0435336	0.0501999	-0.00230704	0.0436629	-0.0415131
45	-0.0826154	0.218598	0.0699228	-0.0508544	-0.0333607	-0.117307	-0.259412	-0.0290538	-0.149024	-0.226947	-0.159896	0.187851	-0.00103353	0.283614	0.0248635	-0.134385	0.629558	-0.106492	-0.00777582	0.0837001	-0.0602299	-0.0417227	0.0356734	0.0386797	0.254879	-0.16897	-0.0776788	-0.11731	0.289205	0.0229587	0.148963	0.04391	0.120206	0.108832	0.0799054	-0.136681	-0.198062	-0.011296	0.0900234	0.0897427	-0.10315	0.155439	0.0177206	-0.111186	-0.0592678	0.0901286	0.153498	0.109469	0.0914631
46	-0.10687	0.235687	0.0471001	0.0318082	-0.204172	-0.276127	-0.529235	0.219619	-0.159891	-0.20021	0.186363	-0.0392211	-0.0575502	0.412264	0.183275	-0.125201	0.423843	0.299096	-0.0161202	-0.0248719	0.243668	0.445391	-0.130633	0.0478324	0.168922	-0.294562	-0.00871696	-0.110799	0.329795	-0.0559726	-0.172215	-0.159509	0.171703	0.00400645	0.198765	-0.150041	-0.039529	0.273388	-0.165456	0.0513557	-0.111985	0.0901442	0.260075	-0.0187647	-0.0818347	0.374199	0.0396992	0.268118	0.15071
47	0.00692374	0.205875	0.0659498	0.0852971	-0.00414497	-0.175139	-0.345993	0.179836	-0.114341	-0.217972	0.204764	0.148621	0.0939518	0.17852	-0.00498746	-0.139176	0.375077	0.0494072	-0.0718645	-0.0454124	0.00259899	0.253538	-0.06681	0.124333	0.16393	-0.135326	-0.0206491	-0.145078	0.0824792	-0.0797226	0.117172	-0.0413871	0.00538851	-0.00781594	0.191105	-0.128331	-0.0135429	0.195651	-0.0975949	0.0326179	-0.121056	-0.0443626	0.0958282	0.0500594	-0.0439473	0.175847	-0.0164278	0.212206	0.0957546
48	0.0679261	0.273651	-0.0413635	-0.113045	0.0216231	-0.106975	-0.00789957	0.08256	-0.111881	-0.1457	0.107951	0.0090286	0.0608168	0.0274461	0.142464	0.0810971	0.244718	0.0584835	0.0673377	-0.0774994	0.124442	0.218576	0.103026	0.0279955	0.0646839	-0.154754	0.0935681	-0.0571919	0.193555	0.164932	0.137344	0.0378777	0.0827924	-0.0018006	0.100611	-0.0978042	-0.0638927	0.188096	0.139376	0.037442	0.0671734	-0.0122089	0.194634	0.00472237	-0.0482843	0.299551	0.0759806	-0.0195506	0.189038
49	-0.0542711	0.15408	0.104046	0.0733237	-0.0536517	-0.0304106	-0.166793	-0.0226814	-0.0438196	-0.146755	0.108816	0.127085	0.0220171	0.154656	0.0134974	0.111212	0.340601	0.129446	-0.122039	0.0053377	-0.0345256	0.114328	-0.00668805	0.0627033	0.182192	-0.124629	-0.168668	-0.0800861	0.112165	-0.210568	-0.0124753	-0.0727529	0.17151	-0.0563731	0.043769	-0.0339354	-0.0365491	0.136934	0.0144685	0.0715529	-0.166815	0.193434	0.0484529	-0.126292	0.0663733	-0.0138318	0.0556558	0.158722	0.0773234
50	-0.0965981	0.208206	0.103219	0.0630999	-0.106787	-0.25298	-0.323024	0.3306	-0.272372	-0.107244	0.182726	0.0838642	0.158464	0.348793	-0.0163357	-0.126916	0.263942	0.137869	-0.308635	-0.0790562	0.0781286	0.359505	-0.152898	0.145061	0.115365	-0.221017	-0.0383823	-0.104874	0.22563	-0.112819	0.0788567	-0.0443182	0.0837601	-0.00837594	0.154968	-0.135951	0.023898	0.128592	-0.059823	-0.0769301	-0.24318	0.0696721	0.189692	-0.0380839	0.0362072	0.248819	0.0600276	0.247828	0.00655669
51	-0.0232403	0.210138	0.0641148	0.0377785	0.0637333	-0.0806888	-0.297031	0.0312167	-0.109464	-0.156525	0.00546209	0.185213	-0.0191711	0.156231	0.0420384	-0.0776025	0.400934	0.00116587	-0.138515	-0.091642	-0.0900584	0.111896	-0.00547259	0.0852503	0.118883	-0.099697	-0.00431982	-0.0893658	0.190196	0.0386867	0.0430486	0.0443495	0.160726	0.116436	0.0352373	-0.0720234	-0.0677796	0.107916	0.0729417	0.046892	-0.146957	0.0294454	0.000870391	-0.120261	0.0248515	0.170966	0.0259393	0.134434	0.0627446
52	-0.0167272	0.150115	0.121147	0.0233494	-0.00434894	-0.0812199	-0.229304	-0.121141	-0.161037	-0.152062	0.110034	0.0285891	0.0727606	0.162218	0.039741	0.0958914	0.373811	0.0547654	0.0176561	0.0474288	-0.00219293	0.113117	0.101157	0.0692812	0.0672172	-0.112115	-0.0825076	-0.129883	0.186274	-0.133971	0.0472745	0.0887794	-0.0421369	0.0500974	0.0848709	-0.0940203	-0.0745531	0.0235543	-0.0112505	0.102499	0.00230778	0.120316	0.110993	-0.14057	0.144093	0.049267	0.0561392	0.267843	0.114829
53	-0.0544137	0.384791	0.164364	0.00645162	-0.0143768	-0.209587	-0.29836	0.110817	-0.0743481	-0.189407	0.0102869	0.0393124	0.157456	0.205824	0.145168	-0.110368	0.550373	-0.0501312	0.0228581	0.0813358	-0.0814678	0.197933	0.00759993	0.0612333	0.0386425	-0.247142	0.00185419	-0.137652	0.169338	-0.0735141	0.221234	-0.0156018	0.174379	-0.00807231	0.0797018	-0.118998	-0.0209871	0.123112	-0.0541923	0.133878	-0.154711	0.020439	-0.0147402	-0.0920517	0.127218	0.270049	0.0161697	0.194614	0.0114536
54	-0.0865062	0.294157	0.0509522	0.0104033	-0.0124448	-0.273986	-0.294688	0.163554	-0.207717	-0.0980232	0.0663276	0.138531	0.0893552	0.291743	-0.0256196	-0.309618	0.0869437	0.195667	-0.048301	-0.0521177	0.177384	0.322833	-0.130917	-0.0652518	0.0875188	0.00507179	-0.110157	-0.157995	-0.0574188	-0.290918	0.142702	-0.191071	0.0405999	0.0902565	0.210117	-0.123186	0.0810651	0.112782	-0.00504521	0.141603	-0.0374776	0.0519393	0.185936	0.0466052	-0.0294988	0.184635	-0.0782437	0.248187	0.137545
55	-0.020894	0.327402	0.119262	0.0549877	-0.0101775	-0.0800649	-0.227388	0.0755718	-0.17124	-0.198273	0.133791	0.0951201	0.0439417	0.218503	0.0505859	0.0490995	0.282922	0.0222187	-0.0115308	0.0167489	0.14095	0.239185	-0.0701513	0.00778673	0.132459	-0.10751	0.0669565	-0.139715	0.128301	0.0220415	-0.030156	-0.0449805	-0.0805174	-0.0460045	0.150695	-0.00451418	-0.140619	0.0634915	-0.0573798	-0.122047	-0.0884364	0.122032	0.235443	-0.0583215	0.0266587	0.0926636	-0.00631595	0.15332	-0.0368352
56	-0.0188268	0.187508	0.0336054	-0.0381187	0.0128	0.00960437	-0.241342	0.0556621	-0.139499	-0.0738473	0.0688086	0.185575	0.00542288	0.213781	0.149111	-0.0100516	0.362326	0.0633219	-0.0510833	0.0450393	-0.0641657	0.0509023	0.0215016	-0.00837285	-0.110712	-0.0844511	-0.11594	-0.183995	0.203491	0.0402959	0.104505	0.0641782	0.137186	0.186283	0.118112	-0.0414112	-0.141191	0.125246	-0.0655177	0.183478	-0.040029	0.0065642	-0.00865474	-0.190054	0.165128	0.185967	0.00206786	0.143308	0.139509
57	0.0278475	0.0370642	0.0298158	0.279988	-0.160359	0.224336	-0.164432	-0.104595	0.0872935	-0.215636	0.336361	0.170805	-0.0152645	-0.00516781	0.112064	-0.0479706	0.477743	0.224426	0.0772675	-0.107569	0.221976	0.266947	-0.241683	-0.0875293	0.117533	-0.285391	-0.250573	-0.203586	0.130189	-0.163824	-0.0965079	0.0736101	0.0530816	0.137701	0.101105	0.129314	-0.0240959	0.228524	-0.0539466	0.211314	-0.280476	0.0926151	0.123141	-0.108894	0.397942	0.122196	-0.0843219	0.114779	-0.0934733
58	-0.162345	0.146673	-0.0929649	0.00764633	0.130313	-0.230317	-0.284943	-0.0657258	-0.106281	-0.0873377	0.0139603	0.297161	-0.0425711	0.0792133	0.062016	-0.000729024	0.447205	0.0392135	-0.117851	-0.0248984	0.042039	0.0625481	0.0067733	0.0532567	0.08374	-0.0851522	0.0930245	-0.0940713	0.197848	-0.0256938	-0.0443867	0.0454601	0.0410705	0.16906	0.0690101	-0.21765	-0.126943	0.087819	-0.205346	-0.0957714	-0.197616	0.0546319	0.0696027	-0.0516231	0.232219	0.168725	0.148081	0.237902	0.172875
59	-0.040311	0.258083	-0.0791825	-0.0201846	-0.121427	-0.0935743	-0.11104	0.240232	-0.145449	-0.0544314	0.0999251	0.0207435	0.0301228	0.237794	0.0257172	-0.00379156	0.274969	-0.0451887	0.0354336	-0.0704248	0.139372	0.263481	-0.305912	0.0556227	-0.00170672	0.034662	0.1406	-0.285046	0.269533	-0.0222871	0.0593761	-0.157881	0.0560047	0.00802232	0.152237	-0.0873355	-0.100131	0.0489646	0.0530842	0.128091	-0.0768216	0.0352228	0.0940312	-0.0677953	-0.111167	0.172463	-0.102856	0.260412	-0.0178226
60	-0.114639	0.135342	0.108217	0.144205	-0.071013	-0.253902	-0.512696	0.104654	-0.0785668	-0.179491	0.0967619	0.107483	0.0573717	0.273825	0.126808	-0.320369	0.47413	0.0287913	-0.0858118	0.110146	-0.149728	0.109462	-0.0420395	-0.00648662	0.261238	-0.431087	-0.0523088	-0.11876	0.314501	0.126571	0.164079	0.0416605	0.0902209	0.0941217	0.0734146	-0.281974	-0.276406	0.12004	-0.069407	-0.0497104	-0.277138	0.0955763	-0.00978459	0.107352	0.221667	0.196189	-0.028321	0.327427	0.090573
61	-0.0115608	0.262206	0.112244	0.0184015	0.0935916	-0.198958	-0.220989	-0.01395	-0.0858157	-0.0808797	0.194812	0.296333	0.00242407	0.17034	0.0278909	-0.104657	0.305368	0.063002	-0.0150486	0.0528127	-0.0422121	0.105599	-0.00727005	-0.119027	-0.0768934	-0.352995	-0.0480713	-0.228424	0.0986165	0.119922	0.16098	0.0122765	0.0460237	0.184517	0.165625	0.00227592	0.0374314	0.237215	-0.139427	0.105988	-0.127768	-0.0109507	-0.0781754	-0.022928	0.256877	0.178777	0.0975962	0.0880005	-0.0248402
62	0.0516827	0.341273	0.185156	0.214565	-0.177775	-0.162716	-0.234933	0.180043	-0.150851	-0.079536	0.0789145	0.112362	0.212302	0.232075	0.107542	0.0691204	0.172771	0.0868821	-0.178437	-0.0210808	0.0134692	0.320918	-0.0392127	-0.12545	-0.110726	-0.100315	0.0212223	-0.0636714	0.173934	0.0503921	-0.0366542	-0.0489929	0.054026	-0.107906	0.190174	-0.0044187	0.0825216	0.127559	-0.0981971	-0.0457411	-0.0777992	-0.0126367	0.175043	0.0348988	0.12519	0.0538999	-0.244853	0.348899	-0.00958983
63	-0.0247809	0.160131	0.0434748	0.00198516	-0.158552	-0.379081	-0.315507	0.30276	-0.211596	-0.206065	0.112447	0.0454043	0.0299684	0.367224	0.00119032	-0.236991	0.225238	0.0933271	-0.125377	0.0173526	0.122945	0.423747	-0.143493	0.131187	0.0999713	-0.170999	-0.246373	-0.218819	0.294659	-0.0471257	0.0493473	-0.145934	0.0218379	-0.0407951	0.163784	-0.223378	-0.0533726	0.191211	-0.00819975	-0.0738759	-0.159972	0.0139506	0.250431	0.0762493	0.0400544	0.334222	-0.0874844	0.230948	0.111597
64	-0.113694	0.386283	0.182314	0.0310552	0.0571574	-0.0661102	-0.206907	-0.0196949	-0.134175	-0.0804805	-0.0478209	0.172396	-0.0479619	0.25079	-0.0113277	-0.136074	0.606004	-0.201711	-0.0126835	-0.0348921	-0.0885064	-0.0431033	0.111873	0.122927	0.0861884	-0.0695937	-0.0989506	-0.238975	0.182639	0.104995	0.0914437	0.168076	0.0425832	0.12374	0.022195	-0.067747	-0.104751	0.137697	0.0727656	0.0638731	-0.091523	0.0628217	-0.0662725	-0.0430116	0.079765	0.115234	0.0373901	0.0171297	-0.0104999
65	0.101069	0.316549	0.0313381	-0.00883956	0.0148355	0.134705	-0.160923	-0.0195613	0.0275557	-0.173035	0.155694	0.120129	0.138024	0.214072	-0.0802161	0.0912047	0.122997	0.00990025	0.038129	-0.135701	0.0549999	0.203946	-0.0702723	-0.0349868	-0.00691256	-0.10411	-0.0574339	-0.125781	0.190711	-0.0316878	-0.109624	-0.107987	-0.110905	0.0875609	0.0791623	0.0696392	-0.0546951	0.15632	-0.00887924	0.179234	-0.0221234	0.0149834	0.031368	-0.10966	-0.0137333	0.202895	0.0323016	-0.0160371	-0.0297319
66	-0.019082	0.14455	0.0540822	0.185097	-0.0113317	-0.188062	-0.189073	0.175724	0.0580327	-0.115123	0.185498	0.151178	0.00523512	0.248147	0.0961265	-0.0532874	0.275445	0.184471	-0.197014	0.0138547	-0.0626949	0.215714	-0.081564	0.12515	0.129371	-0.11809	-0.0761667	-0.116263	0.092002	-0.275913	0.022071	-0.0643949	0.216862	0.0862786	0.0750832	0.0322386	-0.0529917	0.228266	-0.0471272	0.148615	-0.221421	0.0108926	0.12832	-0.115962	0.0811759	0.185298	-0.143094	0.239906	-0.0308417
67	-0.03801	0.236533	0.135301	0.0911725	-0.188682	-0.10497	-0.254209	0.128535	-0.120185	-0.32683	0.237813	0.162056	-0.0298491	0.24749	-0.020757	-0.148257	0.372158	0.0623479	-0.10133	-0.162234	0.181763	0.341106	0.00775654	0.0168368	0.111092	-0.154445	-0.120189	-0.183334	0.196494	-0.0360477	-0.057269	-0.174796	0.019756	0.0869526	0.228335	0.0152651	0.0812528	0.107475	0.0357948	-0.105063	-0.178674	0.105347	0.169305	0.0226406	0.0564519	0.139474	-0.0843522	0.211187	0.0354589
68	0.0648668	0.132977	0.119937	0.0896368	0.084671	-0.0638197	-0.211008	-0.128457	-0.0399082	-0.164828	0.0167382	0.118901	-0.0789241	0.132436	0.159647	-0.0862267	0.606387	-0.0342039	-0.0733837	-0.107166	-0.0398923	0.142397	0.0695435	0.134629	0.210698	-0.140279	-0.098426	-0.105829	0.158275	-0.116344	0.0285067	0.122857	0.0603101	0.145491	-0.072881	-0.0370821	-0.0909818	0.163471	-0.00411264	0.0849937	-0.209138	0.0381668	0.0936461	0.0003426	0.153978	0.10686	-0.121807	0.092588	0.133738
69	-0.024863	0.2868	0.095093	-0.165058	0.00785601	-0.0693259	-0.08401	-0.0520754	-0.190499	-0.271169	0.121001	0.134092	0.134748	0.135843	0.0895021	-0.0526309	0.46535	0.0686504	-0.0189847	-0.057685	0.118408	0.147583	-0.0529183	0.0663936	-0.0455104	0.0273558	0.0277346	-0.322388	0.127787	0.0443918	0.145304	-0.11727	-0.0553647	0.0896823	0.00223609	-0.199496	-0.181793	-0.0607849	-0.128213	-0.0178811	-0.0503898	0.0869271	0.0426995	0.13433	0.215386	0.225964	-0.147318	0.018575	0.0568771
70	-0.0109627	0.203139	-0.0386939	-0.101159	-0.0419168	0.0294299	-0.101659	0.139562	-0.0534166	-0.0606755	0.0741463	0.212347	0.0117682	0.344281	0.242748	-0.0469059	0.506233	0.0992146	0.0665785	0.0228403	0.0512478	0.186368	-0.0595994	0.0192509	-0.179971	-0.220023	-0.0644019	-0.263829	0.105312	0.0657782	-0.0421143	-0.0949023	0.011034	0.0353932	0.1316	-0.0731228	-0.00883173	0.161609	0.0199862	0.0328239	0.0380835	0.119674	0.100877	-0.025925	0.161815	0.132802	0.0508583	0.15375	-0.0886935
71	-0.0433342	0.15817	-0.024292	0.136334	-0.0838959	-0.153972	-0.28987	-0.0458821	-0.140263	-0.0773231	0.0393467	0.143872	-0.00139644	0.224051	-0.0119643	-0.114717	0.59866	0.0256093	-0.0446647	-0.109444	0.0938448	0.190236	0.05217	0.127443	0.192351	-0.0316335	-0.133232	-0.0818433	0.069817	-0.0309008	-0.0892863	-0.058339	0.0757928	0.0426814	-0.0230614	-0.0669144	-0.11777	0.281791	-0.0131418	0.116051	-0.292579	0.0737356	0.00397376	-0.0237927	0.205866	0.109261	0.0240985	0.236489	0.0428385
72	0.0278284	0.213381	0.136981	0.101475	0.0581939	-0.163431	-0.222558	-0.130707	-0.10665	-0.29699	0.122013	0.207611	-0.0408083	0.360333	0.0876002	-0.0336314	0.42565	0.0564734	-0.114512	-0.0673985	-0.0592481	0.219101	0.10124	-0.119273	0.0299994	-0.194904	-0.0904069	-0.250695	0.211683	-0.0506991	0.180576	-0.00518584	0.04366	0.0923145	0.0209456	0.0159507	-0.283444	0.163865	-0.0349922	0.105713	-0.202719	0.11193	0.0861371	-0.0400864	0.191515	0.0328897	-0.0226835	0.0315706	0.149657
73	0.0240541	0.057483	0.342825	-0.0147336	0.0475461	-0.136868	-0.373362	-0.0679759	-0.125333	-0.179011	0.0260684	0.172112	-0.0131954	0.313221	0.0485656	-0.0501627	0.406787	0.092531	-0.0172889	-0.0546678	-0.107711	0.194637	-0.0377313	-0.101067	0.162417	-0.285723	0.0433778	-0.125584	0.0979283	0.0094308	0.186283	-0.00359738	0.235943	-0.0318945	0.0236978	-0.00840265	-0.0391321	0.0245311	-0.0569999	0.0761245	-0.193165	0.208879	0.0408054	-0.0514113	0.00372097	0.18124	-0.103618	0.166764	0.0571208
74	-0.0283138	0.118877	0.132638	0.00955568	0.047321	-0.154482	-0.344241	0.254399	-0.137364	-0.149732	0.090487	0.110451	0.0665934	0.242497	0.150459	-0.11858	0.341696	0.199797	-0.0967018	0.058041	-0.0310016	0.27272	-0.0794983	0.114166	0.119512	-0.214273	-0.110482	-0.129788	0.0768031	-0.0218868	0.114638	-0.0542028	0.0599924	0.0554488	0.184297	-0.13548	-0.0593395	0.241571	-0.0058618	0.148586	-0.18135	-0.0786863	0.0807318	-0.0811626	0.0276015	0.251947	-0.0279536	0.27031	0.00834484
75	0.0831781	0.144619	-0.0684158	-0.0366403	-0.103892	-0.000693524	-0.0879911	0.0965125	0.0142965	-0.175277	0.223845	0.0872663	0.0599206	0.285441	-0.0301132	-0.110943	0.349942	0.066199	-0.141375	-0.0612789	0.40665	0.306635	-0.0612536	0.00624257	-0.0944963	-0.252329	-0.125445	-0.0304573	0.102551	-0.0699433	0.106323	-0.197914	-0.0330809	0.0463548	0.236058	-0.055003	-0.0519258	0.307034	-0.0755391	0.0880889	0.0496854	0.075519	0.108413	0.0625317	0.00173162	0.194202	0.00410664	0.25179	0.109886
76	-0.0106228	0.0889947	0.0871362	0.0591203	-0.00184126	-0.0539331	-0.143259	0.0798107	-0.0672444	-0.202516	0.105595	-0.00479273	0.119825	0.319325	0.0355648	-0.0184386	0.300905	0.111763	-0.0261571	-0.0819265	0.199793	0.188814	-0.105075	0.0835242	0.0739618	-0.0999967	-0.022695	-0.153765	0.0145155	-0.232502	0.0196034	-0.167232	0.0132275	0.0181722	0.0217022	0.00383438	-0.214283	-0.129521	0.0266372	0.1501	-0.0886847	-0.00528012	0.248622	0.00221593	-0.0608474	0.102354	-0.0451	0.114571	0.0580312
77	-0.0132131	0.242088	0.0519755	-0.00528792	-0.00576598	-0.254943	-0.228617	0.222931	-0.230756	-0.0431757	0.0858383	0.121442	0.225329	0.394045	0.0319834	-0.180675	0.45348	0.139498	-0.161627	-0.0624331	0.16003	0.329034	-0.0111991	0.0161691	0.150923	-0.220257	-0.0847181	-0.193267	0.141351	0.0614568	-0.0172245	-0.0790987	0.236852	-0.0436505	0.156463	-0.0866092	-0.0601085	0.323203	0.00998363	0.134702	-0.291141	0.0896464	-0.00914857	-0.121143	0.173282	0.263004	-0.0748785	0.230578	0.0437719
78	0.0572865	0.134656	0.0748451	0.0608437	0.0873624	-0.241753	-0.219706	0.270781	-0.0927784	-0.144769	0.214834	-0.0904641	0.165617	0.190937	0.0681429	-0.076072	0.220755	0.312683	-0.177104	0.0336366	0.100494	0.287596	-0.101744	0.00860923	0.131921	-0.186226	-0.0794313	-0.12228	0.113165	-0.0854931	0.0422863	-0.153359	0.0845537	-0.0194827	0.12615	-0.114444	0.00035606	0.153499	-0.00796177	0.0981383	-0.184529	0.0977968	0.188446	-0.0665146	-0.112023	0.0793643	-0.141491	0.218372	0.0589846
79	-0.123462	0.293481	0.00520903	0.164627	-0.108121	-0.241917	-0.224311	0.0722988	-0.0321262	-0.1443	0.205998	0.0889919	-0.0208384	0.320309	0.15568	-0.187325	0.196028	0.00377947	0.105065	-0.0305582	-0.0144952	0.104796	-0.00995605	-0.200348	0.165471	-0.262174	0.0400795	-0.0589338	0.144826	0.038479	-0.127299	-0.100764	0.0937157	-0.0985474	0.237055	-0.206206	-0.0156113	0.0835363	-0.0774766	0.108145	-0.141245	-0.0275667	0.106107	-0.0454427	-0.0230158	0.18791	-0.00231891	0.261736	-0.112356
80	0.0565319	0.122872	-0.0569126	0.191208	0.00267087	-0.0787268	-0.189311	0.0741617	-0.088976	-0.123446	0.083129	0.0627335	-0.100549	0.115064	0.0741971	0.0544399	0.371829	0.0879334	-0.0724558	0.031164	-0.045261	0.125473	-0.0817007	0.210993	0.114305	-0.178581	-0.0747672	-0.078265	-9.18365e-05	-0.132197	0.198563	-0.0869986	0.139162	-0.0600941	0.100386	0.0800148	-0.0904355	0.119558	-0.290005	0.179836	-0.042818	0.0671952	0.164531	-0.0865129	0.08588	0.087959	0.0130171	0.220415	0.0169705
81	-0.0316758	0.0609332	-0.0168717	-0.00831012	-0.05881	-0.130632	-0.116205	0.0276074	-0.14957	-0.0721512	0.197302	0.0202057	0.24251	0.322167	0.00930649	-0.105365	0.163787	0.296938	0.0239236	-0.0762863	0.19573	0.297742	-0.0238368	-0.00576451	0.0270051	-0.163024	0.0707371	-0.0426009	0.051729	-0.0695263	0.160986	-0.121555	0.0757495	-0.0722535	0.103721	0.0409878	0.0821537	0.0788988	-0.0917383	0.120668	-0.166858	0.0481998	-0.0285282	-0.115777	-0.0283874	0.255832	0.125426	0.215787	0.00190697
82	-0.0154041	0.253862	0.0818221	0.139543	0.0835614	-0.183989	-0.112599	0.0478413	-0.149099	-0.105326	0.114511	0.11896	-0.086455	0.24443	0.0938587	-0.100106	0.213787	-0.0552911	0.0264423	0.00462707	0.0236596	0.174769	-0.0419068	-0.0567825	-0.0419597	-0.242244	-0.097193	-0.13254	0.125587	0.00621302	0.00499677	0.0229352	0.0108492	0.157522	0.076727	0.0385278	-0.0692429	0.221282	-0.102864	0.0143134	-0.0597801	-0.0224032	-0.0215598	0.0567323	0.275188	0.12864	0.0620837	0.0189941	-0.019562
83	-0.0405021	0.128997	0.115743	-0.0289929	0.0728248	-0.112917	-0.12852	0.219044	-0.10225	-0.127173	0.184355	0.264629	0.12197	0.356341	0.0664099	-0.107767	0.259641	-0.0894604	-0.143499	-0.0446452	-0.0189464	0.0769974	0.111242	-0.0878633	-0.11491	-0.2124	-0.0850955	-0.0207755	0.0635176	-0.124478	-0.0382554	-0.0251258	0.0613415	0.0909492	-0.0337771	0.143313	-0.0502698	0.429361	-0.024226	0.0376463	-0.13044	0.0811298	0.115019	-0.0508991	0.163792	0.207829	-0.0337235	-0.00487014	0.00373652
84	-0.00472965	0.219411	-0.0406482	0.026132	-0.111457	-0.0296295	-0.0372134	0.0623308	-0.0415728	-0.0903177	0.174408	0.103011	-0.0592759	0.243245	0.133079	-0.0717218	0.314751	-0.052956	-0.0472584	0.0263228	0.0907069	0.13332	-0.0620345	0.0292722	0.0180899	-0.133156	-0.0467344	-0.0297309	0.0377178	-0.0333864	0.0420284	0.00311922	-0.0360185	0.0959088	0.123992	0.0431737	-0.00901494	0.282753	-0.0804238	0.12063	-0.0265167	0.0756088	0.138082	0.0510406	0.103516	0.0377417	-0.0698244	0.0865294	0.0780652
85	-0.067568	0.126446	-0.0399741	0.125716	-0.0359999	-0.17579	-0.303652	0.246107	-0.115504	-0.30339	-0.00937904	0.0518285	0.106109	0.358606	0.178086	-0.0936322	0.48603	0.0658833	-0.112659	0.0929138	0.0311732	0.216865	-0.100636	-0.0322847	0.142821	-0.347119	0.190125	-0.0726513	0.146104	-0.0678729	0.0188272	-0.0615289	0.173648	0.12383	0.120579	-0.0664189	-0.113113	0.192871	-0.148588	0.166973	-0.0844071	0.0388088	0.0367647	-0.0600988	0.0856277	0.123883	-0.0248963	0.199836	0.00886204
86	-0.106765	0.209107	-0.038531	0.0665692	0.0294721	-0.14741	-0.291591	0.209101	-0.0661599	-0.142731	0.0118253	0.0429801	0.113894	0.278738	0.0956959	-0.14165	0.412608	0.0164961	-0.16592	-0.0186014	-0.0239074	0.227379	-0.182166	0.0301408	0.0631537	-0.221363	0.0932989	-0.201328	0.161843	0.0365961	0.046739	0.00709431	0.200451	-0.00822932	0.0664669	-0.0934635	-0.0409625	0.158516	-0.0242249	-0.0103612	-0.144569	-0.0262687	-0.034195	-0.0899257	0.0902468	0.238436	0.0857321	0.108791	0.0269751
87	-0.378156	0.237562	0.0696016	0.110915	-0.0643387	-0.217807	-0.567008	0.340605	-0.142031	-0.237447	0.119575	0.11328	0.297638	0.467268	0.0996723	-0.103034	0.422737	0.319122	-0.287614	0.0261234	0.061399	0.292307	-0.118009	0.245199	0.200486	-0.295595	-0.229084	-0.0490417	0.128257	-0.115869	0.223172	-0.171605	0.104329	0.020962	0.243588	-0.319449	-0.176653	0.168868	-0.0627184	0.0774007	-0.191478	-0.0488248	0.260507	-0.140795	0.150707	0.358005	0.137486	0.447217	0.348209
88	0.0170422	0.249567	-0.160639	-0.0505722	-0.307495	-0.137137	-0.320072	0.134139	-0.126836	-0.175065	0.262199	0.0975352	0.0332785	0.355911	0.0945348	0.0104823	0.344701	0.133757	0.0145785	-0.103868	0.0825373	0.139992	-0.0147964	0.102768	0.233804	-0.151929	-0.0282713	-0.141447	0.00699943	-0.166693	-0.0224795	-0.0163142	0.134451	-0.0343604	0.155512	0.0100394	-0.0712124	0.016832	0.087551	0.0476191	-0.116444	0.213908	0.170314	-0.0572743	-0.108954	0.268115	-0.0522234	0.143944	-0.0727656
89	-0.0229076	0.10031	0.0465097	0.135509	-0.148075	-0.196856	-0.437618	0.0527168	-0.134934	-0.147649	0.0262507	0.162704	0.086844	0.376154	0.0137102	-0.120076	0.553814	0.13334	-0.0470211	-0.129457	0.0831922	0.197743	-0.073672	0.0970292	0.0735415	-0.180505	-0.0844113	-0.30835	0.23915	-0.0298695	-0.0431552	-0.157872	-0.0244692	-0.0660029	0.151248	-0.0852999	-0.0751485	0.36421	-0.202657	0.0363317	-0.171715	0.0704084	0.0359885	-0.0591419	-0.0658158	0.17578	-0.083628	0.364499	-0.164467
90	0.0286634	0.215394	0.00576885	0.0352602	0.0769833	-0.234603	-0.481933	0.0836155	-0.159939	-0.224049	0.16635	0.234622	-0.112471	0.187888	-0.206473	-0.328827	0.326481	0.102988	-0.0131193	-0.197385	-0.0111785	0.292525	0.0778037	0.163866	-0.184676	-0.180288	-0.114577	-0.287664	0.228226	0.0173822	-0.00663794	-0.131977	0.0744434	0.135002	0.0192887	0.157316	-0.118162	0.124728	0.012572	-0.0179294	-0.0673103	0.196574	-0.0461502	-0.274691	0.262768	0.310363	0.108198	0.112951	-0.0195894
91	0.0696401	0.294109	0.180621	-0.0294067	0.0103	-0.0362096	-0.157967	0.136428	-0.177457	-0.0751152	0.0116718	0.133822	0.182363	0.309974	0.116286	-0.0501197	0.398874	0.193502	-0.0326587	-0.07257	0.145574	0.272571	-0.0698991	-0.00120442	0.193914	-0.15717	-0.0084591	-0.0810341	0.0937974	0.051047	0.118986	0.00929113	0.18835	-0.0742983	0.116371	-0.0617825	-0.0559063	0.00643424	-0.0145582	-0.0142648	-0.057475	0.0544819	0.243919	0.0452008	0.0502981	0.191069	0.14127	0.132817	0.0139052
92	-0.0746848	0.161526	0.146422	0.183709	0.0833746	-0.194744	-0.277025	0.0164329	-0.0472578	-0.172659	-0.012341	0.220323	-0.0162288	0.194955	0.0688332	-0.0279242	0.477214	0.0238551	-0.116733	-0.000806629	-0.138709	0.185815	-0.0414766	0.0896259	0.124675	-0.24569	-0.138824	-0.133409	0.172168	-0.025902	0.13051	0.0982398	0.17895	-0.0244381	0.0804951	-0.061808	-0.0868037	0.186087	-0.145673	0.224004	-0.210526	0.00821007	0.0435225	0.0512805	0.173346	0.168228	0.0430868	0.111441	0.0510353
93	-0.104014	0.218621	0.0798649	-0.010436	-0.187955	-0.386718	-0.549382	0.513794	-0.286814	-0.203942	0.0627071	0.0288551	0.24066	0.350407	0.0754219	-0.222504	0.384784	0.30891	-0.202048	-0.0112791	0.017304	0.42535	-0.253334	0.164367	0.258814	-0.374625	0.00910116	-0.20299	0.219149	-0.0582888	0.0599205	-0.265789	0.101308	-0.090205	0.156468	-0.228905	-0.0867797	0.170033	-0.287031	-0.00188199	-0.288963	0.139916	0.245888	-0.0291055	-0.0786782	0.359375	0.0348474	0.36413	0.0194509
94	-0.0956907	0.0658676	0.0704334	0.00682446	0.0300111	-0.295153	-0.353475	0.263656	-0.165928	-0.178949	0.0440591	0.0195803	0.210887	0.303214	0.199732	-0.07184	0.489139	0.299839	-0.149585	-0.03365	0.0583224	0.135326	-0.0227327	0.172107	0.296148	-0.045448	-0.283738	-0.121815	0.105074	-0.00552708	0.190075	-0.0502705	0.117504	-0.0347605	0.232635	-0.261099	-0.221541	0.0669802	0.0092762	0.0215663	-0.192845	0.0102274	0.0563305	-0.103931	0.093788	0.338228	0.147434	0.144467	0.0349176
95	0.117213	0.180205	-0.0545735	0.0507685	-0.0181704	-0.182634	-0.397716	0.12438	0.0128719	-0.221644	0.178854	0.105408	-0.0199028	0.388545	-0.00458193	-0.0928912	0.239223	0.266362	-0.0610738	0.0299109	0.133246	0.366644	0.0642836	0.0818946	0.101594	-0.251398	-0.00623756	-0.215956	0.323101	-0.0279169	0.173426	-0.216463	0.0168801	0.138067	0.125634	-0.0974684	-0.103679	0.184636	-0.0287551	0.0969514	-0.239956	0.122889	0.0498194	-0.0219456	0.202488	0.27132	-0.066354	0.0634488	0.154569
96	-0.0876442	0.234141	0.0766396	0.0808167	-0.0146228	-0.113479	-0.347602	0.0737729	-0.145663	-0.296132	0.0979253	0.189904	0.0826232	0.312684	0.0388478	0.152528	0.172551	0.070916	0.217757	-0.055397	0.0954903	0.293416	-0.00944477	0.125775	0.19785	0.0120102	-0.0969003	-0.12784	0.144939	-0.0707352	0.0632224	-0.133369	-0.0996407	-0.177864	0.10593	0.0269686	-0.255353	-0.0261263	0.0592274	-0.0612687	-0.123475	0.127242	0.21155	0.00391715	-0.125361	0.158388	-0.0293668	0.152465	-0.0343766
97	-0.058959	0.140695	-0.06541	0.0580819	-0.1297	-0.193347	-0.188265	0.226942	0.0780141	-0.0608829	0.0687831	0.0836493	0.137721	0.266029	0.0269147	-0.0508635	0.373537	0.0205426	-0.0556975	-0.0759418	0.0588374	0.270206	-0.19338	0.0579867	0.0808576	-0.281085	-0.0460987	-0.200883	0.0772362	-0.000461035	0.120145	-0.132511	0.08252	-0.0670274	0.125365	-0.148974	-0.0393675	0.278848	-0.124701	0.393274	-0.221946	0.0529208	0.0828423	-0.0504841	0.0913571	0.300748	0.0455084	0.174998	0.00793239
98	-0.0569586	0.187213	-0.0342649	0.0307618	-0.182345	-0.277267	-0.511966	0.464932	-0.190165	-0.341366	0.201396	-0.025729	0.202574	0.347244	-0.0373704	-0.222016	0.189622	0.269058	-0.0835665	-0.0754237	0.134615	0.443108	-0.30487	0.295798	0.353372	-0.191662	-0.236535	-0.101406	-0.0129729	-0.109829	0.059679	-0.366816	0.048996	-0.0563117	0.204251	-0.0259689	0.0857404	0.237282	-0.209811	0.0586239	-0.233798	0.244378	0.342915	-0.0165475	-0.0988511	0.252763	-0.0368986	0.261318	0.146107
99	-0.0073207	0.170285	0.177123	-0.0507112	-0.0867622	-0.0552557	-0.322411	0.0683294	0.0171494	-0.198529	0.199831	0.0648886	0.0649396	0.14664	0.0251143	0.0156816	0.315021	0.0879251	-0.0624591	0.00767216	0.1121	0.161851	-0.156531	0.0970326	0.0332724	-0.226595	-2.74938e-06	-0.148173	0.208697	-0.0193172	0.161442	-0.0886735	0.0907499	0.0754379	0.104323	-0.189245	0.0150322	0.188101	-0.0485803	0.272923	-0.110049	0.0961153	0.0522634	-0.0663545	-0.0436212	0.111672	-0.0196674	0.140908	0.00288149
100	-0.0545552	0.475137	0.0232047	-0.194991	-0.0197061	-0.0878971	-0.143476	0.218601	-0.266003	-0.20405	0.150502	0.229459	0.13482	0.326129	0.121233	0.0216077	0.29843	0.0710345	0.0175274	-0.131795	0.0616778	0.100758	0.00490306	0.0160918	-0.0458252	-0.326482	-0.0202105	-0.326629	0.120895	0.0805719	-0.0941396	-0.0671006	0.00144098	0.145149	0.0756295	0.0399231	0.0433994	0.171458	0.00982847	-0.073396	-0.110599	0.00718603	0.0837741	0.0364119	0.0303265	0.197798	0.0278269	0.0778597	0.018723
101	0.0826678	0.135164	-0.0244037	0.071229	0.0436538	0.0607761	-0.346571	0.025045	-0.165562	-0.19878	0.220005	0.0997822	0.124343	0.207417	0.0606569	-0.102466	0.474996	0.197719	-0.117436	0.0363861	0.134281	0.158661	-0.0771303	0.0635272	0.188791	-0.207785	-0.0318859	-0.136109	0.230832	-0.104495	0.141339	-0.124336	0.115371	-0.0644425	0.14186	-0.144772	-0.134788	0.180843	-0.229005	0.103321	-0.0153406	-0.0786049	0.000612721	-0.0596	0.071683	0.283605	0.00334572	0.19502	0.146552
102	-0.0273267	0.209832	0.0214415	0.0453296	-0.0288518	-0.251141	-0.285295	0.211262	-0.263108	-0.0754052	0.0868342	0.1754	0.223652	0.376677	0.0381738	-0.179989	0.380426	0.280652	-0.221581	-0.027048	0.109969	0.387279	-0.0589082	0.111013	0.233739	-0.251912	-0.145108	-0.126636	0.154964	-0.0305856	-0.0364508	-0.153315	0.256375	-0.0499806	0.09908	-0.17543	-0.0779489	0.278031	-0.0592695	0.189087	-0.351514	0.140639	0.0103735	-0.132252	0.204707	0.336739	-0.0617903	0.216326	0.0132989
103	0.0860797	0.152428	0.0530953	-0.167029	0.0277864	-0.137636	-0.117444	0.189751	-0.120854	-0.203787	0.0548928	0.200984	0.108735	0.295697	0.0326643	-0.189763	0.257388	-0.0231604	-0.169746	-0.0454241	0.0953679	0.105632	-0.0375028	0.152169	-0.0121407	-0.107427	0.123015	-0.171904	0.167682	0.111858	0.0206411	-0.0546321	0.0236002	0.00274687	0.000726977	-0.0285666	0.0383573	0.0996626	-0.0641333	0.294751	-0.0256158	-0.00994514	0.0545002	0.0811223	0.0491912	0.289829	-0.0793758	0.107067	0.0275588
104	0.0677786	0.215346	-0.0616925	0.0693993	-0.0331326	-0.199714	-0.343424	0.0728503	-0.153308	-0.173744	0.00509153	0.201756	0.157044	0.202715	0.125065	-0.280664	0.432936	0.29401	-0.159714	0.00236391	0.0029371	0.247182	-0.0260857	0.263648	0.310035	-0.28921	-0.0886305	-0.261917	0.0580141	-0.143162	0.00223127	-0.0464615	0.153913	0.105873	0.0121805	-0.168329	0.00500787	0.359836	-0.0926099	0.109749	-0.271005	0.0921621	-0.0553206	-0.0792323	0.176135	0.241594	0.243302	0.188663	0.142998
105	-0.110221	0.434833	0.0113265	-0.0581076	-0.201591	-0.242064	-0.160718	0.147169	-0.011455	-0.450887	0.197632	-0.0365419	0.0133631	0.588245	0.0596639	0.000320467	0.37769	-0.0875251	0.0166424	-0.00665702	0.131399	0.2779	-0.148007	0.00184746	-0.200801	-0.243175	-0.0469582	-0.260622	0.0452003	-0.0459312	0.0176333	-0.0933165	-0.055382	0.0684313	0.0289795	0.120781	-0.073205	0.147932	-0.0970538	0.0287668	0.0309214	-0.0514445	0.107451	0.114795	-0.0112148	0.294252	-0.195426	0.0350186	0.0226508
106	-0.0649716	0.282806	0.0436241	-0.0229312	-0.132664	-0.169347	-0.2701	0.207282	-0.367841	-0.0456144	0.100362	0.0752389	0.171477	0.191627	0.110712	-0.118262	0.280266	0.0354706	-0.105803	-0.228196	0.10966	0.171002	-0.115592	0.196741	0.189065	-0.12936	0.173593	-0.0248542	0.270875	0.221851	0.0481828	-0.0938749	-0.0434348	-0.0862741	0.20598	0.0229552	-0.134732	0.23499	-0.150134	0.0106825	-0.310278	0.0865277	0.0254452	-0.00319562	-0.0882039	0.209374	-0.0570564	0.198645	0.0283998
107	-0.0908663	0.231829	0.114097	0.0417274	0.017325	-0.168337	-0.356949	0.0968616	-0.0512209	-0.164263	0.158945	0.111361	0.0408328	0.381396	0.0286167	-0.0455945	0.29521	0.12033	-0.0719552	-0.0253403	-0.0380986	0.15507	-0.0241244	0.167659	0.145736	-0.265244	-0.0451965	-0.275035	0.238196	0.0390119	0.0521044	0.122178	0.100426	-0.119084	0.136722	-0.0241927	-0.0442809	0.178764	-0.183073	0.0800382	-0.11023	-0.0328502	0.108167	-0.175901	0.141855	0.256023	0.0955279	0.311679	-0.00510997
108	0.0221814	0.18407	0.109238	0.0462306	0.0583272	-0.125927	-0.284218	0.0325581	-0.109282	-0.202436	0.121936	0.255571	-0.0716457	0.289097	0.109044	-0.0241153	0.34712	0.113533	-0.0980161	0.0780128	-0.113993	0.163798	-0.00692812	-0.0734857	0.125938	-0.186969	-0.0103189	-0.164497	0.147114	-0.00492735	0.0829432	0.0459588	0.108679	0.0554375	0.150401	-0.0950706	-0.125414	0.0802806	-0.118078	0.0309513	-0.112319	0.0704328	0.0237425	-0.132372	0.213353	0.1024	0.0794334	0.126855	0.0292261
109	0.10363	0.128644	-0.0411841	0.00255363	-0.0460908	0.125756	-0.168549	0.0234985	-0.0551773	-0.164467	0.144646	0.00851519	0.0279612	0.219653	0.0478406	0.117794	0.177794	-0.00140613	0.160959	-0.205852	0.158352	0.0981599	0.0410417	-0.056909	-0.0394703	-0.163095	0.0504605	-0.0872994	0.349874	0.0389885	0.0267755	-0.0977235	-0.0752003	0.0295895	0.141327	0.04346	-0.131496	0.0856437	0.0300538	0.142895	-0.0064225	-0.044189	0.036205	-0.0212544	0.198445	0.172654	0.0680034	0.0594544	0.0393331
110	-0.0416047	0.189079	0.0968754	0.0671626	0.0719605	-0.140411	-0.254445	-0.0723585	-0.245851	-0.1727	0.00385295	0.089339	0.0289065	0.12247	0.0380093	-0.116527	0.378371	-0.030973	0.0841992	0.0968366	0.0191524	0.0733456	-0.0137315	-0.000932294	0.0453036	-0.172268	0.0661322	-0.0813316	0.134047	-0.0949669	0.0877923	0.0951703	0.00436646	0.101842	0.210146	-0.077633	-0.0201309	0.0752157	-0.0406818	0.078198	-0.11117	0.115677	0.00707117	0.0605748	0.159536	0.165115	-0.151834	0.241162	0.0693137
111	-0.0780611	0.143895	0.106386	-0.0206913	-0.084939	0.0208313	-0.285354	0.111419	-0.20183	-0.277818	0.185769	0.248239	0.105412	0.208182	0.197738	-0.0293875	0.357065	0.0831546	0.0114105	-0.0757505	0.0249739	0.11967	-0.134032	0.00699034	0.0174113	-0.200139	-0.065617	-0.276581	0.0720863	0.0171417	0.0219525	-0.074037	0.214683	0.00469566	0.016006	-0.0926372	-0.0958236	0.040392	-0.0849927	0.0949967	-0.0844344	0.18081	-0.0299595	0.222828	0.0560252	0.277353	-0.297243	0.298938	-0.031118
112	0.117063	0.264583	0.0502791	0.0204363	0.0217451	-0.0823227	-0.084459	0.0501916	-0.0728206	-0.121255	0.115024	-0.036475	0.0576306	0.132113	0.172866	-0.0830885	0.529592	0.0356085	-0.00679265	-0.12855	0.109382	0.150728	-0.0148209	0.0257823	-0.00586461	-0.0764354	-0.00096017	-0.0934695	-0.00383802	-0.00898879	-0.0740257	-0.0566645	-0.0770641	0.0418209	0.0683216	0.0317946	-0.0939231	0.317714	-0.0295112	0.0354684	-0.0924752	0.101416	0.0711209	-0.0499975	0.086915	0.0621277	-0.194621	0.184261	0.0430117
113	0.0287936	0.271366	0.0926527	0.034889	-0.0306664	-0.123241	-0.243982	0.216834	-0.109745	-0.103952	0.104098	0.0817289	0.137485	0.188324	0.104372	-0.157862	0.430492	0.108116	-0.105703	-0.0296445	0.038194	0.192325	-0.146361	0.0713846	0.112951	-0.134825	0.0144609	-0.141234	0.154687	-0.0297305	0.117287	0.010622	0.0909628	0.0130872	0.128662	-0.108838	-0.030801	0.135245	-0.0530452	0.0883998	-0.0892315	0.02019	0.074181	0.0697941	0.0485692	0.197949	-0.000214488	0.230754	0.0824672
114	0.0527482	0.173494	0.096813	0.105023	0.104992	-0.0428553	-0.446944	0.0118821	-0.0784874	-0.212009	0.126511	0.226694	0.0274381	0.165695	0.142003	-0.0233361	0.298754	0.082898	-0.216508	0.0513916	-0.129808	0.0917086	0.0636601	-0.105532	0.145451	-0.163169	-0.0246619	-0.151534	0.155636	0.0266637	0.0782632	0.00870791	0.24393	0.167628	-0.0180048	0.0684801	-0.0589405	0.123675	-0.0947459	0.0843411	-0.229806	0.132767	0.0953081	-0.0709088	-0.0111631	-0.0412161	-0.110784	0.135716	0.151752
115	-0.0858975	0.29123	0.163519	0.104137	0.000662183	-0.149282	-0.333077	-0.124497	-0.0850155	-0.17065	0.149344	0.256042	-0.0516161	0.254492	0.0999557	-0.054912	0.501468	0.0256824	-0.0788323	-0.010419	0.0047198	0.103854	0.0409048	-0.0689246	0.121848	-0.361124	-0.172923	-0.319718	0.253082	0.00121597	-0.0190647	0.0314716	0.050259	0.028419	0.125413	-0.0697503	-0.0463433	0.190197	-0.073873	0.0600976	-0.127851	0.0381112	0.0479894	-0.0881038	0.189007	0.0158247	-0.0829029	0.184061	-0.0275204
116	0.146028	0.255947	0.0471126	0.0321996	-0.044732	-0.146808	-0.37034	0.0491976	-0.120148	-0.191573	0.0941831	0.131138	0.113511	0.31409	0.0335801	-0.0135407	0.3797	0.153544	0.0214968	-0.0582419	0.037673	0.206655	-0.135908	0.132466	0.212769	-0.142363	0.00502309	-0.145097	0.193897	0.112632	0.134362	0.0553091	0.223719	-0.0356957	0.135869	-0.0639874	-0.135803	0.12274	0.0398874	-0.0171284	-0.206795	0.189499	0.200279	0.0436931	0.0029138	0.231612	0.0961996	0.133628	0.0419172
117	-0.0394688	0.138296	0.209263	-0.0356988	-0.182031	-0.098143	-0.244683	0.176636	-0.264502	-0.336012	0.160086	0.150756	-0.0370445	0.377933	0.0684783	-0.0142048	0.266564	0.0388562	0.079284	0.0117382	0.177721	0.169569	-0.116101	0.00686028	0.00463704	-0.212132	0.0284043	-0.239514	0.345772	0.0521264	-0.0579817	-0.141932	0.051432	0.048821	0.0687901	-0.136248	-0.104741	0.0582501	0.136401	-0.208629	-0.121556	0.0207932	0.0999765	-0.0168846	-0.0721531	0.315987	-0.0224412	0.325522	0.122672
118	-0.000198552	0.203705	0.0402347	0.118119	-0.118155	-0.166498	-0.224904	0.0868618	0.0504203	-0.0984686	0.0607586	0.0484908	0.0178898	0.155566	0.00304736	-0.0561145	0.348719	0.101262	-0.113223	-0.0358764	0.129152	0.244569	-0.0969794	-0.0882163	0.191248	-0.0867397	-0.0276589	-0.0937094	0.064985	0.0528786	0.0350117	-0.0760736	0.030337	0.0292755	0.126473	-0.0549848	-0.118261	0.14437	0.121811	0.117798	-0.187025	0.067836	0.123118	-0.0105703	-0.166209	0.151366	-0.156756	0.228455	-0.13919
119	-0.0256798	0.27404	0.0847036	-0.02568	-0.124347	-0.152247	-0.194461	0.0860454	-0.022695	-0.109856	0.0186203	-0.0785881	-0.0364194	0.174618	-0.0205895	-0.20693	0.358404	0.0571474	-0.118887	0.0177234	-0.0177133	0.110524	-0.0830762	-0.120622	0.2635	-0.108691	0.0276349	-0.184288	0.0850084	0.026631	0.0345767	-0.00830829	0.040128	-0.00190858	0.0473457	-0.0773605	-0.044584	0.186564	-0.00270429	-0.0137687	-0.192346	0.190886	0.0805679	0.0261473	0.118351	0.0800922	-0.112406	0.256467	-0.0913948
120	-0.0215808	0.39135	0.00730908	0.180541	0.0694679	0.0208555	-0.15214	-0.178926	0.0627459	-0.0560031	0.20216	0.157905	0.0591142	0.145604	0.0681741	-0.0223041	0.42878	-0.120667	0.110346	0.0531513	0.027472	0.130915	0.144577	-0.0317089	-0.0177032	-0.270556	-0.0898681	-0.207577	0.140832	-0.0375593	0.113378	0.0535143	0.039712	-0.000352035	0.12594	0.0758168	-0.172651	0.173961	-0.125273	0.116434	-0.0295526	0.00120578	0.0570412	0.0520562	0.247675	0.0642384	0.0459595	0.0479526	0.0500759
121	-0.0942794	0.184696	0.0592158	0.0818254	-0.0194475	-0.304674	-0.610486	0.432064	-0.351977	-0.21965	-0.0288998	0.0413555	0.0785786	0.373871	0.015622	-0.123488	0.257813	0.323024	-0.238777	0.00716672	-0.11857	0.398264	-0.238575	0.207648	0.420689	-0.397853	0.0165511	-0.152673	0.113638	0.0225533	0.1373	-0.207596	0.255587	0.0768114	0.0972383	-0.278968	0.104657	0.177843	0.0415055	0.144014	-0.433364	0.0973302	0.126593	-0.0129015	-0.133582	0.41365	0.0693424	0.325973	-0.0920238
122	-0.0207121	0.216063	-0.00955702	-0.0333044	-0.083141	-0.156882	-0.307057	0.13248	0.012273	-0.198296	0.0470868	0.075566	0.098731	0.192543	-0.0100596	-0.0797587	0.269633	0.118918	-0.110851	-0.0850346	0.0681551	0.144017	-0.160539	0.0867117	0.155071	-0.178381	-0.0354234	-0.078355	0.149938	0.0788214	0.0914299	-0.14054	0.0924167	0.02789	0.108884	-0.0520147	-0.0503208	0.123751	0.074482	0.0205282	-0.18459	0.166356	0.175855	-0.0368674	-0.0201413	0.149088	-0.193833	0.128833	-0.0503188
123	0.000921825	0.163831	0.0643361	0.0440828	-0.024408	-0.1694	-0.240275	0.18497	-0.102192	-0.139041	0.00015454	0.158582	-0.00130409	0.177896	0.196621	-0.193881	0.404386	0.0738533	-0.085876	-0.0443648	-0.013926	0.237037	-0.042185	0.109063	0.208038	-0.238564	-0.0931523	-0.128047	0.142666	-0.0678787	0.0178893	0.0377508	0.23103	0.0263384	0.0862481	-0.0759591	-0.0920138	0.244175	0.0101854	0.155442	-0.295023	0.00891583	0.0442292	0.0108139	0.131057	0.331614	-0.0894766	0.19375	0.00300215
124	0.0158641	0.15525	0.0737643	-0.0930486	-0.0532119	-0.25237	-0.449459	-0.070227	-0.154389	-0.166862	0.098827	0.210403	0.0458865	0.414643	-0.0572495	-0.0108626	0.361656	-0.0616095	-0.00364278	-0.0628596	-0.110795	0.0712393	-0.038461	0.0135331	0.0830244	0.022862	-0.108941	0.106017	0.355635	0.00267521	0.0766689	-0.0784992	0.0796252	0.0737449	-0.0158221	-0.258783	-0.104055	0.117312	0.104603	-0.168444	-0.277039	-0.0523304	-0.0302143	-0.0697446	0.134686	0.239346	-0.0469083	0.184232	0.165769
125	-0.0473658	0.233231	-0.0178844	0.196076	0.0450293	-0.110538	-0.173869	0.0735048	0.00544153	-0.0899138	-0.0683899	0.0200342	0.0151347	0.244411	0.0809531	-0.0725408	0.182984	-0.0314418	-0.116962	-9.94759e-05	-0.0293247	0.291022	-0.118703	-0.105908	0.0441853	-0.219051	-0.0232178	-0.171583	0.0988041	-0.0275974	0.0861737	0.00959359	0.122435	0.0199565	0.120003	-0.0968992	0.0353986	0.177184	-0.110074	0.162005	-0.0238634	0.058564	0.115121	-0.176334	0.134786	0.0362525	0.0498299	0.227106	-0.0124759
126	-0.0651554	0.194843	0.11072	0.00289503	-0.0742671	-0.172526	-0.11186	0.035072	-0.0893837	-0.170918	0.0292745	0.062901	0.140375	0.173753	0.141422	-0.0381515	0.389056	0.0664344	0.0333644	-0.11358	0.101985	0.202193	-0.120098	0.00867792	0.128005	-0.144278	0.0447404	-0.033803	0.141299	0.0638895	0.0656502	0.0205665	0.160929	0.0146396	0.143036	-0.0595571	0.0170288	0.233956	-0.118495	0.101726	-0.185231	-0.0217416	0.00725498	-0.0463635	0.0913775	0.12062	0.136819	0.196999	0.0387858
127	0.0287739	0.29457	0.103769	-0.179109	-0.103908	-0.0554417	-0.200203	0.251136	-0.250809	-0.16651	0.0849685	0.138327	0.117075	0.372487	0.122976	-0.0670899	0.217047	0.133735	-0.0948725	-0.141378	0.120652	0.216863	-0.0389445	0.0344864	0.117855	-0.225278	-0.163192	-0.191153	0.00134863	0.00205114	0.0439555	-0.0121131	0.0341976	0.0909756	0.128739	-0.0362866	-0.0663526	0.0661366	0.0475926	0.0936203	-0.173632	0.0161819	0.186502	-0.165989	0.0212975	0.253168	-0.0137448	0.161563	0.0543494
128	-0.0582842	0.158536	-0.0404188	0.167768	-0.116345	-0.198984	-0.197787	0.100205	-0.170966	-0.120433	0.131201	-0.0287723	0.0268615	0.285068	0.139542	-0.0298613	0.448144	-0.0234897	0.0165873	0.0913747	-0.0561418	0.16658	-0.154356	0.123411	-0.0104664	-0.232538	-0.122101	-0.114824	0.106723	-0.153372	-0.0683331	-0.0419699	0.0408185	0.0922539	0.189803	-0.142379	-0.117714	0.335505	-0.160565	0.097641	0.0407066	-0.0391987	0.0635059	-0.0678688	0.0377981	0.201889	0.146017	0.262398	-0.047467
129	-0.0405693	0.298003	0.0595251	-0.0238946	-0.166669	-0.259214	-0.249626	0.236102	-0.0778947	-0.172357	0.152559	0.0728765	0.116229	0.282105	0.0494095	-0.136685	0.324775	0.0938601	-0.0304354	-0.0414684	0.0680143	0.331381	-0.15727	0.0359137	0.18534	-0.219013	-0.0833747	-0.143093	0.148924	0.0555642	0.0986398	-0.0892526	0.0406646	0.00169011	0.165068	-0.0915839	-0.0380445	0.134283	-0.0407603	0.0446845	-0.0937776	0.0532057	0.154082	0.0886887	-0.0214891	0.0721383	-0.135799	0.125041	-0.00755131
130	-0.125343	0.0815614	-0.00345733	0.0961809	-0.0108317	-0.286882	-0.457265	0.362064	-0.132202	-0.19702	-0.0120092	0.0293896	0.189444	0.352607	0.0634413	-0.140058	0.403326	0.136217	-0.243113	0.0136815	0.0286427	0.376772	-0.262432	0.0695712	0.128219	-0.287718	-0.00777821	-0.132796	0.135521	0.0638399	0.0983009	-0.125261	0.308975	-0.0511735	0.121176	-0.0995657	-0.0666043	0.177015	-0.0831061	0.00512527	-0.193575	-0.00554817	0.0412323	-0.0591416	0.0772082	0.243426	0.156387	0.194707	0.0240724
131	-0.190537	0.127699	-0.072985	0.0934225	-0.176025	-0.124625	-0.314836	0.368609	0.0607793	-0.26338	0.101672	0.0951473	0.100357	0.389721	0.181939	-0.105533	0.444021	0.195272	0.0204737	-0.0300194	0.0209705	0.344678	0.0156399	0.302966	0.112045	-0.21014	-0.00886879	0.0926402	0.29307	-0.193474	0.0112998	-0.154296	0.102185	-0.0226953	0.118095	-0.034969	0.14125	0.189189	-0.0904971	0.229006	-0.218951	0.224797	0.139803	-0.00618324	0.0801504	0.0561902	-0.152981	0.144708	-0.0428458
132	-0.103899	0.186525	-0.0846988	-0.164466	-0.110882	-0.169148	-0.248726	0.13593	-0.0986725	-0.271094	0.460664	-0.0420269	0.0489008	0.256771	-0.112453	-0.021373	0.364642	0.14732	-0.162501	0.0569804	0.0309415	0.323155	-0.0303136	-0.0862458	0.121443	-0.0865785	0.121348	-0.145661	0.177298	-0.124926	-0.0194069	-0.202098	0.0670425	0.234329	0.198826	-0.0980843	-0.0594247	0.0299658	0.0915946	0.144276	-0.086813	0.122273	0.0144186	-0.0227246	-0.128984	0.178152	-0.170784	0.212827	0.165955
133	-0.046713	0.295218	0.10942	0.0496468	-0.15856	-0.104793	-0.252704	-0.0711694	-0.11616	-0.210365	0.141208	0.0715446	0.142203	0.178199	0.112492	-0.0752115	0.579511	-0.00488458	0.0344082	0.0398627	0.0594259	0.0875431	0.0250738	0.0398256	0.0264093	-0.180382	-0.0511973	-0.104269	0.263483	-0.0528399	0.00693959	-0.0850719	-0.0727714	0.0630502	0.168183	0.0028836	-0.0976042	0.188646	-0.0515519	0.200053	-0.0773031	0.046671	-0.0273917	-0.0404499	0.098662	-0.0210651	-0.147228	0.12189	0.0789067
134	0.100326	0.35436	0.101868	-0.0239384	-0.0918061	-0.0727095	-0.225871	0.0727984	-0.0173536	-0.252341	0.0825683	-0.0247175	0.0546802	0.178172	0.145393	0.0235367	0.511382	-0.010382	-0.0343225	0.160131	0.137094	0.0331705	-0.0789338	0.084804	0.100578	-0.179344	-0.00160019	-0.16324	0.140687	-0.0242675	0.0191356	-0.00898847	0.0657413	0.100566	0.105445	-0.0685628	-0.0595426	0.131202	-0.127993	-0.0736606	-0.0766518	0.214565	0.0419276	0.0944177	-0.0132243	0.101729	-0.0343518	0.149876	-0.062847
135	-0.00231327	0.263976	0.0427477	0.0570518	-0.0795599	-0.205735	-0.292657	0.183105	-0.119957	-0.19181	0.0319541	0.0280888	0.185128	0.22307	0.0943963	-0.157056	0.436344	0.223147	-0.106129	-0.0137478	0.0921439	0.438862	-0.138554	-0.0296231	0.153521	-0.126087	-0.00056304	-0.199903	0.163906	-0.15115	0.101539	-0.105723	0.123337	0.0134642	0.214208	-0.161216	0.0700517	0.127445	-0.169565	0.050343	-0.0715188	0.101191	0.200579	-0.0954841	-0.0297238	0.197395	-0.0199539	0.301419	-0.0754891
136	0.00459854	0.101177	0.116797	-0.0132794	0.0189219	-0.258605	-0.359332	0.122975	-0.0251698	-0.129267	-0.0234818	0.0876875	0.0355709	0.215538	0.198933	-0.141149	0.488051	0.370107	-0.209567	0.0297771	-0.0234314	0.185587	-0.089365	0.0680264	0.389806	-0.165666	-0.160192	-0.147949	0.198313	0.0178069	0.075527	0.0501047	0.240977	0.0612013	0.127831	-0.152054	-0.143939	0.209731	0.0769062	0.00704721	-0.375068	-0.0612764	0.0520852	-0.0675209	0.0837148	0.319588	0.0704725	0.231963	0.195364
137	0.0620646	0.186621	-0.0778285	-0.0213867	-0.0464659	-0.0152995	-0.177491	0.072671	-0.107911	-0.18773	0.0350973	0.165165	0.0474557	0.20956	0.153084	-0.0105141	0.183355	0.0261439	-0.00689979	-0.112195	0.0708995	0.147428	-0.19062	0.136686	0.0722458	-0.107523	-0.027027	-0.120404	0.0353154	0.0606424	0.0542787	-0.0370731	0.0158107	-0.03844	0.169894	-0.0215873	-0.0488327	0.249009	0.0651018	-0.0116414	-0.0505341	0.144238	0.268792	-0.0135773	-0.00840253	0.235989	-0.188671	0.215794	0.0139414
138	-0.106438	0.206937	0.0304185	0.000381464	-0.0878328	-0.196972	-0.259667	0.139052	0.0491217	-0.149812	0.0599078	-0.0673877	0.066817	0.208526	0.0819034	-0.040115	0.230415	-0.0068393	-0.0287979	-0.064292	-0.0320356	0.240945	-0.14069	-0.122904	0.0641121	-0.253808	0.0503301	-0.125585	0.106818	0.0912178	-0.0108427	-0.146749	0.133959	0.113435	0.19164	0.0367098	-0.133981	0.10424	-0.180848	0.135571	-0.171184	0.0574952	0.157793	0.0322384	0.179533	0.221798	0.0211545	0.0553216	-0.0320856
139	0.137149	0.291232	0.0341705	0.034526	-0.0122281	-0.0636276	-0.129414	0.175394	-0.185258	-0.209089	0.134205	0.141554	0.0424923	0.308071	0.146916	-0.124814	0.376183	0.0220896	0.0428873	0.0512204	-0.000786312	0.0840777	-0.0218011	0.0887641	-0.0284167	-0.34233	0.0860339	-0.121673	0.240804	0.0450102	-0.0276726	-0.0495397	0.0526762	0.0604854	0.245457	-0.192721	0.194125	0.178401	-0.115752	0.0144596	0.0279207	-0.0197242	-0.0903936	0.0564043	0.181574	0.229745	-0.185801	0.185848	0.080175
140	0.0459964	0.230087	-0.00667096	0.00493625	0.00274605	-0.126593	-0.184421	0.133965	-0.0791116	-0.148593	0.113417	0.0578025	0.157697	0.242203	0.20598	-0.0535592	0.34771	0.244366	-0.159516	0.00855225	0.102479	0.2395	-0.0785532	-0.0654143	0.00794553	-0.161535	-0.116014	-0.12571	0.0531055	-0.132799	0.00845776	-0.113003	-0.0710126	-0.0245395	0.097944	-0.137222	-0.0557232	0.268611	-0.0479074	0.187436	-0.0557264	0.0964594	0.0721674	-0.0324529	0.126637	0.0766257	-0.0106948	0.180191	0.00224419
141	-0.0736556	0.154924	0.092191	0.0507182	-0.0823897	-0.265038	-0.403454	0.236579	-0.103131	-0.140252	0.170414	0.053689	0.224537	0.265387	0.0602402	-0.233004	0.449779	0.233633	-0.143538	0.0298238	-0.0405675	0.302259	-0.124261	0.120614	0.134915	-0.220854	-0.0394941	-0.174038	0.202334	0.00957655	0.0827177	-0.0914968	0.115071	0.0576123	0.075528	-0.110711	-0.0796001	0.269891	-0.0524903	0.123175	-0.23376	0.112033	0.112239	-0.145058	0.0114862	0.241864	-0.0979171	0.235467	0.0776406
142	-0.031335	0.304299	-0.0553402	0.0526729	-0.0294471	-0.0883408	-0.178723	-0.00526663	0.0515586	-0.140947	0.130278	0.128511	-0.0299276	0.0849003	0.0106076	-0.0672544	0.705785	-0.0666859	-0.116441	-0.00295941	-0.0379266	0.0326909	-0.0538751	0.0183651	0.018785	-0.0751816	-0.235807	-0.167511	0.0605149	-0.0679786	-0.0126562	-0.0239493	-0.174021	0.0279976	0.03804	0.0837671	-0.163834	-0.0306216	0.1148	0.040844	0.0734004	0.157601	0.209082	-0.155621	0.0553242	0.0835627	0.0550606	0.0804029	0.0628643
143	-0.0795652	0.177351	0.0939602	-0.0566263	-0.0905689	-0.129862	-0.471235	0.148402	0.11941	-0.188387	0.102022	0.129691	-0.0495602	0.320564	0.18536	-0.116534	0.447617	0.0683495	-0.150101	-0.0206946	-0.0610145	0.218124	-0.0616807	0.0855889	0.0750143	-0.215994	-0.0614088	-0.25796	0.157336	0.00878476	0.0138623	-0.102401	0.283189	-0.0151829	0.141012	-0.133113	-0.007195	0.0328234	0.0132063	-0.030748	-0.145288	0.0142654	0.116339	-0.121564	0.130959	0.239731	-0.00944159	0.141906	0.0155066
144	0.00397317	0.257221	0.0867902	0.0842712	0.0693262	-0.151394	-0.289713	-0.120532	-0.0109112	-0.198864	0.205305	0.185975	-0.0199652	0.249561	0.111988	-0.0170011	0.426509	0.135779	-0.117621	-0.0126798	0.0777394	0.216379	-0.0366893	-0.036079	0.122245	-0.346686	-0.165049	-0.191319	0.256748	0.0038567	0.055339	-0.0772461	0.0908234	0.0604103	0.173236	-0.00252014	-0.0912037	0.211118	-0.0971956	0.0144057	-0.163445	0.0920655	0.075439	-0.139847	0.0992653	0.0461794	-0.113033	0.0960937	-0.0278716
145	0.035333	0.164101	0.0697322	0.0870704	0.0468375	-0.122332	-0.239863	0.0300793	-0.0303934	-0.127714	0.126044	0.0989305	0.0890573	0.245782	0.138012	-0.127808	0.392508	0.14511	-0.102904	-0.0195325	0.0355238	0.15927	-0.0842617	0.104878	0.117577	-0.17758	0.00254863	-0.0597243	0.108217	-0.0840802	0.0327857	-0.123391	0.134147	0.080389	0.0630629	0.00724537	-0.16537	0.216715	0.02225	0.0771616	-0.231207	0.0736826	0.106445	-0.155732	0.0109084	0.114317	-0.188119	0.267672	0.0876045
146	-0.0512183	0.297468	-0.0376287	0.0451869	-0.125482	-0.136191	-0.19317	0.116695	-0.11251	-0.17859	0.115015	0.0866811	-0.0030796	0.228522	0.162026	-0.146356	0.362087	0.0486662	0.0650356	-0.0172354	0.152554	0.222537	-0.0638275	0.0537238	0.0648149	-0.253383	-0.0599824	-0.215071	0.138747	-0.0175047	0.0443115	0.0226625	0.131096	-0.00565175	0.222473	-0.0446706	-0.0643843	0.141791	-0.0262228	0.00964765	-0.0804248	0.121933	0.0139387	-0.0959675	0.105343	0.208461	-0.0219949	0.261768	0.0698846
147	0.070487	0.229147	0.0501334	0.154726	0.0135065	-0.0277259	-0.305303	-0.0726908	0.0186018	-0.13747	0.0360919	0.1472	-0.0725025	0.24489	-0.000745332	0.0009085	0.320362	-0.00144872	-0.00977631	0.0528285	-0.0935375	0.0598231	-0.0148158	-0.144043	0.0934163	-0.26148	-0.113724	-0.237669	0.0378431	0.0766163	0.153702	0.112157	0.071617	0.0901421	0.0674705	-0.102683	-0.00252465	0.0221857	-0.145059	0.108162	-0.120274	0.131672	0.115095	-0.0410475	0.151708	0.151192	0.111414	-0.030225	-0.02528
148	-0.0131109	0.126322	-0.0177985	-0.104531	-0.0673	-0.23621	-0.347327	0.267742	-0.331237	-0.147878	0.0240845	0.0162989	0.284748	0.215162	0.0862627	-0.304798	0.187273	0.208212	-0.154442	0.0260156	-0.0627469	0.249936	-0.200505	-0.0133747	0.103372	-0.344462	-0.110722	-0.115642	0.174187	-0.052709	0.134309	-0.128992	0.158846	-0.0769815	0.190944	-0.201889	-0.00758051	0.236511	-0.0379846	0.070167	-0.273544	0.000483303	0.159001	-0.153732	-0.0562065	0.446646	0.0168685	0.307626	0.110275
149	0.0501546	0.267219	0.0257735	-0.0464311	-0.133546	-0.189858	-0.374516	0.282211	-0.19414	-0.0807497	-0.0333375	0.0131168	0.246685	0.407218	0.0766433	-0.109656	0.370679	0.111434	-0.0594377	0.0820658	0.0576673	0.281443	-0.103772	0.181732	0.313109	-0.239025	0.0625825	-0.228422	0.0756766	0.00876097	0.193782	-0.112637	-0.0400527	-0.100222	0.191468	-0.0923309	-0.0605901	0.113969	-0.0329576	0.111231	-0.178831	0.0967864	0.200615	0.0127981	0.0220026	0.205041	0.00265868	0.197819	-0.0967986
150	-0.000297545	0.107173	0.0804704	-0.0175809	-0.0616065	-0.136789	-0.254881	0.282964	-0.095197	-0.155774	0.0435534	0.105241	0.0597451	0.221501	0.102268	-0.166077	0.343654	0.111759	-0.0989114	-0.0279071	0.0153547	0.211502	-0.0845094	0.0533072	0.21221	-0.251712	-0.053355	-0.0964646	0.0940168	-0.026466	0.0581403	-0.0605551	0.232624	-0.00254181	0.143718	-0.0558114	-0.0270967	0.233021	0.00874796	0.162397	-0.174863	0.0437441	0.0721121	-0.143694	-0.00691543	0.215496	-0.146337	0.205064	0.0130903
151	-0.0337237	0.185671	0.0294783	-0.0358035	-0.0273911	-0.0429262	-0.372655	0.0670521	-0.134122	-0.0939435	0.026112	0.184118	0.0526609	0.234465	0.135736	-0.0403392	0.37439	0.0270567	-0.0628899	0.0629061	-0.130969	0.0464526	-0.000854435	0.0331838	0.00543915	-0.117201	-0.0339097	-0.213688	0.204778	0.0907541	0.131794	0.0877479	0.2601	0.161437	0.105982	-0.102897	-0.12829	0.143696	-0.0931023	0.18784	-0.122642	0.0272707	-0.0567457	-0.143747	0.153976	0.235216	-0.0766513	0.146469	0.16012
152	0.0647801	0.338677	0.121606	0.100152	-0.153012	-0.0465212	-0.296061	-0.163485	0.0381916	-0.203983	0.13633	0.228659	-0.0218438	0.284244	-0.0508369	0.125593	0.373546	-0.120333	0.12485	-0.0218003	0.0961244	0.0699175	0.172098	0.00700225	0.0670753	-0.0782535	-0.0636034	-0.238954	0.333551	-0.0370524	0.0777454	0.0598367	-0.0382752	-0.0444877	0.0979278	-0.0114934	-0.084708	0.114589	0.0243536	0.0199477	-0.235453	0.0477066	0.109942	0.179961	0.128407	0.0602008	-0.137691	-8.69476e-05	0.0693882
153	0.0458262	0.300034	0.0681343	0.0863735	-0.205784	-0.219855	-0.32194	0.059455	-0.0815056	-0.351608	0.137752	0.172095	0.102134	0.282141	0.232764	-0.147031	0.485933	0.0930313	-0.0371513	0.0912219	0.127511	0.110378	0.018738	0.0653724	0.162425	-0.109419	-0.110864	-0.0838514	0.224362	0.0161154	-0.109989	0.0645387	0.0226171	0.240083	0.0836334	0.0233265	-0.195335	0.178383	0.0414796	0.153108	0.0130123	-0.0307638	0.135633	0.134645	0.112648	-0.0510044	0.0896418	0.147416	0.169456
154	-0.211815	0.304436	0.0895226	-0.135369	0.0408468	-0.157962	-0.317426	0.441739	-0.2535	-0.169727	0.0566349	-0.0142751	0.0874457	0.42324	-0.027607	-0.186088	0.268157	0.0801105	-0.0299643	-0.0561349	-0.0196019	0.301185	-0.0468427	0.191991	0.218521	-0.279764	-0.0510487	-0.0501896	0.232743	-0.0303728	0.130033	0.00341021	0.135421	-0.010419	0.103112	-0.111316	0.0608693	0.168091	0.0686592	0.00211724	-0.112864	0.0667919	0.201502	-0.00925361	0.00645406	0.270025	-0.105274	0.189343	-0.00505597
155	-0.0576518	0.148569	-0.0450013	0.0174754	-0.0157044	-0.216084	-0.412654	0.121343	-0.140333	-0.147575	0.113572	0.136085	0.14337	0.214197	-0.0215748	-0.12703	0.0908968	0.120538	-0.16054	-0.0249946	0.0266359	0.24463	-0.126553	-0.0435422	0.0251974	-0.311648	0.0766411	-0.2131	0.0930135	-0.0709303	0.285814	-0.092291	0.202336	-0.192058	0.244987	-0.0013067	-0.0205862	0.145768	-0.132237	0.163578	-0.289608	0.18445	-0.0326519	-0.139358	-2.91102e-05	0.18581	-0.0662593	0.174292	0.0407761
156	-0.0598513	0.22751	0.0604024	-0.16529	-0.189752	-0.131086	-0.444889	0.218367	-0.104161	-0.247311	0.122121	0.0473445	0.119809	0.363431	0.148471	-0.119931	0.258044	0.134863	0.0163186	0.0556728	0.166808	0.284523	-0.105822	0.0800096	0.0920301	-0.41359	0.163335	-0.195082	0.244263	0.0567554	0.0306651	-0.0713618	0.105819	0.0769813	0.104939	-0.0481227	0.038105	0.191404	0.000587482	-0.11145	-0.245979	0.0440722	-0.0108178	0.0647629	0.0709865	0.331182	-0.186917	0.287346	0.0285796
157	0.0255646	0.104939	0.269067	-0.015325	0.0635291	-0.15505	-0.44831	-0.0275224	-0.177863	-0.226733	0.00253493	0.220618	-0.00614287	0.215439	-0.117701	-0.0623252	0.49394	-0.0251205	-0.0664554	-0.014246	-0.0691333	0.0303029	0.0300185	0.211434	0.330608	-0.182237	-0.248136	-0.205828	0.131471	0.00285091	0.0422833	0.0508202	0.131812	0.175248	-0.0340547	-0.166467	-0.111296	0.00694991	0.227279	-0.0507477	-0.374413	0.245491	0.0088738	-0.131625	0.00398027	0.0439054	-0.0293556	0.0466568	0.120725
158	-0.0661138	0.185262	0.147135	0.0408796	-0.00269462	-0.213825	-0.541491	0.0114918	-0.168555	-0.220618	0.0352381	0.197971	0.00608013	0.249011	-0.0274599	-0.0930466	0.375155	0.209993	-0.212054	-0.0940199	-0.0387264	0.20905	-0.0127891	0.151595	0.35153	-0.150718	-0.050423	-0.0266437	0.176553	0.0320605	0.137103	-0.058236	0.238369	-0.0314701	0.096039	-0.156829	-0.0264221	0.0593148	-0.0410572	0.0501796	-0.319786	0.103221	0.047614	-0.162077	-0.025527	0.210324	0.0575456	0.152683	0.0100428
159	0.0110106	0.13614	0.0213441	0.0805503	-0.112988	-0.0714073	-0.211406	0.0850818	0.0275317	-0.127368	0.187011	0.160601	0.0880713	0.0613133	-0.0331718	0.0346712	0.272173	0.0899393	0.0906787	-0.214655	0.0292564	0.0807389	-0.0672002	-0.0131876	-0.000534099	-0.0809104	-0.00209031	0.00517071	0.265607	-0.0740392	0.0283264	-0.110031	0.0960753	-0.0256119	0.106455	-0.103381	-0.220939	0.175741	0.0650925	0.0315265	-0.113789	0.0162038	0.0775901	-0.00653004	0.0617946	0.209996	0.163467	0.0359831	0.111868
160	0.000529725	0.154968	0.0790485	-0.0428029	-0.108545	-0.0320289	-0.21936	0.0989751	-0.137722	-0.222009	0.186857	0.0730542	-0.0369036	0.315695	0.113389	0.00112772	0.265389	-0.112024	0.0108525	0.02588	0.0777604	0.174983	0.0406708	-0.0152023	0.00309321	-0.157696	0.0269094	-0.140794	0.344714	-0.05755	-0.0508705	-0.0845345	-0.0622749	0.126681	0.0704696	-0.016329	-0.11794	0.191483	-0.0149778	0.214195	-0.138818	0.193981	-0.0464884	0.120711	0.0885582	0.0650956	-0.0756841	0.13928	0.0196076
161	-0.00231684	0.15199	-0.0168072	-0.0417125	-0.0874115	-0.172583	-0.276169	0.102514	-0.10792	-0.151686	0.149646	0.0866964	0.114092	0.335992	-0.0464917	-0.105361	0.139906	0.050347	-0.0397382	-0.0501338	0.091212	0.207249	-0.117265	0.0282745	0.170587	-0.14551	0.0716301	-0.117132	-0.0229115	0.0601059	0.243777	-0.102896	0.169881	-0.0361903	0.418977	0.0109805	0.0134878	0.16069	0.0280256	0.087648	-0.121574	0.000172377	0.0737781	-0.126968	0.0129106	0.224591	-0.0831361	0.161513	0.00721096
162	-0.0223948	0.365504	-0.0468468	0.0177081	0.0140181	-0.243703	-0.225481	-0.0167454	0.0941945	-0.109509	0.136922	0.145106	-0.0194933	0.13666	0.0549036	0.0190798	0.392427	-0.0243413	-0.104008	0.0861403	-0.0338232	0.214411	0.0592588	-0.0177563	0.114525	-0.244361	-0.0455816	-0.112802	0.14232	-0.0349487	-0.00602762	0.0208098	0.08039	0.0193007	0.113411	-0.0199963	-0.0610055	0.16228	-0.0381358	0.0230458	0.0492877	0.114224	-0.0795363	-0.0783199	0.163207	0.0985918	-0.0640071	0.237809	-0.0272245
163	-0.0628158	0.214649	0.0239849	0.0255496	-0.0424177	-0.0728526	-0.141186	0.0794872	-0.0466508	-0.146722	0.0862446	0.0390475	0.0588572	0.181236	0.151678	0.00752537	0.232285	0.109754	0.0681981	-0.0387104	0.0287409	0.190952	-0.102267	0.120995	-0.0362026	-0.102292	0.016542	-0.148714	0.138484	-0.0922902	0.0517991	-0.120241	0.0422776	0.0344494	0.0865142	0.0500662	-0.0388254	0.106821	-0.0592669	0.0546768	0.00768022	0.11724	0.0525863	0.0206141	0.067399	0.0548067	0.017137	0.223328	0.0663729
164	-0.0882922	0.282419	-0.0724273	-0.051059	0.101079	-0.280607	-0.302174	0.128049	-0.143621	-0.237765	-0.0123369	0.0728576	0.130802	0.311764	0.171562	-0.113556	0.249322	-0.135213	0.0211288	-0.114397	0.117566	0.230219	-0.123236	0.230761	0.0556487	-0.278665	-0.169355	-0.00978128	-0.0400937	-0.201911	0.132765	-0.112781	0.179118	0.104147	0.110408	-0.180478	0.0795078	0.174341	0.10324	0.122217	0.0869662	-0.0223247	0.199873	-0.0779544	-0.033553	0.409254	0.125532	0.36707	0.260172
165	-0.0411381	0.0173736	0.103637	0.0627982	0.0294387	-0.322108	-0.521473	0.274456	-0.10974	-0.211207	0.0383033	0.0559763	0.0644821	0.250711	0.183037	-0.177989	0.468201	0.361863	-0.190035	-0.00453742	-0.0271841	0.236507	-0.145859	0.237355	0.408562	-0.196487	-0.194596	-0.124586	0.216606	0.0296847	0.101378	-0.122458	0.245783	0.0516774	0.113321	-0.236099	-0.0928283	0.238313	0.037222	0.00302346	-0.35991	0.0852394	0.0913038	-0.00538001	0.0565596	0.377695	0.00261308	0.227322	0.114994
166	-0.0799518	0.289808	0.00894849	0.0896823	-0.0946964	-0.216941	-0.064034	-0.132737	-0.0667041	-0.230648	-0.00568191	-0.023472	-0.0239862	0.257999	0.2339	0.133522	0.23376	0.0225074	0.0706342	0.0917331	0.0328138	0.204696	-0.175235	-0.0290466	-0.0349507	-0.311746	0.178429	-0.128619	0.137245	-0.158082	0.0180544	-0.0754775	0.0536109	-0.00778315	0.00865531	-0.0667113	-0.131573	0.0738802	-0.120712	0.0133153	-0.108357	0.204434	0.0162507	0.0383312	-0.0216057	0.162355	0.0260209	0.172937	-0.0977358
167	-0.0365683	0.182931	-0.028586	-0.0637459	-0.24177	-0.168281	-0.403413	0.28249	-0.0751095	-0.186659	0.218891	0.171421	0.0723699	0.335967	-0.0572475	-0.0390675	0.297995	0.16578	-0.209713	-0.0893148	0.0991332	0.374904	-0.131907	0.15466	0.0561124	-0.14668	-0.00694047	-0.127239	0.179888	-0.0342094	0.219484	-0.158291	0.0792368	0.121105	0.0641141	-0.0870661	-0.0777887	0.146988	-0.0981726	-0.0574857	-0.211687	-0.0196466	0.206255	0.090338	-0.193311	0.135203	-0.0696466	0.102142	-0.0810019
168	0.0415933	0.0742983	-0.0128566	-0.0688056	-0.110929	-0.23638	-0.273698	0.196739	-0.207144	-0.0505754	0.0136472	0.0428261	0.176188	0.231273	0.182111	-0.157899	0.299762	0.208959	-0.124274	-0.0697316	-0.00264399	0.233504	-0.185722	0.0310322	0.110401	-0.232152	-0.101967	0.00830998	0.0841065	-0.112271	0.123517	-0.156287	0.0786103	0.00355738	0.225638	-0.150326	0.00442256	0.219945	-0.0999145	0.100097	-0.17692	0.0626436	0.0684216	-0.0983937	0.0513732	0.261558	-0.0193701	0.244571	0.120197
169	-0.105886	0.134363	0.0175549	0.062097	-0.00430729	-0.204234	-0.147125	0.0823629	-0.124187	-0.14022	0.0279547	0.131887	-0.0186203	0.218993	0.279713	-0.0504082	0.391703	0.0516125	-0.0156317	0.0315282	-0.00151948	0.0946103	0.0358434	0.0617278	0.0551257	-0.264562	-0.112273	-0.226091	0.157524	-0.0299326	0.00393808	0.0099308	0.0774815	0.0696185	0.215103	-0.0427229	0.0605537	0.256888	-0.116795	0.0363929	-0.0924578	0.0418746	-0.0959656	-0.0767107	0.201571	0.180313	0.0958189	0.210472	-0.00261403
170	-0.0277898	0.109693	0.0166699	0.0150726	-0.062599	-0.194517	-0.432248	0.202271	-0.146509	-0.0734016	0.0139793	0.105004	0.0642498	0.303235	0.14865	-0.127967	0.450394	0.190152	-0.0892831	-0.00611559	0.059482	0.187895	-0.0845723	0.092624	0.261541	-0.204884	-0.103621	-0.0785376	0.221203	0.0293263	0.140231	0.0448345	0.133628	0.0297775	0.134933	-0.183114	-0.103951	0.188848	-0.0733764	0.0613637	-0.0633003	0.0518349	0.110442	-0.0414094	0.0602943	0.233851	0.0753578	0.234964	0.0567123
171	-0.195174	0.232199	0.00819742	0.00876347	0.0923446	-0.175165	-0.322135	0.0941785	-0.0596599	-0.270841	0.158295	0.197232	0.0866255	0.269899	-0.0152158	-0.211603	0.130955	0.0896949	-0.105388	0.0856427	0.0439601	0.313501	-0.0115236	0.0188635	0.0544177	-0.286618	-0.00453053	-0.204842	0.184685	0.0251125	0.198792	0.0339904	0.118444	0.138345	-0.00711786	-0.155716	-0.0987131	0.191909	-0.0532878	-0.0238966	-0.0821267	0.116946	-0.0439701	-0.153635	0.0288995	0.279301	0.0131493	0.196927	0.170366
172	-0.0527386	0.170244	-0.182327	0.0325854	-0.0461681	-0.0636622	-0.168949	0.177671	-0.180809	-0.332569	-0.00129878	0.0170904	0.133753	0.264902	0.145335	-0.0401888	0.285172	0.0307285	-0.115324	-0.0734898	0.27241	0.291182	-0.128943	0.231514	-0.018593	-0.095288	-0.00161828	-0.122423	0.0900967	-0.168618	0.108457	-0.038248	0.0412004	0.201121	0.0351927	-0.119487	0.0476953	0.241488	-0.0905351	-0.131452	-0.061205	0.0605697	0.133729	-0.0339198	-0.0375541	0.252711	0.0107553	0.174348	0.012576
173	0.0147311	0.306422	0.255127	-0.0507154	-0.0710754	-0.236708	-0.320433	0.281513	-0.174676	-0.07815	0.107098	0.104442	0.175461	0.334227	0.0368745	-0.0595235	0.497301	0.10495	-0.0505308	-0.0150783	0.0571889	0.183061	-0.0438839	0.0354606	0.184227	-0.207375	-0.0727889	-0.246595	0.111037	-0.00307188	0.112299	-0.00320402	-0.074297	0.0852001	0.0681659	-0.120809	0.0123402	0.211259	-0.00483989	0.140711	-0.178675	0.100122	0.0457837	0.0158178	-0.000735034	0.220869	-0.11354	0.15188	-0.101496
174	-0.0761018	0.277606	0.160339	0.0324994	-0.0718809	-0.330151	-0.408247	0.251735	-0.23622	-0.296536	0.126558	0.0511757	0.0687663	0.300303	0.09852	-0.17219	0.379827	0.161445	-0.18245	-0.0702749	0.0112148	0.307226	-0.0871781	0.0805689	0.226648	-0.29327	-0.083046	-0.152156	0.275352	0.0343136	0.0258442	-0.0570648	0.217558	0.0348321	0.0651118	-0.239986	-0.0661363	0.242138	-0.183343	-0.125925	-0.330916	0.1193	0.103673	-0.0111425	0.018205	0.317357	0.0371082	0.262028	-0.0557478
175	-0.0981957	0.196078	-0.103177	0.0455616	0.0781877	-0.13093	-0.37939	0.156928	-0.131486	-0.198888	0.0985628	0.0629035	-0.0399138	0.209644	-0.00407903	-0.0838345	0.45608	0.0593545	-0.0409233	-0.00943067	-0.0299885	0.299499	-0.136987	0.0486751	-0.0833675	-0.29089	0.0685808	-0.1695	0.120285	-0.103722	0.0780949	-0.0244059	-0.00521935	-0.085701	0.115749	-0.0082127	-0.0815212	0.304772	-0.142356	0.132418	-0.0387079	0.064147	0.0835193	-0.0015085	0.216538	0.0335497	0.208357	0.290674	0.0170536
176	-0.0116462	0.156104	-0.0576256	-0.072139	-0.0628491	-0.154171	-0.248043	0.131793	-0.265338	-0.192474	0.117665	-0.105893	0.0811841	0.295038	0.0548776	-0.0631754	0.226907	0.163011	0.0336216	-0.0701835	0.0332852	0.246025	-0.170992	-0.0217739	0.0567592	-0.21619	-0.108953	-0.150201	0.112968	-0.0390937	0.140009	-0.186866	0.0108321	0.00627748	0.262763	-0.106645	0.0531884	0.217686	-0.0446172	0.191727	-0.160001	0.210488	0.102538	-0.150705	-0.0760444	0.105985	-0.0188312	0.173249	0.060489
177	0.0066776	0.321163	0.0366219	-0.043119	-0.0367229	-0.160654	-0.169902	0.158367	-0.229508	-0.111772	0.109112	0.102075	0.0115893	0.231642	0.0409162	-0.29779	0.159109	0.208463	0.0192027	-0.119333	0.246119	0.252372	-0.113433	-0.112338	0.0250377	-0.036131	-0.0800085	-0.248214	-0.0239524	-0.253928	0.0873072	-0.159684	-0.0746486	0.110249	0.182599	-0.0116158	0.0997956	0.124495	-0.0423965	0.165785	0.0273371	0.0505944	0.172149	0.10745	-0.0566076	0.139968	-0.0984218	0.189542	0.191324
178	0.0216192	0.163683	0.134498	0.0594688	-0.0725494	-0.29888	-0.30472	0.285485	-0.135448	-0.148904	0.165481	-0.0116433	0.297766	0.337678	0.0139033	-0.16186	0.402623	0.0730479	-0.223841	-0.0181151	0.0241534	0.321682	-0.187191	0.184284	0.163438	-0.0250613	-0.0192944	-0.191304	0.198823	-0.113044	0.181379	0.0194656	0.0588147	-0.00203493	0.165266	-0.243737	-0.0109976	0.184291	-0.163502	0.0923154	-0.128946	0.0625758	0.121794	0.0682005	0.153579	0.291167	0.0333803	0.232203	0.0171729
179	0.0846007	0.200752	0.360681	0.0405266	-0.113901	-0.239745	-0.355068	0.0854356	-0.020649	-0.180535	0.137849	0.173285	0.131927	0.207653	0.0924487	-0.123051	0.18891	0.0817768	-0.0986595	-0.142562	0.168936	0.347358	-0.116123	0.0237149	0.22924	-0.153898	0.0288072	-0.197415	0.263263	-0.0397441	0.0440296	-0.0447447	0.150469	0.11207	0.138723	-0.139773	-0.0490381	0.132118	-0.0230213	-0.103881	-0.283069	0.105838	0.123817	0.0160381	-0.0411442	0.134479	-0.0144843	0.181379	-0.00797772
180	-0.019594	0.127743	0.0458554	0.124479	-0.109447	-0.0940212	-0.250321	0.181736	-0.198688	-0.151341	0.109444	0.131986	0.0433951	0.225024	0.0316877	-0.113266	0.349119	0.115355	-0.16402	-0.069877	0.0994972	0.349591	-0.088255	0.185867	0.0817507	-0.194166	-0.0841042	-0.0665146	0.0481887	-0.138051	0.0116385	-0.0498674	0.165027	-0.0131925	0.053914	-0.111606	-0.0381334	0.0863307	-0.112446	-0.0487785	-0.168352	0.102264	0.260348	-0.0507899	0.01194	0.161549	0.0719031	0.171732	-0.0120902
181	-0.00756195	0.223441	0.0188126	0.108909	-0.11571	-0.173364	-0.270436	-0.0981525	-0.130559	-0.173989	0.166616	0.208435	0.0482082	0.335523	0.110683	-0.0214767	0.413168	0.0963374	-0.0492879	0.0243365	0.0974635	0.285745	-0.124574	-0.0882288	0.0796239	-0.356295	-0.131376	-0.263794	0.391252	-0.0587239	-0.0307966	-0.135553	0.00944418	0.00863955	0.253598	-0.0416945	-0.0657103	0.273688	-0.0687	0.106208	-0.121325	0.0442799	0.0129708	-0.192989	0.0309405	0.0767644	-0.113417	0.239848	-0.134826
182	0.0177499	0.295444	-0.00653676	0.00875278	-0.0903415	-0.230429	-0.154011	0.182746	-0.150209	-0.245854	0.0615737	0.115363	0.138575	0.311624	0.146559	-0.0109375	0.438597	-0.0325178	0.0373353	-0.0333347	0.179003	0.173755	0.00265225	0.0115574	0.0335284	-0.138711	-0.0953201	-0.0168551	0.06428	-0.0833144	-0.012713	0.0191007	-0.0782348	0.148808	0.138509	-0.0692897	-0.006969	0.160662	-0.0779993	-0.00199376	0.00933537	0.116639	-0.0185113	0.0383298	0.0212185	0.198013	0.194501	0.0865193	-0.0921604
183	-0.0168143	0.241809	0.0405942	0.00500598	-0.0708315	-0.0493975	-0.089153	0.120175	-0.184979	-0.0956265	0.0287428	0.0893107	0.111155	0.289541	0.118408	-0.177482	0.409701	0.0250748	-0.0441592	0.0696914	0.121503	0.0601308	-0.0492606	0.0590243	-0.0648695	-0.114713	0.0189047	-0.190284	0.061031	0.0998081	-0.056959	-0.005752	0.0731666	0.203115	0.0406321	-0.0349598	-0.0699031	0.17456	-0.0403263	-0.00525675	-0.0973207	0.0220555	0.0120444	-0.0616533	0.0738468	0.162583	-0.0622591	0.134902	0.0143008
184	0.0357717	0.268319	-0.034389	0.0414361	-0.0864509	-0.0865663	-0.448324	-0.0397156	0.086089	-0.258341	0.0923508	0.155679	-0.0511671	0.0525983	0.133084	-0.091164	0.517444	0.0359161	-0.148865	-0.0508355	0.00950071	0.216008	-0.0218684	-0.00705237	0.260151	-0.244145	-0.123988	-0.13882	0.237215	-0.0273481	0.127154	-0.0768775	0.174546	0.0983808	0.045504	-0.057457	-0.138156	0.175854	0.0339696	0.0616141	-0.164825	0.0875987	0.174653	-0.0613349	0.114439	0.0366981	0.087055	0.0308302	-0.0198182
185	-0.0229937	0.270385	0.064987	-0.0301987	0.0538046	-0.227708	-0.429883	-0.0262469	-0.166344	-0.182746	0.0113691	0.140448	0.0487455	0.300734	0.0115249	-0.102374	0.640166	-0.104766	-0.0814187	-0.00738457	-0.0277735	0.0206772	-0.0218039	0.138335	0.269226	-0.200013	-0.11396	-0.140339	0.268838	-0.0313494	0.0672747	-0.0117654	0.0802719	0.0990699	0.0668076	-0.11777	-0.135991	0.0148119	0.0983647	-0.0535999	-0.17603	0.185707	0.00896857	-0.1522	-0.0489414	0.199687	0.119258	0.0819209	0.0474829
186	-0.00581509	0.254725	0.0864381	0.0674941	-0.00452377	-0.123893	-0.10378	0.0391597	-0.261095	-0.164754	0.155604	0.0379781	0.0245335	0.314114	0.0454533	-0.23839	0.285065	0.183353	0.0953541	-0.0394301	0.129421	0.191767	0.020323	0.0595675	0.166315	0.0274058	-0.000872617	-0.223962	0.0102682	-0.144297	-0.0316442	-0.129374	-0.0524069	0.0260167	0.336958	0.00792016	0.0536791	0.0404961	-0.154595	-0.137557	0.0375513	0.144922	0.227333	-0.0105324	-0.0258747	0.0394989	0.038848	0.18497	0.190649
187	-0.266261	0.282014	0.136476	-0.0277601	0.0302653	-0.115154	-0.362811	0.0362695	-0.174531	-0.186038	0.0439802	0.228966	0.11156	0.192916	0.0683937	-0.120687	0.561713	0.0717091	-0.173143	-0.0025112	0.145422	0.290463	0.00167831	0.0358258	0.16314	-0.140297	0.112042	-0.076832	0.108461	-0.0235734	0.0473551	-0.196343	0.143721	-0.178491	0.0641281	-0.0668266	0.0184187	0.12232	-0.136556	-0.134267	-0.191967	0.125902	0.098104	0.0472729	0.190028	0.186175	-0.108655	0.132514	-0.00454097
188	-0.0939314	0.225612	0.0373862	0.0146343	0.0317317	-0.135404	-0.128901	0.130495	0.018367	-0.0290566	0.142402	0.176409	-0.0164262	0.280422	0.0532567	-0.0798404	0.410629	0.110333	-0.100777	-0.056927	0.0882047	0.150159	-0.0677499	0.0199984	0.0296125	-0.0704813	-0.161586	-0.0550164	0.206146	0.0583147	0.00960255	-0.0260095	0.12302	0.102635	0.139572	-0.0213206	0.0349603	0.181967	0.185812	0.0675977	-0.103338	-0.0229556	0.00876993	-0.133681	0.0420266	0.156295	-0.108187	0.147514	0.0447548
189	-0.0279706	0.253511	0.0241749	0.0359736	-0.315284	-0.230918	-0.619784	0.322734	-0.0528498	-0.248625	0.0768227	-0.105098	0.129319	0.263215	0.315377	-0.164227	0.572179	0.128157	-0.134646	0.0727826	0.130283	0.385187	-0.151537	0.0561185	0.44319	-0.319351	0.0361994	-0.106616	0.303814	-0.0128961	-0.10824	-0.0694543	0.159724	-0.0145308	0.153769	-0.127181	-0.147163	0.35203	-0.180101	-0.0014444	-0.131498	0.131773	0.137965	0.103904	-0.0899326	0.194904	-0.0688546	0.324659	0.0793812
190	-0.0983926	0.236383	0.204651	-0.0827852	0.0484759	-0.282492	-0.41486	0.0542783	-0.12261	-0.185823	-0.0373307	0.156278	-0.0424875	0.26112	-0.0386888	-0.175411	0.737059	-0.0326877	-0.138154	0.0146543	-0.151684	0.0128236	-0.0225299	0.172177	0.345133	-0.261941	-0.108774	-0.244095	0.253143	-0.00644965	0.0821674	0.0258549	-0.017546	0.0728812	0.062814	-0.153946	-0.238033	-0.0459725	0.110226	-0.0705397	-0.202792	0.249531	0.0300086	-0.0574249	-0.0239436	0.206133	0.0487323	0.142309	0.103462
191	0.0628286	0.197096	0.0699745	0.0439048	-0.0285977	-0.114846	-0.0945271	0.0664413	-0.0163695	-0.133296	0.107157	0.0765688	0.101914	0.111656	0.117475	-0.0553751	0.499545	0.125314	-0.00639917	-0.0623703	0.00906627	0.211089	0.0207612	0.136634	0.132651	-0.118033	-0.107291	-0.133216	0.174028	0.0297241	0.0934276	-0.0297643	0.0856342	0.143839	-0.00252101	-0.00451502	-0.106909	0.250473	0.0895673	0.0789523	-0.161711	0.075435	0.0403604	-0.0203056	0.177638	0.04795	0.00646109	0.0903955	0.0710276
192	0.0133174	0.17302	0.0246763	0.141106	-0.024919	-0.130027	-0.129945	0.109638	0.0551496	-0.156262	0.138857	0.162334	-0.049698	0.185895	0.199739	-0.107304	0.366184	0.0736112	-0.0619153	0.0159917	0.0109257	0.163554	-0.00105066	0.206656	0.0979583	-0.0796622	-0.0587187	-0.264846	0.119982	-0.199596	0.00174536	0.0284764	0.169033	0.18039	0.0690125	0.0212705	-0.018929	0.260584	-0.0989569	0.0965262	-0.209398	-0.0186875	0.0866182	-0.0627628	0.246793	0.188977	-0.0361105	0.256887	-0.0174384
193	-0.0790095	0.227929	0.0251015	-0.0120067	0.0529523	-0.106524	-0.170112	0.141102	0.0174414	-0.00223708	0.109821	0.254988	0.0637667	0.258877	0.0341684	-0.0545118	0.451687	0.0698591	-0.0623085	-0.0280773	0.117606	0.113797	-0.0249022	0.0140911	0.000972334	-0.125577	-0.172298	-0.0848995	0.196606	0.0846271	0.010317	-0.027057	0.131111	0.0687237	0.157386	-0.0178423	0.0237312	0.204767	0.139659	0.109274	-0.1099	-0.0641343	0.0220776	-0.123597	0.00811848	0.206382	-0.0819321	0.121977	0.0339295
194	0.000547273	0.161986	0.123029	0.168415	-0.0862264	-0.22804	-0.475428	0.245914	-0.200493	-0.136466	0.107279	0.0550289	0.0340878	0.166709	0.0151261	-0.111962	0.471877	0.147203	-0.106808	-0.0221337	0.160844	0.300732	-0.0986862	0.0907814	0.285889	-0.12569	-0.104988	-0.102303	0.194177	0.00428032	0.000305718	0.000510652	0.0485219	-0.00121972	0.13565	-0.0494477	-0.227996	0.186367	-0.0437776	0.0366111	-0.24662	0.0433525	0.149761	-0.00149843	0.0126941	0.205132	0.109157	0.202403	0.106603
195	-0.0161263	0.310199	0.019009	0.0243343	0.00495038	-0.160215	-0.244551	0.127256	-0.216821	-0.165382	0.150383	0.125656	0.0148707	0.146638	0.107554	-0.206949	0.0992512	0.19721	-0.0134497	-0.0488923	0.148009	0.218609	-0.0731145	-0.0895938	0.123488	-0.0686825	-0.0424948	-0.19877	0.0905152	-0.255349	0.0659271	-0.112011	-0.076217	0.100355	0.1898	-0.0497744	-0.00630066	0.121122	-0.0805535	0.0925354	-0.00648313	0.0877504	0.224533	0.0145063	0.0398252	0.198223	-0.097065	0.241063	0.208292
196	-0.00674748	0.268474	-0.0940024	-0.145753	-0.161609	-0.0482287	0.00973849	0.112536	0.0206219	-0.378717	0.144007	0.254422	0.034572	0.321492	0.040143	-0.0993938	0.18879	0.120945	0.0722368	-0.0458181	0.196632	0.100771	-0.0280657	0.261789	-0.148018	-0.18029	0.151072	-0.287906	0.100039	-0.186347	0.117749	-0.121029	-0.167483	0.0721472	0.130417	0.0819923	-0.154459	0.0764995	0.0954615	0.133458	-0.0370889	0.0388488	0.181205	0.114141	-0.00187184	0.0689123	-0.358693	0.0708806	-0.0577547
197	-0.0200115	0.238502	-0.0494978	-0.0404536	0.116331	-0.132443	-0.197045	0.173662	-0.00955629	-0.140523	0.0856129	0.135095	0.00989459	0.196463	0.185267	-0.154813	0.353109	0.0952865	0.0255669	0.0563749	0.00943296	0.120322	0.0141022	0.0326296	0.130811	-0.211638	0.0148605	-0.0833513	0.100135	0.0410846	-0.0737411	-0.0291235	0.00661953	0.0301762	0.178097	-0.138811	-0.0504605	0.209049	-0.048698	0.0894914	-0.00202906	0.0734927	0.0205874	-0.199261	0.113401	0.225131	0.075537	0.186333	-0.026762
198	0.0430465	0.244548	-0.0424189	0.0175465	-0.138217	-0.0164645	-0.0822914	0.0791139	-0.0444928	-0.130557	0.0551215	0.0548577	0.207822	0.232686	0.121409	0.080905	0.336347	0.0615533	0.0377892	0.0977271	-0.0179447	0.0707403	-0.0843959	0.0258283	0.0259949	-0.164658	-0.00823388	-0.0531197	0.146242	0.0303693	0.0655786	-0.00415961	0.0621485	-0.0841961	-0.0232753	-0.0816377	0.0494819	0.0721563	0.0239664	0.0383493	0.135841	0.0465317	0.0900749	-0.0761031	-0.0510697	0.319595	0.0524335	0.177385	0.000907038
199	-0.0637197	0.211979	0.0427567	0.0504271	0.0165777	-0.098659	-0.25695	0.182526	-0.107325	-0.0801993	-0.00944175	0.0861156	0.0354289	0.258615	-0.0128714	-0.08592	0.248404	0.104808	-0.148744	0.0714122	-0.137754	0.170704	-0.0694769	0.00798878	0.00927769	-0.272627	0.0101415	-0.201735	0.205959	-0.027426	0.122104	0.0254443	0.265662	-0.0119022	0.0556427	-0.0504214	-0.0257104	0.274644	-0.112138	0.120389	-0.140534	0.0675199	0.0480325	0.0422158	0.189569	0.134571	-0.00447297	0.167796	-0.0275265
200	0.0188542	0.346139	0.169487	-0.0728561	-0.0872744	-0.202042	-0.313531	0.0596193	-0.232731	-0.341385	0.0517922	0.0589225	0.0610138	0.222396	0.036196	-0.0762872	0.401284	0.0732383	-0.0202217	-0.111655	0.162168	0.258983	0.0194083	-0.0361109	0.0873007	-0.200594	-0.101674	-0.196538	0.207014	-0.155246	-0.105854	-0.157736	-0.00988995	0.117428	0.152868	-0.0336009	-0.0675199	0.104336	-0.081234	-0.0121077	-0.180133	0.185427	0.229948	0.10167	-0.0264338	0.29244	0.00284744	0.149777	-0.0604279
201	-0.0549341	0.215937	0.122367	-0.0212768	-0.204677	-0.124603	-0.172489	0.305074	-0.0377524	-0.30446	0.2069	0.0793356	0.136489	0.375233	0.105397	-0.0697783	0.314733	0.176898	-0.0443665	-0.227623	0.144025	0.217744	-0.0298733	0.110862	0.185319	-0.296412	-0.0904218	-0.215957	0.221235	0.0226475	0.0106729	-0.0718449	0.16031	-0.00713086	0.113017	-0.0679635	0.0660991	0.0050737	-0.171847	0.0568857	-0.101592	0.0953213	0.0698544	0.0199392	-0.0895098	0.112391	0.140038	0.240068	0.0339188
202	-0.0596944	0.135768	0.28657	-0.0693217	0.0344799	-0.15884	-0.338817	-0.0918997	-0.136411	-0.20005	0.0124234	0.195024	-0.123845	0.148572	-0.00456536	0.00928677	0.590584	0.00149733	-0.0701255	-0.0725085	-0.0843654	-0.0948178	0.00115707	0.167726	0.325378	-0.147779	-0.246444	-0.242499	0.319908	0.00522466	0.0716417	0.0220809	-0.0165001	0.241211	0.0337466	-0.0865194	-0.190146	0.00537388	0.175778	-0.0734159	-0.33915	0.196523	0.0983265	-0.0494847	-0.0386148	0.0143724	0.0672208	0.0455488	0.167325
203	-0.0195391	0.116948	-0.0420075	-0.0105187	-0.15473	-0.139403	-0.133568	0.278651	-0.247714	-0.117285	0.107048	0.146051	0.125519	0.267898	0.0991396	-0.0336964	0.279196	0.0353103	-0.0452851	-0.0800363	0.0696758	0.199071	-0.00345419	0.0988544	0.15712	-0.153472	-0.105366	-0.25268	0.247554	0.0654857	0.0520574	-0.0320153	-0.00798905	0.00643857	0.0727893	-0.00555079	-0.237761	0.185774	0.0288755	0.162945	0.0191141	0.0781755	0.0411974	-0.0212355	-0.0798566	0.140843	0.0805649	0.0763964	0.0296636
204	-0.000697313	0.236344	0.0544833	0.10797	0.124393	-0.0926687	-0.21037	0.0777838	-0.0166352	-0.141761	0.135753	0.192189	0.0155004	0.182038	0.116147	-0.164079	0.540206	0.148318	-0.0309714	0.0894406	0.0926289	0.186164	0.0675053	0.0320071	0.0756085	-0.242602	-0.0768509	-0.196363	0.21973	0.0596984	0.00519016	0.0428068	0.134092	0.0408118	0.13263	-0.105212	0.00790713	0.162923	-0.0604759	0.14558	-0.0805881	0.000302119	-0.0141411	-0.0106266	0.188499	0.172576	-0.0166164	0.120032	0.042935
205	0.0499475	0.439447	0.0191581	-0.001004	-0.0567039	-0.0361531	-0.0438279	0.169767	-0.153881	-0.258135	0.118455	0.0385763	0.0946318	0.28865	0.112146	-0.0447773	0.410806	-0.115406	-0.0402727	0.00561727	0.0729811	0.316842	0.0196217	-0.0137894	-0.02192	-0.304331	0.0968162	-0.200254	0.142536	0.0460262	-0.0452304	-0.108028	0.0159155	0.0237952	0.116125	-0.125809	-0.10393	0.0732906	0.0449619	-0.0615988	-0.0616418	0.0293839	0.0526187	0.0184431	0.0797923	0.222799	0.0816294	0.147629	0.081915
206	-0.03988	0.241985	0.014201	0.0721042	-0.0472942	-0.0848651	-0.25324	0.0783768	-0.0161729	-0.120867	0.00882548	0.329256	0.0484363	0.164125	0.128157	0.0471237	0.389419	0.0688811	0.0431045	0.0718541	-0.0571842	0.201112	-0.0457287	-0.0207774	0.104794	-0.233454	0.0622774	-0.162005	0.0512453	0.0532275	0.190407	0.048613	0.0907248	0.0627972	0.0623037	-0.0398213	-0.0486222	0.148874	-0.00332433	0.250241	-0.0923338	0.0794954	0.0816114	-0.156108	0.147203	0.111001	-0.0794457	0.109658	0.00834615
207	0.00658081	0.223006	0.0358118	0.123897	-0.000739244	-0.120902	-0.171592	-0.00132319	-0.0759506	-0.155207	0.107342	0.104637	-0.0271992	0.197007	0.0894903	-0.0708112	0.388736	0.068142	-0.0472768	0.0609093	-0.066422	0.0816701	0.0261231	0.0610952	0.19837	-0.164468	-0.0615631	-0.0523059	0.213351	-0.039861	0.0827782	-0.0214047	0.111058	0.10538	0.0581143	-0.0765923	-0.0387289	0.150987	0.0603796	0.0137396	-0.199514	0.144092	0.0920072	-0.00949388	0.0228264	0.0575383	-0.0368052	0.169914	0.0146579
208	-0.0210743	0.305413	0.0693643	-0.0177717	-0.0353957	-0.231934	-0.187211	0.00509173	0.0873828	-0.170973	0.0667216	0.0974087	-0.0819599	0.297885	0.0839797	-0.00670335	0.362639	-0.0421348	0.047189	-0.0767724	0.110318	0.2264	-0.126487	-0.08513	0.0373291	-0.136972	-0.00252793	-0.139856	0.109291	0.0409384	0.01577	-0.121233	0.0314212	0.221237	0.196241	0.0530313	-0.152914	-0.0120751	-0.0235133	0.0866839	-0.101063	0.132378	0.172138	0.107152	0.0990084	0.10026	-0.116149	0.0576702	0.0263762
209	-0.035921	0.21752	0.0502603	0.120655	-0.0564361	-0.0298904	-0.249552	0.185623	-0.0684826	-0.0246993	0.127803	0.0595568	0.164534	0.269697	0.0574839	-0.155654	0.285242	0.0692464	0.00105838	-0.0212456	0.0256961	0.212503	-0.116391	-0.019449	0.178445	-0.246747	0.0284262	-0.0863683	0.180346	0.08797	0.0156584	0.0547405	0.215148	0.0176063	0.17881	-0.152041	0.0302544	0.173632	0.0825387	0.108289	-0.235751	0.0948181	0.15698	0.121068	0.097766	0.197527	0.08764	0.176761	-0.0468128
210	0.00428747	0.123758	0.0902734	-0.000592112	-0.0895799	-0.122115	-0.260047	0.364394	-0.156627	-0.0748578	0.175975	0.155532	0.224234	0.376314	0.0045823	-0.0536863	0.221774	0.225256	-0.192167	-0.113421	-0.0468389	0.22819	-0.175675	0.101208	0.166905	-0.187584	0.013053	-0.248644	0.101836	-0.00637787	0.170074	-0.0426413	0.0752134	0.00254605	0.0642838	0.0520863	-0.0291448	0.084515	-0.0630067	0.0648691	-0.165211	0.00210524	0.185911	0.0548457	-0.094706	0.180328	-0.109894	0.273242	-0.0887051
211	-0.0566352	0.288719	0.0977541	0.0719245	-0.116518	-0.217773	-0.100845	0.0697337	-0.0731707	-0.105353	-0.0165591	0.077843	-0.000101603	0.355862	0.0476031	-0.0795408	0.36187	0.113383	0.0340826	-0.0247987	-0.0178738	0.277725	-0.231566	0.0581285	0.20307	-0.311176	-0.0886189	-0.227826	0.101932	-0.101963	0.00374181	-0.0807254	0.178485	-0.100121	0.164837	-0.0411353	-0.0609578	0.316249	-0.187797	-0.0523198	-0.152812	0.201714	0.13284	-0.167575	0.0819418	0.191105	0.0977176	0.0236251	-0.0161494
212	-0.0295994	0.19813	0.0659705	0.056511	0.0492927	-0.0880889	-0.111736	0.00354745	-0.128713	-0.122212	0.0740168	0.0701969	0.0682305	0.14098	0.123576	-0.0344937	0.344834	0.0902762	0.00755471	-0.0405212	0.100148	0.199695	-0.022807	0.0640322	0.0180552	-0.131807	0.00778455	-0.158599	0.139068	0.0881616	0.0248425	-0.0533861	0.0473762	0.0821744	0.111771	0.0850841	-0.0159235	0.155903	0.0595859	0.0838982	-0.0646186	-0.0095474	0.112337	-0.0783786	0.100176	0.143812	0.0792007	0.220031	-0.00710558
213	-0.0292438	0.275571	0.0473645	0.0390037	-0.0322556	-0.178722	-0.349912	0.124315	-0.0277819	-0.011111	0.117453	0.221717	-0.114479	0.305685	0.026448	-0.0871073	0.199146	-0.00178939	0.0600321	0.155405	-0.157613	0.172195	-0.00369932	-0.0592251	0.0105757	-0.422309	-0.0513937	-0.316694	0.315135	-0.0581269	0.151952	-0.159784	0.199724	-0.0813499	0.221112	0.0504312	-0.0131005	0.30685	-0.282533	-0.0187225	-0.197447	-0.125068	-0.146215	-0.280973	0.307605	0.328916	-0.168044	0.245882	0.0045591
214	-0.0321114	0.197874	0.0867772	-0.036455	-0.136202	-0.286605	-0.38963	0.416131	-0.285688	-0.166824	0.114798	0.0543252	0.174278	0.282141	0.0735843	-0.145329	0.355731	0.246737	-0.144416	-0.0706291	0.0665243	0.364979	-0.179333	0.101022	0.143017	-0.326429	-0.00904339	-0.213827	0.159243	-0.111096	0.0472446	-0.267312	0.0673325	-0.0631603	0.171755	-0.147653	-0.0988124	0.133054	-0.229162	0.0316831	-0.205937	0.129268	0.241805	-0.0618709	-0.0851049	0.216629	0.0807042	0.31035	0.0102622
215	-0.0851561	0.286113	-0.0349322	-0.0467224	-0.0124736	-0.106639	-0.146315	0.152499	-0.0784929	-0.0490133	0.0212022	-0.0739657	0.115165	0.273515	0.125327	-0.0886763	0.316246	0.0748402	0.0216647	-0.0522344	0.116672	0.278748	-0.061198	0.0839598	0.178677	-0.1709	-0.0372968	-0.015666	0.0625648	-0.0528437	0.0666117	-0.0602711	0.00950908	-0.0313275	0.200336	-0.028619	0.0237179	0.0914783	-0.107178	0.124798	-0.0611864	0.00727202	0.119406	-0.238791	-0.0730295	0.159317	-0.0423347	0.097244	-0.108473
216	-0.0270007	0.243969	0.031971	-0.00896073	0.132994	-0.192724	-0.327099	0.166332	-0.0538345	-0.152268	0.0753759	0.119731	0.10576	0.24296	0.107726	-0.136931	0.34065	0.213807	-0.197401	-0.0377702	-0.0409431	0.327778	-0.0394781	0.112387	0.118878	-0.294434	-0.104029	-0.089278	-0.00570905	-0.05026	0.0166372	-0.0298228	0.207698	0.00461329	0.08121	0.00165395	-0.0278335	0.3383	0.0226521	0.0698795	-0.345215	0.0313661	0.0239509	-0.00817796	0.178436	0.289227	-0.0404018	0.243132	0.138362
217	-0.0561989	0.160402	0.154262	0.0839	-0.0701303	-0.156896	-0.20086	0.16475	-0.00758448	-0.113617	-0.00186282	0.104894	0.019856	0.233173	0.0193438	-0.104672	0.319755	-0.00847644	0.032839	0.045234	-0.0494229	0.203964	0.00987667	0.0388345	0.102802	-0.31456	-0.123199	-0.197371	0.0990665	0.0638798	0.0832281	0.0306343	0.064043	-0.00673272	0.199982	-0.122095	0.0113472	0.126715	-0.103529	0.186465	-0.0554782	0.0334692	0.0945829	-0.0821782	0.00850255	0.0991348	0.222414	0.30739	-0.0969246
218	-0.0135892	0.196976	0.292665	0.0672207	-0.109084	-0.138909	-0.240521	0.00318675	-0.0571659	-0.203977	0.155366	0.119728	-0.0627942	0.254095	-0.0503853	0.00383261	0.340454	-0.0618721	0.0431904	-0.0221155	0.116914	0.0123143	0.00824408	-0.26079	0.0312054	-0.146818	0.0888322	-0.142732	0.253119	-0.0319825	0.0188636	-0.214968	-0.0665213	-0.00330294	0.176714	-0.0219859	-0.18081	0.00989272	0.00524606	0.0203363	-0.0834268	0.233492	-0.0028658	0.139948	0.0842016	0.0842755	-0.0450958	0.083085	0.0432433
219	-0.0559209	0.266205	0.00848681	-0.0585847	-0.148242	-0.0787564	-0.283567	0.173568	-0.119594	-0.235328	0.0964501	0.0598185	0.0796542	0.33863	0.0168579	0.0195386	0.343463	0.145921	-0.0441493	-0.0381465	0.0816016	0.287889	-0.0354138	0.106064	0.173029	-0.277578	0.0779763	0.00380615	0.235482	-0.256314	0.0959071	-0.13167	0.00454767	-0.0780374	0.0469508	-0.112284	-0.125623	-0.0246734	0.00860584	0.0558764	-0.219432	-0.0259936	0.15471	-0.0527634	0.0288684	0.204799	0.0295132	0.205588	-0.11225
220	0.00481847	0.154866	0.145181	0.0709016	-0.00242696	-0.172664	-0.117418	0.019404	-0.178133	-0.122251	0.105163	-0.0268037	0.136248	0.0702068	0.125286	-0.0877686	0.461166	0.0918528	-0.0647241	0.00126506	0.0100883	0.233486	0.0241299	0.00141803	0.00380212	-0.113121	-0.030184	-0.142579	0.106402	-0.0343584	-0.0108409	-0.0260748	0.0106928	0.0456342	0.0608912	-0.0665553	-0.0834013	0.102967	-0.100722	0.0404067	-0.0839218	0.103614	0.0212721	-0.0229963	0.166905	0.246336	0.0429991	0.248259	0.00759848
221	-0.0246502	0.249904	0.148916	0.0941726	-0.0511095	-0.231642	-0.215165	0.196234	-0.255054	-0.0554939	0.131305	0.209153	0.227788	0.0815758	-0.0826001	-0.0720748	0.169957	0.115532	-0.140432	0.0823596	0.00713824	0.0920902	-0.0449966	-0.0625442	0.18867	-0.167932	0.0916299	-0.382216	0.112277	0.0258149	0.138672	-0.120617	0.120988	-0.0146217	0.213886	-0.148901	0.00868844	0.153539	-0.158407	0.107046	-0.281282	0.0484788	-0.10857	-0.0550407	0.0672712	0.303071	0.0238235	0.0906635	-0.0274192
222	-0.0815857	0.321106	0.0475251	-0.129984	-0.0970497	0.0645132	-0.090016	0.0592783	-0.315159	-0.153803	0.208904	0.180569	-0.123685	0.154405	0.11137	-0.0437023	0.289774	-0.0717059	0.150277	-0.116197	0.165861	-0.0204	-0.00114081	0.103378	0.0339863	-0.0737069	0.228642	-0.235383	0.208352	-0.173029	0.109137	-0.148691	0.050416	0.346747	0.0328825	-0.0831329	-0.0572388	-0.049708	-0.262475	0.204354	-0.0839766	-0.00766097	0.0835533	0.189583	-0.0498456	0.072988	-0.0265565	0.13794	0.144841
223	-0.0276596	0.141486	0.0188051	0.00675762	-0.112193	-0.255214	-0.337075	0.292505	-0.0972183	-0.146136	0.00022941	0.0660117	0.125919	0.341845	0.126601	-0.0866347	0.354266	0.308489	-0.284223	-0.0504576	0.0886049	0.212987	-0.150382	0.198721	0.266527	-0.122901	-0.134519	-0.00158651	0.244455	0.0339416	0.13267	-0.052864	0.0829529	0.0263371	0.197596	-0.164511	-0.131493	0.180458	0.0163423	0.0835503	-0.245884	0.056122	0.139301	-0.18061	-0.0723534	0.231059	0.0931903	0.236408	0.0233964
224	-0.182254	0.292041	-0.0238359	0.155025	0.0307463	-0.22468	-0.224225	0.0844778	-0.0510887	-0.19189	0.0422329	0.129039	0.0648735	0.247884	0.0648046	-0.0807813	0.401635	0.0336649	0.0128763	0.117758	0.0587756	0.238304	-0.100165	0.00296082	0.00988685	-0.210215	-0.0108309	-0.175054	0.182279	-0.0484569	0.139397	0.0906321	0.0795477	0.00208439	0.278618	-0.00135387	-0.124982	0.249199	-0.0270251	-0.0550912	-0.140647	0.0282776	0.0856742	-0.00743771	0.181154	0.0432985	-0.100849	0.146041	0.00055122
225	0.139183	0.189094	-0.0431919	0.0900592	-0.161016	-0.0514742	-0.371486	0.125378	-0.013553	-0.148137	0.0852488	0.0726974	0.103141	0.309348	-0.0499382	-0.0879419	0.260742	0.102947	0.0494931	0.0306855	0.0121526	0.183162	-0.0651421	-0.033722	0.239519	-0.261067	-0.0116974	-0.151138	0.00206613	0.0390546	0.142225	-0.125348	0.165564	-0.00564594	0.244863	-0.159321	0.0567069	-0.00881409	-0.196375	-0.00675835	-0.0757058	0.22198	0.131107	-0.0373781	0.0191803	0.320559	0.190395	0.102142	-0.0168742
226	-0.172305	0.0511577	0.0296894	-0.113748	-0.00951221	-0.230339	-0.430902	0.347096	-0.0884761	-0.171908	0.0576724	-0.00270411	0.0756016	0.36995	0.123935	-0.0847671	0.365736	0.209088	-0.129286	-0.0517124	-0.00224283	0.337401	-0.142962	0.1934	0.154678	-0.240709	-0.0691461	-0.150463	0.123608	-0.0671182	0.0684297	-0.115763	0.195513	-0.0625441	0.191897	-0.13896	-0.125938	0.149157	-0.0720472	0.122156	-0.215505	-0.079421	0.067996	-0.076929	0.126496	0.284363	0.074851	0.202729	-0.0281471
227	-0.0691074	0.185594	0.116537	-0.00721454	-0.0708823	-0.103073	-0.262803	-0.0405658	-0.0464995	-0.159495	0.0289119	0.211737	-0.0869847	0.155155	0.0708114	-0.123149	0.50787	-0.000912493	0.0952182	-0.109472	-0.0023632	0.198536	-0.00547232	0.0815179	0.13595	-0.0704915	-0.193889	-0.155422	0.175791	-0.040933	0.0629107	-0.0290826	0.126102	0.0162072	0.00768799	-0.0187746	-0.12877	0.249454	0.0422725	0.0106071	-0.140355	0.0786757	0.111915	-0.0273196	0.193029	0.133363	-0.105829	0.172491	0.0783898
228	-0.0116543	0.168768	0.0192077	0.0841254	-0.0207236	-0.202212	-0.256526	0.0377088	-0.223019	-0.06108	0.0708467	0.128075	0.0795783	0.266109	0.0946426	-0.131526	0.496304	0.0578002	-0.0986052	-0.0664773	0.0869639	0.269586	0.0170184	0.109318	0.187876	-0.103428	-0.106611	-0.151843	0.106943	-0.0210474	-0.128317	-0.000389296	0.175042	0.0531024	0.0642661	-0.0729505	-0.0985217	0.232572	-0.0718833	0.125529	-0.269148	0.00262921	-0.00562799	-0.0408998	0.194408	0.221641	0.0246504	0.21965	0.0680914
229	0.044691	0.288018	-0.0278447	-0.105228	0.00452583	-0.0945946	0.00759575	0.0764399	-0.126618	-0.12315	0.108793	0.0302162	0.0381912	0.0214716	0.13998	0.101481	0.27794	0.0466808	0.079361	-0.0592904	0.129803	0.204473	0.0843717	0.0375036	0.085228	-0.151909	0.0817264	-0.0465699	0.198812	0.145852	0.139582	0.0419302	0.0500063	0.0383194	0.0895318	-0.09741	-0.0603842	0.20185	0.152711	0.0164684	0.0707339	-0.0302789	0.189853	0.0041097	-0.0623415	0.27777	0.0556506	-0.0409821	0.172553
230	0.000688911	0.208996	0.116722	0.0698804	0.117306	-0.0623662	-0.130628	-0.200142	-0.0837173	-0.132403	0.0623025	0.0858322	-0.0141891	0.155439	0.00564672	0.0510419	0.545122	-0.0243531	-0.0517862	-0.167183	0.018724	0.0259407	0.130615	0.0693898	0.111431	0.0479726	-0.174604	-0.00537318	-0.0123225	-0.0608346	0.0775129	0.0265754	-0.0574343	0.135655	0.0656602	0.00626183	-0.163077	0.154122	-0.0886706	0.0539732	-0.151744	0.0690329	0.0303025	0.033526	0.103129	0.0563442	-0.0506316	0.108476	0.0391983
231	-0.03927	0.242896	0.0261027	-0.0148523	-0.0455699	0.0242005	-0.0833792	0.324983	-0.137466	-0.231293	0.0575437	0.148103	-0.00673432	0.268805	0.163105	-0.112616	0.430786	0.0613667	0.00533324	0.0574525	0.0437719	0.107547	0.0430604	0.0120755	0.0977178	-0.24173	-0.000879209	-0.328308	0.276325	0.124302	-0.0337587	0.0530784	0.0522093	0.109198	0.15813	-0.147073	0.137284	0.187881	-0.0988682	0.250642	0.0253907	-0.0109123	-0.0636831	0.0227411	0.183883	0.165227	-0.0586764	0.212227	0.0395894
232	-0.140866	0.155379	0.032904	0.130851	-0.297086	-0.389741	-0.478194	0.561721	-0.323428	-0.228381	0.0701218	0.107664	0.381444	0.381558	0.0259823	-0.303882	0.263689	0.303134	-0.335589	0.0249941	0.0625717	0.586383	-0.304642	0.270524	0.206118	-0.395377	-0.176597	-0.145073	0.132263	-0.0893463	0.0805174	-0.128782	0.196042	-0.185186	0.00301735	-0.289256	-0.00974971	0.255412	-0.286035	-0.0956148	-0.367634	0.0883598	0.279134	0.0246728	-0.0710752	0.444066	0.0944392	0.316519	-0.0707074
233	-0.075756	0.0921232	0.12476	-0.105945	-0.0567006	-0.126408	-0.417657	0.0727194	0.0964257	-0.125393	0.134379	0.11302	-0.0158355	0.247396	0.107197	0.0435486	0.449887	0.0753952	-0.0574884	-0.102137	-0.0620241	0.253249	-0.0447884	0.0662603	0.108947	-0.103043	-0.0816657	-0.121361	0.155627	0.0349168	0.0805399	-0.0581117	0.206361	-0.037463	0.245889	-0.189866	-0.0954472	0.0274285	0.0130068	-0.0477072	-0.0640597	-0.0203893	0.107042	-0.0761647	0.075069	0.183873	0.104585	0.136634	0.0847375
234	-0.0806693	0.042459	-0.0504854	0.21091	-0.157189	-0.00419306	-0.144929	0.0937959	0.0509069	-0.254002	0.116731	0.0244954	-0.0155317	0.2608	0.232713	0.0135068	0.41685	0.164426	-0.0743888	0.0196976	0.15527	0.186342	-0.0795493	-0.0296498	0.168714	-0.155807	-0.165831	-0.424709	0.069222	-0.0741903	-0.138323	-0.057226	0.00510391	0.280578	0.256543	0.0298169	-0.00474785	0.174667	-0.0534493	0.156158	0.0119089	-0.0494164	0.146479	-0.124315	0.145705	0.0915812	-0.00492443	0.0969672	0.0782804
235	0.0161128	0.250298	0.0738636	0.041366	-0.0140633	-0.0976955	-0.245567	0.152125	-0.109322	-0.116391	0.121989	0.0705192	0.116533	0.171696	0.0884474	-0.123001	0.457059	0.0379814	-0.0788551	-0.0438304	0.0441122	0.164402	-0.112103	0.0786149	0.0924714	-0.104243	0.000269986	-0.109532	0.112475	-0.0418749	0.114152	0.00043746	0.0540911	0.0496585	0.126185	-0.0832763	-0.0431158	0.167672	-0.0504622	0.069184	-0.100798	0.0561596	0.077373	0.0697981	0.0635147	0.160804	-0.00975989	0.197855	0.0569343
236	0.0207549	0.238839	0.0653159	-0.0259183	-0.0216513	-0.069505	-0.313427	-0.0281807	-0.0707862	-0.257559	0.0986626	0.0578511	-0.119865	0.2407	0.0593631	-0.0757303	0.305679	-0.0250989	-0.116684	0.00788605	0.0818112	0.195675	-0.0255661	-0.0412137	0.1332	-0.0587575	-0.0503035	-0.145658	0.198401	-0.0703897	0.0975865	0.0343305	0.00908898	0.03739	0.0330807	-0.068157	-0.210184	0.187431	0.0859255	-0.0607745	-0.149969	0.177355	0.0834581	0.0455197	0.0601366	0.0623751	-0.0634944	0.0482582	0.077943
237	0.0907972	0.200687	-0.0210907	-0.0697445	0.08176	-0.209115	-0.159947	0.18427	-0.254436	-0.0643079	0.0359996	-0.0605789	0.114568	0.0864434	0.142226	-0.0181585	0.339924	0.15573	-0.0662414	-0.0380181	0.134491	0.373336	-0.0287991	0.101639	0.312144	-0.226663	0.0214899	0.0460897	0.147883	0.151832	0.160378	0.0049437	0.14077	-0.0581715	0.199732	-0.198838	-0.198544	0.156459	0.0516808	-0.0131674	-0.144056	-0.0341684	0.189618	0.0202345	-0.0717474	0.386716	-1.76718e-06	0.00295129	0.141733
238	-0.0319016	0.30614	0.0937241	-0.00023065	0.00935989	-0.0340022	-0.269646	0.210398	-0.181399	-0.178288	0.0961356	0.190682	0.13846	0.381365	0.0987541	-0.108359	0.22248	0.0456437	-0.0667105	0.0756885	-0.0902848	0.258918	-0.0655797	0.0632835	0.0244479	-0.12673	-0.0232046	-0.131012	0.0589103	0.0143145	0.0962823	0.0723421	0.169019	0.0192275	0.138829	-0.116167	0.0500649	0.133571	0.0681456	0.103717	-0.172746	-0.0754942	0.0215872	0.0459695	0.118007	0.341781	-0.00893063	0.171311	-0.0306988
239	-0.0671211	0.208332	-0.0325303	-0.0371277	-0.0593466	-0.0177291	-0.206602	0.0915717	-0.0352686	-0.262289	0.175472	0.155645	-0.0650544	0.232382	0.143919	-0.015845	0.458624	-0.00208747	-0.0086318	-0.092597	0.167593	0.107798	0.0485858	-0.072492	0.0241	-0.119964	-0.031836	-0.279313	0.283101	0.0652103	0.0230429	0.0140773	-0.0402741	0.0936886	0.0423685	0.0270248	-0.120561	0.172919	-0.0725477	0.0380354	-0.0556358	0.103104	0.103891	0.0648487	0.0460068	0.120707	-0.0367332	0.173453	0.0663778
240	0.00413411	0.170451	-0.00983347	0.0252442	0.0448625	0.00122738	-0.0832376	0.0440959	-0.0407062	-0.0783426	0.121894	-0.0137711	0.0914399	0.181046	0.0764017	-0.0828052	0.452037	0.112979	0.00316819	-0.0917106	0.0964096	0.165118	-0.0286619	0.0575434	-0.0139443	0.0126365	-0.118274	-0.189907	-0.0648156	0.0226485	-0.0550351	-0.0790922	0.0289224	0.121034	0.060644	0.067528	-0.094117	0.194894	-0.133973	0.0740626	0.0339669	0.0270012	0.109926	-0.097723	0.00824487	0.194433	0.103815	0.224944	-0.0548787
241	-0.0333424	0.173935	-0.0116215	0.268937	-0.352661	-0.167838	-0.345874	0.373196	-0.366241	-0.057135	0.182465	0.10705	0.357146	0.386374	-0.0587683	-0.125302	0.300436	0.0524955	-0.296751	0.00352121	0.129735	0.407545	-0.323505	-0.0744539	0.0562944	-0.226666	-0.00526471	-0.0635865	0.0486199	0.0920996	0.156468	-0.21873	0.0894176	-0.169221	0.24775	-0.00274667	0.0655471	0.191774	-0.00194714	0.0881452	-0.219542	0.086413	0.0978618	0.0188436	-0.0764329	0.203173	-0.509393	0.332017	-0.0821946
242	0.0222457	0.276666	0.00999042	-0.0359372	-0.149501	-0.299248	-0.359783	0.384619	-0.192557	-0.154389	0.118446	0.15737	0.301595	0.274221	0.167521	-0.0629841	0.497135	0.32814	-0.186649	-0.0544938	0.194782	0.355825	-0.0305751	0.240983	0.256347	-0.173593	-0.22021	-0.105619	-0.0274358	0.0317769	0.311144	-0.0172956	-0.188233	-0.0251299	0.0279371	-0.190527	-0.108407	0.0762094	-0.165472	0.0875458	-0.140105	-0.0792918	0.207634	-0.0887853	-0.00350109	0.25978	0.104634	0.256095	-0.17076
243	-0.074038	0.226175	-0.00808896	-0.0922174	-0.0377805	-0.140425	-0.131751	0.0848225	0.0214091	-0.1105	0.0813375	0.120504	0.20224	0.291484	0.0537897	-0.158749	0.220527	0.0219668	0.0127297	-0.0925022	0.202406	0.304882	-0.0792491	0.179098	0.113066	-0.15508	-0.0208763	-0.0828938	0.225021	-0.0556656	0.131216	-0.178715	0.011512	0.0417101	0.0730279	-0.0805884	-0.0443931	0.243159	-0.00972903	0.0153228	-0.0699493	0.116749	-0.0369881	-0.0447901	-0.122907	0.297173	0.0388891	0.207393	0.076231
244	-0.0369353	0.26172	0.0331797	-0.027316	-0.228167	-0.251078	-0.161035	0.21099	-0.0814841	-0.147688	0.0462611	0.12683	0.131406	0.181732	0.0595234	-0.101436	0.23312	0.151167	-0.166704	-0.068448	0.0911811	0.405431	-0.121506	0.0645435	0.256362	-0.159961	-0.0109882	-0.149004	0.256836	-0.0585338	0.185024	-0.0387898	0.0874517	-0.126763	0.170018	-0.0967006	-0.0305135	0.211536	-0.0148532	-0.121264	-0.177414	0.130904	0.154244	0.03573	0.0414064	0.203141	0.0132005	0.225976	-0.0489529
245	-0.0499574	0.147874	0.0275507	0.023605	-0.0876977	-0.105579	-0.189563	0.256674	-0.0316678	-0.148026	0.16488	0.140131	0.118671	0.28976	0.034572	-0.0940644	0.374668	0.261629	-0.175978	0.0213807	-0.0683971	0.209387	-0.123519	0.0885948	0.216738	-0.146872	-0.0648413	-0.0917815	0.225654	-0.08762	0.165719	-0.0520848	0.291292	0.0467982	0.133783	-0.0842666	-0.0399246	0.0685988	0.00791813	0.110669	-0.21241	0.143883	0.0673378	0.00436844	-0.0516876	0.228529	-0.0784627	0.280231	0.000613602
246	0.00789872	0.186574	0.0348255	0.012038	-0.022691	-0.0653862	-0.201275	0.117302	-0.0748928	-0.176849	0.0490877	0.120319	0.153135	0.191278	0.121019	-0.0905365	0.385604	-0.00463198	-0.00695484	-0.0514696	0.0589089	0.189779	-0.0886961	0.0776418	0.0364021	-0.113181	-0.0275636	-0.120074	0.151255	0.00910474	0.0683144	-0.0081327	0.0662231	0.0373333	0.0775963	-0.0047004	-0.0548954	0.143359	0.00791636	0.0777251	-0.125708	0.0127308	0.0398472	-0.0840417	-0.0496118	0.145354	-0.125007	0.220155	0.00423801
247	0.0298691	0.222893	-0.0619962	0.0672523	0.11817	-0.0598511	-0.239619	0.0672198	-0.160688	-0.178517	0.039568	0.190588	0.118062	0.206834	0.0895912	0.0183993	0.470525	-0.073278	-0.100007	0.0836611	-0.0482111	0.114417	-0.0202199	0.0283658	0.00736783	-0.183135	-0.0642672	-0.253196	0.104561	0.0255923	0.03029	0.0999386	-0.00154287	0.0384201	0.0382779	-0.00614114	-0.240439	0.14585	-0.114289	0.0400165	-0.150594	-0.0260007	-0.00889114	0.0822393	0.156361	0.126421	-0.00375271	0.0249662	0.0686068
248	-0.131763	0.054297	0.0409398	-0.0878686	-0.0783316	-0.287427	-0.3223	0.169097	0.0746301	-0.201856	-0.214469	0.0934969	0.117813	0.26029	0.10265	-0.176017	0.575575	0.146562	-0.0723322	0.130634	-0.0109977	0.1877	-0.130983	0.00628258	0.389819	-0.241454	-0.150558	-0.38076	0.398962	0.0377092	0.100781	-0.129098	0.333052	-0.013492	0.207023	-0.315092	-0.0826824	0.222563	-0.122004	-0.0196525	-0.0385671	-0.0505545	-0.116737	-0.0151677	0.171239	0.307098	0.0644407	0.299956	0.0803401
249	-0.109486	0.119426	0.0448619	0.020732	0.0315952	-0.0917462	-0.165201	0.148058	-0.1382	-0.119476	0.120525	-0.0203039	0.03298	0.185818	0.121721	0.0129753	0.370611	0.135531	-0.0141256	-0.0424205	0.048667	0.0728872	-0.0124956	0.0766154	0.160987	-0.0934805	-0.189225	-0.210598	0.204438	-0.0281653	0.179336	0.0483525	0.131724	-0.0406825	0.223728	-0.180218	-0.146957	0.107052	-0.0496664	0.023584	-0.023698	0.0294401	0.161298	-0.10682	-0.0892716	0.104061	0.132316	0.127891	0.0773132
250	0.00377034	0.160554	-0.0847265	-0.0684195	-0.00601919	-0.321811	-0.0483789	0.155596	-0.0451346	-0.0778676	0.0401653	0.01811	0.125613	0.224819	0.0795161	-0.0516426	0.373331	0.0270216	-0.0742673	-0.0724398	0.253358	0.0304099	-0.15981	-0.105064	0.156277	0.0077148	-0.00412168	0.08259	-0.0174216	0.0177615	0.132931	-0.0708414	0.064071	-0.00562389	0.184042	-0.134427	0.12651	0.157317	0.0378827	0.186197	-0.11556	0.0702735	-0.0199592	-0.0868589	0.0371541	0.205783	0.0134509	0.0538018	-0.086295
251	0.0409943	0.311314	0.0746502	0.082557	-0.0811831	-0.109675	-0.0784559	0.0917488	-0.0891934	-0.256815	0.0352536	0.0394567	0.101851	0.257497	0.203067	-0.0127762	0.222195	-0.0676779	-0.112214	0.0600099	0.122903	0.232273	0.0588456	0.0869863	-0.0976758	-0.195998	-0.0404993	-0.189709	0.237281	0.0322283	0.0342146	-0.107917	-0.00488624	0.0813275	0.0801514	0.0316893	0.0271524	0.144495	-0.0109471	0.113276	-0.198736	0.047026	0.0480775	-0.0844995	0.0639493	0.12021	0.0522601	0.101874	0.0266361
252	0.00644879	0.133538	0.0157342	-0.018746	-0.135383	-0.0511738	-0.315397	0.187956	-0.108537	-0.164642	0.16413	0.0330504	0.143325	0.181111	0.136834	0.0196625	0.283434	0.112024	0.0331913	-0.0190663	0.139342	0.299013	0.00284125	0.0576623	0.122037	-0.230137	0.107725	-0.111993	0.154072	-0.061773	0.0342998	-0.174313	0.0523446	0.0427727	0.207197	-0.0148392	-0.0958712	0.148897	-0.017757	0.0519376	-0.0646139	0.0735489	0.0294771	0.0213283	-0.00165004	0.252644	0.0229861	0.208296	0.0835179
253	-0.170904	0.196954	-0.0574659	0.00811366	-0.136137	-0.205351	-0.390913	0.283078	-0.0430105	-0.270974	0.17047	0.0445236	0.319434	0.397358	0.213338	-0.0476117	0.317569	0.150945	-0.141924	0.00562257	0.102986	0.176011	-0.178007	0.0579519	0.222361	-0.354132	0.0937508	-0.252242	-0.00942909	-0.0290164	0.10201	-0.252645	0.266304	-0.0725628	-0.00757915	-0.1759	-0.0115417	0.14133	-0.226733	0.0437284	-0.277451	0.23546	-0.12194	0.287751	0.109998	0.284969	-0.0646424	0.304019	0.0420317
254	-0.0561053	0.243765	0.0564872	0.0521911	-0.0256703	-0.0155444	-0.216667	0.192382	-0.0676756	-0.278264	-0.0221154	0.173665	-0.112294	0.183953	0.180217	-0.136941	0.512262	0.0308206	-0.0341269	0.0737765	0.0188697	0.0836948	0.0569231	-0.0428575	0.295613	-0.255634	-0.0252211	-0.364001	0.36601	0.113672	-0.0157695	0.105197	0.049013	0.177088	0.0409314	-0.110663	0.0411895	0.224709	0.000499898	0.100501	-0.144451	0.0499602	-0.0216777	0.140187	0.184494	0.0649028	-0.140366	0.18083	0.0611196
255	-0.0793227	0.111767	0.155296	0.00801026	0.0959176	-0.207701	-0.432948	0.0909932	-0.00782125	-0.186085	0.152732	0.12677	-0.0421009	0.264148	-0.0116518	0.0464381	0.31415	0.0653025	-0.123279	-0.102501	-0.0612612	0.134829	0.0252078	0.01963	0.136926	-0.359262	-0.0780428	-0.159697	0.147032	0.106458	0.143008	-0.0764017	0.171592	-0.0615823	0.12937	-0.0883456	-0.0688582	0.199791	-0.0330252	0.0797577	-0.206461	-0.0389089	0.0693186	-0.0977213	0.0631876	0.197096	-0.0178086	0.212397	0.0263246
256	-0.0483613	0.24163	0.130235	0.0471504	0.176329	-0.174009	-0.237098	0.234188	-0.0749482	-0.166315	0.0856769	0.226898	0.0183898	0.297373	0.0645654	-0.279521	0.462949	0.231505	-0.131676	0.0155058	0.0232028	0.182699	0.0489254	0.00112567	0.00513969	-0.252306	-0.0181762	-0.120503	0.291721	0.13833	-0.0409256	0.0131045	0.204424	0.0928732	0.122733	-0.0762303	0.0585465	0.109837	-0.0994474	0.109324	-0.0872773	0.0210816	-0.0524881	-0.0196486	0.150783	0.298919	-0.00999334	0.162465	0.109896
257	0.0630236	0.266573	-0.0525307	0.0245006	-0.036154	-0.193536	-0.0677948	0.123135	-0.0993494	-0.0674233	0.0380843	0.0326895	0.0415094	0.234163	0.188255	-0.11277	0.342271	0.0214111	0.0287461	0.120518	-0.00132133	0.0995249	0.0525914	-0.00786681	0.0184691	-0.218499	-0.0174188	-0.0735578	0.135008	0.0187527	-0.0131995	-0.0380359	-0.0159942	0.120624	0.258365	-0.0416737	0.0324766	0.181384	-0.0191111	0.0729101	-0.0158181	0.0128282	0.0242324	-0.100087	0.0822184	0.140009	0.0103205	0.181891	0.03294
258	-0.143503	0.180502	0.0272829	0.0243011	-0.0621739	0.043853	-0.438909	0.214772	-0.200045	-0.139497	0.140282	0.170736	0.16288	0.248235	0.0665588	-0.0027025	0.232551	-0.00975358	-0.0829327	-0.0541524	0.244344	0.181399	-0.0987294	0.275182	0.167783	-0.245582	-0.0594239	-0.121768	0.0677124	-0.0529753	0.210907	-0.119468	0.035253	-0.0533903	0.091686	-0.00726871	-0.00288416	0.0650117	-0.0228653	0.167054	-0.0496902	0.148198	0.19283	-0.180544	-0.0518947	0.127384	0.0922259	0.0937313	0.0235747
259	-0.0458589	0.122657	0.0460337	-0.00646647	-0.0569265	-0.0801451	-0.137245	0.286516	-0.080218	-0.0396651	0.106077	0.181534	0.211218	0.316005	0.12615	-0.0518222	0.324403	0.0858897	-0.0607452	-0.0444937	0.114302	0.306854	-0.189203	-0.0511309	0.164402	-0.286562	0.0319103	-0.191115	0.16528	0.0761919	0.148696	-0.125662	0.0993308	-0.0251914	0.158846	-0.113473	-0.0461852	0.119823	-0.0353333	0.203048	-0.144524	0.0754884	-0.00127065	-0.0175995	0.0296244	0.12594	0.0404281	0.219652	-0.00448774
260	0.131868	0.173857	0.0561842	0.0924482	0.0284775	-0.0419747	-0.087015	-0.0506471	-0.19594	-0.152061	0.159921	0.0949619	-0.00505877	0.271716	0.192892	-0.0462794	0.429807	0.0505264	-0.0291766	0.0158408	-0.0702406	0.124882	-0.0207099	-0.0461389	0.056057	-0.198359	-0.0819851	-0.126703	0.092538	-0.0126538	0.0450498	-0.0122813	-0.0413764	0.168983	-0.0292316	0.0074281	-0.124098	0.314658	-0.285888	0.145531	-0.0453849	0.0134592	0.12972	-0.0511137	0.196753	0.00568168	0.101959	0.047985	0.0548637
261	-0.0366941	0.137084	0.229739	0.03368	0.0660256	-0.14005	-0.345165	-0.0671736	-0.202245	-0.0996028	0.0264545	0.132377	-0.101141	0.211017	-0.0207271	-0.0352474	0.590038	0.02161	-0.0596321	-0.0969131	-0.019908	-0.00402155	0.0706461	0.193516	0.25623	-0.100275	-0.111054	-0.166786	0.16291	-0.0277656	0.0332663	0.0401977	0.0138061	0.125592	0.158229	-0.113726	-0.11937	0.0188866	0.0601806	0.0219481	-0.209926	0.169588	0.047917	-0.0437022	0.0153121	0.0611482	0.0500059	0.0943923	0.102334
262	-0.0612056	0.219602	0.0788471	0.0254671	-0.0717285	-0.248888	-0.247237	0.114543	-0.0866732	-0.0750323	0.0473003	0.0131815	0.18971	0.20095	0.0972977	-0.125039	0.389629	0.158976	-0.0960933	-0.00419263	-0.0327769	0.191823	-0.0636954	0.238034	0.20971	-0.153501	0.00316249	-0.130199	0.139868	0.000297895	0.0524542	-0.0636539	0.121219	0.044291	0.0621116	-0.0857308	-0.00879052	0.18764	-0.109302	0.0895934	-0.263966	0.0775205	0.0146424	-0.0369116	0.103263	0.248617	-0.0581942	0.232689	0.0649711
263	0.0751589	0.268708	0.202587	-0.0125273	-0.186107	-0.192573	-0.366304	0.27492	-0.114701	-0.1683	0.0432647	0.172111	0.0901462	0.257752	0.0265383	-0.137986	0.19281	0.302943	-0.0814041	-0.047988	0.0836222	0.37104	-0.219289	0.0630115	0.236929	-0.113993	-0.0577968	-0.163015	0.170863	-0.0547808	0.135695	-0.0204618	0.197925	0.00414618	0.2573	-0.170641	0.00761253	0.271532	0.0791871	0.106295	-0.256256	0.0649602	0.171639	-0.0366846	0.055808	0.302222	0.00372833	0.0229969	0.0432088
264	-0.0413153	0.178031	0.0737638	0.064097	0.0195776	-0.212661	-0.537623	0.248174	-0.330094	-0.216469	0.0283992	0.0543609	0.0140989	0.298002	0.0473023	-0.0456516	0.293358	0.246463	-0.17164	-0.0150211	-0.0503011	0.337506	-0.163398	0.127969	0.364837	-0.29939	-0.021407	-0.124544	0.110279	-0.0549138	0.0799401	-0.170085	0.196492	0.124082	0.109838	-0.191742	0.0247526	0.0928817	0.0669477	0.128768	-0.384334	0.128972	0.124489	-0.0465253	-0.132938	0.268948	0.0417734	0.286535	-0.0732272
265	-0.0769135	0.329422	-0.0814808	-0.0396571	-0.231779	-0.1743	-0.222639	0.157704	-0.0476967	-0.418188	0.178218	-0.01371	0.156704	0.505805	0.133059	-0.0151793	0.393985	-0.0193222	-0.0130363	0.000953924	0.1959	0.243959	-0.203441	0.0906376	-0.0753748	-0.210456	-0.0761493	-0.174429	0.0290367	-0.0383356	0.0794324	-0.092819	-0.0405381	-0.025006	0.0558469	0.0383971	-0.161489	0.148501	-0.214546	0.109622	-0.0319166	-0.0505842	0.0930609	0.0564285	-0.0308459	0.310569	-0.142871	0.0737453	0.00629363
266	-0.0980704	0.430674	0.148247	0.143424	-0.281522	-0.121996	-0.375135	0.0669691	-0.0473185	-0.234958	0.194762	0.0908026	-0.00741571	0.44577	0.0476829	-0.0919183	0.287958	-0.00677086	-0.0529265	-0.151705	0.150955	0.160846	0.0154902	-0.0504859	0.174594	-0.32208	-0.0197477	-0.191816	0.335973	-0.0310957	0.0631124	-0.114745	-0.0138332	-0.112921	-0.00115097	-0.13826	0.0502571	0.0821741	-0.0481951	-0.208221	-0.257521	0.202973	0.198961	0.0665847	0.110192	0.196259	-0.14591	0.149376	0.0464628
267	-0.0973041	-0.00229192	0.0470493	0.0237751	0.0401318	-0.236913	-0.436802	0.370985	-0.175139	-0.198333	0.206656	0.115725	0.135731	0.206014	0.188352	-0.143011	0.366549	0.398992	-0.148117	-0.0344244	0.0668718	0.456046	-0.144635	0.218757	0.253207	-0.193845	-0.269393	-0.0884277	0.10124	-0.173227	0.0604546	-0.192987	0.198905	-0.0191564	0.125688	-0.096597	0.00789815	0.237691	-0.0855379	0.109816	-0.284006	0.106557	0.129199	-0.0198756	-0.0513103	0.333232	0.0392799	0.234631	0.0321127
268	0.100542	0.179082	-0.0083209	0.0406066	-0.0424801	0.00616232	-0.106802	0.158068	0.0971074	-0.171801	0.156807	0.217647	0.0987886	0.078081	0.180817	0.190251	0.123676	0.171446	0.00935308	-0.0300739	0.070514	0.135158	0.0119395	-0.0937738	-0.0043668	-0.107697	0.0951512	-0.26286	0.300786	-0.0474362	-0.0198125	-0.196208	-0.0608786	0.0989533	0.09958	-0.164682	-0.144742	0.118607	0.0550541	-0.0581686	-0.053689	0.105122	0.0623062	0.064863	0.150605	0.190391	-0.131978	-0.0668485	0.134143
269	0.0414062	0.178723	0.00467565	-0.034146	-0.1058	-0.140466	-0.0819726	0.124448	-0.00124661	-0.0493304	0.019538	0.0442324	-0.0248982	0.186742	0.186518	-0.0280305	0.303514	0.219059	-0.101208	0.0142927	0.0934666	0.0380974	-0.0797031	-0.0754286	0.148212	-0.085742	-0.151293	-0.156069	0.0904425	0.0545038	0.0174598	0.0540267	0.109243	0.0603869	0.194055	-0.00817228	-0.0697201	0.166504	0.0503971	0.162057	-0.0914813	-0.117512	0.053172	-0.206547	0.0786495	0.148512	0.166926	0.245948	0.194973
270	-0.165652	0.195004	-0.117864	0.0411981	-0.0194871	-0.335404	-0.420333	0.0514801	-0.203325	-0.212032	0.0967997	-0.00932481	0.131894	0.355126	0.265433	-0.103429	0.398253	0.00170308	-0.105676	0.119937	-0.0905628	0.174923	-0.113101	0.000518017	0.126168	-0.353664	-0.00837408	-0.134521	0.137652	0.0681489	0.0849571	0.00580477	0.0511012	-0.0432036	0.082661	-0.129644	-0.215265	0.0703905	-0.116251	0.09063	-0.191158	0.0811841	-0.0421578	0.114869	0.190515	-0.0157392	-0.0510722	0.187729	0.027711
271	-0.0530024	0.0189069	0.0981981	0.0855519	0.0513824	-0.170632	-0.487735	0.235397	0.00948404	-0.158701	0.118171	0.0871423	0.118656	0.300132	-0.0285199	0.00660758	0.105461	0.386593	-0.183647	0.016223	0.111736	0.224502	-0.105718	0.122839	0.120656	-0.160386	-0.153314	-0.0333577	0.202639	-0.0345257	0.23972	-0.165598	0.0967236	-0.0723694	0.0884917	-0.237738	-0.0377444	0.128709	0.043875	0.0739254	-0.278095	0.181437	0.0840655	-0.0259656	0.132249	0.41385	-0.0830256	0.183853	0.139786
272	0.125837	0.0822713	-0.0447487	-0.0900082	-0.169416	-0.162562	-0.198323	0.26737	-0.00589611	-0.200903	0.139741	0.0828911	0.205103	0.318719	-0.0327798	-0.297829	0.389063	0.183095	-0.20863	-0.0542868	0.359097	0.446137	-0.138096	0.052883	-0.0284436	-0.419804	-0.127373	-0.0106624	0.157649	-0.0217524	0.147708	-0.234955	0.0279924	-0.0489361	0.232284	-0.145279	-0.0220441	0.412347	-0.121956	0.16972	-0.0256325	0.0969943	0.0670639	0.0708765	-0.0242141	0.32774	-0.00462532	0.317619	0.135657
273	0.0106119	0.223856	0.00691679	0.00410139	0.009119	-0.174494	-0.208273	0.190726	-0.214035	-0.0853771	0.197415	0.115376	0.199182	0.300834	0.0909892	-0.0642451	0.438438	0.194566	-0.0918498	-0.11017	0.171762	0.2981	0.0803701	0.0834099	0.0667505	-0.212817	-0.115973	-0.232769	0.144502	-0.0598186	-0.0933882	-0.0777061	0.201445	-0.00995179	0.0831056	-0.0914135	-0.00774117	0.292333	-0.0485514	0.1912	-0.237944	0.109357	0.00233191	-0.113614	0.26199	0.134899	0.00928977	0.179852	0.0368174
274	-0.0262787	0.183006	-0.0449423	0.152802	0.0840606	-0.159321	-0.27676	0.0610602	-0.234046	-0.0984677	0.204153	0.0562978	-0.0370849	0.329417	-0.106692	-0.0262128	0.163604	0.168402	-0.0951269	-0.120542	0.0786643	0.22193	-0.149946	0.196665	0.148634	-0.184141	-0.142339	-0.124095	-0.00210218	-0.0888467	0.132873	-0.0792764	0.100294	-0.0669674	0.184723	0.00702434	-0.18119	0.201294	0.0808035	-0.0200762	-0.251075	-0.066056	0.0702355	-0.072515	-0.0690547	0.273123	-0.160816	0.23944	-0.0275623
275	-0.0301702	0.179019	0.0580019	0.0231717	0.00380464	-0.284561	-0.376683	0.172455	-0.246392	-0.120803	0.0998432	0.173987	0.17835	0.306928	0.0525886	-0.150982	0.48808	0.27242	-0.143167	-0.0872126	0.100347	0.36038	-0.0118688	0.0972728	0.185637	-0.227619	-0.118985	-0.201813	0.120888	-0.0328418	-0.104478	-0.0947794	0.289533	-0.0404448	0.0759662	-0.116624	-0.122188	0.257115	-0.0463766	0.132284	-0.343105	0.134705	0.0368781	-0.0894251	0.219943	0.29465	0.0144118	0.205919	0.068695
276	-0.0346701	0.225215	0.150801	0.0346667	-0.0154479	-0.232741	-0.348822	0.114031	-0.17567	-0.182151	0.0806073	0.0424304	0.121153	0.250608	0.0163965	-0.0917565	0.336869	0.152763	-0.112025	0.0473583	-0.0801877	0.232719	-0.0651598	0.0743451	0.145644	-0.193214	-0.0443999	-0.0949537	0.212801	-0.0282806	0.0162769	0.0128033	0.0781402	-0.0440101	0.0947331	-0.149993	-0.0392317	0.126215	-0.0170965	-0.00302928	-0.232355	0.0873697	0.101345	-0.0890128	0.0926287	0.255654	-0.098752	0.340867	0.0594487
277	-0.177846	0.303683	-0.123179	0.176705	-0.10674	-0.262505	-0.293022	-0.0885629	0.131796	-0.205281	0.0539845	0.000761302	-0.054528	0.251923	0.158978	-0.115592	0.312777	0.0276651	-0.00171649	0.0678198	0.0136513	0.17672	-0.0403806	-0.0222351	0.0113924	-0.266852	-0.0890555	-0.178075	0.029302	-0.0403342	0.0071137	-0.0141309	0.00781283	0.131525	0.212552	-0.00102314	-0.0460012	0.0628472	-0.253879	0.164929	-0.156303	-0.0833391	0.126957	-0.134905	0.134919	0.0639815	0.0986828	0.217599	0.0501034
278	-0.052773	0.283293	0.0983569	-0.0504217	-0.0996398	-0.0920231	-0.180226	0.206578	-0.0865852	-0.106328	0.128616	0.177792	0.0873344	0.293247	0.102126	-0.169475	0.329097	0.0419205	0.0248646	-0.0531084	0.00504899	0.102369	-0.0480261	0.131523	0.0818167	-0.136892	-0.0661544	-0.207733	0.128864	0.120915	0.0296921	-0.0451932	0.155665	0.0954799	0.0942969	-0.121746	-0.0121724	0.0813762	-0.0451122	0.0964517	-0.12782	0.0420659	0.0209445	-0.0902316	0.133079	0.1854	0.110174	0.176169	-0.0380945
279	-0.169148	0.210079	-0.0345722	0.0515148	-0.0734114	-0.0618418	-0.321649	-0.0811624	0.0230778	-0.357604	0.00582009	0.109502	0.157352	0.330266	0.248065	-0.0904668	0.36704	-0.0427536	-0.0530223	0.11	0.162108	0.0153286	-0.0651171	-0.0684549	0.11368	-0.272086	-0.0165364	-0.307634	0.189735	-0.0204429	-0.197891	0.0585834	0.129362	0.316679	0.114211	-0.0207176	-0.159762	0.1519	-0.0104699	0.0755954	-0.0550674	0.0957218	0.0438393	-0.087826	0.23232	0.0960001	-0.2091	0.0789662	0.0127585
280	-0.0223577	0.405646	0.0292846	0.0980524	0.0598927	-0.00457128	-0.271312	-0.171948	0.11658	-0.165496	0.0789368	0.235871	0.128154	0.167679	0.0881077	-0.157169	0.623184	-0.0782965	0.022217	0.170065	-0.0949546	0.0786198	0.102862	-0.077217	0.0937495	-0.320572	-0.195598	-0.426309	0.141857	0.0270024	0.0611868	0.0659713	0.121806	0.00269644	-0.02243	0.0208373	-0.165246	0.2198	-0.0945162	-0.00139519	-0.214566	0.00873298	0.0227115	0.0198406	0.361417	0.050958	-0.0710486	0.0301885	0.0846101
281	0.0357663	0.16445	0.0830986	-0.0185954	0.019149	-0.175126	-0.136706	0.110844	-0.154219	-0.115831	-0.0178969	0.0855363	-0.00028527	0.310196	-0.151011	0.0088219	0.237312	0.0412403	-0.0787679	7.26159e-05	-0.0834977	0.151103	-0.115767	0.0974413	-0.0029795	-0.158921	-0.0654651	-0.146009	0.126221	-0.0591281	0.0263249	-0.0699506	0.0625228	-0.0502598	-0.0266441	-0.0201474	0.0395793	0.154074	-0.0350256	0.148614	-0.0209901	0.00218008	0.164039	-0.0435137	0.0805931	0.162858	-0.0172618	0.0325214	-0.0279192
282	-0.013332	0.106213	0.0553177	0.072824	-0.0950293	-0.106622	-0.147653	0.254623	-0.171111	-0.108923	0.148282	0.174548	0.113779	0.384026	-0.0256984	0.0498691	0.236573	0.0600356	-0.0355704	-0.0597924	-0.0254216	0.141884	-0.127103	-0.0209377	0.11195	-0.0552254	0.183589	-0.201904	0.128231	-0.061471	0.0257857	-0.264828	0.0403418	0.0264779	0.0890438	0.0860274	0.0832135	0.115369	-0.0518514	0.113483	-0.0237689	0.0166714	0.0775038	0.0339577	-0.117814	0.239037	-0.0543421	0.147328	-0.0800481
283	-0.0364165	0.137127	-0.0303911	0.0301533	0.0138209	-0.203716	-0.304865	0.133611	-0.0597911	-0.110943	0.0924533	0.0335866	0.0741126	0.122825	0.128575	-0.0649734	0.421455	0.101017	-0.01052	-0.0184404	0.0259389	0.143693	-0.0946004	0.0238116	0.172609	-0.19531	-0.0168269	-0.118614	0.200934	-0.00447707	0.193324	0.0152647	0.0672127	-0.037952	0.134285	-0.116139	-0.0270804	0.206067	-0.0956616	0.0909754	-0.0321507	-0.0474319	0.0462968	-0.049129	0.0881139	0.242723	0.127056	0.167789	0.0189797
284	0.00705395	0.272268	0.130647	-0.0927226	0.0790984	-0.199552	-0.315334	0.440133	-0.0988621	-0.165594	0.196586	0.131876	0.00658189	0.303096	-0.0353702	-0.145589	0.39575	0.30364	-0.195176	-0.00660233	0.0889344	0.294744	-0.119495	0.0973679	-0.0936736	-0.243042	-0.154399	-0.073692	0.15915	-0.0472975	0.116241	-0.196706	0.22401	0.102653	0.0770225	-0.10638	-0.10524	0.107114	0.125281	-0.0255922	-0.303202	-0.0179556	0.0331918	-0.00832851	-0.0749017	0.191962	-0.181267	0.158833	0.113811
285	0.0267175	0.0955684	0.0942143	0.133962	0.0803073	-0.226905	-0.393586	0.0875899	0.0710363	-0.0825833	0.119284	0.139764	0.0161354	0.203226	0.197213	-0.145465	0.319882	0.228734	-0.224799	0.0124791	-0.0376989	0.299664	-0.186953	0.142898	0.184412	-0.147359	-0.122546	-0.0874504	-0.0220084	-0.17691	-0.015073	-0.224625	0.142618	0.04109	0.04925	-0.0762125	-0.138857	0.208322	-0.0202738	-0.0432296	-0.396633	0.107985	0.106036	-0.147613	0.0207335	0.143919	-0.131587	0.282172	0.0747625
286	0.0596206	0.170344	-0.103417	0.0356815	-0.0117434	-0.0103447	-0.0520358	-0.00353429	-0.141324	-0.221278	0.12111	0.0241877	0.0668095	0.0731269	0.145051	-0.071292	0.334541	0.0333075	0.00792387	0.0896174	0.0142428	0.0790007	0.00398341	0.0299229	-0.0126323	-0.246058	-0.0572078	-0.228928	0.0839627	-0.0806745	-0.0848142	-0.0819669	-0.0693707	0.173544	0.125135	-0.0088772	-0.00418051	0.222281	0.0777447	0.170755	0.0371154	0.0549491	0.114483	-0.00516003	0.160812	0.11281	-0.00227251	0.113874	0.0573224
287	-0.0561282	0.205103	0.068568	0.061907	-0.0698941	-0.0464313	-0.192562	0.0604228	-0.0291484	-0.162155	0.199661	0.171722	-0.0284441	0.253652	0.0759035	0.0165673	0.309705	-0.0251638	-0.132281	-0.0706131	0.0633845	0.221791	-0.0610624	0.0138147	0.109697	-0.0603036	0.122996	-0.130645	0.11151	-0.00795222	0.0348423	-0.134626	0.0498768	0.130252	0.135344	0.0465679	-0.0158767	0.054713	-0.123026	-0.0214239	-0.138187	0.0740436	0.116399	-0.0113745	-0.139152	0.187326	-0.166542	0.272379	-0.0308806
288	-0.0297685	0.360483	0.0770647	0.273844	-0.120736	-0.0595193	-0.257824	0.323174	-0.30833	-0.171513	0.101858	0.0408577	0.401808	0.322564	-0.140504	-0.146012	0.340953	-0.0242636	-0.286809	-0.00720487	0.0819791	0.474459	-0.258609	0.0489958	0.0216573	-0.175891	-0.0358122	-0.129689	0.229471	-0.0152988	0.212221	-0.142481	0.0291473	-0.229753	0.192044	-0.101293	-0.0462906	0.130612	-0.113473	-0.0351078	-0.242168	0.193047	0.0385136	0.00359321	-0.129432	0.120016	-0.189435	0.32395	0.0826929
289	-0.0281926	0.240605	0.0519185	-0.0468876	-0.0454128	-0.120551	-0.276034	0.212195	-0.119015	-0.173065	0.0307882	0.12758	0.159975	0.178033	0.251433	-0.151211	0.385567	0.113262	-0.0500263	0.0157711	0.0343517	0.15385	-0.0855378	0.113481	0.23087	-0.238447	0.0613999	-0.188723	0.20563	0.0790099	0.0387523	-0.0784391	0.129745	0.147037	0.136571	-0.072301	0.013615	0.21873	-0.0127687	0.0932284	-0.222453	0.0469144	0.042282	-0.0082154	0.0655017	0.138643	-0.173564	0.244284	0.100784
290	-0.215508	0.0192212	-0.0394059	-0.0170832	-0.190585	-0.454945	-0.879826	0.506651	-0.23715	-0.410934	0.167838	0.15044	0.351291	0.25128	0.0430187	-0.195476	0.374157	0.50092	0.0428538	0.0355393	0.054967	0.533745	-0.371929	0.369464	0.449432	-0.333455	-0.356221	0.0523234	0.0982344	-0.0230569	0.166286	-0.129285	0.141526	-0.167626	0.405289	-0.361647	0.0389611	0.280498	-0.124084	0.415806	-0.358903	0.196539	0.236148	-0.124769	-0.0261065	0.422511	0.231431	0.477107	-0.0763948
291	-0.106054	0.0693289	0.0807198	0.118035	-0.082931	-0.0433324	-0.156329	0.0318074	0.0164327	-0.236444	0.0652906	0.140399	-0.048918	0.371353	0.17237	0.0393922	0.326763	-0.0365375	-0.0488206	0.0488179	0.0604313	0.0329742	0.0456424	-0.00331702	0.124141	-0.148527	-0.0441501	-0.351805	0.15495	-0.0228094	-0.10045	-0.0443304	0.049598	0.317612	0.209135	-0.0483083	-0.0421599	0.04815	-0.0167094	0.14041	-0.0198011	0.0116597	0.0766344	-0.0203415	0.145805	0.0715268	0.0180862	0.0721726	0.0869331
292	-0.0142668	0.345254	-0.0155059	0.0883368	-0.148085	-0.245554	-0.303738	0.0615419	-0.0462194	-0.115658	0.174373	0.0762219	0.138872	0.29013	0.0617294	0.101278	0.225022	-0.00620322	-0.0743412	-0.288472	0.0540732	0.176173	0.0446803	-0.0796473	0.175184	-0.109562	0.00556601	0.0842134	0.210981	-0.022329	0.0620691	-0.0890958	-0.0757539	-0.0234102	0.120201	-0.169553	-0.0914604	0.198776	-0.0253492	0.0488395	-0.150249	-0.116254	0.0293058	-0.0527799	0.125102	0.170548	-0.0389681	0.163461	0.0229819
293	-0.092271	0.0432344	0.110716	0.0179697	-0.0121365	-0.238882	-0.57531	0.23362	-0.0613833	-0.207338	-0.0870668	0.0788115	0.102214	0.263896	0.109768	-0.166866	0.603747	0.156662	-0.14534	0.0027604	-0.0812535	0.239857	-0.137269	0.193774	0.377373	-0.240968	-0.0687356	-0.164479	0.148101	-0.0444625	0.116245	-0.0676309	0.193647	0.0249881	0.0557918	-0.118512	-0.1295	0.252295	-0.0682027	-0.0257602	-0.362857	-0.00164402	0.0112836	0.072233	0.10354	0.245596	-0.0151514	0.164826	0.0380412
294	0.0578941	0.0950761	0.122498	-0.00302513	0.0684387	-0.153016	-0.294997	0.123362	-0.0629272	-0.102787	0.114711	0.00994224	0.0501526	0.213691	0.207153	-0.0379249	0.249433	0.176681	-0.130255	-0.0703694	0.0400482	0.165492	0.00574803	0.184753	0.132272	-0.11372	-0.153975	-0.0111689	0.304544	-0.149994	-0.0741844	-0.0547285	-0.0430693	0.108423	0.130097	-0.00714383	0.0148821	0.0991078	0.0982443	0.042243	-0.293432	0.171806	0.284799	-0.129532	0.0763821	0.0861928	0.0287675	0.118847	-0.0663392
295	-0.137181	0.128771	-0.00857453	-0.0175011	-0.128429	-0.149149	-0.473399	0.210633	0.0273635	-0.183089	0.13059	0.0142219	0.0415774	0.352185	0.218202	-0.093687	0.401361	0.19781	-0.185129	-0.0545264	0.101997	0.359311	-0.116135	0.154059	0.0946907	-0.196186	-0.122578	-0.154318	0.0539474	-0.0490653	0.0232269	-0.176218	0.253411	-0.0791026	0.188969	-0.161471	-0.00979663	0.0390503	-0.0846397	-0.0151229	-0.0863914	-0.0299614	0.218772	-0.175825	0.0525941	0.302841	0.111023	0.185945	-0.0259845
296	-0.127155	0.314442	0.0171803	-0.0149707	-0.104902	-0.157458	-0.296706	0.0425719	-0.0837389	-0.240858	0.153405	0.0378389	0.0891527	0.240079	-0.0408338	-0.119488	0.378197	0.152851	-0.047187	-0.0595681	0.0351077	0.29871	-0.00672718	0.07418	0.172176	-0.354828	0.00490193	-0.180858	0.175506	-0.0261776	0.0574954	-0.0242806	0.0188995	0.0856245	0.0896215	-0.0432945	0.00411486	0.118955	-0.0204772	-0.0375295	-0.0942404	0.0894956	0.165503	-0.0181079	0.102699	0.179858	0.0603452	0.223062	0.0741794
297	-0.00905972	0.256268	0.0766468	0.102598	0.00698736	0.0597125	-0.207655	-0.327116	0.216693	-0.147213	0.042849	0.205301	0.115316	0.0486086	0.092165	-0.0923297	0.634407	0.0426556	0.102689	0.0951518	-0.10502	0.0492341	0.131543	0.0278602	0.206989	-0.179995	-0.26511	-0.337695	0.138186	-0.0324057	0.105444	0.13921	0.0593454	0.120604	-0.0398963	0.000408349	-0.168316	0.153321	-0.0766622	-0.109283	-0.161951	0.00528855	0.156387	0.0531403	0.341244	-0.0647985	0.0110958	0.0030419	0.143892
298	0.0169675	0.274515	-0.00959869	-0.020016	-0.0431381	-0.0786293	-0.0916026	0.0366866	-0.0823405	-0.0215972	0.205616	-0.0308442	-0.00285751	0.173341	0.101862	-0.0963229	0.449488	0.0297957	-0.134082	0.0114933	-0.000400158	0.208658	-0.00626587	0.00415766	0.0924744	-0.0711292	-0.0531359	-0.140612	0.0806944	-0.14593	0.010864	-0.0665928	0.0335433	0.119358	0.205133	-0.0279319	-0.0477057	0.193107	0.0215446	0.109609	-0.0106953	-0.0450494	0.0363592	-0.195958	0.0505167	0.10101	0.04597	0.0582146	0.0460759
299	0.00384566	0.196873	0.100926	0.0743686	0.0201135	-0.233387	-0.375517	0.12201	-0.101104	-0.178501	0.116872	0.164117	0.135142	0.184932	0.0297858	-0.178406	0.541128	0.0982135	-0.0954433	0.0461643	-0.00949679	0.110462	-0.0502805	-0.012495	0.191877	-0.280197	-0.0732374	-0.204176	0.245991	0.133194	0.0418367	0.0629734	0.0695417	0.00986279	0.145952	-0.0425785	-0.0793832	0.234987	-0.142835	0.03917	-0.166606	-0.0343309	-0.00252143	0.038165	0.165939	0.245177	-0.0791091	0.135509	0.063256
300	0.000199501	0.150193	-0.00535567	0.196982	0.0474883	-0.176566	-0.252916	0.126639	-0.060318	-0.148746	0.0286526	0.0826033	-0.0157924	0.159123	0.091389	-0.00608967	0.425831	0.0969154	-0.099657	0.0314518	-0.050676	0.244042	-0.122908	0.0914098	0.0179235	-0.182558	-0.118245	-0.0899349	0.152046	-0.0873935	0.0856304	0.0317014	0.145263	-0.14544	0.0981823	-0.0181944	-0.103774	0.21683	-0.26519	0.253115	-0.0658164	0.0329813	0.0661239	-0.122352	0.121533	0.113192	0.0815679	0.243043	0.0182318
301	-0.0697251	0.149294	0.0973128	-0.0662301	-0.0284938	-0.0304085	0.0202333	-0.00636867	-0.0719785	-0.0749406	0.106315	0.086626	0.0386837	0.244545	0.104945	-0.0528885	0.311499	-0.0168369	0.026612	-0.0720907	0.0351178	0.153283	-0.0668081	-0.0283532	0.0264308	-0.186614	-0.0271574	-0.119744	0.0668621	-0.0864661	0.00122833	-0.0794355	0.00829623	0.0999202	0.0532608	0.106274	0.113024	0.0818651	-0.0370726	0.123677	-0.104711	0.143173	0.106619	-0.107732	-0.106623	0.173265	-0.0125706	0.119735	0.0133259
302	0.0844614	0.305467	0.108607	0.115105	0.109815	-0.176618	-0.299824	-0.101518	-0.025113	-0.14446	0.179081	0.186678	-0.0110427	0.26263	0.116244	-0.0347668	0.267218	0.0650908	-0.243761	0.0584475	0.0294805	0.182733	0.0209539	-0.046682	-0.0313036	-0.263365	-0.172617	-0.0794528	0.0972434	-0.0675799	0.0687103	0.010741	0.184014	0.00795256	0.0415097	0.00463581	-0.126109	0.192109	-0.118143	0.120968	-0.313423	0.139137	0.0454269	-0.151601	0.216435	0.0032516	-0.0813898	0.0975222	0.125008
303	0.110732	0.345096	-0.0353504	0.0230381	-0.125445	-0.0752294	-0.0318429	0.0863141	-0.169783	-0.126187	0.0204522	0.125044	0.123818	0.224538	0.0931009	-0.0606971	0.358597	0.0394112	-0.0235588	-0.0467991	0.0933358	0.120983	-0.0433851	0.15126	0.0796523	-0.108002	-0.0304992	-0.243618	0.0989241	0.0398783	0.0630166	-0.0118631	0.0353972	0.0188951	0.0950382	-0.0233023	-0.160405	0.116911	-0.069713	0.0954276	0.0747595	0.00255954	0.195765	-0.0308334	0.0196616	0.215966	0.221004	0.0637132	0.130516
304	0.0281147	0.232876	-0.0353727	-2.3656e-05	-0.160451	-0.0902917	-0.181602	0.0949456	-0.0475534	-0.154444	0.153961	0.114075	0.0447758	0.178296	0.221785	-0.00840716	0.374913	0.0599913	0.0589961	0.0809086	0.171258	0.156822	0.0588168	0.0220774	0.0343948	-0.19238	0.0548698	-0.110099	0.169218	-0.0579108	-0.0109472	-0.064537	-0.084645	0.106393	0.128405	0.00710314	-0.106791	0.195873	-0.0608903	0.0875016	0.00882532	0.0625088	0.0392219	0.0328753	0.0724516	0.0984921	0.024291	0.173537	0.0941137
305	0.0258442	0.357223	0.103583	0.0395703	-0.137028	-0.154208	-0.211718	0.0572322	-0.0813574	-0.232861	0.14465	0.0505402	0.0870966	0.224622	0.0635498	-0.130247	0.379929	0.0319644	-0.0593749	-0.0460796	0.0791094	0.213246	-0.0395977	0.0291617	0.126258	-0.134947	-0.0451714	-0.125592	0.184188	-0.114158	0.049752	-0.0723461	0.0317091	0.0267754	0.152392	-0.0374589	-0.0415921	0.228452	-0.0922798	-0.0869136	-0.166367	0.0929848	0.158256	0.0605976	-0.0122371	0.127301	-0.0734894	0.175825	0.0388097
306	0.234947	0.23249	-0.273842	0.157671	-0.0641473	-0.460661	-0.171201	0.0465521	-0.10043	-0.294128	0.20839	0.135022	0.234334	0.175315	0.146185	-0.152566	0.513653	-0.129575	0.179501	0.159343	0.172006	0.28304	-0.123446	0.0890746	0.175796	-0.0189602	0.0193943	0.0370582	-0.283377	-0.123514	-0.112231	0.104288	0.0940202	0.00358019	0.213111	-0.0979391	-0.406931	0.570468	0.142284	-0.00481629	-0.215386	-0.15874	0.222472	-0.000932528	-0.043611	0.354123	-0.0927341	0.141439	-0.0452946
307	0.0138849	0.127006	0.0404683	-0.059991	-0.04937	-0.330662	-0.28479	0.28872	-0.0489204	-0.0982346	-0.0328103	0.0299278	0.126036	0.262597	0.194859	-0.141165	0.322835	0.44287	-0.237247	0.0720128	0.0199245	0.19823	-0.189243	0.0275741	0.303271	-0.216328	-0.141652	-0.142975	0.1623	0.0799008	0.0830949	0.00955152	0.206077	-0.05156	0.217003	-0.201461	-0.0418058	0.223963	0.0614059	0.166166	-0.264455	-0.120991	0.0212661	-0.200445	0.0657935	0.370462	0.137849	0.32047	0.219285
308	0.0129703	0.0759547	0.187512	0.118629	-0.0587985	-0.215077	-0.326796	0.0890383	-0.0610537	-0.176751	0.187026	-0.0244573	0.126838	0.212621	0.102121	-0.0393094	0.394798	0.0916906	-0.0991984	-0.0518798	0.0914238	0.343472	-0.148409	0.184506	0.0961874	-0.081276	-0.0232819	-0.0756262	0.297289	-0.178479	0.0876814	-0.0284184	-0.00953497	-0.0371216	0.198496	-0.118367	-0.150568	0.200086	-0.100038	0.0690358	-0.13749	0.0780373	0.145221	0.0105305	0.0510337	0.167106	0.0231358	0.194107	0.0171159
309	-0.136325	0.138692	0.148964	-0.0500899	0.0879773	-0.152917	-0.357873	0.365989	-0.216219	-0.185302	0.0648111	0.0516572	0.188629	0.406219	0.138388	-0.234664	0.196034	0.352069	-0.138918	0.049955	-0.0848054	0.319391	-0.0720074	0.123689	0.171714	-0.261731	-0.157522	-0.127179	0.0702443	-0.00356332	0.219115	-0.0217523	0.136806	0.0129127	0.196048	-0.248047	-0.0381825	0.232206	0.0622924	0.122391	-0.21717	-0.0721994	0.149795	-0.11445	-0.0390164	0.375772	-0.0380662	0.2402	0.00883936
310	0.0486324	0.208658	0.00080074	-0.0215339	-0.117257	-0.101182	-0.13121	0.0191147	-0.169006	-0.160565	0.226944	-0.0142207	0.183861	0.310855	-0.0386838	-0.117712	0.420233	-0.0741039	0.0424218	-0.0344958	-0.0404778	0.247654	-0.10681	0.109828	0.110565	-0.132391	-0.089678	-0.232523	0.182493	-0.0672463	0.0277997	0.126738	0.169387	-0.0230015	0.163712	-0.145842	0.0646962	0.183899	0.0129764	0.146409	-0.159967	-0.0409781	0.105021	0.023858	0.0544257	0.221266	0.00151882	0.199167	-0.0286481
311	-0.0569047	0.279865	-0.036736	-0.0349552	-0.102732	-0.0967	-0.113164	0.0429707	-0.0410917	-0.0975423	0.152818	0.0308952	0.095468	0.24703	0.114758	-0.0619854	0.247577	0.0861453	-0.157366	-0.0648566	0.113151	0.249983	-0.170932	0.0311864	-0.00702635	-0.204393	-0.0385099	-0.186492	0.105296	-0.010325	0.0139638	-0.0399434	0.0311071	0.0612234	0.16067	-0.00345319	-0.0199141	0.195831	-0.0282535	-0.00084551	-0.20977	0.0781784	0.0658887	-0.112141	-0.070341	0.178041	-0.1918	0.174541	0.00252573
312	0.0506462	0.110763	0.153364	-0.00392142	0.0197084	-0.155194	-0.191549	0.156895	-0.114142	-0.110747	0.0292709	0.162526	0.0399779	0.159979	0.125632	-0.0652555	0.402636	0.128894	-0.0309777	0.00503924	-0.0390797	0.0955219	-0.130035	0.0471977	0.203565	-0.156251	0.0359825	-0.104	0.161894	0.0457159	0.0986213	0.0180905	0.164197	0.0330263	0.0994225	-0.0379645	-0.0370303	0.0695862	-0.0387169	0.0857751	-0.145325	0.114475	0.113416	-0.0471979	0.0118917	0.262135	-0.0994236	0.13761	0.0608626
313	-0.0699932	0.239059	-0.00754406	-0.0367812	-0.119746	-0.195389	-0.306659	0.111285	-0.0927479	-0.229905	0.109796	0.142595	0.144499	0.164947	0.0867911	-0.139735	0.500345	0.17414	-0.0178257	0.0332475	0.0408422	0.224316	-0.0447438	0.125016	0.153255	-0.193782	-0.0251482	-0.158381	0.177304	0.00959446	0.0561608	-0.133938	0.133958	-0.00182078	0.0734301	-0.0955131	-0.0318117	0.236029	-0.0171992	0.03592	-0.1637	0.19944	0.0640004	-0.0532743	0.148005	0.149569	-0.0938996	0.23901	0.147744
314	0.0630059	0.0498314	-0.0331988	-0.0277805	-0.147821	-0.151921	-0.434638	0.0599547	-0.0955866	-0.366127	0.0730029	-0.00181744	0.131196	0.252437	-0.122973	-0.216997	0.296255	0.080392	-0.276083	0.255128	0.0468475	0.392648	-0.306603	-0.0851394	0.175952	-0.0593968	0.142095	-0.174306	0.010376	-0.168528	0.295212	-0.221971	0.0788233	-0.0394276	0.028052	-0.254464	-0.178643	0.0850172	-0.118116	0.127855	-0.106692	-0.0246003	0.320299	-0.0341434	0.0129477	0.348552	0.0803745	0.481196	-0.190741
315	0.0392686	0.438299	0.103283	-0.0730688	0.112212	-0.0963221	-0.189645	0.171515	-0.155497	-0.261637	0.0153768	0.0802654	0.0779929	0.279897	0.128311	0.0123365	0.451787	0.152381	0.0363691	0.0563443	0.0326645	0.155206	0.092573	0.0563239	0.0522157	-0.190658	-0.118191	-0.146593	0.188244	-0.114962	0.0998328	0.0378162	0.0617664	0.0134908	0.0561328	-0.01778	-0.0828992	0.149399	0.00897972	0.307568	-0.124202	0.0331788	0.0126428	-0.150679	0.0145619	0.0374246	-0.139577	0.272398	-0.0254887
316	0.0926955	0.233748	0.137835	-0.010347	0.0336703	-0.119891	-0.193073	0.0389234	-0.130533	-0.137755	-0.0223609	0.165184	0.0843215	0.21216	0.112028	-0.149562	0.323629	0.0642427	-0.105941	-0.095969	-0.00949515	0.0976208	-0.0315566	-0.0480003	0.00953779	-0.174924	-0.0574882	-0.0333767	0.0703541	0.0740536	-0.041041	-0.060344	-0.0737442	0.0520254	0.10634	0.0345165	0.0503369	0.187317	0.0311181	0.13285	-0.159011	0.0396524	0.0511222	-0.153987	0.0588162	0.118239	-0.203565	0.0232834	0.149577
317	-0.0325245	0.239123	0.0833283	-0.0340681	-0.0926834	-0.182632	-0.135143	0.158702	-0.077843	-0.191732	0.154428	0.128383	0.0115273	0.306135	0.0283489	-0.0753551	0.301564	0.115335	0.048885	-0.124059	0.181836	0.22785	-0.158519	0.146577	0.0394525	-0.118969	0.0609138	-0.218237	0.198452	-0.00306496	0.0264386	-0.142265	0.0514694	-0.0115721	0.114864	-0.0292505	0.00650584	0.0845375	-0.04194	-0.086856	-0.0729607	0.0376277	0.103958	0.0338162	-0.137893	0.35588	0.0204448	0.167544	0.0464914
318	0.0247908	0.241516	0.0942429	0.0654728	-0.0636175	-0.165514	-0.361098	0.0204652	-0.0971062	-0.262934	0.0897455	0.0992626	0.212116	0.160669	-0.0211519	-0.164332	0.448632	-0.0564438	0.0376866	-0.11326	0.0200134	0.113918	-0.104054	0.196171	0.217795	-0.252003	0.045694	-0.214307	0.155441	0.0252295	-0.0664162	0.113092	0.112298	0.125518	0.0475221	-0.0591607	-0.164257	0.133552	-0.217542	0.0101639	-0.334788	0.00500725	0.110682	0.0968628	0.0617583	0.195132	-0.133386	0.0583454	-0.0219917
319	-0.0825014	0.13486	0.0877451	-0.00567279	-0.0431582	-0.130626	-0.308625	0.178055	-0.0571572	-0.192859	0.196404	0.00761654	0.183136	0.135777	0.136074	-0.0454281	0.352411	0.20953	-0.133085	-0.00494067	-0.0329507	0.141956	-0.144752	0.0374519	0.156213	-0.27744	0.0203391	-0.0778851	0.177683	-0.0338072	0.0916201	-0.0966414	0.107061	0.0165169	0.147955	-0.176101	0.030261	0.207785	-0.170293	0.058547	-0.136894	0.113223	0.0489513	-0.0528522	-0.0922704	0.185828	-0.0512975	0.236709	0.00652544
320	0.0693916	0.269738	0.132098	0.319095	-0.0514228	-0.0897431	-0.23919	0.189856	-0.204406	-0.0113666	0.136857	0.0299875	0.288926	0.213078	0.0121465	-0.0788543	0.149032	0.117636	-0.345715	-0.0855596	0.138657	0.429898	-0.146885	-0.255819	-0.0540165	-0.175951	-0.0442579	-0.116535	0.111004	-0.0576544	-0.0305313	-0.0906637	0.0812642	-0.196577	0.235663	0.0397201	-0.00341738	0.248626	-0.0854836	0.0953902	-0.189266	0.0843219	0.0906555	-0.0290084	-0.0670973	0.088548	-0.287016	0.279939	-0.137312
321	-0.0674948	0.315048	0.0584535	-0.081014	-0.113858	-0.0388175	-0.317294	0.0696489	0.0293075	-0.156045	0.15421	0.049068	0.126117	0.248332	0.0551786	-0.0961642	0.330983	-0.0318964	0.102082	-0.106273	-0.0254541	0.117796	-0.0327382	0.097766	0.0455496	-0.215597	0.00978201	-0.132306	0.18566	-0.14631	0.0935601	-0.165744	0.187718	0.0678536	0.231519	0.0947215	-0.0253962	0.0653363	-0.132058	-0.0390513	-0.0600276	0.0783296	0.0270756	-0.0325563	-0.0951506	0.224943	0.0174915	0.137364	0.0524629
322	0.0323411	0.12502	0.0669497	-0.0440975	-0.0747965	-0.0215763	-0.0782361	0.0887416	-0.0140118	-0.0776351	0.115785	0.164435	0.0429004	0.21587	-0.0173779	-0.0115993	0.149534	-0.128614	0.0682323	-0.100192	0.118544	0.200975	-0.0635215	-0.0870183	-0.0872265	-0.160939	0.0870147	-0.0369098	0.170905	0.130721	0.137734	-0.256255	0.0118899	0.0190106	0.162059	0.0437165	-0.0455931	0.12772	0.14122	0.115151	-0.0958164	0.146886	0.062243	0.079133	0.0557967	0.0499484	-0.0440574	0.0315667	0.051187
323	0.191621	0.0855752	-0.186855	0.128881	0.0307044	-0.29116	-0.201746	0.230294	0.0107452	-0.198815	0.012754	0.160538	-0.0509228	0.0557279	0.24671	-0.0777653	0.546854	-0.215249	0.0591801	0.199499	0.0786747	0.136924	-0.139137	0.0808815	0.180272	0.0685427	-0.0149817	0.0332839	-0.0744649	-0.133585	0.046956	0.184487	-0.0402053	-0.115891	0.0865298	-0.173494	-0.255566	0.333331	0.0360758	0.105819	-0.144214	-0.127741	0.305274	-0.22167	0.0653385	0.0960608	-0.0456741	0.0775589	0.150607
324	-0.083956	0.296373	0.111542	-0.0313006	-0.117773	-0.248802	-0.239443	0.26096	-0.155709	-0.117601	0.0465791	0.125264	0.0842747	0.284911	-0.0452394	-0.424016	0.185406	0.257629	-0.0927784	-0.133434	0.211268	0.339055	-0.183107	-0.0682685	0.0945128	-0.0630011	-0.10851	-0.132437	-0.0264229	-0.223003	0.134673	-0.254098	-0.00441374	0.0504837	0.179281	-0.0888486	0.152598	0.10895	-0.109262	0.128096	-0.0787952	0.0555757	0.224444	0.121689	-0.0543936	0.211063	-0.175834	0.288405	0.108607
325	0.0696261	0.234404	0.0197884	-0.0288306	0.0465874	0.125448	-0.239368	0.055923	-0.125358	-0.198697	0.198213	0.173573	0.165344	0.282388	0.0835115	-0.131141	0.409026	0.0226867	-0.0288237	0.0561148	0.0476213	0.142568	-0.0358212	-0.00810334	0.00611123	-0.217912	0.0570979	-0.23438	0.17535	0.0223274	0.103451	-0.023734	0.123885	0.0229022	0.15219	-0.0867992	-0.0955466	0.16127	-0.160015	0.12932	-0.0253928	-0.0830105	-0.0656758	-0.017365	0.201468	0.277836	-0.0838132	0.164428	0.0978448
326	0.0712765	0.0998929	0.0955801	-0.0221725	0.00189719	-0.16547	-0.162849	0.190755	-0.080509	-0.0825594	0.0704889	0.137475	0.0179191	0.180976	0.203006	-0.0641112	0.361998	0.0483056	0.00795415	-0.0148108	0.0212133	0.0764116	-0.128794	0.0308833	0.154217	-0.159171	0.0423682	-0.12769	0.0918909	0.0557808	0.0817876	0.0219471	0.0695312	0.0143529	0.18759	-0.0154556	-0.120034	0.100125	-0.0855149	0.088082	-0.122038	0.074359	0.0894684	-0.0777758	0.0992889	0.236868	-0.0676665	0.0849907	0.0363529
327	0.115303	0.172622	0.0445823	0.054133	-0.0978105	-0.074351	-0.111264	0.0851063	-0.178063	-0.079074	0.119824	0.094444	0.0251883	0.22	0.0145622	-0.0527676	0.275568	0.0651895	-0.0560557	-0.140107	0.0375657	0.244129	-0.125401	0.0199195	0.105168	-0.106168	-0.00792531	-0.115494	0.0883783	0.00773381	0.00931686	-0.0841814	0.0782219	0.0586045	0.199939	-0.0215395	-0.0550775	0.142513	0.0187669	0.0321433	0.0114614	0.0938892	0.227001	0.00236641	-0.039183	0.159682	0.10246	0.16512	0.00668151
328	-0.0127683	0.154417	0.0719366	0.0405385	0.0582806	-0.072939	-0.330944	0.185197	-0.113539	-0.188649	0.103462	0.0839782	0.110954	0.228387	0.183129	-0.0979337	0.362408	0.234625	-0.0866361	0.0991099	-0.0683345	0.209712	-0.0322355	-0.00835744	0.233427	-0.235423	-0.0952381	-0.0753361	0.137052	-0.0242812	0.126064	-0.0388646	0.136797	0.103686	0.142663	-0.149458	-0.0642919	0.201763	0.0666223	0.0663517	-0.328135	0.111573	0.0702525	-0.0181072	0.0784499	0.23345	-0.0288819	0.153288	0.0161025
329	0.119629	0.215878	0.114849	0.113911	0.0548932	-0.0877774	-0.117838	0.214387	-0.144655	-0.250738	-0.0446752	0.205617	0.0672084	0.239354	0.133017	-0.0730049	0.424547	-0.00426768	0.0525924	-0.1113	0.116819	0.17378	-0.189436	-0.190082	0.156695	-0.358088	-0.0944594	-0.116383	-0.0337027	0.0252851	-0.0718686	-0.0148854	0.172576	0.212453	0.0538002	0.0428214	-0.121928	0.22272	-0.161392	0.0552272	-0.0640607	0.167826	0.148321	0.0704136	0.125423	0.124789	0.0781104	0.138048	-0.0218202
330	-0.0256343	0.188015	0.224746	0.181863	0.0441068	-0.183387	-0.358397	-0.0686409	-0.0308315	-0.186089	-0.0224628	0.265194	-0.0995255	0.149052	0.0550419	-0.00968055	0.476195	-0.0285804	-0.101563	0.0668563	-0.134665	0.17763	-0.0458379	0.0476163	0.132992	-0.2465	-0.125238	-0.111211	0.223391	0.00333994	0.113067	0.0304895	0.160776	0.0555942	0.0246318	-0.0947379	-0.0790709	0.167616	-0.128442	0.000656608	-0.280267	0.113233	0.028442	0.0110598	0.177113	0.053194	-0.0134514	0.114942	0.0620673
331	-0.0554356	0.262153	0.0153717	-0.0167873	-0.0928896	-0.251676	-0.31418	0.0834692	-0.222813	-0.196404	0.0608086	0.119449	0.066525	0.323415	0.00761155	-0.0378977	0.302026	0.0883653	-0.0134879	-0.156307	0.0578964	0.186476	-0.0833642	0.0143318	-0.0523807	-0.225285	-0.0480032	-0.344336	0.350404	-0.0481047	-0.114656	-0.147107	0.0250413	-0.106629	0.131888	-0.108403	0.00432202	0.312255	-0.160288	0.00597334	0.10311	-0.125718	0.108244	-0.150297	-0.0246281	0.19658	0.0380991	0.308967	-0.0515141
332	-0.0840851	0.163486	-0.0655535	0.0185758	0.0187807	0.112327	-0.147893	-0.190924	-0.0104127	-0.254204	0.145908	0.184432	-0.0316207	0.247519	0.00375956	0.0786536	0.250868	-0.0288111	-0.00918856	-0.0355797	0.0204013	0.186757	-0.0597094	0.0250214	0.0848542	-0.302423	0.087415	-0.23919	0.219765	0.0732995	0.0887225	-0.0505422	-0.0951291	0.13742	0.127608	-0.0639826	-0.244166	0.0557073	0.054738	0.182135	-0.0686192	0.0970168	0.335593	0.227238	0.0816729	-0.0415427	-0.147928	0.0419542	0.24803
333	-0.0473003	0.196105	0.203596	0.0949474	-0.0871073	-0.14759	-0.212126	-0.133361	-0.18839	-0.0283644	0.262798	0.166404	-0.0648664	0.0035228	-0.117364	0.0532627	0.17683	-0.00841583	-0.0313093	-0.107248	0.0936388	0.0204764	-0.0488855	-0.0418411	0.224607	0.0363756	0.0700236	-0.249986	0.174902	-0.0984997	0.116271	-0.209804	-0.0167815	0.0416312	0.123471	-0.0417641	-0.106625	0.0682568	-0.100462	-0.0452017	-0.148876	0.0764937	0.0618785	-0.0639004	0.106669	0.19015	0.024702	0.121077	-0.00984399
334	-0.0230533	0.203256	0.0967211	0.0538285	-0.0924455	-0.236043	-0.533568	0.0429354	-0.0459451	-0.29213	0.0299539	0.190463	0.0478203	0.195413	0.0307174	-0.170553	0.565951	0.121137	-0.186287	-0.0363903	-0.0257748	0.22511	-0.0542348	0.143255	0.345333	-0.213301	-0.0870939	-0.0598478	0.239737	0.0215671	0.170967	-0.114932	0.225386	0.0248429	0.0726092	-0.116717	-0.126879	0.160086	-0.025502	0.0238691	-0.293343	0.0670359	0.0957151	-0.0224302	0.0970758	0.25131	0.0683926	0.115889	0.00716313
335	-0.00905551	0.24618	0.126797	0.067347	0.00680831	-0.105109	-0.234697	0.0972572	-0.0486153	-0.206518	0.151597	0.161031	-0.0146871	0.26017	0.101755	-0.0115027	0.36307	0.0436651	-0.0106442	0.0100047	0.0329702	0.181888	-0.0331146	0.0954297	0.255975	-0.143415	-0.151526	-0.0811321	0.107017	0.0165162	0.0660114	0.0199906	0.116774	0.0171397	0.143089	-0.0479815	-0.0842459	0.197663	0.0412303	0.0402423	-0.207914	0.0694184	0.0713022	-0.0965192	-0.0286366	0.0892935	-0.117713	0.235601	-0.00409847
336	0.112609	0.339446	0.0401929	0.0528256	0.0245037	0.000886304	-0.251407	-0.0276071	-0.108795	-0.0668228	-0.0133756	0.0667756	-0.031291	0.10179	0.187916	-0.00303422	0.429361	0.0105058	-0.102113	0.0338531	0.0129741	0.0896064	0.0650296	-0.00973321	-0.16341	-0.063333	-0.0834307	-0.132852	-0.0376232	-0.0360449	-0.105511	-0.0336376	-0.21471	0.158509	0.109127	0.0901273	-0.152546	0.153266	-0.0245899	-0.0340795	-0.0137547	0.0186514	0.170191	-0.0308974	0.206952	0.194633	-0.00358808	0.0934728	-0.0365786
337	-0.00506456	0.180744	-0.0640931	0.00112175	0.046036	-0.0795242	-0.12385	0.0800889	-0.156437	-0.155846	0.126399	0.0788155	0.0318464	0.146064	0.0373078	0.0095827	0.351686	0.131103	-0.0505393	-0.116622	0.0847287	0.189296	-0.0153791	-0.00576608	0.052273	-0.0719321	-0.112791	-0.0745807	0.0398254	0.0139816	-0.00258152	-0.0121211	0.104631	0.0299031	0.130205	-0.0189258	-0.0828924	0.182905	-0.110981	0.0634534	-0.103718	-0.00809644	0.11017	-0.110369	0.0524121	0.0737184	0.169672	0.105181	0.110141
338	-0.0371851	0.303967	0.0380241	-0.0134545	-0.286905	-0.383373	-0.282539	0.182751	-0.142309	-0.170257	-0.00472608	0.095604	0.191842	0.311482	0.0617814	-0.257467	0.342091	0.0903264	-0.0923706	-0.0916694	0.077657	0.451488	-0.311678	0.241636	0.148359	-0.131478	-0.0291543	-0.0698015	0.162612	-0.0142657	0.161337	-0.0530786	0.109639	-0.119938	0.109004	-0.202216	-0.0315445	0.27237	-0.00980912	-0.0204483	-0.239907	-0.00959138	0.177244	-0.0849736	0.111494	0.361825	0.14066	0.27293	0.0901176
339	-0.0528346	0.131495	-0.0339748	-0.0173555	-0.0555967	-0.134558	-0.316224	0.25995	-0.212246	-0.165006	0.194099	0.197561	0.103075	0.234042	0.122951	-0.0715779	0.296358	0.184108	-0.00448157	-0.0156042	0.113733	0.397109	-0.0891707	0.0689651	0.193716	-0.166818	-0.112962	-0.0894153	-0.0234908	-0.0902107	0.148876	-0.14336	0.069012	-0.0405944	0.119109	-0.0325604	0.00525126	0.235276	-0.0921974	0.07607	-0.133019	0.0202426	0.166304	-0.0145073	-0.0785947	0.212094	0.0843366	0.21628	-0.0138001
340	-0.00288124	0.128167	0.1227	0.201679	0.0619673	-0.194909	-0.38405	0.00668027	-0.0204309	-0.203408	0.0121347	0.141177	-0.0648673	0.153728	0.0600154	-0.0254214	0.494276	0.0949244	-0.158548	-0.0148454	-0.0640665	0.245756	-0.0734054	0.149695	0.164539	-0.210054	-0.132057	-0.0955342	0.178768	-0.0495456	0.125016	0.0914135	0.121815	-0.0232386	0.0862183	-0.0861842	-0.141769	0.166431	-0.192194	0.123578	-0.204231	0.0650585	0.0552702	-0.0521611	0.143384	0.148527	0.0540402	0.173021	0.0921465
341	0.0405113	0.148337	0.145647	0.0247619	-0.0028039	-0.044865	-0.147517	0.0934446	-0.192746	-0.128141	0.178749	0.114564	-0.122326	0.251784	0.0672785	0.0985405	0.450773	0.02832	-0.158426	-0.0862387	-0.075848	0.0315954	0.0609882	0.127792	-0.00520025	0.040018	-0.0858919	-0.0915506	0.17641	-0.0546036	0.0618785	0.0216449	-0.0286928	0.081782	0.0546237	0.0170787	-0.112117	0.225444	-0.198282	0.0779739	0.155619	-0.0315488	0.174276	0.102564	0.114742	0.0629322	0.183646	0.148632	0.00787893
342	-0.080647	0.208684	0.122946	0.0926143	-0.106509	-0.222872	-0.308299	0.218313	-0.014696	-0.127083	-0.0155313	0.0492208	0.0220948	0.259635	0.02843	-0.185998	0.349134	0.0492595	0.00574221	0.111304	-0.0923959	0.218337	-0.0235282	-0.0392114	0.126924	-0.338562	-0.0940008	-0.195218	0.151251	0.0681689	0.105365	0.0332746	0.0704474	-0.0409662	0.140212	-0.159929	-0.011097	0.178581	-0.152389	0.156675	-0.16426	0.0154988	0.0746608	-0.0180873	0.00943063	0.114414	0.221528	0.352742	-0.117671
343	0.0219565	0.22661	-0.0136861	0.118404	-0.214522	-0.135104	-0.238505	0.0872189	0.0493044	-0.129945	0.0948189	0.0237406	0.0815789	0.184407	0.0583298	-0.0771694	0.183135	0.0435407	-0.163224	0.0447334	0.124538	0.28097	-0.0921481	0.0335842	0.131613	-0.153695	0.100402	-0.137144	0.13351	0.0773404	0.0726438	-0.0724747	0.0523354	0.0502184	0.161902	0.0154826	-0.00807154	0.166066	0.0327138	-0.0157241	-0.156101	-0.0167554	0.162746	0.0314274	0.117655	0.153611	-0.230899	0.156142	0.0504621
344	0.027576	0.272605	0.196434	0.0249333	-0.0370521	-0.0591653	-0.0276411	0.124687	-0.181709	-0.158902	0.226014	0.184657	0.0808473	0.226763	0.0279503	0.0195671	0.21195	0.0074389	-0.117017	-0.147151	0.0724492	0.200202	-0.0921823	-0.0321642	-0.108008	-0.0156474	-0.0747045	-0.20955	0.022613	-0.0148523	0.0118931	-0.145938	0.045549	0.0179209	0.162007	0.0555919	-0.0487205	0.0501701	-0.126251	0.0337427	-0.0048242	0.110571	0.0722312	-0.0383906	0.0244936	0.182373	-0.097556	0.135531	-0.101722
345	0.10067	0.323327	-0.0193697	0.0530865	-0.0881054	-0.0833688	-0.136483	0.0556604	-0.120597	-0.146542	0.148905	0.154637	0.152225	0.269748	0.136195	-0.0494397	0.452064	0.0235028	0.0132266	-0.0103141	0.0906001	0.180525	-0.159545	0.121847	0.22426	-0.124253	0.00416105	-0.201454	0.0289291	0.0679657	0.0865712	0.116595	0.128262	0.0176553	0.141847	-0.0999299	-0.178671	0.120203	-0.0310786	0.0883525	-0.111074	0.0589519	0.108724	-0.0352432	0.0319764	0.271635	0.223589	0.085944	0.0713022
346	-0.0711451	0.154409	0.135526	-0.0212218	-0.11441	-0.0910846	-0.447175	0.0420991	0.118212	-0.202538	0.116244	0.130958	-0.0653658	0.248889	0.197335	-0.036911	0.517537	0.0457861	-0.148685	-0.0237006	-0.0467622	0.159189	-0.0411659	0.0675792	0.0990611	-0.131156	-0.105334	-0.222961	0.119646	-0.0260225	-0.0303171	-0.0449505	0.222521	0.0531847	0.0963169	-0.0949556	-0.0481115	0.0305593	0.0152313	-0.115096	-0.15913	0.0536587	0.171145	-0.0825341	0.146888	0.128792	0.00349999	0.137101	0.00694229
347	0.0540674	0.345067	0.122513	-0.0406379	-0.239936	-0.173873	-0.170336	0.114838	-0.203577	-0.147778	0.104764	0.0926377	0.128823	0.253853	-0.0268342	-0.0594198	0.244106	0.105476	-0.0117762	-0.0449629	0.108841	0.253719	-0.0897116	0.126486	0.172434	-0.0693468	-0.011451	-0.262417	0.145255	0.174307	0.0430383	0.0537139	0.196591	-0.0958959	0.0580629	-0.0340758	-0.120041	0.023358	-0.0557808	0.00112252	-0.0834915	0.00674891	0.166311	0.0942814	0.0752417	0.185053	0.242482	0.116992	-0.055291
348	-0.101896	0.130164	0.0488417	0.0989385	-0.0383206	0.00345679	-0.120534	0.0802039	-0.0625416	-0.203305	0.0997705	0.0905898	-0.0100622	0.326426	0.147364	-0.0195518	0.35207	-0.0639037	-0.0219823	0.026473	0.0893639	0.05226	0.0301048	-0.0938742	0.0339849	-0.252399	-0.0762202	-0.295549	0.0945363	0.129011	-0.0339662	-0.0199588	-0.00901538	0.331732	0.206908	-0.00355431	-0.0651866	0.190001	-0.0288631	0.117627	-0.00188021	-0.0233276	0.0657043	-0.0471686	0.205882	0.106887	-0.0300696	0.100341	-0.0232609
349	0.0366764	0.0896149	-0.104117	0.0385051	0.0498348	-0.205365	-0.180224	0.183737	-0.0685255	0.0214532	-0.00176096	0.0478334	0.051564	0.259657	0.273798	-0.167011	0.125113	0.155435	-0.072831	0.0225741	0.153312	0.274334	-0.124302	-0.0500147	0.164665	-0.169307	-0.201901	-0.120797	0.0497412	-0.152201	-0.0455004	-0.184428	0.0779394	0.132138	0.0266095	0.10863	0.0447204	0.247243	0.0982763	0.219503	-0.184938	-0.103087	0.170848	-0.349247	0.069159	0.208575	-0.193679	-0.0120301	0.042693
350	-0.0502513	0.123995	0.0648419	0.035774	-0.039665	-0.194479	-0.332716	0.229875	-0.113433	-0.320895	-0.0406637	0.0781773	0.0340276	0.349167	0.036548	-0.0734616	0.243741	0.225204	-0.0731594	-0.0999975	0.0118716	0.3292	-0.113796	0.169534	0.187829	-0.126641	-0.0680389	-0.0859602	0.262829	-0.0935649	0.200848	-0.0785327	-0.0292963	-0.0329912	0.203713	-0.162285	-0.0451917	0.212095	-0.0176671	0.124376	-0.131413	-0.0130505	0.198825	-0.11127	-0.00165901	0.223356	-0.0144898	0.203786	0.107273
351	0.0208786	0.159162	0.102643	0.0274499	-0.0326513	-0.0183914	-0.121579	-0.0275292	-0.161202	-0.134068	-0.0203222	0.119824	0.0256259	0.244315	0.0494466	-0.0291344	0.356233	0.0112746	0.112829	0.025504	-0.0284851	0.0599021	0.0439881	0.0596501	0.148622	-0.084865	0.0409555	-0.0849167	0.143788	-0.0789489	0.0595362	0.0266822	0.0185634	0.0491287	0.0183562	-0.0240842	0.0607957	0.0889995	-0.0569872	0.148623	-0.084512	0.0420295	0.000376088	-0.113733	0.108575	0.116422	0.0716586	0.0694733	0.0793585
352	0.0771005	0.260398	-0.00987046	0.0710303	-0.115081	-0.0620964	-0.223198	-0.0425639	0.0171183	-0.0715747	-0.0422442	0.0769676	0.0533361	0.149173	0.154295	0.0949695	0.195987	-0.096806	0.0420108	-0.0504403	0.265959	0.309792	-0.130992	0.00451024	0.0721333	-0.0860199	-0.104935	-0.113489	0.0730181	-0.0242992	0.012636	-0.114286	-0.0885097	-0.0423933	0.164945	0.00598106	-0.0511245	0.124859	0.071963	0.065978	0.0286392	0.263445	0.207852	-0.0670835	0.0629886	0.256261	-0.199154	0.0685045	0.136097
353	-0.0513537	0.249966	0.117665	0.0674129	-0.0212933	-0.123517	-0.208772	0.08302	-0.100479	-0.0545402	0.0932069	0.0974163	0.151758	0.172961	0.0344171	-0.0787576	0.366146	0.104684	-0.0718734	0.00775916	-0.0490423	0.177686	-0.0813241	0.046704	0.0695863	-0.216386	-0.0108786	-0.0746716	0.115496	0.0380243	0.027266	-0.0322188	0.129344	-0.00163073	0.115881	-0.0142805	0.00289352	0.190636	-0.106631	0.099036	-0.106746	0.133797	0.0597319	-0.0270102	0.0587843	0.204057	-0.0196395	0.197732	0.0534958
354	-0.136474	0.279961	0.00970953	-0.0428964	-0.000879587	-0.0571242	-0.169838	0.192216	-0.179191	-0.143707	0.133952	0.0983104	0.0386909	0.249321	0.128985	-0.107165	0.299596	0.0557854	-0.0164128	0.0735038	0.0601378	0.158801	-0.0415245	-0.0443559	-0.0394495	-0.129517	0.0089207	-0.203365	0.101897	-0.0215968	0.0903035	0.040322	0.0475938	0.102551	0.161	-0.185525	0.107551	0.214733	0.0924617	0.134438	-0.0384111	0.0194805	-0.00759819	-0.0998248	0.204541	0.212288	0.0298447	0.139592	-0.101375
355	-0.0582503	0.267198	-0.0896081	-0.00830013	-0.103503	-0.160099	-0.15669	0.0646505	-0.0831548	-0.15534	0.0877683	0.0304791	0.0398514	0.160445	0.177432	-0.0681351	0.401098	-0.0304729	-0.0586925	0.120148	0.0741028	0.182744	-0.100846	0.0784157	0.105789	-0.277977	-0.00588419	-0.126312	0.0695133	0.027606	-0.00215052	-0.0289941	0.0312802	0.0625034	0.113004	-0.0720081	-0.0746392	0.244405	-0.0494289	0.0786104	-0.216593	0.1692	-0.039685	0.029961	0.0963681	0.131181	-0.17122	0.184862	0.0807277
356	-0.13676	0.0898647	0.130689	-0.0464867	-0.0454105	-0.287825	-0.594167	0.297579	-0.0188759	-0.128918	0.0719047	0.0472595	0.150763	0.386151	0.115791	-0.0667886	0.463031	0.263866	-0.227277	-0.0537271	-0.0865924	0.389373	-0.15345	0.145059	0.19365	-0.22992	-0.151989	-0.131222	0.12572	0.0774985	0.178834	-0.116764	0.306884	-0.166527	0.230373	-0.301207	-0.13419	0.14895	-0.0383487	-0.0481795	-0.212206	-0.0351355	0.114212	-0.08963	0.0318205	0.408973	0.141662	0.227086	0.0886182
357	0.0153565	0.245138	-0.0395541	0.0514044	0.0420174	-0.246274	-0.475436	0.0444035	-0.167291	-0.235572	0.226056	0.183477	-0.0775841	0.194656	-0.202253	-0.290428	0.290588	0.0953055	-0.0189958	-0.19662	-0.0514228	0.296923	0.0545819	0.199365	-0.10627	-0.231341	-0.114856	-0.263395	0.24349	-0.0359738	0.00936295	-0.122208	0.0578042	0.129571	0.0315306	0.150397	-0.131721	0.105096	0.00379859	-0.00550348	-0.109691	0.196954	-0.0327158	-0.250561	0.255469	0.275435	0.07486	0.0972327	0.0402044
358	-0.00845139	0.292561	-0.127331	0.0629186	0.0231623	-0.175495	-0.280004	-0.0865241	-0.0742832	-0.261591	0.0651361	0.141272	0.105223	0.292449	0.115612	0.0500015	0.29732	0.050139	-0.129771	0.0597361	0.0290574	0.158733	-0.0469581	0.141083	0.0426645	-0.263821	-0.00516146	-0.0321021	0.103869	-0.0863238	0.167025	0.0385095	0.0446476	0.0372042	0.186526	-0.0787892	-0.00897226	0.214992	0.00521962	0.112249	-0.0867819	0.0902696	0.0450594	-0.163409	0.114976	0.177815	0.0720321	0.0765109	0.116381
359	0.0770033	0.253905	0.18824	-0.00480378	-0.0683676	-0.198267	-0.0929532	0.103034	-0.112469	-0.226553	0.128486	0.0716782	0.0401771	0.159782	0.00941348	-0.0863724	0.193881	0.146768	-0.0875425	-0.127224	0.199283	0.272519	-0.129699	0.0538786	0.145695	0.0431335	-0.217735	-0.220953	0.0608322	-0.0968298	-0.079147	-0.137959	-0.0604212	-0.0114775	0.101893	0.0240391	-0.145492	0.182169	0.052271	-0.025102	-0.00364456	0.225629	0.19026	-0.0537046	-0.0593056	0.214573	0.0747	0.148558	0.0466114
360	0.0142039	0.233791	0.0283627	0.067331	-0.083161	-0.100131	-0.146183	0.0542003	0.00268129	-0.151503	0.125961	0.117018	0.0581972	0.149032	0.198613	-0.11307	0.474228	0.0335582	0.0271136	-0.043096	0.0831494	0.160244	0.0114259	0.209731	0.0742601	-0.0919806	-0.00875374	-0.131121	-0.00233078	0.00201672	-0.0238248	-0.0232396	0.0834264	0.130084	0.147743	-0.0432642	-0.11602	0.256265	-0.114906	0.072196	-0.0828163	0.119381	0.0797995	-0.00378238	0.217482	0.180866	0.0526306	0.236715	-0.00922402
361	-0.0961513	0.220312	0.180217	-0.049287	0.107826	-0.158259	-0.237171	0.0467403	-0.108236	-0.117303	0.071501	0.146721	-0.0718274	0.189426	0.0901096	0.0244744	0.456423	0.079254	-0.0848229	-0.0642596	0.0174567	-0.0207683	-0.0125894	0.0889025	0.0968706	-0.200872	-0.172745	-0.20315	0.134678	0.0749281	0.067087	0.00320432	0.0132835	0.168926	0.200243	-0.0429148	-0.206064	0.0284475	0.122288	0.0416853	-0.122993	0.0991613	0.0681702	-0.117035	0.0250306	0.0724517	0.116283	0.101923	0.0918237
362	-0.129411	0.120163	-0.0449768	-0.0506858	0.00773686	-0.186348	-0.268718	0.305705	-0.190039	-0.0934044	0.0245704	0.17542	0.156769	0.269032	0.166851	-0.121536	0.347308	0.160958	-0.141579	0.00878851	-0.0146985	0.0866745	-0.0849016	0.0712797	0.203069	-0.227169	-0.0460111	-0.172474	0.139904	0.133125	0.0948907	0.0302784	0.110533	-0.0298127	0.154157	-0.0950357	-0.0510999	0.163689	-0.0479532	0.18298	-0.147538	0.0393289	0.0790816	0.00511336	0.0429021	0.235809	0.0869302	0.27832	0.0699469
363	-0.0553554	0.137031	0.045536	0.0169227	-0.0612855	-0.185557	-0.301074	0.0791266	-0.331783	-0.153819	0.0638698	-0.0145211	0.18299	0.264685	0.00884619	-0.25783	0.332316	0.1306	-0.110476	0.00544226	-0.0517467	0.161204	-0.0194178	0.0447695	0.202989	-0.235316	-0.0566269	-0.136772	0.2085	-0.0869064	0.16997	0.0146191	0.199188	0.0175345	0.134424	-0.0992162	-0.070386	0.158445	-0.0271686	0.147301	-0.408935	0.153955	-0.069581	-0.124735	-0.0248989	0.222374	0.105888	0.221384	0.154191
364	-0.0127091	0.193256	0.107403	0.00852439	0.0769746	-0.244509	-0.306443	0.115599	-0.111845	-0.11338	0.0500838	0.184476	0.0676997	0.15915	0.227041	-0.00438658	0.515242	0.265726	-0.120758	0.0893411	-0.017783	0.293231	0.0197238	0.104823	0.233067	-0.237838	-0.0823697	-0.0849459	0.191791	0.0302386	0.0563	-0.014885	0.12247	0.052109	0.202565	-0.1506	-0.0511444	0.111053	-0.0860939	0.130347	-0.0698459	0.035525	0.0394297	-0.284082	0.134109	0.224538	0.095729	0.201275	0.0463657
365	-0.0542815	0.329611	0.0402789	0.0706867	-0.0477146	-0.110239	-0.164287	0.117735	-0.0245415	-0.111761	0.05966	0.0697512	0.111779	0.197998	0.0536592	-0.0165312	0.396483	0.0976661	-0.0864717	-0.0442782	0.0221013	0.149864	-0.0259316	0.0893168	0.124185	-0.114731	-0.0234141	-0.121014	0.0972155	0.0103519	0.0608154	-0.00789918	0.0590968	-0.0558845	0.142397	-0.0402826	-0.0422835	0.250653	0.0239081	0.0617912	-0.158605	0.0705132	0.0987437	-0.0619522	0.084932	0.131083	-0.0112494	0.26841	0.0230796
366	-0.0260603	0.225283	0.157756	-0.0863394	-0.158439	-0.0980448	-0.209916	0.229741	-0.152823	-0.104764	0.183907	-0.000591008	0.0504228	0.282999	0.00895012	-0.088085	0.382453	0.104813	0.091519	-0.0869737	0.120918	0.19228	-0.12564	0.153277	0.18129	-0.223389	-0.0648233	-0.076303	0.138282	-0.0134727	0.0701404	-0.1883	-0.0388031	0.0480021	0.0703969	-0.208212	-0.00975749	0.177013	0.0261519	0.236403	-0.0339927	0.121885	0.094234	0.234496	0.0571206	0.138932	-0.0851122	0.180734	0.00387073
367	-0.0567063	0.20888	0.0187595	-0.0809124	0.0562209	-0.107247	-0.2588	0.298946	-0.0366373	-0.15944	0.110917	0.0515127	0.0893018	0.290267	0.102966	-0.13194	0.29546	0.175872	-0.107989	-0.0835696	0.0921903	0.275529	-0.0980067	-0.000321181	0.0895221	-0.195031	-0.0420827	-0.238572	0.228562	-0.0451106	0.070921	-0.0756716	0.0200348	0.0483856	0.178161	-0.158803	-0.0795451	0.163256	0.0304938	0.145374	-0.156629	-0.104621	0.15478	-0.230458	-0.0113797	0.230863	-0.00458263	0.21331	0.0215568
368	0.0331392	0.225565	0.0319804	0.00288837	-0.0142048	-0.0335645	-0.133317	0.057007	-0.0465187	-0.111877	0.100761	0.108935	0.0506543	0.113028	0.200936	0.0171745	0.346005	0.0538665	0.0415218	-0.0490646	0.0740673	0.128551	-0.0310823	0.116182	0.132986	-0.104883	-0.00372067	-0.141785	0.109694	0.0303213	0.0316707	-0.0573629	0.0105839	0.159671	0.177037	-0.0157865	-0.00401613	0.19581	0.002273	0.12562	-0.0991631	0.0560961	0.0961939	-0.0267208	0.070844	0.0463242	-0.0900798	0.192553	0.0685003
369	0.111273	0.233869	0.0231539	0.120024	0.00120412	-0.0808307	-0.25954	0.127729	-0.0638179	-0.126577	0.119507	0.0849409	0.0571664	0.227474	0.0401595	-0.0616063	0.277502	0.0435662	-0.0495694	0.0839093	-0.0961298	0.122628	-0.0351889	-0.174539	0.0113466	-0.31447	-0.0193269	-0.258698	-0.0320506	0.0562916	0.122467	0.0370138	0.103103	0.0502862	0.13372	-0.134273	0.0220147	0.0123304	-0.245322	0.105862	-0.0354678	0.125494	0.103397	-0.116445	0.11	0.219415	0.135639	0.0577321	-0.0551482
370	-0.0596498	0.174679	0.0131604	0.136109	-0.0167905	-0.140062	-0.0444568	0.0323256	-0.103492	-0.114958	0.113786	0.0824594	-0.111359	0.167509	0.265283	0.0344385	0.325905	-0.0522758	-0.00147003	-0.00695128	0.0325741	0.164841	0.0817485	0.105301	0.101025	-0.186928	-0.14348	-0.0975488	0.16227	-0.0194536	-0.0145975	-0.0181233	-0.000837433	0.0856299	0.212274	0.0237286	-0.00531864	0.277659	-0.0562576	0.00426186	-0.0203844	-0.00983361	-0.0725573	0.0146462	0.163714	0.0853844	0.171302	0.182142	-0.0747268
371	0.0154859	0.0841885	0.117535	0.0759733	0.0266765	-0.0867392	-0.269586	0.0568734	-0.120384	-0.165386	0.0985098	0.138969	0.0979295	0.284885	0.118025	-0.0269102	0.172495	0.129415	-0.106341	0.00315175	-0.0454134	0.243754	-0.122292	-0.0357212	0.102424	-0.136893	0.143879	-0.22652	0.163627	-0.0486285	0.0787753	-0.0430813	0.199341	0.110648	0.0155794	0.0783869	0.129992	0.116132	-0.123867	0.128757	-0.130212	0.0856761	0.0948314	-0.172001	-0.206288	0.12392	0.0138016	0.274578	0.0662417
372	-0.0790861	0.0368597	-0.000195169	0.0939494	0.0945959	-0.138233	-0.248544	0.111878	0.062308	-0.115195	0.0780987	0.0923502	0.166313	0.173571	0.0310897	-0.0172115	0.325168	0.08898	-0.0733445	-0.0903445	0.0573619	0.231645	-0.164015	-0.00991702	0.169591	-0.214132	-0.0262873	-0.237818	0.181395	-0.0115656	0.128907	0.057228	0.0500365	0.0192831	0.0211771	-0.128684	-0.213251	0.136409	-0.0917889	0.225357	-0.136896	0.0538098	0.118375	-0.0688155	0.0944861	0.0501335	0.108149	0.265139	0.170441
373	0.0164731	0.149549	0.170742	0.0924428	0.0153164	-0.113286	-0.188272	-0.0862853	-0.0423872	-0.134936	0.0893329	0.0930998	-0.116045	0.0578197	0.0769384	-0.0464323	0.541045	-0.0338808	-0.00820124	0.0119547	-0.0278947	0.0546012	0.0589051	0.00720192	0.222478	-0.0867279	-0.080962	-0.0811476	0.0729259	-0.00309882	0.0484598	0.0649906	-0.00948588	0.200728	-0.0132897	-0.0191736	-0.146089	0.301455	-0.126381	-0.091644	-0.0681889	0.109892	0.11761	0.0994202	0.138246	0.0957025	-0.0175992	0.164801	0.00395959
374	-0.0168615	0.132316	-0.00378638	0.0614752	-0.095091	-0.0997951	-0.264713	0.116898	-0.029738	-0.178283	0.0407496	0.0485234	0.0485479	0.194538	-0.00311046	-0.084254	0.454376	0.106017	-0.0445688	-0.0175694	0.113733	0.173819	0.00395498	0.0404283	0.265604	-0.13663	-0.13133	0.0448217	0.126618	0.064913	0.0884774	-0.0376303	0.0258564	-0.0252529	0.15396	0.00596637	-0.117973	0.174544	-0.0687167	0.118172	-0.115058	-0.00874459	0.148729	0.0400584	0.00948471	0.193997	0.115889	0.172321	0.0527395
375	0.0132002	0.268724	4.46238e-05	0.0387215	0.136855	-0.0934166	-0.175776	0.116921	-0.289192	-0.244042	0.166546	-0.000275998	0.0846841	0.282928	-0.0254979	-0.0555083	0.416402	0.0369512	-0.130855	-0.0280383	-0.0352243	0.131247	-0.0102053	0.0503476	0.124127	-0.198691	-0.0820286	-0.192434	0.162294	-0.0382914	-0.0101688	0.0240678	0.22808	0.0236546	0.136717	-0.17216	-0.201318	0.131794	-0.144814	0.0696919	-0.076374	0.197052	0.0101232	-0.0488631	0.251453	0.243005	0.104841	0.100635	0.0863927
376	0.0725271	0.0961992	0.0469657	-0.0408259	-0.0402224	-0.235637	-0.150969	0.278307	0.0183473	-0.183191	0.0633474	0.0254943	0.0242492	0.039303	0.185294	-0.096132	0.370012	0.105084	-0.130245	0.0449429	0.161499	0.0878058	-0.0177528	0.0770872	-0.0380836	-0.0826901	0.0142824	-0.143242	0.128053	0.0431427	-0.0430519	-0.0922244	-0.0171663	0.0468864	0.0229539	-0.096113	0.00486314	0.206436	-0.0434658	0.258706	0.131781	0.03844	0.0806153	-0.0491242	0.185731	0.266676	-0.0495306	0.18321	0.186702
377	-0.0767754	0.203648	0.00648348	-0.0158027	0.0618589	-0.121437	-0.0990001	0.0177903	-0.104257	-0.146186	0.00835733	0.0847971	-0.0612458	0.191496	0.0427807	-0.0820815	0.313619	0.102743	-0.0416601	-0.156293	0.029727	0.317276	-0.0817107	-0.0319109	0.0170032	-0.0849595	-0.0159988	-0.19731	0.0733982	-0.119005	0.0333056	-0.0247196	0.0705301	0.0519607	0.00928555	0.0127917	-0.0611073	0.234655	0.0192483	0.0560955	-0.128447	-0.00367703	0.0730237	-0.105786	0.0726215	0.075963	-0.00669926	0.186221	0.0490594
378	-0.287045	0.0275167	-0.0047339	-0.116378	0.0913517	-0.36057	-0.703986	0.550959	-0.139883	-0.333757	0.149162	-0.0367509	0.362835	0.446921	-0.0287438	-0.217341	0.279888	0.21223	-0.313923	0.013933	-0.075447	0.383528	-0.258588	0.371696	0.24965	-0.368312	-0.189664	-0.158097	0.176435	-0.11509	0.302318	-0.175181	0.229922	-0.0869283	0.220928	-0.451804	-0.0491765	0.178525	0.0550375	-0.0572723	-0.180063	0.115656	0.192975	0.027362	0.0391701	0.453832	0.0416781	0.573948	0.141919
379	-0.0696553	0.160565	0.102147	0.18922	0.0735961	-0.170399	-0.35898	0.0487092	-0.136089	-0.176247	0.0711253	0.0236568	-0.0671398	0.102406	0.0315949	-0.135572	0.410747	0.0811061	-0.233132	0.0600971	0.0162466	0.304778	-0.113056	0.0863015	0.248438	-0.133389	0.0258571	-0.0874755	0.328763	-0.196752	0.124942	-0.0757478	0.0337976	-0.0304666	0.115083	-0.0426164	-0.160524	0.260923	-0.165033	-0.135402	-0.275371	0.261363	0.102277	0.155674	0.229205	0.0563791	-0.00287114	0.232204	0.0120089
380	0.0690407	0.208846	0.0539464	0.099528	0.0100266	-0.112397	-0.0610404	-0.0759079	-0.0951146	-0.14923	0.198432	0.0594891	-0.147444	0.253632	0.119309	-0.0246859	0.406007	-0.0313146	-0.0713596	-0.0231431	-0.0558538	0.125455	0.0383138	-0.0218759	0.0772755	-0.157558	-0.0334828	-0.0442449	0.073921	-0.0780141	0.0980052	0.0192907	-0.0990865	0.113012	0.0319656	0.00198556	-0.186992	0.297721	-0.251258	0.120813	-0.0237104	0.0274202	0.11437	0.0199148	0.179865	0.0339214	0.0738937	0.128505	-0.00644301
381	0.0420125	0.00824351	0.0376962	-0.0460362	-0.147261	-0.205714	-0.269275	0.341979	0.00699297	-0.0367777	-0.0254401	0.0618259	-0.00880449	0.168957	0.0640721	-0.00905037	0.212609	0.0667482	-0.14252	-0.119069	0.275006	0.275666	-0.0346489	0.110514	0.0646483	-0.0782421	-0.0657647	0.0152321	0.142639	0.086103	-0.0205103	-0.0611986	0.0204778	0.0777936	0.163789	0.0581291	-0.0135259	0.248486	0.0459002	0.180076	-0.102532	-0.0562421	0.149023	0.0262147	-0.0203794	0.17838	0.025563	0.161693	-0.0457342
382	0.0134019	0.17966	0.0618131	0.0898676	0.0434074	-0.174882	-0.269904	0.0680447	-0.137138	-0.207369	0.0139479	0.0942103	0.080855	0.0729285	0.0680123	0.0493117	0.411929	0.0595324	-0.0679846	0.0519783	0.0685655	0.105395	-0.0313749	-0.159128	0.120406	-0.181437	-0.0731044	-0.219917	0.244634	0.0912161	0.0919722	-0.0405525	0.0993074	0.123108	0.0210478	-0.0829018	-0.145256	0.0652	-0.151754	0.146556	-0.161788	-0.033914	0.0159346	0.00520591	0.114001	0.104192	0.105825	0.124851	0.155155
383	-0.0703212	0.251271	0.0452031	0.144286	-0.10086	-0.168352	-0.269814	0.138518	0.0503888	-0.163209	0.077326	0.026416	0.0586843	0.271264	0.0906224	0.042292	0.156871	-0.0175348	-0.0241264	-0.0606814	0.118593	0.194745	-0.0585191	-0.00576373	0.0485961	-0.206441	0.0691931	-0.22479	0.158839	-0.12505	0.0013789	0.0878658	0.0499324	-0.0253856	0.139091	-0.0867397	0.0515118	0.0866481	-0.0724296	0.208361	0.0396835	0.0320515	0.0736895	-0.176523	0.0362796	0.230623	0.018299	0.280556	0.0288153
384	0.0969854	0.320063	0.143227	0.0739326	-0.0516163	-0.083096	-0.337212	0.0563549	-0.0271236	-0.232711	0.0338413	0.172721	0.0333701	0.106884	0.115379	-0.0691341	0.435555	-0.0119179	-0.0686754	-0.0854436	0.170147	0.0384781	-0.0130002	-0.0467046	0.124783	-0.214727	-0.0495216	-0.179261	0.198609	-0.0830579	0.0124423	0.159372	0.0879497	0.090997	0.0750314	-0.0754598	-0.195784	0.113161	-0.0296245	0.0372784	-0.163436	0.0208346	0.138352	0.0779802	0.0199122	0.152337	0.0239588	0.171268	0.000392785
385	-0.00909117	0.209735	-0.00411888	-0.0380549	-0.0934357	-0.0992974	-0.220176	0.171267	-0.113234	-0.155904	0.0834075	0.112465	0.0834465	0.230733	0.00416802	-0.044132	0.295057	0.0276284	-0.012429	0.0404045	0.0510263	0.154551	-0.0403768	0.0350233	0.134919	-0.234616	0.0233985	-0.193575	0.145566	0.0781562	0.0489654	0.00737294	0.120687	-0.0216929	0.0909609	-0.0667147	-0.0435348	0.20902	0.0652104	0.218306	-0.108606	0.00156918	0.0887884	-0.115498	-0.0490834	0.139896	-0.190784	0.255212	-0.0266761
386	-0.00550995	0.165869	0.068808	0.00595905	-0.0536195	-0.0923796	-0.167833	0.0991674	-0.173598	-0.0936689	0.0018127	0.12296	0.0328837	0.0968873	0.0832062	-0.0234357	0.342114	0.0732749	-0.0194934	-0.0183004	0.067503	0.0892183	-0.0272646	-0.0442393	0.11473	-0.135971	-0.0554405	-0.235324	0.100755	-0.0099718	-0.013542	0.023704	0.0575961	0.127228	0.0911562	-0.0353686	-0.0797681	0.192315	0.00760066	0.144843	-0.154164	-0.0554056	-0.0085818	-0.0626396	0.0803261	0.151666	-0.060846	0.207343	-0.0330256
387	-0.0332484	0.106219	0.163748	0.0655619	-0.0663106	-0.0708525	-0.230807	0.189417	-0.0820623	-0.143272	0.0677403	0.109748	0.0586407	0.22509	0.106726	-0.0826014	0.418735	0.324766	-0.153975	-0.123765	-0.00383115	0.173133	-0.0226318	0.0789131	0.244421	-0.122802	-0.128637	-0.224462	0.183383	0.0780334	0.0696195	-0.0835232	0.167535	-0.002589	0.179191	-0.111673	-0.0229365	0.123265	0.0440114	0.149741	-0.248838	0.000195048	0.104445	-0.0443257	0.0542777	0.12212	0.00248182	0.155786	9.48466e-05
388	-0.0389506	0.217347	0.0631263	0.0468746	-0.0258817	-0.149483	-0.214708	0.151016	-0.017902	-0.121818	-0.0110563	0.149085	0.112507	0.198889	0.129047	-0.0398296	0.27974	0.186151	-0.0735115	-0.0646703	0.0500191	0.205453	-0.112487	0.0787639	0.241447	-0.181951	-0.0110801	-0.142975	0.190271	0.0107	-0.0027618	-0.00480088	0.184518	0.0491445	0.0717706	-0.0147391	0.0514277	0.188106	0.0215936	0.0905643	-0.147622	0.0682	0.107044	0.0388036	-0.0492369	0.150718	-0.0160655	0.293259	0.0579098
389	0.0621717	0.224312	-0.074425	0.0142546	-0.0336681	-0.0702796	-0.0600153	0.158243	-0.0624796	-0.143323	0.15271	0.0801769	0.106693	0.239305	0.177569	-0.0790926	0.383207	-0.0198739	0.0620096	0.0645623	0.0603437	0.0554488	-0.0323777	-0.048735	0.0166957	-0.120438	0.0735687	-0.230329	0.116417	0.0525334	-0.101996	0.000885409	-0.105961	0.135183	0.122181	-0.0137438	-0.117406	0.233727	-0.0487639	0.0339613	-0.0151383	0.115797	0.0632522	-0.0970993	0.143159	0.0215094	-0.161742	0.143254	-0.0694254
390	0.130236	0.208463	-0.0066869	0.0769229	-0.0996246	-0.0681364	-0.355298	0.153442	0.0183173	-0.17474	0.0806533	0.0791262	0.130063	0.270368	-0.00426771	-0.141489	0.360737	0.0837045	0.0421662	0.0735005	0.0524077	0.241101	-0.0834325	-0.0872595	0.145283	-0.279006	0.0140975	-0.202496	0.0556911	0.0884287	0.108185	-0.0798458	0.113262	0.000395371	0.216302	-0.133089	-0.00812534	0.0645567	-0.172212	0.00146372	-0.0820909	0.208237	0.0368189	-0.03478	0.094394	0.3201	0.141097	0.0683194	-0.0133127
391	-0.06948	0.157446	0.0978673	-0.0286374	-0.0609873	-0.161806	-0.46373	0.270395	0.00737429	-0.131804	0.163828	0.135348	0.126938	0.342758	0.0710985	-0.172236	0.471759	0.179494	-0.195991	-0.029247	-0.0241699	0.22603	-0.0379058	0.194834	0.149348	-0.108387	-0.0816784	-0.205012	0.140743	0.0609128	0.0317114	-0.0534177	0.293249	-0.0257557	0.101272	-0.166995	-0.0446526	0.0255491	-0.00581101	-0.156246	-0.166766	0.0220478	0.154613	-0.128021	0.122059	0.297626	0.0151093	0.224844	0.0402928
392	0.0710474	0.144013	0.0675654	0.0704791	0.0402977	-0.100181	-0.138289	-0.146245	0.00411783	-0.257088	0.229051	0.108586	-0.122931	0.188282	0.210564	-0.00139688	0.444463	0.0118479	-0.105191	0.0108688	0.0195793	0.0607023	-0.0931326	-0.135696	0.261637	-0.112688	-0.15917	-0.149466	-0.000505859	-0.124338	0.0549918	0.0994129	-0.0573524	0.186623	-0.0167722	0.108008	-0.151295	0.0938245	-0.140063	0.0620689	0.0134114	0.0276191	0.130531	0.0566037	0.280433	-0.0736765	-0.00631719	0.0551827	0.0631149
393	-0.00513369	0.194665	-0.0364616	0.160022	-0.0459721	-0.180123	-0.341847	-0.00918086	-0.117704	-0.0840891	0.0967962	0.161134	0.0427898	0.159008	0.0916036	-0.18479	0.369488	0.112117	-0.155949	-0.0575461	0.00861826	0.198363	0.0815929	0.220662	0.178553	-0.0108431	-0.0898747	-0.160311	-0.0641559	-0.230626	0.0378253	-0.0263605	0.15027	0.197614	-0.0409401	-0.0245233	-0.167452	0.203718	-0.135397	0.0600403	-0.294598	0.0358528	0.0953015	0.0823784	0.300422	0.11921	0.127579	0.219954	0.0545577
394	0.0296766	0.216981	0.0580259	0.0496742	-0.122398	-0.114072	-0.21584	0.0247556	0.0276335	-0.140466	0.0135706	0.0356636	0.0808381	0.202105	0.0553543	0.127829	0.0793612	0.0622206	-0.0249517	-0.0143491	0.124162	0.240339	-0.0400685	0.0387097	0.126371	-0.221094	0.049149	-0.109139	0.230768	-0.0413333	0.19464	-0.142682	0.0438364	-0.145318	0.226245	-0.114326	-0.120603	0.0103505	0.0704618	-0.0466664	-0.126014	0.152397	0.0403081	-0.0207224	0.0357224	0.154582	-0.0230122	0.120254	0.0895535
395	-0.173309	0.169227	0.154233	0.0128832	0.100376	-0.268966	-0.559537	0.49395	-0.24214	-0.199834	0.101527	0.201382	0.146154	0.557057	-0.0139754	-0.144954	0.227435	0.263189	-0.151415	-0.0102706	0.0225976	0.429863	-0.0769562	0.256945	0.304792	-0.185179	-0.245514	-0.136491	0.114112	-0.0180334	0.221629	-0.112476	0.270498	-0.00929214	0.167938	-0.264543	0.0144198	0.275398	-0.120469	0.107125	-0.348187	-0.0904062	0.11086	0.0067923	0.0010189	0.470816	0.0596376	0.266772	-0.102385
396	-0.0394077	0.287212	0.0835162	-0.135999	0.025543	-0.142401	-0.168142	0.0697919	-0.151232	-0.14833	-0.0188926	0.256102	0.0844082	0.197155	0.165756	-0.175008	0.404734	0.0101576	-0.0977266	-0.00826367	0.092151	0.0453642	-0.00474187	0.0794527	0.170951	-0.269542	0.097151	-0.206639	0.35387	0.100778	0.143607	-0.0436694	-0.122386	0.17491	-0.000548965	-0.0819851	-0.0415351	0.0589123	0.0135491	0.0750759	-0.163314	0.123381	0.0394968	-0.113072	0.0633415	0.161691	-0.0473696	0.142601	0.00920568
397	0.0256134	0.242074	-0.0548544	0.147865	0.0289944	-0.139433	-0.056486	-0.117118	-0.114307	-0.193654	0.113421	0.31882	0.0929259	0.142915	0.234231	-0.18768	0.506229	0.0562273	-0.0100576	-0.0174731	0.0328815	0.0918184	0.213015	0.0324891	0.0723633	-0.126411	0.0562551	-0.143857	-0.00757962	0.0873585	-0.0848254	-0.0824573	-0.0161764	0.103842	-0.0172002	0.117666	-0.0655882	0.281134	-0.0330745	-0.135417	-0.219527	0.00300853	0.0447006	0.0776926	0.287509	0.120151	0.0216451	0.0606559	0.105113
398	0.0261048	0.0962635	0.0886939	0.112822	-0.0982627	-0.114669	-0.34791	0.26798	-0.0168773	-0.166232	0.10118	0.0817796	0.166404	0.202393	0.159089	-0.137682	0.434742	0.363363	-0.0933593	0.0106388	0.0192104	0.235848	-0.19437	0.314304	0.268485	-0.191989	-0.191167	-0.109725	0.0670795	0.0528674	0.154346	-0.162242	0.271017	-0.00603562	0.111885	-0.165929	-0.0658799	0.175962	0.00407384	0.135173	-0.245084	0.142067	0.0993996	-0.0231088	-0.0590853	0.261894	0.0433546	0.268731	-0.0551706
399	-0.0427757	0.190233	0.170043	0.0952013	-0.0450882	-0.0368232	-0.201573	0.125525	-0.0375222	-0.040658	-0.0328519	0.237328	0.0496044	0.214219	-0.00228824	-0.0437105	0.391221	0.146774	-0.137171	-0.0150355	0.136398	0.0651056	-0.0296925	0.0399075	0.175661	-0.106112	0.0874795	-0.162837	-0.0236725	0.0581168	0.0569759	-0.0321874	0.0394283	0.102347	0.11645	-0.0920736	-0.0933419	0.0758267	-0.0880533	0.171694	-0.310537	0.034942	0.0689189	0.048385	0.0101093	0.168422	0.0399764	0.172781	0.0977698
400	-0.159173	0.370991	-0.0836669	-0.00522434	-0.281713	-0.278247	-0.340136	0.214967	-0.0357529	-0.468776	0.124065	0.0228897	0.227712	0.556468	0.144774	-0.044737	0.386157	0.0180682	-0.0648512	0.0255576	0.166985	0.250129	-0.230535	0.044037	-0.0336474	-0.2381	-0.057652	-0.190999	0.0842102	0.0154912	0.0970631	-0.101437	0.0290152	-0.0686223	0.0361547	-0.0179715	-0.171568	0.199337	-0.244651	0.0846767	-0.0711666	-0.0660138	0.0670366	0.106134	-0.0260376	0.419289	-0.160699	0.120125	0.0283248
401	0.0106728	0.21717	-0.128757	-0.00308585	-0.267861	-0.0769863	-0.2457	0.197868	-0.211883	-0.258977	0.21191	0.0690432	0.0258946	0.343818	-0.053185	0.171006	0.184498	-0.0246941	-0.124505	0.0401713	0.0533956	0.193965	-0.161639	0.00645128	0.0762018	0.0415299	0.102812	-0.250863	0.148024	-0.0437761	0.162246	-0.18584	-0.0641644	0.0644067	0.126242	0.0211123	0.0543073	0.0936477	-0.080522	-0.0642421	-0.0196982	0.0267373	0.0930698	0.0208021	0.0584726	0.0738724	-0.129608	0.221271	0.0392362
402	-0.0590026	0.301074	0.0752488	0.0913221	0.0778709	-0.129326	-0.221693	0.043149	-0.0931404	-0.234641	8.55183e-05	0.15463	0.0206826	0.329547	0.0658313	-0.110126	0.46701	0.0557565	-0.0698318	0.0347557	-0.0111233	0.11327	0.0604383	0.0431884	0.0801398	-0.264183	-0.0553289	-0.202776	0.261645	0.128028	0.0735672	0.124993	0.082212	0.0998469	0.0359995	-0.10218	-0.0191011	0.157001	-0.0436157	0.135729	-0.0536993	0.00926287	-0.0234295	-0.0225963	0.145047	0.17171	-0.0284975	0.0847534	0.0935584
403	-0.0332828	0.245926	-0.0141908	0.121586	-0.0558852	-0.0650387	-0.211678	0.158038	-0.095424	-0.155413	0.0534632	0.239938	-0.0592443	0.25595	0.0587209	-0.20412	0.390262	-0.0190826	-0.044242	-0.0403482	0.0495047	0.121941	0.0490559	0.0354738	-0.0275857	-0.0477971	-0.0091719	-0.0165036	0.0402411	0.0269607	-0.0419924	0.0382354	0.0669448	0.0938336	0.0737003	-0.0261449	-0.0510028	0.0692596	0.0107654	0.0148491	-0.0111934	0.118184	0.0184968	-0.232594	-0.000368488	0.14007	0.146043	0.0167608	0.0442394
404	-0.0499587	0.0440255	0.112278	0.0501841	-0.0213351	-0.302562	-0.44584	0.169707	-0.124746	-0.078471	0.0111844	0.076575	0.116887	0.288975	0.181302	-0.0864186	0.44766	0.293117	-0.211292	-0.0233047	-0.00856815	0.165227	-0.0910472	0.145296	0.316723	-0.11357	-0.239584	-0.0741924	0.134967	0.00628575	0.143682	-0.0211053	0.186538	-0.0702741	0.196055	-0.202599	-0.0511437	0.204894	0.0116294	0.0546487	-0.316456	-0.0278254	0.0807718	-0.113621	0.0516642	0.340707	0.123075	0.156279	0.132606
405	-0.00798616	0.195012	0.155081	-0.0235353	-0.0601563	-0.0633334	-0.333513	0.0777135	-0.139096	-0.11747	0.133315	0.236157	0.0385614	0.370959	-0.0146304	-0.0260569	0.3088	0.103998	-0.102416	-0.0869192	0.013039	0.145922	-0.090711	0.0878954	0.141908	-0.128591	-0.0879788	-0.167524	0.133007	0.111052	0.138542	-0.0488723	0.197368	0.0430845	0.0998762	0.0291679	0.0341264	0.0141679	0.0428296	0.0515799	-0.226598	0.0996434	0.180417	0.0692353	-0.0670735	0.100613	-0.00880268	0.114405	-0.0102998
406	-0.0757338	0.17664	0.118847	0.132009	-0.070283	-0.176554	-0.214034	0.149409	-0.0166182	-0.125942	0.00561648	0.0103558	-0.00816592	0.199758	0.0195184	-0.0980854	0.336538	0.00544038	0.00855194	0.0768022	-0.074748	0.234801	-0.0445227	0.0388237	0.107733	-0.33634	-0.107716	-0.193814	0.131267	0.061552	0.0997849	0.0202268	0.0556294	-0.0788216	0.179628	-0.157909	0.0422708	0.144337	-0.119876	0.211179	-0.123228	0.0256784	0.108046	-0.0944918	0.00358749	0.107771	0.198805	0.33041	-0.0794368
407	-0.210543	0.238881	0.0981376	0.0219504	-0.086455	-0.116128	-0.444952	0.179353	-0.0645603	-0.283531	0.135182	0.00622111	0.131534	0.353541	0.0922414	-0.0154409	0.462509	0.250197	-0.0614608	-0.0218743	0.0634844	0.268794	-0.0319573	0.00228995	0.130105	-0.235745	-0.0848525	-0.15474	0.274539	-0.0471224	0.135091	-0.0956826	0.0779328	-0.0253873	0.161819	-0.0963616	0.104426	0.165043	-0.125856	0.148853	-0.233745	0.0768472	0.17272	0.0907391	0.054315	0.168071	-0.0573003	0.252516	0.121899
408	-0.0513875	0.246246	0.100719	-0.0268034	-0.127203	-0.189773	-0.307801	0.11626	-0.176234	-0.0323293	0.169384	0.0401325	-0.0648964	0.389458	0.117474	-0.0049735	0.360951	0.1514	0.0340442	-0.0979605	0.208974	0.241429	0.0311683	0.0230298	0.129748	-0.171985	0.0151562	-0.0871226	0.297312	-0.0621561	-0.111335	-0.0443992	0.0953197	0.0792567	0.172642	-0.102482	-0.0426068	0.212764	-0.018549	0.0412618	0.0432222	0.0612173	0.247281	-0.0724216	-0.104395	0.269986	0.0910339	0.195927	0.152492
409	-0.125272	0.238992	0.118247	0.149659	-0.0326359	-0.314019	-0.410615	0.0772842	-0.0270106	-0.279909	0.0748735	0.118782	0.0724426	0.288737	0.122307	-0.196516	0.473474	-0.0358775	-0.077525	0.033642	0.0056645	0.159216	-0.0497087	-0.0764442	0.131077	-0.34136	0.121614	-0.028035	0.152436	0.0983965	0.119429	0.0940007	0.143033	-0.121608	0.128983	-0.11141	0.0427969	0.176497	-0.121409	0.179469	-0.152248	0.0352863	0.0421795	-0.0721871	0.0910965	0.190725	-0.00217292	0.295073	0.0107947
410	0.0610872	0.19541	0.148136	0.116091	-0.0645022	-0.138726	-0.221951	-0.0337417	-0.126336	-0.210444	0.185706	0.0764954	-0.14566	0.192096	0.043656	-0.0353191	0.461515	-0.0754306	-0.0907541	-0.112297	-0.0529655	-0.0128592	0.138591	0.076205	0.0647237	0.0416575	-0.070619	-0.108208	0.275977	-0.150057	0.113885	0.013363	-0.0856854	0.0445979	0.0992228	0.0734869	-0.260985	0.245526	-0.131389	0.0650622	0.0237476	0.0517511	0.132483	0.0885547	0.0305092	0.0267231	0.100088	0.124971	0.0974323
411	-0.126593	0.103129	0.13678	0.0390311	0.130862	-0.197854	-0.31092	0.151192	-0.0467996	-0.175028	0.0978279	0.0468407	0.0428613	0.0997339	0.152884	-0.0971458	0.430082	0.175736	-0.0144512	0.083509	0.0242377	0.26338	0.0457666	0.0556694	0.0926797	-0.124692	-0.0622166	-0.0889118	-0.0148847	-0.182214	-0.0682568	-0.0385443	-0.0374774	0.0849995	0.0559354	-0.0391464	-0.0406272	0.147591	0.0484789	0.11063	-0.204782	0.0691298	0.0972082	-0.0475885	0.0778307	0.136496	-0.174601	0.140989	0.126123
412	-0.0661391	0.174348	0.0131943	0.0231486	-0.0718352	0.0060124	-0.0835207	-0.132151	-0.0646826	-0.0321706	0.271673	0.0652928	-0.0453929	0.189341	0.0620935	0.0795965	0.48489	-0.116599	0.00823485	0.0164572	0.0131737	0.0825032	-0.0250281	0.211046	0.0263782	0.113694	-0.0615822	-0.0734804	0.0455645	-0.114756	-0.00354972	0.0194632	-0.041523	0.00798447	0.0364407	0.0453247	-0.071843	0.172699	-0.0690621	0.175189	0.150843	-0.0650512	0.0882235	-0.0608379	0.01184	0.107025	0.0433015	0.128007	-0.0979167
413	0.130218	0.295061	0.109217	0.149382	0.0653984	-0.0829702	-0.423048	0.13945	-0.0701139	-0.140673	0.117323	0.14909	0.0548693	0.284159	0.101481	0.0134272	0.487223	-0.00675575	-0.124221	-0.0272422	0.036675	0.119186	0.0171987	0.0838395	0.332514	-0.0814191	-0.133419	0.00933861	0.318866	0.0666227	0.0277514	-0.0340143	0.0502754	0.0807689	0.063441	-0.169412	-0.204436	0.269886	-0.0500113	-0.0222946	-0.335973	0.166052	0.11885	-0.0110831	0.157722	0.124964	-0.0424229	0.139835	-0.0312924
414	0.0487658	0.159635	-0.0825291	-0.00541353	-0.00404539	-0.207094	-0.37339	0.0562327	-0.106085	-0.212878	0.132625	0.177569	0.162709	0.201643	0.194918	-0.107115	0.59814	0.0942839	-0.114203	0.161291	0.1011	0.19136	-0.159666	-0.0186147	0.139717	-0.255651	0.128502	-0.171469	0.125982	-0.0642394	-0.0599303	0.0356349	0.152432	-0.0360053	0.185335	-0.00836096	-0.162401	0.20958	-0.0214634	0.0790175	-0.0336741	0.0769304	0.0255612	-0.0101251	0.247507	0.159488	-0.11957	0.190773	0.0374902
415	-0.0150149	0.217015	0.175218	0.211023	0.0912438	-0.222168	-0.33867	-0.09782	0.0807398	-0.206864	0.0137975	0.247341	-0.0608096	0.0478552	0.0787367	-0.0490861	0.551652	-0.00453357	-0.166639	0.0815865	-0.12994	0.146638	-0.0452239	0.0335107	0.200049	-0.303756	-0.18368	-0.229252	0.271975	0.0464515	0.0751893	0.147063	0.132849	0.0962269	0.0223183	0.00552824	-0.123357	0.237302	-0.164138	0.0355125	-0.267873	0.0377038	0.0364508	0.0165126	0.187077	0.0266099	-0.0509105	0.112281	0.0853337
416	0.110704	0.251695	-0.123966	0.118835	-0.047214	-0.149171	-0.171725	-0.038339	-0.0167136	-0.0900429	0.0249796	0.179395	0.152144	0.141151	0.260745	-0.184874	0.650581	0.0652777	-0.0304212	0.0745681	0.0499667	0.261745	-0.00426323	-0.0579832	0.195932	-0.248429	-0.107433	-0.200022	0.0668006	0.0393923	-0.0772495	0.169968	0.0253739	-0.0553116	0.0331523	9.35917e-05	-0.145186	0.0642999	-0.0483252	0.068877	-0.144763	0.0521337	0.146547	0.0456401	0.309561	0.118027	-0.155212	0.0831571	0.0549717
417	-0.024239	0.169102	0.0850652	-0.05212	0.0154366	-0.142233	-0.242411	0.220266	-0.0584742	-0.155876	-0.0181403	0.143701	0.0859181	0.201911	0.106398	-0.133174	0.448779	-0.020779	-0.00503622	0.0135427	0.0418556	0.134918	-0.0579265	0.0110411	0.141569	-0.20692	0.0264114	-0.125765	0.10047	-0.00608988	0.0554024	-0.0532147	0.0557118	0.138952	0.138022	-0.0880189	0.0448304	0.0911195	-0.10857	0.05607	-0.0997646	0.0585543	0.0869409	-0.0542856	-0.0125279	0.235727	-0.113195	0.1726	0.120519
418	0.00933178	0.257068	0.0571099	-0.0217121	-0.0121873	-0.191036	-0.178161	0.140768	0.00557117	-0.115082	0.120354	0.0620034	0.0560313	0.279967	0.11345	-0.0797278	0.259995	0.014056	-0.120581	0.0144705	0.263591	0.0890453	-0.130192	-0.14492	0.0835683	-0.260026	-0.0413889	-0.0911814	0.0676213	-0.064407	-0.0829633	0.00666576	-0.0226971	-0.00888742	0.0665866	-0.0519782	0.0359176	0.207475	0.00284686	0.167648	-0.0681039	0.0246279	0.0458169	0.0407864	0.0588779	0.0461603	-0.0857618	0.260705	0.0246134
419	-0.0830743	0.135129	0.0672989	-0.0796838	-0.0223596	-0.214988	-0.504212	0.175166	0.10432	-0.165031	0.0890293	0.0609754	0.0273499	0.288145	0.163106	-0.0488922	0.429568	0.177545	-0.173074	0.00206302	-0.0633282	0.32965	-0.105445	0.034265	0.0873165	-0.246398	-0.0907828	-0.192775	0.0980314	0.0541323	0.125362	-0.0870169	0.322032	-0.0724953	0.203851	-0.260731	-0.132266	0.120983	-0.0250676	0.00754502	-0.15769	-0.038973	0.103546	-0.161206	0.104235	0.283945	0.16403	0.187251	0.0892728
420	-0.177709	0.295969	0.0745552	0.0395236	0.170032	-0.0784087	-0.260123	0.0169906	-0.15985	-0.210801	0.122629	0.156463	0.0190127	0.289116	-0.109495	-0.0596265	0.181675	-0.0933495	-0.0407631	-0.0353748	-0.0568734	0.131379	-0.0336669	-0.0273832	-0.0168003	-0.203776	-0.0593213	-0.273542	0.278728	-0.198086	0.0571866	-0.073853	0.225747	0.110101	0.143795	-0.098946	-0.157293	0.21658	-0.14087	0.00192138	-0.162595	0.0760193	-0.0396027	0.107473	0.0810724	0.0239833	0.206621	0.111664	0.0505939
421	-0.0293657	0.211147	0.222805	0.0244318	0.104352	-0.0628304	-0.378407	0.0724978	-0.0682889	-0.174388	0.0583282	0.200888	0.0379931	0.267943	0.100738	-0.0967364	0.407327	0.0420731	0.0122624	0.140738	-0.194453	0.0414795	0.0546606	0.0564384	0.250238	-0.097574	-0.0747092	-0.104391	0.1565	0.0216956	0.107982	0.0370942	0.0632364	0.095158	0.153688	-0.21852	-0.12203	0.149708	0.0133777	0.0372264	-0.229739	0.00377768	0.0605629	-0.00528468	0.121344	0.0720482	-0.0351024	0.210073	-0.00178633
422	0.154247	0.143242	0.065555	-0.087081	0.0233789	-0.0726602	-0.343513	0.1103	-0.0776714	-0.220658	0.000289194	0.295887	0.0770909	0.245136	0.196478	0.134538	0.153297	0.0693261	0.00098806	-0.100635	0.129049	0.192645	-0.0745669	0.140338	0.0625538	-0.0751548	0.00526261	-0.13438	0.235352	-0.035908	-0.0158779	-0.141417	0.0029614	0.132906	-0.0646436	0.00712853	0.0304527	0.0467794	-0.0209853	-0.046972	-0.0899375	0.149323	0.109606	0.111184	-0.249547	0.109214	-0.020282	0.190838	0.00876569
423	0.05075	0.198771	-0.108315	0.122509	-0.0334853	-0.239149	-0.153461	0.0279287	-0.0451569	-0.0957042	0.0783276	0.168537	0.14477	0.173869	0.1565	-0.158352	0.613939	0.102652	-0.0663533	0.0614221	0.00812556	0.230768	-0.00421901	-0.00298357	0.158088	-0.209369	-0.0746069	-0.156997	0.0750213	0.01505	-0.0907954	0.0930762	0.0590616	-0.0789095	0.044721	-0.0264733	-0.0502979	0.0919849	0.0148381	0.168576	-0.0942014	0.108283	0.121414	0.0377627	0.296258	0.151959	-0.118167	0.0884791	0.0606633
424	-0.000523591	0.238706	0.0298147	0.0580582	0.0800658	-0.109429	-0.226327	0.0141923	-0.0287116	-0.202352	-0.00413596	0.153642	-0.025376	0.118332	0.120955	-0.142142	0.451291	0.053618	-0.0793341	0.0106305	-0.0330682	0.0968023	0.0265257	0.0517515	0.282891	-0.212078	0.0068467	-0.233868	0.189953	-0.014611	0.0407008	0.0916519	0.125274	0.167203	-0.0261654	-0.0165225	0.0051882	0.224846	0.0575332	0.00330994	-0.288413	0.14498	0.0269608	0.0267258	0.0813483	0.0184512	-0.0840933	0.092193	0.113337
425	-0.0418261	0.0615649	0.270384	0.0511851	0.0366371	-0.151622	-0.379551	-0.233953	-0.0637731	-0.220959	0.0621183	0.178471	-0.0523018	0.270874	0.0281989	0.0403922	0.428962	0.0982901	0.0258655	-0.0334727	-0.0182672	0.138618	-0.0201118	-0.125309	0.229673	-0.244941	-0.0812239	-0.125691	0.139442	-0.00387164	0.169961	0.0116007	0.130049	-0.00239111	-0.0365735	0.0672014	-0.109663	0.0311212	0.0145824	-0.0278306	-0.247317	0.233126	0.133524	-0.0052369	0.057311	0.0662999	-0.183544	0.0806067	0.0805923
426	-0.0274111	0.129613	0.012368	0.00537974	0.0160536	-0.0708329	-0.0723618	0.136058	-0.0884582	-0.0981989	0.120473	-0.00798815	0.0602814	0.102971	0.142026	0.0485561	0.324873	0.109106	-0.0188932	-0.0550315	0.0933552	0.0554536	-0.0492739	-0.0275968	0.0768928	-0.102646	-0.193402	-0.181292	0.103813	-0.0255819	0.130916	0.0409617	0.0874504	-0.00532814	0.192696	-0.137007	-0.122167	0.131756	-0.0718984	0.0234801	0.0685982	0.0409702	0.16753	-0.136908	-0.0425571	0.0980868	0.0906653	0.125594	0.06252
427	-0.282345	0.129114	0.118825	-0.0231848	0.101754	-0.194858	-0.531639	0.463801	-0.192533	-0.201019	0.0549852	0.09587	0.240915	0.418747	0.125929	-0.16845	0.307148	0.271561	-0.196408	0.192539	-0.153074	0.385113	-0.0436945	0.0877241	0.312219	-0.294361	-0.169519	-0.174074	0.137573	-0.092681	0.15884	-0.0435325	0.0636293	-0.0728043	0.255065	-0.405437	-0.0390077	0.278228	0.00518514	0.138114	-0.303352	-0.0840181	0.0726262	-0.00264735	0.099915	0.417095	-0.0750335	0.275319	-0.0849214
428	0.0463462	0.0150549	-0.110998	0.0532203	-0.00651898	-0.185403	-0.513435	0.094404	-0.0450249	-0.286852	0.212943	0.11612	0.204723	0.166386	0.295411	-0.0561992	0.528459	0.200957	-0.105043	0.031239	0.0420442	0.304481	-0.211695	0.169043	0.307603	-0.267335	0.00167012	-0.125865	0.134152	-0.11251	-0.0294176	-0.100527	0.128431	-0.0912015	0.131557	0.0274872	-0.14268	0.0961518	-0.0962358	0.0265617	-0.167892	0.262422	0.0836971	-0.0303184	0.0726244	0.144079	-0.204483	0.202252	0.0810938
429	-0.145743	0.130994	0.156663	0.215373	0.158388	-0.226474	-0.481948	-0.026538	-0.136317	-0.150808	-0.00758998	-0.0209873	-0.0320976	0.25213	-0.017347	-0.105458	0.387325	0.0354465	-0.0913086	-0.0286435	-0.0281701	0.219914	-0.0351049	0.0220732	0.251554	-0.223944	-0.0705422	-0.117805	0.0715977	0.134506	0.0108309	-0.0244508	0.0750166	0.0466566	0.17843	-0.145665	-0.0796246	0.108446	-0.173697	0.0625439	-0.135976	0.0767346	0.15983	0.0414199	0.192861	0.136866	-0.122934	0.173105	0.0482667
430	0.042958	0.288262	0.0188466	-0.0527782	-0.000311262	-0.255072	-0.234417	0.274685	-0.159517	-0.169218	0.0900057	0.0589433	0.147558	0.401517	-0.00384419	-0.148132	0.407615	0.139508	-0.0443099	-0.040243	0.123988	0.497632	-0.154589	0.172387	0.128775	-0.331839	0.0200385	-0.247718	0.118577	-0.108223	0.0208762	-0.0971424	-0.0223183	-0.0298884	0.13862	-0.0851203	-0.0475416	0.0937935	-0.00506343	-0.0260411	-0.160018	0.0458236	0.220417	0.0348745	-0.00804985	0.234484	0.0713658	0.187251	0.05287
431	-0.0177779	0.249768	0.0380934	0.0452071	-0.0606703	-0.155209	-0.261277	0.302725	0.0540627	-0.0602761	-0.019831	0.13022	0.0969371	0.27862	0.0201005	-0.192503	0.261976	0.198178	-0.211141	0.0822795	-0.022857	0.18929	-0.0341589	0.0643839	0.0877265	-0.247845	-0.0432801	-0.0729414	0.232193	-0.118829	0.111243	-0.146544	0.277259	-0.0734166	-0.00164432	0.0449664	0.0575174	0.205939	-0.0396143	0.282322	-0.218104	0.0265169	0.11061	-0.0122483	-0.112216	0.201187	-0.10537	0.353028	0.00299411
432	0.0276022	0.292103	0.0160383	-0.106643	0.0213738	0.0499203	-0.302986	0.145767	-0.0557923	-0.205372	0.286573	0.245577	0.0920528	0.320327	0.149471	-0.118961	0.196472	-0.116045	0.0671523	-0.0515853	-0.0661436	0.125185	-0.0966522	0.082951	-0.150253	-0.309194	-0.101373	-0.275927	0.161573	0.0210895	0.0984478	-0.16099	-0.0455063	0.0954007	-0.0381351	-0.0714078	-0.190287	0.0110517	0.0442064	0.0563066	0.00108517	0.0982635	0.117919	-0.040718	0.0138533	0.20311	-0.160362	0.120583	0.0213568
433	0.00792053	0.180069	0.179896	0.129226	0.0870383	-0.200116	-0.491555	0.0968393	-0.0378506	-0.264352	0.187972	0.217604	0.0353574	0.280376	0.13017	-0.104641	0.497753	0.191548	-0.0551246	0.0516904	0.0384268	0.183408	-0.0834242	0.0955722	0.327906	-0.267098	-0.147405	-0.138503	0.379377	-0.0183235	0.0700625	-0.0868451	0.210223	-0.00780432	0.105028	-0.100109	-0.127106	0.123722	-0.082784	0.014765	-0.254016	0.0336237	0.0194022	0.0302488	0.0461661	0.173965	-0.111379	0.122387	0.0934876
434	-0.0216487	0.130022	0.206351	0.0401936	0.0233674	-0.118117	-0.32449	0.178901	-0.244336	-0.213644	0.0583449	0.0553817	0.00235468	0.215662	0.072137	-0.050336	0.373011	0.12619	-0.132753	0.0754969	-0.048811	0.194196	-0.0499108	-0.00778043	0.128759	-0.18104	-0.031993	-0.141073	0.201468	-0.0319189	0.109015	0.0267832	0.115917	0.0358272	0.150618	-0.0674317	-0.138163	0.239723	-0.0501415	0.109375	-0.181436	0.0440484	0.0282352	0.0612124	0.224106	0.173054	0.0206069	0.145369	0.0699438
435	0.0402302	0.0552387	0.00298006	-0.0139748	-0.0751979	-0.0934107	0.0838863	0.00647281	0.0648093	-0.0337428	0.209602	0.0911985	-0.0781991	0.129047	-0.0216157	0.0104371	0.31865	0.00519359	-0.0715254	-0.165692	0.118536	0.22758	0.00260183	0.0958461	-0.019054	0.0114944	-0.161749	0.112057	-0.165253	-0.0623935	0.0659993	-0.114409	0.0841816	0.0175208	0.0721023	0.0445604	0.0600701	0.185984	0.011895	0.0803853	-0.0157077	0.124305	0.0978649	-0.130836	0.0360626	0.157324	-0.211501	0.144426	0.0381701
436	-0.0876145	0.129916	0.113711	-0.0572051	-0.126124	-0.0512974	-0.422968	0.0571056	0.0924201	-0.159703	0.114113	0.171185	-0.0980259	0.282526	0.135864	-0.0375365	0.413125	0.0207583	-0.111028	-0.0396436	-0.0507646	0.17188	-0.0249659	0.104274	0.0635815	-0.143681	-0.101688	-0.221064	0.163177	-0.00323721	0.00165727	-0.0742084	0.232586	0.0276582	0.135122	-0.10519	0.00193071	-0.00275831	0.0609493	-0.0436092	-0.15279	0.0499195	0.148784	-0.12845	0.160405	0.144759	0.0208213	0.100946	0.0104018
437	0.0620965	0.165387	0.121739	0.285126	0.0620808	-0.102106	-0.204888	-0.227915	-0.126711	-0.220275	0.169081	0.0949565	-0.150547	0.221676	0.0560827	-0.0269701	0.430746	-0.0558562	-0.0755195	-0.140512	-0.0682366	0.156527	0.102519	-0.0356704	0.247932	-0.0977736	-0.104337	-0.161243	0.0379573	0.0374372	0.2328	0.0951194	-0.0231722	0.15594	0.0355326	-0.00703129	-0.356703	0.247757	-0.155683	-0.0220843	-0.253464	0.0505814	0.142956	0.0712441	0.215086	0.022708	-0.10099	0.071016	0.038664
438	0.019806	0.208437	0.123717	0.128084	-0.0949855	-0.0820819	-0.217062	-0.0181803	-0.106152	-0.100716	0.0741161	0.0733899	-0.0474695	0.201124	0.0410778	-0.18449	0.516982	-0.0923873	-0.0210003	-0.0204088	-0.0802318	0.0405381	0.0570542	-0.0414752	0.123051	-0.221264	-0.0810535	-0.208798	0.0464409	0.0727976	0.0703839	0.103425	-0.0288115	0.0734796	0.0621707	0.0559558	-0.125886	0.228221	-0.215314	-0.0142237	-0.0265824	0.0140317	0.0789247	-0.0157451	0.0780926	0.0144648	0.0806387	0.13297	0.057795
439	-0.00561723	0.365402	0.0109204	0.164082	0.0911224	-0.0529751	-0.405017	-0.267714	0.125477	-0.210867	0.0629734	0.264734	0.0300572	0.104749	0.0320401	-0.114071	0.617879	-0.132171	-0.0213442	0.097055	0.00657177	0.0943309	0.092352	-0.0497077	0.218242	-0.297649	-0.188244	-0.307946	0.194374	0.0242405	0.133214	0.0600586	0.0370826	0.0416284	-0.0515477	0.0292283	-0.157009	0.183472	-0.06959	-0.0279498	-0.297535	0.0213102	0.0856457	0.0619985	0.246953	0.0535244	-0.0827059	-0.00776911	0.0772538
440	-0.102862	0.184527	0.235436	0.0178396	-0.0811752	-0.347399	-0.286228	0.159158	-0.10652	-0.15493	0.0714297	0.138605	0.0737716	0.239304	0.0655568	0.0308733	0.184153	0.190706	-0.159269	-0.114983	0.14113	0.172544	-0.0505445	-0.033125	0.0719351	-0.189449	-0.0237239	-0.189777	0.233091	0.0810957	-0.0427536	-0.153602	0.0794148	0.227877	0.0725897	-0.046509	0.0552526	0.0692095	0.0709895	-0.0286295	-0.230562	-0.00764011	0.12493	0.0103086	-0.0678443	0.184125	0.0150516	0.0967972	-0.0283872
441	0.102249	0.308755	0.0445736	-0.0353245	-0.1721	-0.136309	-0.171681	0.0276752	-0.127518	-0.107287	0.0795569	0.155671	0.110016	0.295856	-0.0308225	-0.0668524	0.337292	0.0566679	-0.0675786	-0.151057	0.209923	0.296919	-0.107668	0.074668	0.170951	-0.103356	-0.0196363	-0.1544	0.196259	0.0315947	0.091896	0.0380245	-0.0296904	-0.0195135	0.16986	-0.0497403	-0.0847197	0.187671	0.0787265	0.00741694	-0.00654254	0.129394	0.215419	0.0299266	0.0142647	0.235993	-0.0221207	0.158362	0.0168921
442	-0.0864016	0.141763	-0.0615245	-0.077875	-0.152894	-0.148041	-0.378471	0.535195	-0.162999	-0.307062	0.2993	0.131347	0.313723	0.572952	0.201265	-0.0929019	0.216379	0.316576	-0.135172	0.145035	0.160748	0.292729	-0.330615	0.327054	0.202295	-0.0497288	0.112546	-0.195397	0.203258	-0.0306419	0.109352	-0.289627	0.168784	-0.143254	0.258083	-0.093273	-0.0295945	0.187657	0.029517	0.0664034	-0.142086	0.157503	0.119656	-0.226297	-0.120633	0.494668	0.0142406	0.162617	-0.134309
443	-0.0320375	0.314216	0.0819428	0.144533	0.0695975	-0.231294	-0.251024	-0.119928	-0.113288	-0.271356	0.106556	0.160612	-0.0382509	0.352363	0.019319	-0.064651	0.310191	0.15297	-0.239905	-0.0442307	0.023516	0.142795	0.070214	0.116871	0.104763	-0.255367	-0.0198651	-0.0663904	0.10333	-0.0245715	0.0604946	-0.0375119	0.105084	0.0265822	0.100414	0.0211699	-0.0273416	0.0636254	0.0395604	0.0528326	-0.28402	0.14718	0.0831639	-0.0346893	0.190397	0.0723881	-0.101545	0.0867387	0.199696
444	0.283076	0.115926	-0.246564	0.141786	-0.176467	-0.471984	-0.0520285	-0.205041	0.116955	-0.299981	0.381196	0.111958	0.189406	-0.0617374	0.193078	-0.222747	0.453879	-0.33947	0.112752	-0.0128834	0.223065	0.341588	-0.0800335	-0.0386	0.104217	0.0871375	-0.0988666	-0.23153	-0.259756	-0.214298	-0.0388703	0.137294	0.0343671	-0.00588889	0.125165	0.0569198	-0.602402	0.525974	0.150495	0.1901	-0.175553	-0.053236	0.373917	-0.145922	-0.0229017	0.34283	-0.145571	0.108925	0.12875
445	0.0193664	0.239078	0.0590091	-0.0565161	-0.205133	-0.184815	-0.388139	0.0959941	-0.159308	-0.115171	0.123107	0.0557846	-0.0256301	0.340906	0.0760821	-0.0459901	0.411447	0.0786314	0.123453	-0.0787534	0.203599	0.25245	-0.0103243	0.0150039	0.183458	-0.144797	0.0280035	-0.0121447	0.27198	-0.0227332	-0.0914563	-0.0534973	0.111071	0.023503	0.173379	-0.0628945	-0.0866581	0.200943	-0.0829654	0.0476847	-0.0781874	0.138756	0.112494	-0.0332789	-0.0891742	0.326948	0.113456	0.163083	0.157247
446	-0.0288278	0.206312	0.0957916	0.00893545	0.00331926	-0.246516	-0.137801	0.175722	0.0754492	-0.00586762	0.166665	0.12335	0.00826026	0.0171348	0.138963	-0.0630978	0.0839469	-0.00477617	-0.224552	-0.00207615	0.230699	0.225528	-0.0179386	-0.0186143	0.0545806	-0.122134	-0.165125	-0.0270575	0.0843292	0.0506612	0.0608053	0.165521	-0.0224583	0.100222	-0.0296392	0.0125966	0.0694722	0.194301	-0.000660465	-0.032786	-0.00848493	0.0442694	0.110786	-0.169759	0.0644623	0.166598	-0.1466	0.0906662	0.180565
447	0.0188714	0.401834	0.0157823	-0.076253	-0.252165	-0.0822151	-0.27314	0.159402	-0.203518	-0.14019	0.187842	0.14766	0.10952	0.254346	0.0603088	-0.0984756	0.296781	0.174839	-0.119401	-0.0712238	0.162239	0.130079	-0.0876639	-0.0592382	0.0952952	-0.150517	0.0937036	-0.132072	0.138041	0.00402006	0.0829369	-0.186132	0.0835236	0.117228	0.113639	-0.0584146	-0.0709237	0.358945	-0.0098532	-0.0693485	-0.226502	0.0575563	0.291885	0.0533728	0.113434	0.166676	-0.0530916	0.124113	0.0717728
448	-0.0210518	0.134012	0.00150235	-0.0372098	-0.0346097	-0.114693	-0.336657	0.227575	-0.116252	-0.0627635	0.0739812	0.171452	0.0386265	0.266692	0.154027	-0.067974	0.344992	0.124635	-0.0597392	-0.0697356	0.0893436	0.14478	-0.0664236	0.0889737	0.185611	-0.193802	-0.115028	-0.146416	0.221632	0.0624383	0.114769	0.0530928	0.0812563	0.0941682	0.141559	-0.120019	-0.0949437	0.135969	-0.0620591	0.0790283	-0.0251586	0.0537115	0.11223	-0.0602992	0.0425397	0.172782	0.0922885	0.21166	0.0107939
449	0.0250967	0.283666	0.0385029	0.127591	0.00236716	-0.146759	-0.245177	-0.114492	-0.0812512	-0.248245	0.061973	0.20917	-0.0537142	0.164837	0.0494148	-0.1317	0.493657	-0.0699464	-0.0877913	0.0311152	0.0645104	0.143673	0.0620854	0.0295677	0.164168	-0.220255	-0.0251018	-0.121404	0.251851	-0.0282557	0.0462087	0.0843247	0.0363283	-0.0303822	0.0866534	0.0666964	-0.123827	0.0996765	0.0480347	-0.0258735	-0.143263	0.144116	0.0569629	0.0584911	0.170875	0.0521892	-0.0851473	0.00890373	0.0761694
450	0.00629241	0.384693	0.0785711	0.0816146	-0.00682837	-0.0779931	-0.160485	0.0184212	-0.148281	-0.346538	0.177108	0.213145	-0.102241	0.221558	0.169519	-0.000972403	0.366466	-0.0905768	-0.0498404	-0.100383	0.11137	0.155233	0.0856092	-0.0919503	0.163177	-0.17088	0.0365632	-0.17169	0.214621	-0.092636	-0.017528	0.0526961	0.0501841	0.177763	0.0534838	-0.0458086	-0.125155	0.106827	0.0928852	-0.157133	-0.232535	0.1288	0.217026	0.123061	0.065184	0.0510449	-0.0930526	0.0531861	0.04592
451	0.051056	0.164852	0.118533	0.0289063	-0.132745	-0.329205	-0.312537	0.215017	-0.338483	-0.182335	-0.0037397	-0.048234	0.290073	0.191771	0.0967108	-0.0882867	0.323833	0.17542	-0.0826386	0.0281484	0.0777479	0.342371	-0.14345	0.042189	0.127303	-0.243965	-0.0816162	-0.139157	0.165579	-0.056002	0.0532673	-0.030035	0.0459781	-0.123277	0.0170567	-0.193426	-0.0408457	0.0946632	-0.147078	0.0618495	-0.138956	0.100462	0.0719927	0.00549955	0.0660688	0.340466	0.0603076	0.356279	-0.00326318
452	0.0378042	0.232809	0.0334075	0.148989	-0.258219	-0.0978869	-0.2065	0.16396	-0.172507	-0.0833869	0.159716	0.17853	0.0575483	0.313134	0.0785225	-0.0597003	0.0868631	0.191369	-0.261542	0.0120296	0.0832851	0.296241	-0.107039	0.0227101	0.0581503	-0.0587799	-0.0490934	-0.071295	0.139581	0.0894424	0.143057	-0.128937	0.0969397	0.0441199	0.235715	0.0714612	0.061313	0.119088	-0.0686046	0.0761985	-0.130695	0.0619915	0.167071	-0.022212	-0.0870752	0.0567786	-0.119412	0.301313	-0.022771
453	-0.052588	0.137112	0.0352213	0.191305	-0.143068	-0.0988333	-0.265799	-0.0604395	-0.118685	-0.28235	0.107653	0.24961	0.0224425	0.276856	0.118298	-0.05181	0.480758	0.0682187	-0.0551545	0.0652872	0.173861	0.283463	-0.183553	-0.0631205	0.0303847	-0.377847	-0.237579	-0.391587	0.384639	-0.0503931	-0.0870828	-0.0305194	-0.12328	0.0261521	0.218198	0.0050571	-0.0150208	0.322611	-0.0608638	0.010431	-0.157062	-0.0156345	0.0893098	-0.0973385	0.165404	-0.11148	-0.189078	0.220497	-0.0869932
454	-0.182668	0.367468	0.00548342	-0.130109	0.0165865	-0.0466354	-0.163983	0.29368	-0.196785	-0.114602	0.0283038	-0.0143684	0.0424783	0.322767	0.0887162	-0.0593231	0.283248	0.062372	0.0361526	-0.0851474	0.0731805	0.308138	0.0180902	0.131884	0.145432	-0.162111	-0.0894225	-0.103625	0.159898	-0.0989982	0.0831765	-0.0318615	0.00991735	0.0494158	0.0801279	-0.0264369	0.0547704	0.0491461	-0.00396268	0.0271291	0.0129839	0.0309415	0.194529	-0.105707	-0.0392593	0.1811	0.0504469	0.182104	-0.0529317
455	-0.0614625	0.323727	0.0914866	-0.0712817	-0.0209414	-0.167153	-0.376	-0.0243064	-0.0804747	-0.219013	-0.171842	0.210368	-0.0210695	0.24711	0.0257189	-0.229946	0.61569	-0.176385	-0.0541957	0.14302	-0.0940126	-0.0364807	0.0603895	0.00392904	0.270323	-0.23325	-0.0597917	-0.166438	0.344271	0.0211873	0.122304	0.0947342	0.0720371	0.0988793	0.0366464	-0.0783449	-0.213446	-0.0142477	0.142975	-0.0571222	-0.200741	0.126132	0.0127253	-0.072371	0.0639047	0.14165	0.0528763	0.169714	0.0996862
456	-0.0985627	0.288534	0.0414192	-0.0134243	0.044741	-0.0864544	-0.366924	-0.0989143	-0.010757	-0.16159	0.0350642	0.189436	-0.102471	0.15487	-0.0383787	-0.163931	0.785369	-0.0934458	-0.053175	0.0154337	-0.118423	0.0577622	0.00974746	0.0268446	0.206981	-0.152514	-0.156529	-0.329996	0.243491	0.00175642	0.025318	0.0406333	-0.0719257	0.0935076	0.0469159	0.0412821	-0.177302	-0.112492	0.168471	-0.0988002	-0.0830681	0.242219	0.126282	-0.0785415	-0.0161984	0.103574	-0.0118504	0.093997	0.0804825
457	0.192003	0.191106	-0.0437427	-0.168784	0.0777756	-0.179806	-0.243383	0.0565032	-0.0212961	-0.228635	0.205425	0.112339	0.153362	0.294161	0.034178	0.201603	0.160194	0.0491735	-0.121452	-0.0739976	0.0294979	0.249471	-0.0771727	-0.00167922	-0.0239851	-0.0154646	0.0304841	-0.232161	0.287079	-0.0484526	0.146343	-0.131079	-0.0406617	0.078862	0.0709822	-0.0277935	-0.0379002	0.127628	0.0363085	0.341827	-0.18054	0.0728392	0.0818486	-0.0520219	-0.0523338	0.0428375	0.0641465	0.180832	0.0566092
458	-0.0463028	0.150354	0.106711	0.187848	0.0230964	-0.262164	-0.40453	0.0974605	-0.0210217	-0.193775	0.0135023	0.12567	0.00610549	0.184926	0.0461558	-0.0671196	0.488699	0.128246	-0.180245	0.0473337	-0.0859186	0.258816	-0.130751	0.150812	0.151543	-0.258734	-0.123595	-0.125846	0.208953	-0.0199926	0.112776	0.0583885	0.133713	-0.0734817	0.0999555	-0.1135	-0.123791	0.189161	-0.195262	0.169971	-0.208476	0.0534982	0.0116497	-0.0736775	0.137546	0.182702	0.0253942	0.215951	0.0589129
459	-0.0683502	0.000998411	0.0859119	0.174783	0.00595213	-0.185493	-0.387259	0.336269	-0.0684079	-0.152519	0.0429025	0.0418175	0.132632	0.264238	0.239193	-0.197191	0.444696	0.275547	-0.129333	0.111266	0.180429	0.22002	-0.0419217	0.00172593	0.305912	-0.224666	-0.0390936	-0.183818	0.290892	0.0856724	0.02222	-0.0172818	0.043549	-0.0322438	0.236055	-0.220648	0.0218727	0.158349	-0.190054	0.0867666	-0.217289	0.0242513	0.0507626	-0.0898116	0.201967	0.353594	0.0391634	0.243736	0.145787
460	0.0264313	0.099174	-0.0251123	0.256418	-0.169806	0.151311	-0.180188	0.00661973	0.00718192	-0.181401	0.321	0.133422	0.029109	0.0530268	0.0697002	-0.0743121	0.463525	0.171827	0.0644275	-0.110816	0.25259	0.276791	-0.30581	-0.0402327	0.0961496	-0.315952	-0.230675	-0.16669	0.113361	-0.162854	-0.121948	-0.0299763	0.0689714	0.0904179	0.150924	0.130377	-0.023578	0.251491	-0.0762536	0.228898	-0.229835	0.0925849	0.0633131	-0.0800188	0.409929	0.179408	-0.0898925	0.138927	-0.132736
461	-0.0476802	0.259479	0.0496584	0.117586	-0.0709583	-0.0190549	-0.206716	-0.00395709	-0.0403826	-0.171793	-0.0286043	-0.00161359	-0.0423132	0.168351	0.0351062	-0.0743638	0.274824	-0.107426	0.0258635	0.0604663	0.0087817	0.136264	-0.0868918	0.10804	0.157573	-0.155156	-0.0203315	-0.0389934	0.293381	-0.140558	0.187171	0.000984116	0.0633921	0.0818943	0.218276	0.0254811	-0.036361	0.177948	-0.085201	-0.0339056	-0.0694764	0.137075	0.0569523	0.0228468	0.139326	0.0152475	-0.0615127	0.231688	0.0801572
462	0.0275702	0.169925	0.201767	0.21031	0.0879718	-0.169646	-0.213065	-0.197377	-0.119962	-0.222004	0.20143	0.148244	-0.15862	0.140942	0.0484156	-0.0123858	0.461434	0.017533	-0.126119	-0.15509	-0.0444847	0.0863157	0.146181	-0.00331172	0.275125	-0.0266027	-0.121117	-0.0320756	0.199191	-0.0168559	0.200814	0.0335029	0.0158577	0.137741	0.0364455	-0.0313683	-0.302831	0.244784	-0.118608	-0.0782481	-0.235159	0.182784	0.124995	0.00999015	0.22602	-0.087814	-0.0469178	0.0332084	0.102298
463	0.0393619	0.144214	-0.0256979	0.054742	0.021161	-0.148812	-0.212892	0.0689018	-0.00255127	-0.151238	0.0743356	0.0362002	0.0300472	0.140366	0.181451	-0.164264	0.465255	0.169647	-0.107236	-0.0204532	-0.0182133	0.262449	0.0359407	0.168627	0.185712	-0.187986	-0.155977	-0.0688996	0.0352738	-0.103755	0.0373274	0.0235402	0.168661	0.115795	0.074572	-0.076952	-0.0910775	0.155877	-0.0139193	0.0737292	-0.254249	0.0571663	0.118866	0.0105185	0.072121	0.198504	0.0510327	0.237836	0.0521787
464	-0.00707303	0.306814	0.113134	-0.018738	-0.118839	-0.116722	-0.274789	-0.0124032	-0.143905	-0.207106	0.316042	-0.00351619	0.162636	0.194111	0.110076	0.0145167	0.340266	0.0653007	0.00398542	-0.176761	0.121666	0.142883	-0.083758	-0.092842	0.0215084	-0.0649916	0.106224	-0.269029	-0.0304397	-0.11533	0.0394359	-0.0741858	0.11895	0.104819	0.129477	0.020089	-0.0294541	0.164379	-0.0771725	-0.0143361	-0.012429	0.049095	0.22083	-0.0182205	-0.146474	0.18368	0.05896	0.237583	0.0552931
465	0.209052	0.154175	0.0314795	0.106317	0.0284535	-0.0177038	-0.279977	0.165381	-0.234669	-0.0203206	0.116947	-0.0158521	0.293932	-0.0989978	-0.0737645	-0.0583065	0.0840284	0.152148	-0.14255	-0.00846326	0.0608178	0.287814	-0.0373766	0.16035	-0.0254415	-0.0251605	-0.232416	-0.0907404	-0.31678	-0.331489	-0.0602991	0.179941	0.202351	0.0400436	-0.0312568	-0.142304	-0.000378755	0.161165	0.0748845	0.0354408	-0.0914448	0.277185	0.0895149	-0.320647	-0.0294523	0.137824	-0.0422367	-0.0846514	0.157265
466	0.0696754	0.0452627	-0.143348	-0.0868341	-0.270801	-0.338467	-0.572991	0.466092	-0.252451	-0.422722	0.215671	-0.292572	0.353265	0.300775	0.000599275	-0.246057	0.467235	0.466218	-0.334579	0.097687	0.174246	0.67895	-0.22063	0.304653	0.37427	-0.229711	-0.117151	0.0821136	0.15128	-0.00414299	0.00339777	-0.285646	0.0281795	0.0421877	0.211139	-0.250982	-0.031548	0.280785	-0.115104	0.151993	-0.241682	0.2598	0.195718	-0.0356271	-0.095901	0.190072	-0.198516	0.307907	0.189723
467	-0.0216746	0.178085	0.058141	-0.0979012	0.068996	0.0493404	-0.189276	0.202818	-0.235335	-0.189434	0.116207	0.187669	-0.00643766	0.229486	0.159154	-0.0816714	0.232334	0.0154672	0.0362648	-0.0467077	0.0912607	0.194248	-0.0954506	-0.0225898	-0.0490936	-0.2123	-0.0320204	-0.136007	0.195277	-0.0692274	0.041077	-0.0608234	-0.0185906	-0.0318776	0.25863	-0.0429082	-0.0806571	0.148954	0.074414	0.16785	-0.0745482	-0.0411619	0.118634	-0.0562019	0.109955	0.0993364	-0.0759179	0.179111	0.0206923
468	-0.040266	0.160407	0.115741	0.00532159	-0.0171397	-0.139702	-0.22896	-0.0193123	-0.150318	-0.227819	-0.0392024	0.0470489	-0.0660768	0.301638	0.104336	-0.0278193	0.431892	0.0457716	0.119424	-0.0995689	0.0581105	0.233026	0.0684029	0.00768162	0.0241226	-0.275641	-0.0292563	-0.299221	0.29933	0.0651543	0.04377	-0.0332985	-0.0977829	0.0957497	0.0992062	-0.123866	0.00101576	0.126256	0.1267	-0.0356904	-0.139724	-0.00269211	0.0910281	-0.0638562	0.120817	0.148985	0.0446413	0.0925832	0.0690512
469	0.0426846	0.0910946	0.033716	-0.00999745	-0.0426925	-0.263039	-0.331718	0.220276	-0.20447	-0.191424	0.126171	0.0644835	0.0588068	0.160902	0.24068	-0.168953	0.533558	0.15841	0.0657111	0.00590647	-0.0222813	0.296404	-0.114337	0.0923202	0.247328	-0.228254	0.039597	-0.125907	0.244251	-0.0256962	0.0751916	-0.0150907	0.133403	-0.00874462	0.151784	-0.203595	0.00866891	0.150909	-0.125171	0.105618	-0.0532273	-0.0403793	0.0331662	0.029343	0.0696767	0.210649	0.0276582	0.195898	-0.0169202
470	-0.0885482	0.158788	0.0664091	0.035976	-0.0171066	-0.169852	-0.0986808	0.0911837	-0.131505	-0.142244	0.0986959	0.153523	-0.0372119	0.191718	0.259814	0.0304799	0.319814	0.0370397	0.00593098	-0.0387019	0.0470394	0.0991038	0.0452374	0.0596317	0.0215377	-0.210034	-0.147831	-0.118827	0.13474	-0.0244042	0.016317	-0.0171864	0.0739039	0.0769083	0.216693	-0.0228226	0.0522093	0.256898	-0.0746024	0.0381982	-0.0479651	0.0355497	-0.0895026	-0.051486	0.171712	0.163576	0.143428	0.176184	-0.0342921
471	-0.000235438	0.245127	0.110973	-0.0203444	-0.0687072	-0.422031	-0.267948	0.194534	-0.0568874	-0.240417	0.172151	0.0255154	0.0595607	0.375708	0.0780285	-0.310997	0.310882	0.189362	-0.124181	-0.0033805	0.19874	0.36144	-0.13018	0.167239	0.224428	-0.195692	-0.210337	-0.103297	0.104392	0.00382741	-0.00653388	-0.220821	0.143101	-0.00795562	0.241336	-0.128841	0.08673	0.101021	-0.0408507	-0.0378045	-0.0620715	0.0890614	0.205904	-0.175063	0.0021571	0.324785	0.0384628	0.226235	0.0345459
472	-0.0403744	0.23538	0.00146306	0.0958238	0.103319	-0.158519	-0.207144	0.184672	-0.0512197	-0.191035	0.0502466	0.140242	0.0688648	0.268107	0.161278	-0.241541	0.476566	0.171445	-0.0614021	0.0696771	0.0364224	0.16435	0.0111589	0.0966709	0.0775485	-0.284499	-0.0559686	-0.171199	0.177435	0.0862151	-0.0558624	-0.00480022	0.150044	0.0257973	0.182424	-0.0401804	0.0192835	0.229166	-0.10076	0.123453	-0.0893878	0.0719816	0.00538438	-0.0644976	0.182946	0.280843	-0.00664824	0.138069	0.0399956
473	-0.0253265	0.0747298	-0.0309311	-0.0440178	-0.00892582	-0.0838253	-0.0472287	0.000747553	0.100056	-0.129035	-0.0746397	0.0163586	0.0129653	0.126917	0.144781	-0.00401775	0.484518	0.067344	-0.0278486	-0.00670056	0.0848181	0.108454	0.0243435	-0.023236	0.123416	-0.115427	-0.192833	-0.363037	0.258856	-0.0863479	0.0559923	-0.0723613	0.105393	0.0649319	0.194095	-0.149251	-0.150692	0.174405	-0.0533623	0.0227426	0.142222	-0.0070279	-0.0549933	-0.0427648	0.127195	0.0872981	0.0907908	0.199764	0.0692861
474	-0.0758186	0.0759328	0.0436056	0.0255228	-0.244232	-0.213838	-0.0873152	-0.028664	-0.0577703	-0.0764891	0.0239897	0.156356	0.0831356	0.106823	-0.0441894	0.0426236	0.219199	0.150356	0.0331529	-0.122575	0.205381	0.311091	-0.0341857	0.13099	0.144235	-0.197493	-0.0623383	-0.119822	0.130529	-0.14523	-0.0674826	-0.0101282	0.154549	0.00549853	0.215552	-0.118792	-0.00611323	-0.00567145	0.0673403	0.13887	-0.274572	0.153022	0.198323	-0.0887688	0.0305545	0.00703362	-0.123963	0.2933	-0.139871
475	0.00672693	0.29773	0.0708971	-0.028349	0.0514949	-0.0291597	-0.169288	0.206119	-0.10451	-0.158948	0.0941233	0.133463	0.0224187	0.290964	0.117819	-0.149798	0.453612	0.0659591	-0.0869896	0.0172959	0.0283287	0.166744	-0.0250429	0.0327571	0.0157004	-0.262549	0.00401839	-0.157024	0.205831	-0.0339001	0.0318471	-0.0070266	0.16394	0.091484	0.140184	-0.0683058	-0.0148807	0.20072	-0.0141564	0.137859	-0.18141	0.0259707	-0.0364213	-0.00207716	0.108559	0.169775	-0.112639	0.150776	0.108515
476	-0.0607137	0.278149	0.109477	0.0806952	0.131003	-0.152885	-0.203767	-0.0245699	-0.113226	-0.138084	0.148913	0.074101	-0.032613	0.196917	0.0333175	-0.0624783	0.41993	0.224698	-0.128524	0.063616	0.0998747	0.360275	-0.0280231	0.0710364	0.0110213	-0.181885	-0.228093	-0.157705	0.154298	0.14881	0.00893911	-0.0902794	0.00801388	0.00219317	0.182803	-0.0112731	-0.103711	0.186696	-0.2263	0.183608	-0.0845308	0.0200609	-0.076823	-0.0716814	0.221574	0.147207	0.0126182	0.216043	-0.018345
477	-0.10239	0.190485	0.0621453	-0.174781	0.0347117	-0.234679	-0.227302	0.132454	-0.193306	-0.0685274	-0.00761596	0.086305	0.0845983	0.261806	0.027225	-0.0156733	0.516908	0.0483056	-0.141161	0.00467754	-0.0370132	0.0395055	-0.100256	0.153976	0.19848	-0.203682	-0.113368	-0.170136	0.156159	0.0326147	0.121304	-0.00738476	0.13449	0.0629762	0.199421	-0.11328	-0.122372	0.104806	0.0485902	0.0806321	-0.10595	0.0839453	0.0156847	-0.214826	-0.0697052	0.233719	0.118477	0.262447	0.0304973
478	-0.168469	0.227957	0.099531	-0.095606	0.0218589	-0.161837	-0.316859	0.335328	-0.176292	-0.186237	-0.0124972	0.155929	0.104777	0.359962	0.158009	-0.140552	0.31675	0.124977	-0.112657	0.0775356	-0.148527	0.236263	0.00536352	-0.00274425	0.128333	-0.298681	-0.0223783	-0.220227	0.18387	0.0519178	0.0508242	-0.0620654	0.109754	0.101408	0.189431	-0.153497	-0.00564859	0.185875	0.0572365	0.109878	-0.19609	-0.120407	0.0900328	0.0380214	0.139501	0.280531	-0.0947444	0.223101	-0.0252042
479	0.0636094	0.22577	-0.0154198	-0.0132635	-0.0965079	-0.147849	-0.0681001	0.00748607	-0.145256	-0.110122	0.259603	0.0849095	-0.0400985	0.0911782	0.128331	-0.0665159	0.446669	-0.123845	0.00650128	-0.0376385	0.0147067	0.0641845	0.0467706	0.0163528	0.0994311	-0.126145	-0.0697241	-0.148784	0.0241499	-0.0301431	-0.0111697	0.0414663	-0.137347	0.073591	0.0974837	0.117922	-0.190754	0.240134	-0.160044	0.0301296	0.156393	0.135296	0.146253	0.0996767	0.223463	0.155237	0.0429603	0.060473	-0.0601549
480	-0.0868342	0.112781	0.253837	-0.0185151	0.089837	-0.193264	-0.30979	-0.050494	-0.191477	-0.164161	0.0434682	0.144728	-0.115711	0.245776	-0.0616522	-0.0129972	0.524416	0.125849	-0.108113	-0.0602342	-0.0606757	-0.00352376	0.00073575	0.191434	0.265575	-0.147997	-0.238916	-0.223565	0.240306	0.0207462	0.0927409	0.0401417	0.0420493	0.109873	0.133995	-0.105112	-0.121493	0.0557296	0.157558	-0.0225493	-0.328351	0.161677	0.0843231	-0.0577284	0.0366203	0.094336	0.101086	0.0555843	0.11586
481	0.0166233	0.271904	0.247683	-0.0237785	-0.133985	-0.166654	-0.144286	0.0996897	-0.0390326	-0.178423	-0.0325285	0.195747	0.156207	0.256957	0.278214	-0.00710854	0.192371	-0.0214504	-0.0370261	-0.202756	0.0632581	0.0359331	-0.0171427	0.0077238	0.165092	-0.104534	0.00480673	-0.0218605	0.0960747	0.106523	0.177269	0.0208354	0.0837488	0.134186	0.214672	-0.0820424	-0.219634	0.239714	-0.0143092	0.0449758	-0.0269078	0.0271664	0.0152687	-0.0840704	0.0691977	0.138913	0.255184	0.197031	0.0424228
482	0.0570846	0.0549947	0.0594142	0.0825995	-0.0697698	-0.0263654	-0.135825	0.0356913	-0.0728096	-0.0544216	0.165375	0.0102662	0.0915194	0.1604	0.0494002	-0.0971972	0.6323	-0.0496326	-0.0875844	-0.0460526	-0.0153598	0.177009	-0.0554198	0.0809356	0.0957913	-0.110107	-0.115884	-0.159145	0.0230319	-0.0661634	-0.107501	-0.120447	0.0947782	0.0448735	0.103125	-0.0302271	-0.0873329	0.180161	0.00771091	0.0996509	-0.176812	0.158	-0.0303941	-0.0652688	0.161702	0.162732	-0.0840008	0.19557	0.0261846
483	-0.00924985	0.140913	0.15163	-0.0112525	0.0260575	-0.219393	-0.36435	0.181246	-0.0524762	-0.157669	0.0474298	0.142226	0.123038	0.195665	0.0702239	-0.18399	0.396216	0.0925835	-0.100508	0.0629981	0.143292	0.18249	-0.169141	0.065826	0.214248	-0.154523	0.117647	-0.0314842	0.218404	0.100801	0.0352958	-0.026636	0.108378	0.00713808	0.16144	-0.0378546	-0.0326947	0.160402	0.0302984	0.0117828	-0.173757	0.155056	0.0972914	0.125532	0.018657	0.326569	-0.147546	0.132345	0.139711
484	-0.194516	0.0725273	0.0691608	-0.093814	-0.0917234	-0.316608	-0.585352	0.361043	0.0173323	-0.195538	0.166385	0.0591143	0.149422	0.420156	0.0354215	-0.0424828	0.347715	0.226617	-0.22282	-0.104004	-0.0821459	0.42844	-0.153362	0.148195	0.167254	-0.231201	-0.16738	-0.11507	0.190789	0.106596	0.191312	-0.118031	0.322966	-0.234602	0.258883	-0.299274	-0.109311	0.159981	-0.0452018	-0.00403327	-0.197309	-0.0979703	0.119155	-0.0638444	0.0820532	0.433103	0.14567	0.264216	0.0448825
485	-0.0431088	0.257342	0.106367	-0.0406977	-0.0901105	-0.0528241	-0.187254	0.202896	-0.0757096	-0.117632	0.105732	0.15735	0.0869133	0.26603	0.116699	-0.169887	0.347869	0.063975	0.00816184	-0.0654272	0.00248354	0.0982552	-0.0384137	0.156603	0.108689	-0.122285	-0.0621034	-0.20004	0.109343	0.12073	0.0403163	-0.0414484	0.183808	0.110775	0.0918642	-0.121448	0.000174669	0.0878479	-0.039156	0.0816059	-0.154788	0.0619324	-0.00264675	-0.0788656	0.119721	0.17328	0.103757	0.190015	-0.0345065
486	0.00948345	0.228727	0.00297604	0.0319036	-0.0863681	-0.221292	-0.144313	0.0704334	-0.137504	-0.140815	0.0988547	0.0141164	-0.0843739	0.237627	0.0443012	-0.126323	0.179307	-0.0594853	-0.0163489	0.0185444	0.137685	0.265685	-0.100716	0.0126718	0.0412596	-0.0566704	-0.208003	-0.206061	0.240871	-0.0674407	0.025541	-0.155313	-0.0318995	0.0681117	0.181945	-0.186319	-0.0529239	0.166917	0.103462	-0.0955699	-0.158856	0.0299341	0.19595	0.038079	0.0975463	0.15404	-0.0888562	0.157516	0.0897514
487	-0.113907	0.167623	-0.0338838	-0.00465355	-0.125112	-0.240496	-0.408221	0.189782	-0.0867717	-0.162418	0.103858	0.121845	0.187353	0.151069	0.0482751	-0.19237	0.479823	0.185249	-0.163771	0.0464691	-0.0746233	0.271105	-0.12248	0.160111	0.190927	-0.219858	-0.00215133	-0.255656	0.157533	-0.0509009	0.0877023	-0.0254912	-0.0579801	0.0342898	0.0799037	-0.277582	-0.108069	0.0711597	-0.056286	-0.0572745	-0.326683	0.115146	0.096856	0.00248521	0.0708247	0.138406	-0.137939	0.192908	-0.0353388
488	-0.0490288	0.194899	0.0179806	-0.0454119	0.074903	-0.0919781	-0.160052	0.212514	-0.0963067	-0.129039	0.135131	0.152384	0.025481	0.348223	0.152896	-0.201916	0.357935	0.0626174	-0.0374897	-0.0530711	0.125544	0.201426	0.0221165	-0.0311958	0.00636531	-0.280186	-0.0546146	-0.220993	0.22229	0.015792	-0.0582395	-0.0619889	0.062715	0.130629	0.110951	-0.107872	0.105419	0.169038	-0.0997031	0.21909	-0.0583922	-0.0607052	0.0542951	0.0181791	0.0208937	0.137972	-0.195144	0.103564	0.0516206
489	-0.0391508	0.318413	0.0181831	0.049113	0.0613424	-0.23328	-0.257396	-0.00634762	-0.0641514	-0.111116	0.158934	0.275794	0.0501541	0.361036	0.0302177	-0.0617757	0.437783	0.0700618	-0.137635	0.0992506	0.00802448	0.202116	-0.00972943	-0.0815783	0.0264328	-0.346119	-0.0146355	-0.167327	0.223099	0.0572251	0.0446689	0.0158769	0.0996106	0.0176662	0.24242	-0.0568375	-0.0900725	0.224185	-0.00986778	0.0803586	-0.102481	-0.0977758	-0.101189	-0.165237	0.111967	0.260744	-0.0958617	0.197988	-0.139143
490	-0.0956497	0.222223	0.00444247	0.0446315	-0.186892	-0.263607	-0.293835	0.320169	-0.0708533	-0.18181	0.134592	0.0503763	0.214936	0.272774	0.005073	-0.163882	0.302255	0.20726	-0.152846	-0.0856619	0.0853562	0.361357	-0.250129	0.0933036	0.20149	-0.250937	-0.000384682	-0.125894	0.121265	0.162039	0.209011	-0.0977638	0.212261	-0.0471883	0.156103	-0.0475484	0.0745328	0.276632	-0.0516903	0.146334	-0.192198	0.121517	0.204765	0.0273623	-0.0351031	0.135249	-0.149292	0.194939	-0.0390471
491	0.0327378	0.237047	0.0215398	-0.0476037	-0.10735	-0.0764895	-0.272032	-0.0883793	0.0556743	-0.102095	0.158277	0.062795	0.0545134	0.262015	0.0142066	-0.00589399	0.486362	-0.0222198	0.0295734	-0.018911	0.17374	0.160232	-0.0584	0.0149153	0.0817859	-0.0556479	0.0201207	-0.0667768	0.207682	-0.169304	0.0511495	-0.0858274	-0.0782808	0.0152882	0.173178	-0.066639	-0.104358	0.0666635	-0.125824	0.0912487	-0.0860928	0.171994	0.16833	0.111447	-0.106997	0.170876	0.0042868	0.126949	0.0511428
492	-0.00151621	0.167599	-0.0253141	0.00954833	-0.0766126	-0.255262	-0.188801	0.152761	-0.196749	-0.203324	0.162609	0.101727	0.022507	0.258469	0.213583	-0.171491	0.355908	0.113882	0.0758579	-0.00817936	-0.0133467	0.262474	-0.0823063	0.00775259	0.121438	-0.250938	0.0402494	-0.159287	0.240476	0.0158036	0.0980985	0.0167073	0.121524	-0.0148342	0.126761	-0.16712	0.0339305	0.0494567	-0.0447238	0.053231	0.0479542	-0.0905273	0.0528876	9.07231e-05	0.114725	0.214183	0.118051	0.237144	0.0278288
493	0.077918	0.125561	-0.036754	0.0853932	-0.173102	-0.234474	-0.283348	-0.0127763	0.19823	-0.3138	-0.0851347	0.0227846	0.0181355	-0.0315633	0.191669	-0.115047	0.593002	0.0551268	-0.0458569	0.0563541	0.0437812	0.129504	-0.193899	-0.0509051	0.418451	-0.254348	-0.257891	-0.403869	0.318269	-0.0492805	-0.038468	-0.0747573	0.126197	0.118367	0.0755992	-0.0777587	-0.113793	0.296546	-0.121763	-0.0569512	-0.147991	0.0517429	-0.0295775	0.0594308	0.134894	0.0680201	-0.104905	0.203089	0.0799816
494	-0.181051	0.0503712	-0.0635151	-0.106074	-0.021708	-0.301449	-0.475063	0.502469	-0.157167	-0.359146	0.153393	-0.000848607	0.140667	0.451809	0.0582568	-0.152896	0.17727	0.294449	-0.198403	-0.0526346	0.16392	0.342691	-0.104521	0.142112	0.158432	-0.244478	-0.123603	-0.139892	0.168883	-0.0441111	0.212589	-0.150245	0.153812	0.0672097	0.123638	-0.265716	-0.00319684	0.180551	0.084493	0.0713214	-0.152419	0.141361	0.193037	-0.109201	0.0347822	0.227318	0.0403895	0.385818	0.0904162
495	-0.0164821	0.142439	-0.0188266	-0.031777	-0.0726846	-0.0178462	0.018479	0.094764	-0.0830726	-0.144831	0.13862	0.0852553	0.065397	0.185774	0.128692	-0.187089	0.304132	0.0418835	0.0579759	0.0364587	0.15871	0.140886	-0.118503	-0.00285356	0.00553675	-0.238105	0.000483659	-0.283906	0.216591	-0.0793016	0.0114934	-0.00266158	0.0156764	0.0352504	0.197899	-0.010579	0.0209994	0.211294	-0.0272489	0.134955	-0.061992	0.0738411	0.0302506	0.104362	0.126759	0.176894	-0.146789	0.206125	0.0120753
496	0.0122258	0.167483	0.0690941	0.125309	-0.0374873	-0.0703504	-0.335754	0.18574	-0.154073	-0.187836	0.170443	0.0458965	0.158286	0.294634	0.118059	-0.117288	0.42781	0.267745	-0.151034	0.00523904	-0.0139685	0.295031	-0.0504399	0.181773	0.212078	-0.137467	-0.0998184	-0.0605161	0.036676	-0.063356	0.0437334	-0.166331	0.127459	0.0554656	0.0818762	-0.222755	0.0586911	0.239059	-0.0280859	0.0880857	-0.346133	0.142285	0.0886965	-0.11449	-0.00796818	0.30737	0.00423533	0.196497	-0.0219663
497	0.0527756	0.150569	0.0330024	0.024837	-0.0571743	-0.110526	-0.107534	0.108563	-0.202161	-0.0955273	0.0746126	0.154978	-0.0442758	0.161678	0.0957096	-0.00320688	0.400055	0.0309434	0.0386331	-0.0252304	0.141752	0.244703	-0.0806142	0.0872581	0.0757919	-0.109487	-0.0559086	-0.18736	0.0157714	-0.086506	0.0713091	-0.0634558	-0.0107247	0.150092	0.110844	-0.0638342	0.0493419	0.186238	0.0041448	-0.0631459	0.0718147	0.0419842	0.151539	-0.0892186	0.0549447	0.150842	0.103429	0.136103	0.0270926
498	0.0957358	0.21539	0.0389897	0.00473798	-0.125237	-0.192589	-0.186021	0.361218	-0.0788715	-0.173827	0.0222929	-0.0613093	0.159559	0.267104	0.210171	-0.175933	0.461454	0.0555174	-0.107755	-0.00177842	0.159271	0.345097	-0.177015	0.0219509	0.11974	-0.17377	-0.0573879	-0.23424	0.0736618	0.103601	0.00299299	-0.0796962	-0.0372541	-0.0129551	0.219021	-0.0541909	-7.51657e-05	0.268979	-0.107403	0.0323894	-0.201985	0.0284523	0.162834	0.0329828	0.0284119	0.316257	-0.201931	0.198556	-0.0412617
499	-0.055363	0.223652	0.0662824	0.0567348	0.145122	-0.159174	-0.206823	0.0784584	-0.0518166	-0.178269	0.112208	0.167974	-0.0131065	0.259014	0.0960991	-0.206233	0.492179	0.110119	-0.0101403	0.0522788	0.00605995	0.171037	0.0829966	0.0138989	0.0543899	-0.240784	-0.0451778	-0.139813	0.222155	0.0388298	-0.000682409	0.075953	0.119938	0.0696739	0.14962	-0.0862064	-0.0298067	0.149631	-0.0683059	0.124819	-0.038068	0.0653327	0.0192447	-0.0439257	0.199469	0.187755	0.00153374	0.101861	0.0552881
500	-0.0822591	0.240849	-0.0148882	0.0851599	-0.157958	-0.16635	-0.331156	0.211862	0.0649032	-0.144582	0.281383	0.126412	0.172159	0.284506	-0.102808	-0.0232085	0.499277	0.159459	-0.111551	-0.065544	0.172052	0.372421	-0.0601023	0.108777	0.099115	-0.176288	-0.0300754	-0.140109	0.171642	-0.194476	0.107228	-0.0974276	-0.0185934	-0.0462138	0.365711	-0.095879	-0.166287	-0.00582382	0.00171732	-0.0756974	-0.0676895	0.00661157	0.135363	0.0545162	-0.0466639	0.405556	-0.175332	0.21984	-0.0278594
501	-0.157165	0.180889	0.0819371	-0.0540159	0.152576	-0.0842133	-0.347859	0.251509	-0.148958	-0.170518	0.0332089	0.143235	0.0705521	0.303386	0.148862	-0.0991539	0.301218	0.0319243	-0.022161	0.132699	-0.195266	0.211333	-0.0150194	0.0570063	0.189748	-0.190912	0.0151579	-0.194723	0.151174	-0.018208	0.122428	-0.0494035	0.0648185	0.0516478	0.172379	-0.231057	-0.0218789	0.186629	0.0281635	0.166428	-0.222912	-0.0506089	0.0449087	0.0669243	0.102076	0.274422	-0.0805872	0.241511	-0.0468643
502	0.0321607	0.185012	0.0833285	-0.0723338	-0.0158421	-0.220316	-0.294696	0.121041	0.0139797	-0.113942	0.126867	0.026755	0.120139	0.200368	0.0860784	-0.19194	0.491244	0.263945	-0.0674831	-0.00336741	0.089694	0.161772	-0.0789213	0.208718	0.145362	-0.206977	-0.0466297	-0.0865052	0.103313	-0.0509696	0.0536398	-0.0431954	0.198133	-0.0277529	0.175538	-0.0735718	-0.0226834	0.205486	-0.019944	0.0532248	-0.197612	0.179313	0.074922	-0.0367536	0.0443235	0.327614	-0.0677541	0.187695	0.112563
503	-0.0306266	0.173364	-0.0445676	0.0134964	-0.050227	-0.178045	-0.367603	0.153684	-0.0277676	-0.166021	0.0875691	0.104361	0.0506977	0.151347	0.119574	-0.084385	0.45409	0.0457117	0.0183126	0.00671097	0.0506439	0.103274	-0.100171	-0.0569717	0.181033	-0.202788	0.00957748	-0.108183	0.28396	0.0266789	0.112117	0.0239656	0.0463111	0.0166123	0.107632	-0.110607	0.0169533	0.170829	-0.0596373	0.0126871	-0.0851025	-0.0389307	0.0375975	-0.00988375	0.118454	0.174556	0.054039	0.152448	0.0430735
504	-0.0360936	0.134296	-0.0343765	-0.0233414	-0.132048	-0.11165	-0.170222	0.148517	-0.218395	-0.15337	0.00810722	0.100388	0.0827242	0.251956	0.0999038	-0.0943461	0.351418	-0.0430233	0.00314652	-0.07195	0.207262	0.123156	0.00337792	-0.0702774	0.246964	-0.184152	0.0461583	-0.121331	0.247963	0.080263	-0.00236047	0.0794678	0.153289	0.0576577	0.0403727	-0.0412845	-0.128313	0.226431	-0.0483086	0.187398	0.00663198	-0.104789	0.0175265	-0.0644173	0.0482195	0.252997	0.226569	0.202322	0.0812277
505	-0.079562	0.0711755	-0.0445484	0.0634864	-0.138074	-0.181063	-0.107688	0.0453638	-0.116267	-0.118416	0.0954419	0.0328389	0.13562	0.175623	0.0631082	-0.156645	0.331056	0.209872	-0.028738	-0.0153835	0.107329	0.360965	-0.0835455	0.0371373	0.0722994	-0.166414	-0.0965476	-0.1123	0.0710082	-0.182595	-0.00874147	-0.0160354	0.0829028	-0.0658744	0.232825	0.0638736	-0.040082	0.137413	-0.0655686	0.0436311	-0.239435	0.0839277	0.0354813	-0.0607098	0.162964	0.182253	-0.0378263	0.173959	-0.0271635
506	0.0505016	-0.0257459	0.0161906	0.0233868	-0.0331227	-0.104495	-0.162629	0.183105	-0.103182	-0.164443	-0.0127831	0.245453	-0.0689212	0.23815	0.116937	-0.109894	0.476044	0.0170315	0.0809633	0.0573332	0.0844388	0.116422	0.0610545	0.111626	0.0405904	-0.0087177	-0.213023	-0.183363	0.160597	-0.0681047	0.00390662	-0.0293031	-0.168766	0.376094	0.129603	-0.0563376	0.0328516	0.159013	-0.00511296	0.0805154	0.0910551	0.141253	0.0320913	-0.11692	0.177116	0.0573291	0.029795	0.0314577	0.254736
507	0.0288876	0.170796	0.0130943	0.123898	0.0499215	-0.0966696	-0.0977093	-0.0086105	-0.0825076	-0.215838	0.309929	0.143269	-0.0866662	0.146398	-0.018968	-0.0736846	0.293764	-0.0527349	-0.276363	-0.143424	0.168559	0.119313	-0.0281811	-0.0651598	0.0341019	-0.0565756	-0.0478288	-0.244157	0.0804498	-0.0864289	0.0513342	-0.141905	-0.0897837	0.0971993	0.0543547	-0.0381169	-0.225821	0.176891	-0.176165	0.026181	0.0349563	0.10672	0.0503757	0.0624616	0.171081	-0.113028	0.0073402	0.166519	0.0324453
508	-0.181705	0.175421	0.0937219	-0.10616	0.028191	-0.263582	-0.277967	0.329544	-0.255867	-0.148763	-0.0158504	0.167228	0.137007	0.311619	0.0241926	-0.233391	0.243627	0.0832462	-0.198871	-0.0962866	0.0501586	0.39045	-0.217306	0.138835	0.0829959	-0.262582	0.0100207	-0.0940312	0.196414	-0.101706	0.0790179	-0.0395813	0.177915	-0.103535	0.0977811	-0.163187	0.0136381	0.181318	-0.0748301	0.136571	-0.318701	-0.00380236	0.124078	-0.0355905	0.0240682	0.431962	0.0173519	0.26514	-0.0124031
509	0.0237047	0.164334	0.0431974	0.0198667	-0.139076	-0.128333	-0.17967	0.33511	-0.136334	-0.0818149	0.198101	0.122345	0.196854	0.376843	-0.00763311	-0.0520123	0.224466	0.192494	-0.199414	-0.116173	-0.00394868	0.241095	-0.180054	0.119424	0.113045	-0.194988	-0.00561876	-0.247574	0.0546817	-0.0185218	0.156418	-0.0702439	0.0442912	0.00479428	0.0674599	0.0820495	-0.0142518	0.135015	-0.0912063	-0.00729647	-0.0991486	0.00547033	0.201323	0.0100619	-0.0625068	0.190266	-0.149739	0.257492	-0.0667378
510	-0.0344246	0.0565784	0.204882	-0.00193685	0.104099	0.0146732	-0.248854	0.193388	-0.0446782	-0.185851	0.0239927	0.074608	0.10971	0.202841	0.0924199	-0.246803	0.434608	0.138571	0.0159099	-0.0975292	-0.00644227	0.191224	-0.0375682	0.106904	0.0345564	0.0405112	-0.0979751	-0.0836165	0.0471963	-0.0273448	0.0766939	0.113265	0.0919315	0.0320288	0.157817	-0.0873867	-0.101135	0.278504	-0.0342341	-0.00153643	-0.157307	0.0254941	0.0509943	-0.0377168	0.0161419	0.215255	0.0662242	0.176327	0.0268613
511	-0.0717707	0.0537158	0.127478	0.0982126	0.0631517	-0.139759	-0.202088	-0.0457621	-0.0628409	-0.160296	0.127937	0.0862687	-0.110879	0.148359	0.0559841	-0.0490137	0.458101	-0.0734535	-0.0602027	-0.119623	-0.0420578	0.0288414	0.0629764	0.0602602	0.142857	-0.0575975	-0.076896	-0.00679953	0.0778976	-0.0559407	0.0593262	-0.00753409	-0.071102	0.120067	0.000684594	0.0713688	-0.134541	0.334861	-0.17832	0.139616	-0.0816091	0.0732948	0.074364	0.05822	0.113602	0.0191759	0.053002	0.118979	0.095083
512	-0.0650049	0.174075	-0.00952753	0.0321336	0.0192744	-0.239582	-0.291098	0.169499	-0.289507	-0.0501115	0.114181	0.139472	0.179945	0.322223	0.0733943	-0.134764	0.419448	0.21078	-0.155421	-0.0797191	0.175428	0.384488	-0.0413985	0.0223661	0.167745	-0.233045	-0.196732	-0.238765	0.142873	-0.0196676	-0.0829158	-0.0809527	0.228466	-0.0328928	0.0911953	-0.129398	-0.121201	0.298297	-0.0119135	0.209998	-0.322868	0.0737915	0.0583125	-0.11071	0.191947	0.231573	0.0185093	0.193614	0.0391764
513	-0.0488301	0.266698	0.113194	0.175646	-0.167054	-0.186282	-0.306964	0.13815	-0.0415176	-0.116215	0.0901285	0.0863232	0.294885	0.173498	0.0476116	-0.136424	0.211274	0.0747888	-0.259237	-0.105525	0.0910612	0.217296	-0.202732	-0.136052	0.00237548	-0.194717	-0.17727	-0.0888728	0.0819396	0.0462149	-0.00209922	-0.249309	-0.0290615	-0.174608	0.123642	0.0838348	-0.0440408	0.240196	-0.0976916	-0.0101855	-0.104696	0.0605401	0.0760635	-0.0247043	-0.0072251	0.195153	-0.185101	0.221903	-0.1188
514	-0.0739145	0.322249	-0.0165639	0.173311	-0.0456385	-0.123704	-0.248988	-0.154075	0.00971052	-0.240165	0.244263	0.0198053	0.0947061	0.237403	0.205249	0.0486876	0.44198	0.0483672	-0.10104	0.0303224	0.168876	0.148416	-0.155624	-0.024905	0.134499	-0.230785	-0.112246	-0.221697	0.0919926	0.0614417	0.0540827	-0.00475946	0.0241529	0.0633895	0.0486448	-0.0977836	-0.261422	0.0869164	-0.0207118	0.164227	-0.124458	0.0993426	0.13706	0.0975073	0.0346359	0.137534	-0.0479615	0.0905078	-0.00587143
515	-0.139503	0.204093	0.0787124	-0.0448445	0.156442	-0.114618	-0.28824	0.286942	-0.171838	-0.0536027	0.179544	0.1435	0.100686	0.354552	0.0647606	-0.0922386	0.201391	0.253635	-0.0688611	0.00707642	-0.0765852	0.299426	-0.00143261	0.099167	0.154502	-0.129244	-0.0407733	-0.063166	0.159461	-0.0616684	0.138092	0.049742	0.105834	-0.041143	0.231872	-0.23341	0.0638645	0.221999	0.0997857	0.122278	-0.159684	-0.0355519	0.0611886	-0.0130522	0.112472	0.249502	0.0163203	0.198537	-0.025973
516	0.0934476	0.2367	-0.00557143	0.106164	-0.283362	-0.198145	-0.345054	0.212477	-0.260244	-0.0542152	0.0762972	0.119139	0.147142	0.0949171	0.122048	-0.111932	0.395182	0.322766	-0.0217059	-0.0931903	0.0625688	0.355757	-0.259049	0.0428908	0.21111	-0.0250359	-0.285047	-0.0626502	-0.0364386	-0.179632	0.152596	-0.136576	0.125984	0.0209721	0.164359	-0.0453281	-0.176365	0.169517	-0.190645	0.222529	-0.0788814	0.256462	0.302521	-0.0341322	-0.104098	-0.0177167	0.123355	0.200087	0.153542
517	0.0256417	0.195364	-0.00603042	0.00892552	-0.0259011	-0.0339709	-0.176019	0.0777412	-0.210623	-0.166116	0.133576	0.0850717	0.114674	0.207235	0.0549428	-0.0614595	0.197886	0.014619	-0.0832125	-0.0551332	0.0419171	0.257614	-0.0815844	0.131197	-0.0175855	-0.270813	0.0706138	-0.123187	0.167309	-0.0611752	-0.0574867	-0.0703723	0.0576478	0.0994337	0.0125641	-0.0551746	-0.0614096	0.138374	0.00166946	-0.0733449	-0.0691271	0.0388631	0.105294	0.0139869	0.0415626	0.268698	0.0453443	0.105402	-0.0331681
518	-0.124902	0.290261	0.198307	0.00381089	0.102999	-0.0882273	-0.373348	0.193525	-0.106786	-0.183668	0.0121813	0.141042	0.0148088	0.32013	0.145191	-0.0737887	0.337221	0.0618062	-0.113834	0.116498	-0.183138	0.219767	0.0177758	-0.0466905	0.176768	-0.196929	-0.0649982	-0.113166	0.142647	-0.0135755	0.148103	0.0174876	0.0692465	0.0578105	0.10477	-0.257297	-0.0631508	0.172402	0.0823457	0.0146239	-0.300436	-0.0137163	0.0594555	0.0168792	0.0814659	0.170134	-0.0626566	0.219981	-0.0944012
519	0.0088195	0.238026	-0.0271199	-0.025477	-0.0818603	-0.171294	-0.299066	0.197577	-0.101722	-0.161474	0.0176014	-0.00597366	0.0729113	0.189493	0.0322305	-0.119546	0.524981	0.0832753	0.158449	0.129556	0.147949	0.3879	-0.0792146	0.115525	-0.0215105	-0.0908373	-0.089009	-0.0385845	0.120636	-0.267081	0.155686	-0.169448	0.264073	0.0952357	0.370999	-0.0459109	-0.0373596	0.109039	0.00713472	0.136309	-0.0622043	0.0664511	0.153721	-0.0707127	-0.109971	0.0695936	-0.250387	0.171782	-0.0345133
520	-0.193756	0.0606941	0.0908782	-0.0919591	-0.0778909	-0.329057	-0.638095	0.372083	0.0113515	-0.187574	0.143322	0.0614895	0.160767	0.394414	0.0469169	-0.0780088	0.400039	0.224053	-0.237476	-0.0636554	-0.107637	0.416935	-0.142655	0.153868	0.200411	-0.238702	-0.167739	-0.123175	0.206412	0.124298	0.190719	-0.098828	0.329208	-0.204275	0.243362	-0.315811	-0.12307	0.153418	-0.0498416	-0.0300121	-0.21979	-0.101894	0.114951	-0.0496775	0.096456	0.451636	0.139092	0.264085	0.069747
521	-0.00761602	0.207052	0.0579654	0.101825	-0.0464976	-0.174806	-0.25282	0.0867976	-0.0671749	-0.0944436	0.0912017	0.0955479	0.138386	0.188765	0.0082957	-0.110355	0.480684	0.154856	-0.031944	-0.0894237	-0.00334386	0.188889	-0.0454096	0.162884	0.20219	-0.081115	0.0634611	-0.118285	0.117604	0.0853706	0.0678283	0.06056	0.0964779	0.030436	0.113441	-0.0939349	-0.0317976	0.218342	-0.0524753	0.00255139	-0.164699	0.0450353	0.116369	-0.0742887	0.0658122	0.188152	-0.025345	0.245851	-0.0113917
522	0.0317591	0.263199	-0.00913007	0.0100685	-0.00161309	-0.152892	-0.162358	0.162447	-0.248357	-0.00637402	0.139909	0.208861	0.113238	0.268742	0.0923864	-0.0938417	0.460777	0.0754359	-0.120622	-0.0375551	0.180598	0.298027	0.0361711	-0.0141087	0.0366216	-0.209212	-0.130109	-0.259335	0.124301	0.0140717	-0.0797253	-0.1203	0.146172	-0.00253006	0.0737185	-0.0470487	-0.06653	0.321788	0.00383045	0.218153	-0.242184	0.0422097	0.00362845	-0.107118	0.283062	0.143767	0.0596584	0.109967	0.0135307
523	-0.120247	0.104648	0.0252312	0.0889361	-0.0581351	-0.0602184	-0.107316	0.109631	0.0237675	-0.262711	0.0814264	0.0615926	0.0433105	0.330609	0.221421	0.00170221	0.294649	-0.0106957	-0.107298	0.0848025	0.0551185	0.08079	0.0291816	-0.0619496	0.0528494	-0.243054	-0.047858	-0.414052	0.0656126	-0.0170547	-0.157997	-0.112124	0.0390277	0.335182	0.251004	-0.0201146	-0.0344872	0.0866286	-0.0420613	0.103445	0.0444225	-0.0434887	0.0443406	-0.0951743	0.214127	0.118391	0.0209592	0.117723	0.073781
524	-0.014737	0.338385	0.0192647	-0.0350448	0.0646726	-0.218277	-0.165063	0.0592877	-0.137683	-0.133136	0.238398	0.116216	0.0404635	0.204269	0.14927	-0.0779661	0.46268	-0.018364	-0.00763744	0.101887	0.145312	0.219257	0.0773344	0.00408351	-0.0727722	-0.27997	0.00512246	-0.0661964	0.156689	-0.0217447	-0.0489525	-0.0125838	0.0356621	-0.00917293	0.219326	0.0393224	-0.148884	0.180023	-0.101538	0.162119	0.139107	0.100956	0.0477856	0.0127292	0.278187	0.124517	0.0590976	0.0361128	0.0398992
525	0.00281945	0.208484	0.155643	0.0283574	0.00532097	-0.0313571	-0.20327	-0.0188612	-0.0894602	-0.183503	0.151323	0.133974	0.00531298	0.167118	0.055836	0.0272692	0.488451	-0.00744014	0.0130903	-0.0151948	0.0138975	0.00499079	0.0282899	-0.0203812	0.0730125	-0.123277	-0.0513408	-0.0836753	0.185595	-0.0253383	0.0597035	-0.0355187	-0.0974984	0.164505	0.0280665	-0.101674	-0.0791009	0.199697	-0.0894533	-0.03622	-0.147545	0.203982	-0.00270825	0.0709256	-0.0216971	0.0211287	-0.029564	0.129693	0.0153855
526	-0.0800309	0.338783	0.0224052	-0.0472317	0.101288	-0.278422	-0.280992	0.119992	-0.161313	-0.201928	-0.0348757	0.113886	0.0691188	0.233273	-0.0148604	-0.178359	0.614332	-0.130307	-0.00210473	0.0194879	-0.101259	0.118186	-0.0545088	0.0539601	0.0961654	-0.276795	-0.0179304	-0.263879	0.171015	0.0625581	0.0468046	0.0578522	0.0508655	0.00577622	0.0629067	-0.0612645	-0.148413	-0.0113476	0.0793678	0.0186638	-0.0953441	0.148632	-0.070507	-0.108024	0.028782	0.261925	0.0316669	0.0968887	0.0510634
527	0.0945744	0.145715	0.0321442	-0.0970103	-0.0521605	-0.0121706	-0.104656	-0.000277245	-0.0367955	-0.0490703	0.0806666	0.159748	0.0700058	0.301791	0.181226	-0.144959	0.36927	-0.0485558	-0.0409004	-0.0564368	0.0241384	0.086821	0.0740514	0.204778	0.0922064	-0.134089	0.0514972	-0.0840888	-0.0212955	0.00164789	0.10662	-0.0725699	-0.172537	0.194147	0.00678608	-0.0422023	0.0465301	0.0468723	-0.0701955	0.126222	-0.164209	0.135331	0.0553601	0.00735232	-0.0426181	0.0921115	-0.105835	0.08416	0.0470471
528	-0.0575822	0.186805	0.129444	0.0443624	0.00666311	-0.136876	-0.299548	0.124102	-0.195959	-0.138686	0.10023	0.127645	0.0382624	0.211615	0.0869103	-0.132156	0.378207	0.124528	-0.134144	-0.00602872	0.0290489	0.270212	0.00721873	0.105224	0.109819	-0.189373	-0.0154127	-0.0932295	0.130487	0.00276757	0.058264	0.0175676	0.148638	-0.0357365	0.127115	-0.0693439	-0.0177938	0.288637	-0.0376165	0.0731265	-0.196394	0.103616	0.113277	-0.114681	-0.0140546	0.121019	-0.0188207	0.221016	-0.0857474
529	0.000647668	0.196712	0.067816	-0.0503061	-0.0336409	0.0118127	-0.270903	-0.070261	-0.0996272	-0.213514	0.176641	0.22489	0.112968	0.266026	0.0953375	0.0617491	0.138683	0.016628	-0.0945276	0.0354446	0.18797	0.127329	-0.0500757	-0.0578654	-0.104434	-0.122505	-0.178842	-0.358086	0.082628	-0.185555	-0.0571152	-0.0815576	0.0366188	-0.0909357	0.00446073	0.0358199	-0.0824985	0.154354	-0.0793493	-0.0418014	-0.0818065	0.0268743	0.178024	-0.09287	0.0424143	0.129118	0.0599043	0.174041	0.0155634
530	-0.102079	0.131846	0.0560186	0.0189095	-0.0425053	0.00489691	-0.38868	-0.0939788	0.105278	-0.150631	0.1509	0.0834931	-0.14245	0.224994	0.168875	0.014971	0.440047	0.0715098	-0.0940906	-0.0463007	0.0513081	0.192108	-0.0215088	0.0957291	0.0898126	-0.0764366	-0.155015	-0.182714	0.122108	-0.104885	8.29726e-05	-0.0491212	0.193064	0.0236768	0.10732	-0.0840915	-0.0540699	-6.1264e-05	0.0518786	0.011413	-0.06859	0.0430997	0.218437	-0.154006	0.101854	0.0584697	0.018809	0.113407	0.0493753
531	0.0640974	0.121428	-0.0299434	0.0430757	0.00768732	-0.165955	-0.367658	0.0626667	0.0737567	-0.166602	0.0907776	0.069743	0.301906	0.112086	-0.0180759	0.0791751	0.275963	0.175643	0.0596563	-0.156365	0.191426	0.220685	-0.043467	0.0228177	0.310742	-0.199525	0.00971304	0.0260725	-0.0480809	-0.145808	0.000541527	-0.0892352	0.0458349	-0.0542704	0.0482563	-0.0184439	-0.0641644	0.123505	-0.0388866	0.0447018	-0.0608099	0.0715304	0.167366	-0.0378655	-0.0930649	0.0922799	0.135889	0.116519	-0.00190629
532	0.0841821	0.262235	-0.100528	0.136955	-0.000244853	-0.0966656	-0.323663	0.0140304	0.0308337	-0.185025	0.166077	0.0605677	-0.0389102	0.200573	0.00344118	0.00166712	0.296065	0.0151705	-0.0257907	0.000358109	0.0428423	0.145683	-0.0127301	-0.136084	0.133332	-0.280619	-0.0795407	-0.199717	0.0223767	0.0090785	0.136153	0.000905525	0.0537007	0.0584984	0.171722	-0.0403729	-0.0631751	0.102187	-0.125064	0.0212916	-0.0735156	0.179893	0.148336	-0.0372257	0.12432	0.170336	-0.00920251	0.0204001	0.0580611
533	-0.126089	0.333066	0.149799	0.1105	-0.270465	-0.439595	-0.339326	0.497371	-0.295599	-0.284669	0.0295009	0.102726	0.22253	0.245308	0.153828	-0.188165	0.307055	0.326956	-0.175971	0.122839	0.0583755	0.388091	-0.361764	0.172953	0.366699	-0.212795	-0.129972	-0.0450064	0.198949	0.24315	0.146822	-0.0137797	0.221888	-0.059963	0.231628	-0.158589	0.154863	0.217909	0.0839798	0.215918	-0.346276	0.140352	0.161696	-0.097403	-0.0391928	0.365919	0.0175895	0.392714	0.042549
534	-0.133348	0.30822	0.0310495	0.0437178	-0.00807876	-0.259612	-0.352999	-0.0799895	-0.0710242	-0.195958	0.127167	0.0181535	0.0179587	0.157268	0.0745747	-0.0721252	0.281059	0.0240327	-0.125726	0.129742	-0.0118273	0.135019	-0.00328891	-0.241015	0.275415	-0.357909	0.0247951	-0.167366	0.196585	0.0229139	0.0139284	0.0689107	0.0854365	0.11605	0.0554698	0.0238357	-0.156115	0.102308	-0.101042	0.0100591	-0.252271	0.125612	0.148353	-0.00595874	0.0258287	-0.00365114	-0.0640549	0.176194	0.0984064
535	0.00643401	-0.00523956	0.0574277	0.0105991	-0.0449522	-0.111055	-0.185502	0.154941	-0.188001	-0.194643	0.193744	0.176125	-0.0379063	0.176254	0.126042	0.0546516	0.301149	0.0822545	0.0082767	0.0469691	0.136622	0.130105	0.00338818	0.072891	0.140772	-0.0143036	0.073514	-0.0825176	0.302412	0.0257067	0.0113942	-0.112457	-0.00707586	0.229327	0.030505	-0.0365822	-0.0263846	0.0306755	-0.0618276	0.0764911	-0.0769113	0.00998079	0.082059	0.0288995	-0.217943	0.13341	-0.0395695	0.143306	0.0716622
536	0.0584792	0.299843	0.112078	0.0916199	-0.0112966	-0.161085	-0.34803	-0.0209372	-0.193382	-0.100684	0.181205	0.223066	0.00117733	0.056994	0.132116	-0.104356	0.362291	0.0162642	0.0480181	-0.0815951	0.0588699	0.0456725	-0.0518073	-0.16919	-0.00421649	-0.251844	0.0252343	-0.26476	0.101158	0.0291146	0.0848271	-0.0306837	0.0754284	0.0506982	0.162157	-0.106577	0.0477229	0.172592	-0.308867	0.128721	-0.0510535	-0.0321619	-0.0112073	-0.0242065	0.120068	0.203708	0.164743	0.116425	0.0591844
537	0.00943851	0.285347	-0.0292689	-0.0556417	-0.021805	0.0330169	-0.0380823	-0.0892265	0.13319	-0.11157	0.167083	0.11272	0.00758695	0.194897	0.0717411	0.188094	0.19522	-0.0287358	0.0537537	-0.173709	0.030634	0.159231	-0.0216775	0.104796	-0.06878	-0.136221	-0.145662	-0.150591	0.0939209	-0.0851522	-0.0786865	-0.0503205	-0.180182	0.116309	0.0416987	0.135552	-0.115502	0.154942	-0.0374909	0.103801	0.0562139	-0.160817	0.059993	-0.0522926	0.132031	0.113983	-0.10204	-0.028189	-0.0404944
538	0.0422197	0.216262	-0.0137493	0.00283089	0.0745348	-0.327522	-0.56731	0.12339	-0.169302	-0.263879	0.195603	0.21375	-0.052048	0.190815	-0.231694	-0.356785	0.266744	0.147113	-0.0178491	-0.177683	-0.0519221	0.373586	0.0201046	0.195996	-0.150376	-0.316992	-0.117844	-0.264801	0.265528	-0.0176225	0.0480408	-0.166572	0.126938	0.105417	0.0826751	0.132592	-0.170078	0.145697	0.0510929	-0.0159629	-0.171539	0.235259	-0.0880363	-0.261872	0.240165	0.358649	0.0884164	0.14733	0.0359422
539	-0.152145	0.229207	0.0646703	-0.0557321	0.0018955	-0.187729	-0.205849	0.080623	0.00268899	-0.0593278	-0.0388494	0.0245497	0.141547	0.220144	-0.0561978	-0.0205808	0.163745	0.20338	-0.0385115	-0.157044	0.153088	0.234473	-0.199814	-0.020408	0.0530878	-0.0775261	0.113993	-0.0580708	0.0175594	-0.101525	0.0671634	-0.132479	-0.0186902	-0.00836537	0.183945	-0.149394	-0.0480466	0.181445	-0.139961	0.157059	0.0163109	0.0536021	0.131263	-0.0578762	-0.0359324	0.0786455	0.0727785	0.16564	-0.00692662
540	-0.246496	0.201244	-0.0798194	0.00501885	-0.145805	-0.301305	-0.360754	0.402133	-0.286049	-0.26849	0.179057	0.0438149	0.221977	0.462508	0.0260288	-0.269381	0.319412	0.286126	-0.242012	-0.0943727	0.0546108	0.454645	-0.295727	0.182283	0.240283	-0.256657	-0.155003	-0.291127	0.0267206	-0.0578356	-0.14383	-0.0908613	0.0308361	-0.0138266	0.0970909	-0.158257	-0.138888	0.129454	-0.143302	-0.0726966	-0.0928514	0.0687117	0.286737	-0.108949	-0.0246639	0.388877	0.0759776	0.254414	0.0373051
541	-0.0465443	0.252499	0.103489	0.0705772	-0.156055	-0.253674	-0.181901	0.149771	-0.116077	-0.115069	0.0159402	0.0488181	0.0680231	0.403992	0.0232141	-0.075143	0.350312	0.138676	0.0182139	-0.0509389	-0.033559	0.289817	-0.284417	0.159326	0.200061	-0.278105	-0.145515	-0.225638	0.148712	-0.116661	-0.010692	-0.0928572	0.128512	-0.205716	0.224539	-0.0640835	-0.0562329	0.353117	-0.242118	-0.0331143	-0.2151	0.212501	0.0916632	-0.200218	0.0709428	0.224389	0.0369082	0.0775806	-0.0694538
542	-0.224951	0.212562	0.102807	-0.0177632	0.146582	-0.0682876	-0.220688	0.255836	-0.0708547	-0.109616	0.0180931	0.150481	0.0962757	0.305416	0.225676	-0.126328	0.240017	0.0859534	-0.0669002	0.242068	-0.183669	0.241112	0.0603346	-0.0524244	-0.00498341	-0.235209	-0.0435362	-0.252129	0.0193716	-0.0569243	0.0326549	-0.00888558	-0.0211465	0.0579214	0.185092	-0.250276	-0.0489192	0.248672	0.0230186	0.0314853	-0.0897209	-0.0855899	0.063391	-0.0786333	0.147248	0.17666	0.0173648	0.262236	-0.127953
543	0.0519962	0.339301	-0.0825977	-0.021806	0.14582	-0.198409	-0.147255	-0.0091092	-0.116387	-0.103225	0.152665	0.0904485	0.031075	0.172977	0.186757	-0.0790474	0.50256	-0.0456008	-0.0846118	0.0972514	0.179296	0.24548	0.0882003	-0.0322169	-0.0472191	-0.225611	-0.00415241	-0.0423524	0.0692302	-0.0367425	-0.0409266	-0.011677	-0.0257645	0.0113602	0.154936	0.0569253	-0.210658	0.257194	-0.0563898	0.166463	0.174357	0.132368	0.11093	0.000865333	0.25074	0.103818	0.0178972	0.0327295	0.0446883
544	-0.0561048	0.175293	0.0670913	-0.0418726	-0.0649959	-0.178555	-0.568043	0.34009	-0.259339	-0.206236	0.0529195	0.137531	0.160857	0.424494	0.119333	-0.124977	0.312679	0.24008	-0.162351	0.134774	-0.0140453	0.201744	-0.0852505	0.0592455	0.0877173	-0.2416	-0.0621025	-0.167543	0.241457	0.125393	0.219825	-0.0865436	0.347935	0.0627253	0.21162	-0.174817	-0.136049	0.218763	-0.101112	0.136077	-0.267175	0.0820334	-0.031163	-0.149974	0.0798919	0.42418	-0.0630535	0.266157	0.135145
545	0.0916079	0.232837	0.114576	0.0662046	-0.0770812	-0.0801897	-0.300874	0.176984	-0.0860268	-0.111897	0.105565	0.136408	0.169042	0.203608	0.0458235	-0.153343	0.293289	0.291293	-0.138729	0.0528906	0.0784861	0.341229	-0.17891	0.105779	0.193724	-0.231893	0.0131297	-0.151677	0.171498	-0.049609	0.128416	0.0100216	0.117796	0.117071	0.153416	-0.0533666	0.127136	0.295888	-0.101647	0.0676877	-0.185151	0.198236	0.172287	0.0910578	-0.119809	0.169646	0.00276193	0.224472	0.104611
546	0.0225665	0.319887	0.125719	-0.0831127	-0.162171	-0.12591	-0.261116	0.214273	-0.261881	-0.181608	0.187107	0.120372	0.124958	0.353508	0.0783591	-0.124068	0.396913	0.172754	-0.0504225	-0.119565	0.129466	0.256731	-0.128511	-0.0365447	0.173409	-0.223528	-0.102124	-0.159373	0.18529	0.0606554	-0.00509001	0.00964336	0.0372148	0.0713891	0.0414837	-0.134286	-0.0805838	0.0596664	-0.20411	0.0577108	-0.0782902	0.0635501	0.109909	0.0553344	0.0675888	0.257138	0.07055	0.12015	0.0651093
547	0.0279197	0.240181	0.109068	-0.10088	-0.0552367	-0.0534961	-0.110075	0.247244	-0.0930286	-0.167903	0.128355	0.0398775	0.0374226	0.284927	0.0696813	-0.0503576	0.386985	0.00829851	0.0170342	0.019159	0.12014	0.0950248	-0.062643	0.130559	-0.0458126	-0.138257	0.0855979	-0.178573	0.221409	-0.118386	-0.151339	-0.118263	-0.0503861	0.0901591	0.0801025	0.0599739	-0.069104	0.170311	-0.0860808	0.100868	0.0515587	0.0604988	0.0324108	-0.0193293	-0.0508267	0.215631	-0.0715404	0.104302	0.0799153
548	-0.012282	0.308703	-0.0963574	-0.0986619	-0.0130053	-0.0232886	-0.125687	-0.115363	-0.13696	-0.198786	0.234011	0.0630994	0.129911	0.244999	0.117169	-0.00577055	0.223004	-0.0164801	0.0614957	-0.0138953	0.0930543	0.048473	-0.00497222	-0.0370621	-0.0565593	-0.209791	0.0488588	-0.124671	0.11857	-0.061591	-0.0798524	-0.023943	-0.113763	0.0871975	0.0935955	-0.0735533	-0.14427	0.0752722	0.0266203	0.0748091	-0.114297	0.107431	0.00421936	-0.0102633	0.0161663	0.122101	-0.0158851	0.102538	0.114834
549	-0.0872546	0.22799	-0.0269962	0.0622671	0.00684517	-0.152711	-0.304074	-0.0125309	-0.229277	-0.0743695	0.0534611	0.180979	0.0201557	0.303947	0.100542	-0.112876	0.529007	0.0363915	-0.101831	-0.0411997	0.201917	0.204297	0.0716035	0.0246868	0.222743	-0.203899	-0.133671	-0.189923	0.150611	-0.0595964	-0.179474	0.0131718	0.20112	0.0888501	0.0265382	-0.0889124	-0.147426	0.294201	0.000723503	0.153786	-0.353735	0.060224	0.0544219	-0.0695064	0.304467	0.0527862	-0.0252626	0.162919	0.0971808
550	-0.0513311	0.150595	0.0807394	0.103513	-0.139266	-0.314134	-0.471788	0.353845	-0.251982	-0.12533	0.125119	0.0210766	0.12131	0.228632	-0.0530797	-0.163886	0.427664	0.227164	-0.139152	-0.0543283	0.190442	0.369316	-0.155191	0.157604	0.331716	-0.109966	-0.140776	-0.142304	0.127925	-0.00508902	0.00386829	-0.0383888	0.0783437	-0.0770202	0.151163	-0.0289154	-0.146787	0.233544	-0.0597277	0.064641	-0.237283	0.0304415	0.166273	0.0319526	-0.00622902	0.301735	0.144171	0.214366	0.0503846
551	0.0183553	0.294514	0.023731	0.0560991	-0.0954982	-0.115969	-0.490915	-0.0253508	0.0436684	-0.282971	0.0762771	0.195332	-0.0392136	0.103581	0.0937556	-0.127071	0.528988	0.0189325	-0.168027	-0.0152171	-0.0317661	0.199735	-0.0524069	0.0228322	0.334585	-0.241319	-0.100648	-0.145926	0.29932	0.00787414	0.125219	-0.0756132	0.213377	0.114019	0.0242841	-0.0558482	-0.124827	0.139552	0.0480673	-0.0280316	-0.257648	0.110576	0.14504	0.00208675	0.137703	0.066028	0.0362639	0.0605774	-0.0583514
552	0.0218923	0.256879	0.0907687	0.007549	0.00147897	-0.0676617	-0.107819	0.0490587	-0.0130311	-0.108689	0.106896	0.209674	-0.0218631	0.252567	0.0866438	-0.0967053	0.378435	-0.0879736	0.105826	-0.0300894	0.0179562	0.0697882	-0.00985829	-0.111074	-0.0462848	-0.0637259	0.0761011	-0.12201	0.129614	-0.0194237	0.0613387	0.0438649	0.00335281	0.154454	0.0527948	-0.0315859	-0.00338653	0.0498009	-0.0830854	0.0408949	-0.00537196	0.120722	0.0484096	-0.0451245	0.0172955	0.18759	-0.089459	0.09771	0.0696608
553	0.0486845	0.290281	0.125455	0.0116904	-0.0734722	-0.0867492	-0.186681	-0.070089	-0.0217099	-0.144688	0.0335192	0.0897174	0.136521	0.089059	0.189827	-0.0232544	0.401931	-0.0239338	-0.0480701	0.0378726	0.116917	0.17493	-0.0654893	-0.00960755	0.115314	-0.139207	0.00131324	-0.324248	0.175345	0.13782	0.0453693	0.0925895	0.104744	0.0142447	0.0969342	-0.0506713	-0.11782	0.106581	-0.0136943	0.109836	-0.14034	0.00953529	0.0583325	0.0106886	0.102345	0.163505	0.0844213	0.0933363	0.0606338
554	-0.0767636	0.256618	-0.0284209	0.186036	0.0123373	-0.135267	-0.381996	-0.0356714	-0.10665	-0.0827959	0.297503	0.261128	-0.0136916	0.198818	0.07254	-0.0156501	0.35742	0.19729	-0.0977521	-0.00405425	0.0175348	0.164373	0.0441671	0.0144338	0.165248	-0.328377	-0.024839	-0.307061	0.198358	-0.0595853	-0.0463422	-0.102545	-0.00489156	0.0976153	0.143358	-0.0436725	-0.0769947	0.215409	-0.0806291	-0.0440557	-0.0574546	0.010825	-0.0369589	-0.0887005	0.236863	0.130119	0.145294	0.0636916	-0.0321144
555	0.051715	0.189221	0.00804627	-0.0582489	0.0875975	-0.263774	-0.191878	0.186768	-0.178064	-0.0789311	0.0226732	-0.0517071	0.0948658	0.133804	0.110166	-0.0126874	0.324968	0.194275	-0.0708565	-0.0628547	0.0707554	0.376367	-0.0201232	0.108734	0.278224	-0.211241	0.0193893	0.0699748	0.211976	0.116163	0.188167	0.00748575	0.180912	-0.0976866	0.188189	-0.244575	-0.197521	0.178116	0.0644369	0.00580656	-0.176353	-0.0156467	0.189968	0.0588923	-0.0339088	0.397395	-0.0333996	0.028673	0.145848
556	0.0504241	0.183131	0.116335	0.107795	-0.0583542	-0.133419	-0.341094	0.282488	-0.0310414	-0.191053	0.0353194	0.112986	0.224741	0.177821	0.068789	-0.160099	0.298598	0.238222	-0.320086	0.146725	-0.0792577	0.108442	-0.0677615	0.144227	0.156837	-0.188955	-0.0480654	-0.113373	0.175311	-0.0993144	0.102705	-0.00685077	0.314916	-0.0441915	-0.0885042	-0.097983	-0.0412599	0.280901	-0.105909	0.0918082	-0.194357	0.201479	0.123165	0.00838235	-0.0363279	0.352541	-0.0584311	0.355267	0.083459
557	-0.14871	0.277242	0.106872	-0.0194121	0.00482447	-0.0708309	-0.119196	0.0243073	-0.179451	-0.117601	0.0860924	0.163538	-0.04242	0.240265	0.0834605	-0.0472326	0.533324	-0.0982913	0.00124661	0.0843159	0.0413212	-0.0689785	-0.03125	0.0394747	0.0633711	-0.210131	-0.137983	-0.17897	0.152738	0.0760717	0.0788387	0.0403782	-0.0266151	0.215673	0.183819	-0.0764322	-0.168961	0.204508	0.0534962	0.0851469	0.0652938	0.0168262	-0.0168932	-0.0970258	0.0114967	0.029558	0.141984	0.0773494	-0.0159874
558	-0.037781	0.128619	0.078362	-0.0397491	-0.0450229	-0.185153	-0.412437	0.0540196	-0.0594776	-0.153143	0.0635839	0.145329	0.184801	0.182897	0.113327	-0.0888375	0.453772	0.17056	-0.0628744	0.0120289	0.0219295	0.239176	-0.0827611	0.0282381	0.147403	-0.181437	-0.0335614	-0.0418425	0.138322	0.0586559	0.119149	-0.0659919	0.0949133	-0.109369	0.171972	-0.105134	-0.141288	0.187124	-0.0649468	0.155671	-0.185506	0.0141049	0.0332851	0.0260789	0.015775	0.0091841	-0.117625	0.178701	0.0657856
559	0.0814564	0.0938881	0.0983674	0.0163338	0.0335476	-0.0280347	-0.341934	-0.0621809	0.0657498	-0.192252	0.0431756	0.0805942	0.0696714	0.108237	0.0636012	-0.138211	0.474634	-0.074608	-0.0411764	-0.0518003	0.150899	0.169208	0.0619062	0.0494807	0.197059	-0.00853676	-0.0516435	-0.149546	-0.00396749	-0.0673058	-0.0586604	0.0587502	0.00332317	0.150208	0.0337952	-0.102844	-0.199824	0.195631	-0.0553093	0.0364004	-0.186432	0.110137	-0.0303055	-0.164514	0.00440526	0.036406	-0.192534	0.147538	0.00649117
560	0.108605	0.18047	-0.151061	0.160228	-0.0499104	-0.146974	-0.110462	-0.0573393	0.0838363	-0.00601946	0.065489	0.201232	0.0767794	0.191899	0.272231	-0.165471	0.573808	0.0664032	-0.0620754	0.0704792	0.0646875	0.28253	0.0550773	-0.0692775	0.174005	-0.285008	-0.0757226	-0.161729	0.0613558	-0.0298537	-0.0365824	0.185911	0.049044	-0.0507016	0.0410591	-0.00436081	-0.120689	0.0796977	-0.00484108	0.136182	-0.111073	0.0289088	0.143995	0.0349903	0.319648	0.103723	-0.0528338	0.0755545	0.042345
561	-0.0137459	0.23652	0.120833	0.0745165	0.0457211	-0.150674	-0.234594	-0.055868	-0.00985375	-0.169926	0.156167	0.232412	-0.0377923	0.210787	0.0947804	0.0103563	0.420035	0.035202	-0.102898	-0.00535574	-0.00451167	0.0699683	0.048493	-0.0161119	0.0271765	-0.343441	-0.104204	-0.284564	0.310457	0.0219243	-0.0169023	-0.0368539	0.042653	0.0687261	0.0784691	-0.0375946	-0.0427881	0.229599	-0.0844485	0.0142763	-0.118161	0.0172214	0.0728926	-0.131826	0.160682	0.0657275	-0.0832886	0.142611	0.0188784
562	-0.1027	0.10268	0.029566	0.116998	0.0012569	-0.0847624	-0.133466	-0.268593	-0.0319078	-0.243164	0.160258	0.208192	-0.149627	0.108802	0.258593	0.105156	0.381629	0.0849554	-0.100684	-0.183222	0.0362785	0.0274918	0.101328	0.111377	0.11744	-0.218263	-0.186072	-0.152119	0.177106	-0.0489718	0.0612432	0.058004	-0.0467766	0.157021	0.0615988	-0.0250666	-0.0906944	0.202755	0.00622523	0.0171164	-0.250452	0.0707754	0.00496768	0.0943486	0.139386	-0.0620845	0.0339003	0.0883391	0.0851418
563	-0.0143791	0.0846845	0.0826156	0.050451	0.0395828	-0.106694	-0.191381	0.126268	-0.0800327	-0.117113	0.080046	0.0771404	0.0279782	0.178645	0.115697	-0.0850641	0.54942	0.0984785	-0.0108762	-0.0815213	0.0406255	0.207707	0.00887677	0.205708	0.145196	-0.0653344	-0.137764	-0.120506	0.106565	-0.0250712	-0.0473228	-0.0216877	0.0851753	0.0363703	0.107377	-0.0983425	-0.0764809	0.203241	-0.0684139	0.111951	-0.124804	0.0531208	0.0179804	0.0160141	0.0769931	0.243241	-0.0319872	0.173158	0.0383695
564	0.110058	0.0600562	0.206122	0.0131649	-0.184208	-0.246108	-0.382543	0.27612	-0.0507503	-0.0932032	0.0555399	0.0942221	0.174623	0.21418	-0.0497056	-0.129255	0.236185	0.286406	-0.163705	-0.0141144	0.0578962	0.323724	-0.259879	0.221435	0.248261	-0.132688	-0.0658114	-0.0551601	0.104042	0.172023	0.315597	-0.0532093	0.260826	-0.0258442	0.199636	-0.0779419	-0.0505809	0.195527	0.101114	0.0989945	-0.271393	0.13326	0.203538	-0.148063	0.077268	0.285214	0.0474618	0.201416	0.0182299
565	0.0239943	0.269605	0.0813751	0.105726	-0.134057	-0.0829651	-0.0777528	-0.154511	0.105525	-0.157593	0.00186178	0.0262851	0.0313035	0.156561	0.132339	0.055737	0.337985	-0.04001	0.0159435	-0.0213782	-0.0169482	0.0759556	-0.0846265	0.0386488	0.229539	-0.236806	-0.11188	-0.0933484	0.134456	-0.130804	0.0633816	0.117987	0.0552744	0.02063	0.147974	0.0036273	0.0232433	0.165829	-0.0976831	0.104224	-0.100004	0.119573	0.0880823	-0.0284759	0.064705	0.100559	0.0568586	0.184951	0.0259976
566	-0.0233195	0.314716	0.0198007	0.127425	-0.000654146	-0.241116	-0.007442	0.00289912	-0.14517	-0.0939088	0.153474	-0.0389914	-0.115552	0.217995	0.199504	-0.0646596	0.421115	-0.0919906	-0.0133164	0.061453	0.0107522	0.0465225	0.0140446	0.013503	-0.114643	-0.267513	-0.0302074	-0.156552	0.00988442	0.0556762	0.0456147	0.0432964	-0.0379143	0.0203572	0.049799	0.0120752	-0.0297244	0.139698	-0.141238	0.141995	0.0792892	0.0714725	0.0758324	0.164654	0.24181	0.132047	0.19086	0.0759289	0.0475242
567	0.0211868	0.225965	0.378171	-0.089282	0.0231498	-0.182801	-0.275351	0.0741874	-0.253667	-0.138317	0.075516	0.228269	0.00880859	0.173098	0.0403239	-0.0612088	0.31057	0.119493	0.0798526	-0.111642	-0.0296859	0.285553	-0.0199567	-0.0495299	0.13599	-0.185836	-0.0773084	-0.148346	0.153962	-0.0635662	0.0677475	-0.16584	0.126614	-0.0996272	0.0323822	-0.101363	0.114388	0.0868832	-0.0555264	-0.0285265	-0.170902	0.184405	0.178838	-0.0622026	-0.0897614	0.210387	-0.0339047	0.237034	0.0442929
568	0.00238671	0.184012	-0.0297895	-0.0587533	-0.145247	-0.124561	-0.22991	0.0573511	-0.18336	-0.293651	0.391117	-0.242574	-0.105503	0.175514	-0.147476	-0.0458785	0.424735	0.197957	-0.177747	-0.0563502	0.141381	0.448623	0.018666	0.0690735	0.137474	-0.110483	0.0365168	0.0337153	0.202696	-0.0566319	-0.0435793	-0.0550585	-0.0478104	0.204325	0.268165	-0.07794	-0.00247363	0.107076	0.115295	0.13768	0.0791498	0.139644	0.178922	-0.123269	-0.0811272	0.0262011	-0.134699	0.220008	0.154665
569	-0.0348365	0.108504	0.109084	0.067234	-0.109876	-0.135039	-0.364717	0.0898715	-0.133761	-0.143013	0.0424136	0.103478	0.157728	0.221464	-0.0435139	-0.0887418	0.539415	-0.00377213	-0.045863	-0.0488615	0.0778706	0.097967	0.0174059	0.255346	0.143417	0.0516807	-0.185887	-0.00999189	-0.0619405	-0.131617	0.0115078	-0.023617	0.087876	-0.000700756	0.181047	-0.102802	-0.0836179	0.160199	0.00523631	0.188955	-0.112601	0.0274935	0.0465535	-0.163744	0.0580306	0.213787	0.0271915	0.239473	0.147574
570	-0.0134174	0.306097	0.0670995	0.177124	0.0707172	-0.177384	-0.284691	0.0123294	-0.169729	-0.223651	0.034402	0.11883	0.0773971	0.155633	0.0840851	-0.15747	0.424286	0.129239	-0.146186	0.0639106	-0.10294	0.156183	-0.0342206	-0.0199346	0.208722	-0.261307	0.0225035	-0.226787	0.0710571	0.00076364	0.0951004	0.0109941	0.132139	0.00683881	0.0920237	-0.0568166	-0.0683902	0.251032	-0.0610663	-0.0846959	-0.152366	0.0929446	0.140268	-0.102898	0.0947765	0.235318	0.0267928	0.222705	0.0530016
571	-0.164432	0.297993	-0.0868727	0.00154558	-0.104708	-0.0195244	-0.307556	0.275045	-0.110676	-0.257221	0.221615	0.193923	0.0696457	0.386407	-0.0985656	-0.245094	0.428786	-0.0504092	-0.109028	-0.000962144	0.0558518	0.324378	-0.123818	0.0693117	-0.0796985	-0.108034	0.0310259	-0.133149	0.0707851	0.06669	0.121491	-0.0284019	0.0689863	0.0576144	0.185003	-0.0253179	-0.145066	0.178726	0.010675	0.0962793	-0.0985385	-0.0575162	0.180299	0.0336315	0.0106383	0.111795	-0.1595	0.345963	0.0895602
572	-0.0814496	0.086976	0.170982	0.0636137	-0.134782	-0.474257	-0.110988	0.0381291	-0.0747151	-0.265123	0.053983	-0.0412069	0.0841261	0.219217	0.287056	-0.0362306	0.361826	-0.00247124	0.0770716	-0.156434	0.21775	0.163712	-0.0378917	-0.00043183	0.0686403	-0.162145	0.00139051	-0.223333	0.0415151	0.151068	0.0471524	-0.0154199	0.0934815	-0.0204834	0.23554	0.00793669	-0.0122648	0.0619034	-0.0717727	0.0500289	-0.0828037	-0.0145585	0.289903	0.232427	-0.0169457	0.424931	0.0428954	0.226105	0.0845388
573	-0.0143906	0.267637	-0.0521738	0.176677	-0.0615749	-0.377071	-0.437073	0.316268	-0.140394	-0.210496	-0.052136	0.133045	0.148921	0.297567	0.0703734	-0.153142	0.331643	0.148485	-0.122078	0.129198	-0.021937	0.264127	-0.251243	0.0817161	0.0768572	-0.341942	0.0408954	-0.124009	0.190037	0.0583563	0.108122	0.0259994	0.192728	-0.00525273	0.235125	-0.10733	-0.0898033	0.198815	-0.0775706	-0.0291768	-0.360147	0.107799	-0.0167836	-0.0106372	-0.0312929	0.172355	-0.0739556	0.136289	0.0197885
574	-0.0503254	0.148001	-0.0809753	-0.0433885	0.0527593	-0.203007	-0.15059	0.237126	-0.141868	-0.175488	-0.0246239	-0.0661934	-0.0143145	0.252478	0.142986	-0.0227648	0.382757	0.151037	0.0386168	-0.0204954	0.0769898	0.188424	-0.0433047	0.041713	0.0397338	-0.230864	-0.0839281	-0.344449	0.209864	-0.0381245	-0.0280852	-0.015802	-0.164637	0.104773	0.187683	-0.149238	0.0975657	0.131164	0.0455822	0.131006	0.0731826	-0.00638729	0.187052	-0.170144	0.143429	0.225722	0.0726876	0.137924	0.118833
575	-0.0695086	0.296378	-0.0123127	-0.0189853	0.0189263	-0.102875	-0.140586	0.0860011	-0.0912097	-0.160761	0.225018	0.0469398	0.150477	0.175391	0.0186223	-0.183881	0.264328	0.023768	-0.00972604	-0.0558313	0.0436475	0.215194	-0.149747	-0.00995069	-0.0259523	-0.259868	-0.0383304	-0.279318	0.0603284	0.0352701	-0.12247	0.0499869	0.0666742	0.175367	0.110613	0.0321082	-0.00793691	0.0858718	-0.0482353	0.0948197	-0.180021	0.0422984	0.0967187	0.0107384	0.184708	0.156211	-0.153931	0.0904377	-0.0380699
576	0.164862	0.143762	0.150099	-0.0015416	0.084637	0.031884	-0.0798862	0.0252534	-0.101823	-0.124141	0.213949	0.0980231	0.056172	0.382704	0.134153	0.0414234	0.0597953	-0.0712025	0.046404	-0.135482	0.127607	0.22992	-0.0797463	-0.146595	-0.213622	-0.172123	-0.0806622	-0.227554	0.169031	-0.155921	0.0533999	-0.09068	-0.161628	0.235501	0.121875	0.113665	-0.0263237	0.0619351	0.086201	0.180247	0.0635593	0.128139	0.224346	0.0942415	0.0653029	0.0432665	-0.240555	0.0998762	0.0289965
577	0.0525051	0.273583	0.140377	0.0550838	-0.130898	-0.0434195	-0.193556	0.00247701	-0.0676508	-0.212579	0.0429479	0.0398963	0.0560418	0.21256	0.136721	-0.0698582	0.430183	0.0552112	-0.120508	0.00800945	-0.0465058	0.117712	-0.0468548	-0.0402982	0.229954	-0.116676	0.0812774	-0.0551504	0.186566	-0.0699837	0.0866264	0.0778427	0.0612392	0.0919949	0.117322	0.013104	-0.138324	0.159823	0.0869132	-0.0796819	-0.13673	0.0797127	0.120102	-0.00563499	0.0646399	0.100495	-0.0347406	0.118912	0.0557866
578	-0.0514304	0.337485	0.00984944	-0.0742847	0.0650799	-0.0869972	-0.174212	-0.0614771	-0.135324	-0.178775	0.111545	0.143379	0.0365564	0.285557	0.0212652	0.121083	0.277446	0.0478617	0.0077668	-0.178438	0.183261	0.18331	-0.0249473	-0.0410719	-0.0290065	-0.0959009	-0.0264633	-0.0897695	0.245901	0.14406	-0.114747	0.005337	-0.0828958	0.13804	-0.0166476	0.0143835	-0.06352	0.104215	0.170741	0.187709	-0.0132103	-0.101248	-0.106597	-0.0520246	0.118967	0.229451	0.0697201	0.0172167	0.11555
579	-0.0569992	0.256097	0.0127233	0.035971	0.13032	-0.15298	-0.158404	0.130466	-0.0399092	-0.168035	0.137264	0.150462	0.0153221	0.285928	0.0899376	-0.222528	0.447239	0.1396	0.0032122	0.0481485	0.0224776	0.187118	0.0555489	-0.00269082	-0.00186913	-0.269324	-0.0496085	-0.160764	0.205231	0.0486608	-0.010091	0.0331996	0.113731	0.032996	0.197606	-0.0736747	0.0184521	0.160058	-0.0838737	0.164371	-0.00869355	0.0418805	-0.00309617	-0.0550445	0.20038	0.221329	0.0242553	0.111254	0.0179571
580	-0.0690458	0.164331	0.0941765	0.002824	0.0254862	-0.0936646	-0.175814	0.0906413	-0.0430079	-0.206296	0.00108481	0.166633	0.0328311	0.236369	0.118896	-0.175246	0.525607	0.17141	-0.0927202	-0.0461027	-0.102161	0.179581	0.0518896	0.189956	0.200716	-0.192846	-0.143369	-0.169924	0.121663	-0.0183846	0.0561125	0.0329786	0.157879	0.167636	-0.0082671	0.0661862	-0.106778	0.167456	-0.00890606	0.0562368	-0.260691	0.0568902	0.0149639	-0.0190469	0.0377934	0.112601	-0.0877516	0.223497	0.132138
581	0.0275738	0.168705	0.0521042	-0.00512595	-0.121511	-0.0860765	-0.292544	-0.0548748	-0.0320246	-0.234044	0.0871135	0.180686	0.00394238	0.204248	0.195907	-0.0203215	0.464556	0.0408723	0.042946	0.0569978	0.12333	0.134481	0.0826185	0.0594318	0.0650812	-0.216355	-0.000615134	-0.156666	0.231049	-0.0351602	0.0471795	-0.0059512	-0.093314	0.157895	0.0135512	0.00731157	-0.122517	0.149266	0.0164108	0.0292307	-0.0798963	0.108343	0.0459211	0.0586933	0.0974035	0.0700824	-0.0174925	0.152187	0.132158
582	0.118421	0.120929	0.156698	0.132866	-0.000169958	0.0910884	-0.046587	-0.0679283	-0.100977	-0.234221	0.162861	0.00897834	-0.0767113	0.238989	-0.018456	0.0701523	0.205198	-0.0644941	0.0144004	-0.0985419	0.0813736	0.0955666	-0.00374827	-0.0454137	-0.0363123	-0.131728	0.00419248	-0.215209	0.214994	-0.0754371	0.0807665	-0.158269	-0.179828	0.102829	0.103131	-0.0775025	-0.0299149	0.131016	0.0184019	0.0918907	-0.129924	0.0595694	0.127662	-0.0883844	0.132243	0.0298789	-0.230704	0.0568471	0.1184
583	0.0171837	0.174993	-0.0311669	0.228272	-0.0298824	-0.178235	-0.135	0.0461943	-0.195582	-0.188719	0.191645	-0.0524157	-0.134499	0.205008	0.15926	0.0192942	0.412916	0.0047438	-0.131525	-0.32423	0.145445	-0.0730233	0.130262	0.0775158	0.039397	0.164646	0.0701439	-0.0757356	0.0957818	0.118203	0.110959	-0.025713	-0.110345	0.0484072	0.142792	0.160865	-0.355928	0.120205	-0.138074	0.207436	0.140677	0.158625	-0.0203599	0.14149	0.125734	-0.0128568	0.216871	0.145986	0.0944006
584	-0.0271321	0.247959	0.00431355	-0.0504013	-0.0684306	0.0558315	-0.263402	0.0623157	-0.117268	-0.16315	0.129042	0.0920798	0.0504225	0.282047	0.081841	-0.0218339	0.111991	0.141422	-0.0993108	-0.0798947	0.0100382	0.099433	-0.0157007	-0.0120272	0.0619189	-0.161796	0.0259316	-0.285908	0.217472	-0.0143343	0.111877	0.0102687	0.117476	0.0120204	0.210111	-0.0841586	-0.0583251	0.148155	-0.0894227	0.0232356	-0.0326524	0.00634278	0.0663621	0.0147644	0.0130354	0.192523	0.03125	0.0409733	0.10982
585	-0.0135429	0.199574	-0.0453977	0.117359	-0.248301	-0.307987	-0.392088	0.369075	-0.0609314	-0.178041	-0.0272728	-0.0723138	0.322912	0.216868	0.126229	-0.181768	0.506849	0.245864	-0.0678523	0.0471996	-0.0223835	0.345965	-0.232506	0.100466	0.139528	-0.24474	-0.0247851	-0.0916287	0.0768773	0.124274	0.039204	-0.0674621	0.172446	-0.0379439	0.190875	-0.137172	0.00398615	0.234835	-0.188041	0.0528164	-0.220546	0.193446	0.0339686	-0.00858763	0.0995466	0.256485	0.0753806	0.419568	-0.125965
586	0.0274483	0.082171	0.0943086	0.1327	-0.0822783	-0.116384	-0.322219	0.200098	-0.0600773	-0.156463	0.108078	0.105122	0.152223	0.196798	0.13232	-0.145303	0.441331	0.332539	-0.110302	-0.027854	0.0149937	0.246871	-0.166844	0.320073	0.252217	-0.181591	-0.173254	-0.0880899	0.0436006	0.0131357	0.121572	-0.125918	0.262038	0.0246489	0.109471	-0.157197	-0.0511816	0.15978	0.0262458	0.155393	-0.245429	0.146783	0.0959535	-0.0167762	-0.0349329	0.235831	0.0127136	0.234591	-0.04387
587	-0.16391	0.0887208	0.0370096	-0.042254	0.102124	-0.0945114	-0.345853	0.268947	-0.182684	-0.145272	0.126566	0.086044	0.0815779	0.442962	0.130185	-0.17533	0.191665	0.279575	-0.0644628	0.0485081	-0.0564504	0.317228	-0.0797129	0.143369	0.10549	-0.231487	-0.173096	-0.149296	0.00900645	-0.0115719	0.234959	0.00498197	0.0562848	0.012354	0.208516	-0.186258	-0.0451182	0.243851	0.0461267	0.115656	-0.151774	-0.08997	0.0998293	-0.161774	-0.0277672	0.289723	-0.0327024	0.277837	-0.0100895
588	-0.00571368	0.238115	-0.0080664	-0.049059	-0.00601935	-0.0634102	-0.0297075	0.0222353	-0.027347	-0.0532122	0.157533	0.0149443	0.0670202	0.149635	0.126269	-0.0873332	0.461797	0.0596357	-0.000625313	-0.0413677	0.0543894	0.164366	-0.0540013	0.0388537	-0.0556589	-0.149076	-0.0167032	-0.134108	0.179392	0.056962	-0.0338543	-0.010065	0.0598927	0.115727	0.0741801	-0.0585109	-0.018098	0.306785	0.0268231	0.0701688	-0.0483183	0.15962	0.0646088	-0.0878027	0.0336884	0.0681098	-0.0324303	0.189173	0.0200063
589	-0.0370286	0.319433	0.0651159	0.0194639	-0.098897	-0.164698	-0.227148	0.0394173	-0.0170168	-0.120795	0.114639	0.075571	0.0921868	0.367185	0.141781	-0.0926225	0.218192	0.083868	-0.0197036	0.00198097	0.094305	0.232466	-0.179899	-0.0260269	0.0416742	-0.119219	-0.0685276	-0.191913	0.136178	-0.0112481	0.0479658	-0.0897323	-0.0396003	-0.0794942	0.138087	-0.0122765	-0.0604946	0.16243	-0.122297	0.0217062	-0.015532	0.128011	0.141287	-0.0212897	-0.0220454	0.11445	-0.0925196	0.20308	-0.0204061
590	-0.0418097	0.185004	0.073308	0.158308	-0.14885	-0.0324854	-0.204694	-0.001978	-0.144634	-0.375899	0.118998	0.0666047	0.0456691	0.346515	0.0580894	0.00671486	0.164324	0.110358	-0.100221	-0.0656393	0.135787	0.254954	-0.0472576	0.124759	0.0493493	-0.176787	-0.205558	-0.147876	0.0325338	-0.199965	0.125906	-0.154052	0.0980279	-0.0377209	0.0884648	0.0046142	-0.124158	0.0850606	0.0165477	0.252236	-0.127871	0.00026526	0.154277	0.0160809	0.161634	0.123249	-0.180575	0.101685	0.04459
591	-0.0115863	0.17799	-0.030199	0.147948	0.0536583	-0.174378	-0.273385	0.0959558	-0.0434898	-0.132988	0.0491643	0.111938	0.0246722	0.178601	0.0363162	-0.0687898	0.407241	0.0751605	-0.0957903	0.0514431	-0.0683306	0.27882	-0.130606	0.0836275	0.0878305	-0.300416	-0.0945526	-0.118506	0.127414	-0.0229472	0.124624	0.00115767	0.182593	-0.0841743	0.128597	0.00494815	-0.0754281	0.216722	-0.245622	0.205296	-0.154806	0.0224944	0.0338773	-0.0819699	0.115519	0.156763	0.0674779	0.182447	0.00742203
592	0.00741599	0.402009	0.0955762	0.20793	0.0755851	0.0250649	-0.329569	-0.223558	0.221483	-0.152372	0.158048	0.194984	0.0892528	0.0973146	0.103848	-0.0395532	0.598459	-0.101379	0.08426	0.110231	-0.0472229	0.0495755	0.140985	-0.00906763	0.120219	-0.246598	-0.126419	-0.360767	0.17846	-0.0433215	0.126628	0.0520845	0.0240805	0.0920291	-0.00980594	0.0909311	-0.214464	0.233304	-0.164284	-0.0172477	-0.204558	-0.0974624	0.0260281	0.0349629	0.208208	0.0133212	-0.0647895	0.064517	0.0808328
593	-0.0117398	0.250032	0.0501024	0.0346242	-0.206966	-0.223118	-0.209904	0.208199	0.0618529	-0.188046	0.136208	0.188185	-0.0302069	0.216898	-0.137492	-0.0738688	0.298536	0.0231092	-0.18195	0.00578189	0.132985	0.200004	-0.0620337	0.216181	0.234421	-0.2046	-0.0999228	0.0605519	0.222883	-0.110806	0.0982769	-0.0769378	0.0869379	0.0630167	0.107408	-0.158909	0.0582395	0.284792	0.0310096	-0.0373221	-0.229071	0.0861026	0.0829104	-0.0947744	-0.00295906	0.257702	-0.032723	0.22406	0.131597
594	-0.0618344	0.182378	0.151029	0.0234677	-0.0994356	-0.187958	-0.295403	0.246359	-0.0830378	-0.178885	0.0126045	0.0146867	0.127867	0.283963	0.232722	-0.189933	0.579581	0.11559	0.0106545	0.0994699	0.167339	0.216343	-0.0512814	-0.15181	0.112017	-0.358599	-0.0186022	-0.259643	0.191943	0.144271	0.0914711	0.000938886	0.137036	0.0682998	0.154841	-0.230528	0.149734	0.240004	0.0386532	-0.0482396	-0.130051	-0.0125582	-0.032198	-0.0589548	0.124232	0.241371	0.121954	0.278823	0.0721177
595	0.0268718	0.10555	0.226787	0.143709	0.106862	-0.180812	-0.342687	0.168715	-0.137435	-0.218656	0.0084632	0.157389	0.118236	0.420492	0.0903418	-0.155421	0.45707	0.0656083	-0.174927	-0.174493	-0.0133952	0.198031	0.0989962	0.131082	0.155185	-0.072496	-0.030497	-0.0703622	0.0731859	0.0654728	0.0584395	-0.0706971	0.0169735	0.103822	0.114313	-0.100961	-0.228021	0.272382	-0.26018	0.034197	-0.3046	0.14549	0.0689163	0.00215915	0.139568	0.207972	-0.193421	0.270512	0.0382506
596	-0.0142648	0.301842	-0.0535668	0.100982	-0.0146237	0.0257858	-0.146917	-0.112694	0.0997848	-0.114749	0.0789275	0.122733	0.197868	0.174185	0.0832861	-0.11159	0.602226	0.0418746	0.0697756	0.0436131	-0.0130912	0.0918396	0.0385212	0.0752785	0.089954	-0.157948	-0.157648	-0.216426	0.017769	-0.0536755	0.0161701	0.0021619	0.0827183	0.0314397	0.0696962	-0.00729657	-0.107816	0.223138	-0.174681	0.0441511	-0.0946209	-0.00961618	0.0759076	-0.0302669	0.224853	0.148772	-0.00673343	0.135037	0.0567697
597	0.045168	0.249053	0.0323009	0.109705	-0.0485446	-0.0948166	-0.223933	0.0915428	-0.138668	-0.164757	0.135463	0.125147	0.032058	0.147132	0.217563	-0.11316	0.445798	0.0704132	0.0285244	-0.0315112	0.115349	0.164475	0.00991075	0.204401	0.0864399	-0.0313998	-0.0488604	-0.110528	0.0241715	-0.0846088	-0.045567	-0.0366152	0.0390986	0.131136	0.0741893	-0.00514087	-0.138342	0.238165	-0.109995	0.053371	-0.102503	0.106798	0.0786383	-0.017772	0.199262	0.106906	0.103608	0.278515	0.0252261
598	-0.168389	0.0427192	0.0800714	-0.00928318	-0.11849	-0.262893	-0.688698	0.290862	-0.0311022	-0.22588	0.089442	0.080647	0.0295221	0.376334	0.185876	-0.11522	0.436242	0.273849	-0.19606	-0.0477193	0.024319	0.369841	-0.0914947	0.25333	0.244935	-0.227742	-0.186447	-0.170124	0.141892	-0.0218193	0.0608007	-0.190349	0.311847	-0.070702	0.168737	-0.229221	-0.00408172	0.0760973	-0.0510771	-0.0478669	-0.229335	0.00426171	0.187325	-0.0915572	0.0586825	0.36144	0.0528827	0.181019	-0.0046548
599	0.0311948	0.244591	0.0507795	-0.15649	-0.0476023	-0.201982	-0.16733	0.0602709	-0.178496	-0.0782325	0.146497	0.136459	0.131018	0.345059	0.0232339	-0.00436133	0.221496	0.0390808	-0.0203729	-0.152751	0.111962	0.165962	-0.113759	0.00498247	-0.0155596	-0.181553	-0.0138607	-0.031707	0.0817361	-0.0181376	0.0569899	-0.180011	-0.0301204	-0.0822303	0.0648496	0.011976	-0.0131889	0.122525	-0.0140212	0.152715	-0.0772769	0.0465555	-0.0217219	-0.109312	-0.0277	0.159036	-0.00470943	0.0442911	-0.00292887
600	0.00486138	0.140802	0.251283	-0.0407894	0.0029104	-0.0282281	-0.227606	0.0723646	-0.0928253	-0.125898	0.0716731	0.173957	0.0711204	0.202673	0.080002	-0.0939652	0.358758	-0.0200556	-0.0505889	-0.0195063	0.0262925	-0.00154032	-0.131762	9.75012e-05	0.140822	-0.0671197	-0.0553676	-0.0540976	0.129347	0.0221318	-0.0263659	-0.0450092	0.0399001	0.0842908	0.0509523	-0.0407287	-0.0187429	0.00858033	-0.154041	0.0982699	-0.238949	0.144704	0.00934785	-0.155706	0.00674673	0.136071	-0.109105	0.125092	0.123055
601	-0.0251992	0.0866887	0.0418714	0.0905401	0.0675774	-0.101627	-0.275957	0.252536	-0.160332	-0.197666	0.0999655	0.00394492	-0.089571	0.22301	0.174631	-0.0283872	0.518166	0.24034	-0.0175843	-0.0101321	0.149866	0.235991	-0.0251059	0.133337	0.189228	-0.205856	-0.173275	-0.226628	0.271955	0.005195	-0.0366187	-0.0802229	0.0139435	0.0832747	0.104693	-0.199452	-0.0265403	0.185159	-0.093498	0.0641402	-0.118796	0.0326081	0.137633	0.0348159	0.0275646	0.195477	-0.137369	0.225459	0.0977646
602	-0.12485	0.209423	0.0783356	0.0877575	0.00786374	-0.336705	-0.473204	0.22721	-0.144044	-0.116154	0.108164	0.243954	0.0203522	0.35623	0.0176032	-0.147468	0.446465	0.277092	-0.259866	0.112249	-0.145538	0.211905	-0.146284	0.0554957	0.243877	-0.404344	-0.0453337	-0.0988716	0.265209	-0.0141325	0.195164	-0.0793886	0.215895	-0.113685	0.191971	-0.151768	-0.0996072	0.311587	-0.0872419	0.0635971	-0.369386	-0.13697	-0.101166	-0.115923	0.0282159	0.430092	-0.0862442	0.22781	-0.116988
603	0.0391832	0.206733	0.00325665	0.0623377	-0.103662	-0.0930324	-0.12861	0.128751	0.00840271	-0.110672	0.120913	0.0415258	0.0351559	0.210881	0.0543859	-0.06155	0.283281	0.00605492	0.00784923	-0.0802923	0.153636	0.276807	-0.126846	-0.0154987	0.00411177	-0.102889	-0.05873	-0.090059	0.0754468	0.0821534	0.0958721	-0.151015	0.0572443	0.0645749	0.222093	0.00565398	-0.130979	0.276983	0.166662	0.0410352	-0.065339	0.112157	0.188796	-0.00109257	0.128489	0.136889	-0.0962279	0.230169	-0.0691817
604	-0.0580652	0.138786	0.0658072	0.0252516	0.146219	-0.272906	-0.234301	-0.109295	0.0718523	-0.209943	0.020499	0.0861976	-0.165698	-0.00140414	0.134932	-0.145494	0.409575	-0.175914	0.0798218	-0.100102	0.0593367	0.200933	0.0633713	-0.129893	0.216176	-0.199359	-0.065153	-0.0598359	0.0335841	-0.0972398	0.119385	0.00791975	-0.186059	0.236461	-0.117769	0.0420183	-0.170033	0.199917	-0.0769017	0.0931202	-0.220422	0.0993579	0.0881626	-0.052813	0.219857	0.070751	-0.18965	-0.0158888	0.141699
605	-0.149577	0.234993	0.0731168	-0.110572	0.00733312	-0.154458	-0.277087	0.36462	-0.175909	-0.181033	0.000684824	0.155731	0.135258	0.376246	0.159694	-0.130791	0.299457	0.132815	-0.0896209	0.0710722	-0.137583	0.244129	7.99077e-05	0.0199109	0.0807567	-0.310156	-0.0326799	-0.237798	0.136581	0.0669789	0.0436789	-0.0724349	0.0954297	0.0965419	0.183578	-0.138801	0.0122797	0.206402	0.0515361	0.119199	-0.162462	-0.12365	0.0993837	0.0189334	0.14046	0.292456	-0.0843756	0.215577	-0.0416959
606	0.00258547	0.293974	0.0523921	0.0845685	-0.0419639	-0.0706095	-0.231171	-0.111539	-0.192943	-0.205266	0.0917369	0.0929398	0.0626311	0.198048	0.0387231	0.0694371	0.392048	-0.0145727	0.1338	-0.0196755	0.0577192	0.0470484	0.114365	0.0223313	0.189401	-0.0593121	-0.123803	-0.0496894	0.297935	-0.0234979	0.0385832	-0.0993438	-0.0793903	0.0188213	0.209855	-0.0258858	-0.166311	-0.0280905	0.0228755	0.0663473	-0.0999645	0.0964058	0.0376442	-0.00791012	0.147903	0.0900242	0.0386137	0.162487	0.068499
607	-0.13684	0.297321	0.104477	0.0873119	-0.0991419	-0.112737	-0.37464	0.27302	-0.167571	-0.209135	0.0588467	0.171617	0.267222	0.216265	0.213047	-0.044595	0.0808625	0.062721	-0.0686169	0.0373596	-0.0931839	0.184022	-0.152913	-0.0852905	0.153463	-0.0987494	0.0621471	-0.115407	0.0452119	-0.00716121	0.0502955	-0.0298652	0.224204	-0.0131796	0.0402087	-0.180051	-0.0792758	0.27135	-0.00812666	0.0547633	-0.242675	-0.0651341	0.0956937	0.08413	0.0102758	0.234153	-0.149194	0.369042	0.0151579
608	-0.0116833	0.301897	-0.00437091	0.0376392	-0.0695343	-0.00881006	-0.431104	-0.0722783	0.0751588	-0.257167	0.128577	0.205113	-0.0633272	0.035784	0.103854	-0.100253	0.502591	-0.0268128	-0.135563	-0.0702692	0.044556	0.158925	-0.0355698	0.0277152	0.304259	-0.20415	-0.135222	-0.0667724	0.218736	-0.028512	0.102336	-0.130044	0.182668	0.124278	0.0827065	0.00221969	-0.165832	0.141585	0.0204239	0.041262	-0.188919	0.107975	0.184658	-0.0764563	0.100567	-0.00575174	0.0850337	0.0130097	-0.0978097
609	-0.00216333	0.257227	0.013953	-0.00188681	-0.125847	-0.104619	-0.297734	0.195712	-0.189902	-0.101248	0.165423	0.127186	0.170942	0.385926	0.00364908	-0.0793684	0.262634	0.172127	-0.171474	-0.00769394	0.0827376	0.259558	-0.181524	0.0643941	0.0289423	-0.251259	-0.073227	-0.20381	0.0368667	0.205	0.139772	-0.10052	0.196214	-0.0656615	0.0983381	0.0465063	0.145382	0.144564	-0.0317507	0.0360728	-0.150081	0.0950918	0.1852	-0.00738203	-0.0355721	0.173418	0.0264913	0.124378	-0.0142965
610	-0.0865231	0.20375	-0.00544499	0.0994048	-0.0521836	-0.128656	-0.170083	0.0595562	0.17864	-0.0509771	0.103742	0.0208713	0.00292172	0.251963	0.168441	-0.0323651	0.235073	0.0122841	-0.0353464	-0.0948464	0.110049	0.164813	-0.00775771	0.0339677	0.0524237	-0.192134	-0.0662559	-0.218329	0.157044	-0.0581523	0.0520117	-0.139903	0.00603123	-0.023909	0.186873	-0.0598244	-0.0735389	0.185805	-0.139729	0.205735	0.0255566	0.119387	-0.0145436	-0.0809114	0.0488394	0.150306	0.0593906	0.193981	0.108886
611	0.0161009	0.202958	0.0156823	0.0829571	0.0277618	-0.165821	-0.171935	0.0944033	-0.144753	-0.165232	0.00766744	0.106562	0.122755	0.0919085	0.046311	0.0259491	0.349759	0.0635458	-0.0821199	-0.00373072	0.101758	0.110309	-0.0724084	-0.0831423	0.0480564	-0.179085	-0.0942381	-0.241082	0.137926	0.108849	0.0414732	-0.0317979	0.105733	0.0710056	0.0498382	-0.0910323	-0.136755	0.12835	-0.129521	0.177831	-0.0682712	-0.036076	-0.076426	-0.0559608	0.12908	0.132883	0.0695172	0.109258	0.131851
612	0.00288919	0.189687	0.0399023	0.0528188	0.0257354	-0.0635348	-0.043749	0.00691016	0.0372352	0.0119658	0.136046	0.079163	0.0115548	0.132292	0.138329	0.0374341	0.285622	0.0297112	0.002276	-0.025429	0.10008	0.10058	-0.0311672	-0.035386	-0.0154478	-0.0340732	-0.025479	-0.0315418	0.0734235	0.0211108	-0.0129521	-0.00338191	-0.090899	0.00169282	0.0910959	0.0595789	-0.116013	0.0680903	0.0438932	0.0203879	0.0897395	0.032994	0.097739	-0.0604257	0.00776627	0.0780384	-0.00554631	0.0806165	-0.096919
613	0.0153569	-0.0264855	0.0405084	-0.028899	-0.0953605	-0.158899	-0.348753	0.421078	-0.0990541	-0.224966	0.0627223	0.0240636	0.12359	0.43793	0.201843	-0.124708	0.494159	0.316985	-0.00303197	0.0481497	0.0187085	0.281775	-0.131954	0.0964599	0.32458	-0.13476	-0.305913	-0.162444	0.328968	-0.166862	-0.0195908	-0.0829863	0.119361	0.115374	0.166777	-0.171289	-0.0492772	0.100223	-0.100825	0.0122485	0.028327	-0.0664724	0.18295	-0.0256474	0.215141	0.367323	0.0018757	0.180354	0.112671
614	0.0480874	0.286298	-0.0166719	-0.190775	-0.215392	-0.175428	-0.245699	0.204759	-0.136765	-0.180345	0.119611	0.10373	0.140463	0.303386	0.0315604	-0.122528	0.304518	0.12372	-0.0471074	0.00815018	0.0744766	0.357144	-0.199021	0.0509132	0.0944277	-0.162117	0.089174	-0.191245	0.219294	0.0417155	0.114087	0.0973898	0.155401	-0.00544863	0.0855325	-0.0346988	-0.0494373	0.209028	-0.0429986	-0.0293887	-0.121506	0.118704	0.123641	0.0336882	0.0464958	0.204765	0.0565051	0.151837	0.00375954
615	0.104195	0.178655	-0.057745	0.0114007	-0.0571176	0.23414	-0.133991	0.0893356	-0.0710896	-0.159009	0.140656	0.0724632	0.126246	0.21759	-0.0506949	0.112569	0.0300382	-0.0487244	0.170073	-0.267225	0.14881	0.10924	0.0287444	-0.122139	-0.0631342	-0.143549	0.055617	-0.139607	0.4259	0.0337615	-0.00630975	-0.153442	-0.0256868	0.0412773	0.0816384	0.0875493	-0.142326	0.136166	0.127146	0.109222	-0.0129188	-0.108875	0.0199574	0.105411	0.231203	0.178108	0.101496	0.0472879	0.11035
616	-0.018413	0.25941	0.289469	-0.0505982	-0.0572812	-0.125617	-0.319023	0.47819	-0.199783	-0.244752	0.0460159	0.160604	0.127061	0.427223	0.0310555	-0.252318	0.334135	0.0804237	-0.138165	0.171571	0.072135	0.120983	-0.127104	0.0891013	0.135378	-0.236159	0.111645	-0.212136	0.239615	-0.0608375	-0.0142032	-0.082957	0.261817	-0.050653	0.164996	-0.0952749	-0.0453032	0.184221	-0.131038	0.112472	-0.192999	0.145594	0.0610464	-0.142685	-0.0335288	0.209905	-0.0648562	0.218995	-0.0514531
617	0.0254567	0.299888	0.123422	-0.00417024	-0.260427	-0.252576	-0.434963	0.281572	-0.226137	-0.0883413	-0.0982146	0.0617405	0.286978	0.291031	0.0762957	-0.200252	0.231969	0.152173	-0.13292	-0.0439841	0.0313951	0.360637	-0.229169	0.0599984	0.16318	-0.273798	-0.0537095	-0.203605	-0.00628984	0.115636	0.11431	0.0235018	0.172405	-0.0195812	0.210989	-0.0141727	0.00944649	0.198692	-0.00254646	0.0426493	-0.192775	-0.00384849	0.113119	0.0274135	0.0379773	0.305115	0.0235747	0.244047	0.055612
618	-0.111049	0.12316	0.140007	0.0502399	-0.038567	-0.0704554	-0.145533	0.0535021	-0.0477281	-0.178684	0.089266	0.119344	0.0158622	0.282691	0.0597272	-0.0322349	0.4107	-0.054627	-0.0722983	-0.01203	0.0309958	0.0297495	0.0162273	-0.0210968	0.106126	-0.0675611	-0.114867	-0.228554	0.146048	0.0011913	-0.0580941	-0.00398961	0.0725742	0.204762	0.140012	-0.0217464	-0.117649	0.156699	-0.0225846	0.06965	-0.0511069	-0.0472175	0.0367464	-0.0425969	0.087543	0.113086	0.0196791	0.166786	-0.0106098
619	0.0323138	0.210551	0.0579304	0.0338513	0.00968006	-0.072592	-0.114834	-0.00848277	-0.0270788	-0.0631406	0.127276	0.00872333	0.115794	0.189933	0.145594	-0.17255	0.508936	0.0169816	0.0263303	-0.0576352	0.0950714	0.168745	-0.0455516	0.0690885	0.0169727	-0.129805	-0.0977112	-0.110783	-0.0230936	0.0744583	0.0337634	0.0024749	-0.0525356	0.0419666	0.0693501	-0.0172067	0.0210097	0.151869	-0.100392	0.0729021	-0.0689976	0.0157734	0.0253851	-0.111504	0.0508716	0.173439	0.00811519	0.19184	0.022083
620	0.0196559	0.108022	-0.127936	-0.132244	0.0214992	-0.341715	-0.11789	0.245934	-0.186487	-0.115257	0.0873521	0.0154565	0.178168	0.303668	0.05015	-0.116559	0.387934	-0.00597226	-0.0468517	0.0282026	0.206483	0.0238423	-0.160664	-0.0710934	0.199731	-0.0963098	0.0337707	-0.00505615	0.0654261	0.0200205	0.148378	-0.0912376	-0.00239742	0.0094588	0.19236	-0.149243	0.147014	0.108526	0.0395706	0.15073	-0.16235	0.0781937	-0.0558993	-0.117776	-0.00516272	0.210168	0.0695387	0.0392621	-0.0970644
621	-0.128398	0.180318	0.0916604	-0.0291082	0.046637	-0.183009	-0.269163	0.134816	-0.167438	-0.0964214	0.0922739	0.0453638	-0.0161256	0.202652	0.0329641	-0.0167237	0.470313	0.100013	-0.112273	0.0278474	-0.0421102	0.0345963	-0.0345125	0.144579	0.184459	-0.216516	-0.181936	-0.251767	0.188665	0.0161499	0.0448101	0.0350691	0.00351647	0.151408	0.213714	-0.101447	-0.126385	0.0933016	0.0843741	0.0616284	-0.206791	0.0868394	0.0690593	-0.13899	0.0312078	0.167238	0.120363	0.122091	0.0910652
622	-0.00236832	0.225702	0.0833628	-0.0213701	-0.144413	-0.109521	-0.168585	0.127359	-0.0175255	-0.145892	0.00380751	0.0882276	0.261764	0.295371	0.0548765	-0.125722	0.383723	-0.0232123	-0.0166966	-0.104813	0.185969	0.217065	-0.206978	0.0249313	0.139566	-0.185054	0.0199351	-0.227329	0.106768	0.0453199	0.0834106	0.0185893	0.0403893	-0.0813933	-0.0571811	-0.0576799	-0.222621	0.0527282	-0.0406292	0.0114348	-0.0640206	0.0378091	0.0350899	0.00497123	-0.0167057	0.308978	0.12542	0.110293	0.0282101
623	-0.0455602	0.0387117	0.0713664	0.00989612	-0.0309859	-0.372482	-0.361339	0.311861	-0.130569	-0.142887	0.038574	0.020609	0.12315	0.25892	0.186044	-0.103206	0.339472	0.442044	-0.180002	-0.0304294	0.0721458	0.284988	-0.140327	0.119428	0.311982	-0.107663	-0.245252	-0.0779114	0.101178	-0.0509631	0.0514473	-0.0269001	0.166361	-0.0781434	0.177358	-0.167054	-0.0795115	0.22033	0.0385256	0.0977092	-0.254718	-0.132197	0.0927247	-0.154532	0.0376459	0.351168	0.161001	0.283802	0.169729
624	-0.154342	0.0431733	0.0901987	-0.0781349	-0.0491351	-0.361253	-0.689831	0.41293	-0.0745497	-0.216734	0.073106	0.0467698	0.170944	0.404959	0.11212	-0.117147	0.449766	0.366419	-0.247518	-0.0472664	-0.0150912	0.441162	-0.154729	0.230098	0.288811	-0.259676	-0.21108	-0.0691003	0.188365	0.032072	0.201417	-0.188488	0.316892	-0.205213	0.261894	-0.348095	-0.114884	0.171452	-0.0522597	-0.0427696	-0.271399	-0.036303	0.136627	-0.143341	0.0284066	0.484646	0.187804	0.24005	0.0770825
625	-0.0531371	0.37027	0.0749792	-0.152859	-0.000312038	-0.132469	-0.47078	0.344848	-0.284554	-0.138637	0.315479	0.247085	0.303335	0.440967	0.0938273	-0.258576	0.183434	0.168085	-0.103185	-0.169273	0.012522	0.316296	-0.210665	0.0157153	-0.0602808	-0.168385	0.00613642	-0.398274	0.118308	0.0957019	-0.0789483	0.0196861	0.0742836	0.093551	0.0898314	-0.112013	0.00735355	0.147525	0.0250814	0.152229	-0.166861	0.0313998	0.0873676	0.0269778	0.109974	0.245569	0.123241	0.219438	0.116575
626	-0.0344233	0.269586	0.0209375	-0.0660341	-0.188924	-0.19133	-0.194965	0.069746	-0.0396864	-0.125604	0.184709	0.129406	0.132966	0.20833	0.124679	-0.0581825	0.112696	0.113966	-0.161349	-0.0699268	0.100638	0.321102	-0.0633666	0.100564	0.233112	-0.170683	0.108005	-0.139768	0.147796	-0.0339204	0.0940565	0.0710284	0.137466	-0.155979	0.229705	0.0352286	-0.0629378	0.213946	0.0346296	-0.0788957	-0.211546	0.200793	0.167138	-0.0152638	0.0508074	0.334474	-0.0247918	0.237271	-0.0250954
627	0.0635489	0.298644	-0.205914	-0.21427	-0.126635	-0.132241	-0.0182154	0.0971997	-0.0828158	-0.283477	0.28244	0.172402	0.0384112	0.403086	0.299001	0.112579	0.288204	-0.0696587	0.00136107	-0.000691458	0.170209	0.272849	-0.252806	-0.00215784	0.0358421	-0.109559	-0.0162185	-0.123005	0.161805	-0.202386	0.0741549	-0.255365	-0.00275397	-0.138653	0.0739741	-0.0987045	-0.111779	-0.0874401	0.0825358	0.0798264	0.000381654	-0.0418407	0.188749	0.00601665	-0.0763636	0.280434	-0.0605698	0.222126	-0.0660529
628	-0.0971776	0.183065	0.206237	-0.0148794	-0.104878	-0.320148	-0.252643	0.104586	-0.123203	-0.102096	0.146508	0.146199	0.0852253	0.288409	0.0930177	0.0455123	0.199347	0.0939547	-0.0564672	-0.107318	0.11062	0.143759	0.00586947	0.0516752	0.0180585	-0.0835072	0.0483022	-0.170771	0.225044	-0.00366895	-0.0677727	-0.117877	0.0805495	0.172961	0.108187	-0.0365653	0.0252989	0.0652755	0.0679087	0.0735315	-0.177009	0.0146215	0.0648835	0.0392191	-0.0298982	0.100665	-0.0332694	0.128554	-0.0505479
629	0.0385896	0.326884	0.0909705	-0.0345651	-0.0869298	-0.100306	-0.211361	0.174616	-0.0760403	-0.181222	0.0957156	0.127859	0.199025	0.281941	0.0869132	-0.122329	0.442253	0.0572661	0.0237824	-0.137728	0.0838764	0.284182	-0.0868216	0.00754392	0.109396	-0.166845	-0.036219	-0.0815315	-0.0165803	0.0114834	-0.0684656	-0.0906326	0.0303164	0.0673855	0.0764339	-0.0733521	0.0146365	0.035636	-0.096195	0.101925	-0.0384957	0.014004	0.122285	0.0785597	-0.0154038	0.324671	0.0432952	0.111052	0.0337971
630	-0.167491	-0.0184403	-0.0590565	-0.114534	0.102166	-0.241092	-0.547268	0.428977	-0.109393	-0.31466	0.221261	-0.010688	0.218152	0.359751	0.0277219	-0.140337	0.241331	0.235242	-0.196032	-0.0117552	0.0480011	0.304092	-0.20809	0.290747	0.130913	-0.302233	-0.197908	-0.136526	0.115527	-0.210631	0.208262	-0.109607	0.138116	-0.0186405	0.183129	-0.302923	-0.107089	0.224944	0.0179942	-0.0404012	-0.127064	0.165756	0.184876	-0.0791907	0.0411532	0.251703	0.138206	0.475083	0.0733248
631	-0.147813	0.201911	0.188684	-0.100845	0.17371	-0.222495	-0.342822	0.151957	-0.186018	-0.095346	0.0593568	0.114722	0.0212373	0.248509	-0.0172369	-0.0458757	0.498239	0.175018	-0.188535	-0.0506536	-0.0559802	0.073363	-0.0305012	0.221333	0.142095	-0.238784	-0.210406	-0.180483	0.159176	0.00109056	0.0766132	0.0198272	0.115101	0.0672579	0.164293	-0.158251	-0.151871	0.0736046	0.142231	0.0290331	-0.186613	0.0477004	0.0749092	-0.158218	0.0451418	0.211018	0.0855024	0.135866	0.104618
632	-0.0309919	0.22328	0.00443062	0.216526	0.148636	-0.200173	-0.429353	0.0895329	-0.0948444	-0.233525	0.0709029	0.0153387	-0.0728781	0.192751	0.0579035	-0.128789	0.363441	0.0921976	-0.0153571	-0.00746242	0.0273187	0.303461	-0.00969408	-0.14215	0.304796	-0.359226	-0.00681368	-0.249486	0.0350914	0.0100665	-0.0310243	0.0370138	0.237665	-0.00285242	0.121665	-0.0300915	-0.200215	0.10308	-0.165933	0.0173465	-0.153642	0.13129	0.161192	0.0691952	0.0399224	0.155393	0.211148	0.268648	0.038856
633	-0.0353009	0.318072	0.105477	0.147243	0.12948	-0.160993	-0.27651	0.013925	-0.0580569	-0.19211	0.0858317	0.259064	-0.0882116	0.222994	0.106309	-0.0608707	0.365907	0.0683362	-0.0242257	0.052823	0.0635737	0.111428	0.0390027	0.0368321	0.00625963	-0.214996	-0.0933164	-0.0877269	0.215478	-0.0363942	0.00996983	-0.0432002	0.12872	0.0614337	0.185375	0.0117225	-0.0126084	0.0686993	-0.0246588	0.101368	-0.158494	0.0904483	0.0636931	-0.122355	0.132357	0.178867	8.81547e-06	0.141554	-0.000153447
634	0.0346751	0.215062	0.14699	0.00681459	0.110881	-0.230517	-0.363048	0.0409751	-0.0318992	-0.233526	0.12979	0.199126	-0.00268179	0.259104	-0.043771	-0.131644	0.222604	0.210392	-0.1701	0.105801	-0.118494	0.176553	-0.0763425	-0.0104928	0.117756	-0.345851	-0.0441353	-0.177933	0.263101	0.0244842	0.186237	-0.0639306	0.130042	0.0110302	0.124696	-0.085228	-0.129136	0.173586	-0.0765292	-0.061742	-0.307716	0.175201	-0.00486831	-0.179476	0.166944	0.173296	-0.0831168	0.207788	-0.0661084
635	0.0134352	-0.00545196	-0.00423003	0.0303441	-0.249893	-0.12308	-0.50402	0.242716	-0.0358902	-0.311504	0.127477	0.141663	0.197865	0.189457	0.0920789	0.0922788	0.28537	0.129515	0.0334151	-0.0701307	0.132043	0.31442	-0.068467	-0.0444779	0.165806	-0.216804	-0.028393	-0.174044	0.364402	-0.102	0.116988	-0.325321	-0.0203144	0.00460801	0.213598	-0.0874563	-0.158116	0.26012	-0.00787008	-0.0213894	-0.155699	0.0676738	0.0875291	0.101958	0.0265696	0.354111	0.0994	0.16676	0.0821916
636	0.0521782	0.188911	0.0134891	0.12206	-0.00207786	-0.12055	-0.0782122	-0.00688092	-0.103059	-0.145324	0.232134	0.0779986	-0.0636005	0.204954	0.156463	-0.0237546	0.411974	-0.0507577	-0.0515811	-0.11083	0.0106964	0.0473239	0.0248965	-0.0164685	0.0270378	-0.117227	-0.0560659	-0.0308112	0.00667	-0.0136793	0.0978848	-0.0469641	-0.0927722	0.085357	-0.00641175	0.0641798	-0.199023	0.371921	-0.267281	0.139361	0.0158143	0.02548	0.125397	0.077117	0.187162	0.0517907	0.137335	0.139541	-0.0548229
637	-0.0503476	0.00663275	0.118379	0.0409274	-0.0362339	-0.0927167	-0.333982	-0.0254286	-0.197106	-0.22191	0.0887437	0.0943664	-0.045984	0.161248	0.181052	-0.0371923	0.563259	0.121914	-0.0288999	-0.0629424	0.0683767	0.190324	0.0268329	0.110659	0.309362	-0.0772182	-0.168929	-0.0861892	0.137226	-0.193062	0.00623001	-0.0287663	0.187472	0.119316	0.0843978	-0.0608689	-0.120201	0.111726	0.000897192	0.029259	-0.321584	0.0275246	0.0738038	-0.0439733	0.0421971	0.0638053	-0.130461	0.17237	0.00686201
638	-0.008929	0.207177	0.0271726	0.0299311	-0.14396	-0.222897	-0.308697	0.279352	-0.019207	-0.112699	0.0162526	-0.00845249	0.204041	0.270848	0.024643	-0.14334	0.269337	0.175906	-0.104217	-0.0523719	0.178779	0.376339	-0.210043	0.0535955	0.0982529	-0.149037	-0.0966142	-0.162837	0.04049	0.0850268	0.0977943	-0.183764	0.119024	-0.0435254	0.231624	-0.0725721	-0.102013	0.293475	0.0928341	0.128514	-0.14488	-0.00498488	0.259611	0.00188599	0.0398985	0.338486	-0.13687	0.294609	-0.100621
639	-0.0114922	0.209912	0.0629215	-0.0444328	-0.115598	-0.242	-0.322219	0.348987	-0.2835	-0.166567	0.107496	0.0444981	0.130787	0.298784	0.0837082	-0.123381	0.325115	0.222385	-0.112609	-0.0816329	0.0955961	0.320314	-0.171786	0.079714	0.0890639	-0.272196	-0.0147495	-0.199379	0.11996	-0.106208	0.0223889	-0.272353	0.0598218	-0.0312699	0.117577	-0.103149	-0.0855705	0.0967014	-0.223208	0.00533052	-0.157741	0.116754	0.250314	-0.0758091	-0.105566	0.191145	0.118404	0.286749	-0.00197758
640	-0.030418	0.190626	0.0552397	0.0567237	-0.0497483	-0.132598	-0.257241	0.113332	-0.0543916	-0.13265	0.111597	-0.0499901	0.0328708	0.176724	0.227842	0.00483509	0.396779	0.15469	0.071304	-0.0450436	0.258056	0.213078	-0.0265599	-0.048782	0.0816814	-0.200764	-0.0706323	-0.20263	0.0649313	-0.031444	0.0741476	-0.06349	0.0464732	-0.0014824	0.175137	-0.144157	0.0202082	0.206911	-0.0605627	0.0730738	-0.00885729	0.0424351	0.0500298	-0.147638	0.0327334	0.181804	0.209267	0.222548	0.0201371
641	-0.0231793	0.0824278	0.0482753	-0.0954499	-0.00467065	0.116315	-0.167816	-0.0705181	-0.154115	-0.190484	0.0776759	0.0738299	-0.0693421	0.283378	0.231194	0.135414	0.467101	0.0957577	0.0489885	0.100938	0.154408	0.237929	-0.00671148	0.0511122	0.167248	-0.0981537	0.0943934	-0.0548473	0.259257	-0.106021	0.0565932	-0.0655995	0.0737961	0.137161	0.122276	-0.231545	-0.179496	0.00159531	0.117982	0.0736078	-0.102716	0.183852	0.0728628	0.0933648	-0.109051	0.0917561	-0.139015	0.202947	0.00485772
642	0.0367824	0.180165	-0.0268846	-0.00668839	-0.122934	-0.08836	-0.0643783	0.0485878	-0.00848871	-0.0686022	0.142938	0.0326098	0.020132	0.142754	0.0929444	-0.0801933	0.407358	0.0198309	-0.0119876	-0.0714819	0.103895	0.1816	-0.0536057	0.0418649	0.0468422	-0.0970721	-0.0878775	-0.142311	0.0238029	-0.0642081	-0.0682579	-0.118988	0.0534211	0.00699976	0.139163	-0.0250239	-0.0114697	0.174592	-0.0194594	0.0863459	-0.00997685	0.0997202	0.0398493	-0.089914	0.0967366	0.163377	-0.0541706	0.141046	0.0308105
643	-0.134504	0.133446	0.0760048	0.103293	-0.149765	-0.184803	-0.386225	0.284488	-0.0510061	-0.142993	0.0926157	-0.0660627	0.137835	0.278798	-0.00731373	-0.0421537	0.4522	0.286177	-0.102696	0.0596517	0.0305434	0.231361	-0.0452527	0.0365516	0.23473	-0.243202	0.00865296	-0.15071	0.223465	0.0715664	0.0296275	0.0949944	0.185239	0.00886133	0.251077	-0.2187	-0.0685357	0.214952	-0.057058	0.25045	-0.2026	-0.0011773	0.0371625	-0.0689282	0.0136868	0.237808	-0.047459	0.331518	0.0850703
644	-0.0140143	0.150406	0.0710704	-0.0807728	-0.0129885	-0.122365	0.0224294	0.19563	-0.152152	-0.160398	0.152407	0.171353	0.0463	0.279974	0.0131363	-0.0205203	0.100739	-0.0153704	-0.0756428	-0.130017	0.139944	0.29113	-0.123625	0.032996	-0.0760496	-0.226429	-0.1013	-0.199177	0.030088	-0.0843469	-0.0568876	-0.206063	0.0800232	0.048809	0.116824	-0.00290783	-0.093766	0.0197846	0.0393975	-0.0308224	-0.0473091	0.0134859	0.081328	-0.102312	-0.0331566	0.291093	-0.0485552	0.115043	-0.0821387
645	-0.00258548	0.299165	0.0178968	0.0300454	-0.0452181	-0.0129292	-0.0963391	0.122462	-0.0496888	-0.179799	0.177831	0.142851	-0.00461081	0.253355	0.136981	-0.0575931	0.263129	0.061075	-0.00238324	-0.00111557	0.100236	0.191838	0.0423537	-0.0131809	-0.0748354	-0.183742	-0.0859499	-0.147742	0.107211	-0.105366	-0.0583505	-0.0674993	-0.133459	0.0800999	0.0334928	0.0743235	-0.1233	0.341034	-0.0631136	0.113534	-0.0109902	0.00292201	0.112037	-0.0372717	0.152566	-0.0126452	-0.0182642	0.0234571	0.0503098
646	-0.0284305	0.406681	-0.0179931	-0.0409948	0.106921	-0.210074	-0.185846	-0.0216128	-0.0993737	-0.164695	0.160175	0.245976	-0.0751373	0.218735	-0.0688342	-0.0149486	0.435973	0.0111087	-0.0786141	0.0393496	-0.0206131	0.254132	0.144049	0.00353925	-0.136186	-0.256022	-0.00181152	-0.15518	0.17568	-0.00899634	0.023188	-0.00567979	0.116279	0.0434334	0.12267	0.0663143	-0.0277993	0.13896	0.063856	0.0686606	0.0712708	-0.0276894	-0.11685	-0.112253	0.216088	0.23917	-0.0441088	0.158399	-0.0458701
647	0.0359436	0.370402	0.162991	-0.0341205	-0.248681	-0.23612	-0.118358	0.109744	-0.279469	-0.0172898	-0.0114326	0.194811	0.222217	0.0870414	0.194494	-0.0839554	0.250069	0.078992	-0.0299717	-0.03971	0.0365829	0.153452	-0.0405028	-0.0543719	-0.0406083	0.0133586	-0.188854	-0.23843	-0.0153777	-0.0995009	0.0326306	-0.0442826	0.0160261	0.224439	0.135631	-0.0858725	-0.0797842	0.0842822	-0.0652218	0.0991814	-0.00816862	0.0943082	0.13762	0.0725883	0.156995	-0.0216977	0.111156	0.053113	0.18391
648	-0.0400331	0.167177	-0.0162855	-0.00123713	-0.0924392	-0.130254	-0.235688	0.117878	0.0198484	-0.0879322	0.0601735	-0.0469913	0.0955524	0.216761	0.000489662	0.0117289	0.28409	0.049025	-0.0933918	-0.081918	0.0722182	0.217938	-0.0987239	-0.132813	0.0629246	-0.21546	0.095638	-0.147056	0.141003	0.139795	0.0326761	-0.12597	0.21694	0.173193	0.165226	-0.00310299	-0.119436	-0.0489868	-0.0275721	0.206465	-0.0587157	0.0429387	0.203044	-0.0716219	0.0318299	0.14395	-0.141306	0.067732	0.0248709
649	-0.222535	0.229432	0.0856698	0.0713236	-0.213184	-0.0488634	-0.257367	0.273683	-0.22199	-0.270199	0.216429	0.0578333	-0.0632004	0.523147	0.048073	-0.0358536	0.266053	0.00559815	-0.216301	-0.118573	-0.0313458	0.273827	-0.109584	0.0202154	-0.0146731	-0.248295	-0.100114	-0.159327	0.170202	-0.170185	-0.0127464	-0.238227	-0.0169062	-0.160719	0.0224039	0.0920908	0.0678834	0.176027	-0.0202559	0.158694	-0.114996	0.125721	0.14692	0.0668623	0.0780787	0.199355	-0.198757	0.191646	0.0627642
650	-0.0204097	0.267742	0.0967119	0.0989229	0.0815193	-0.0747964	-0.220823	-0.0228576	-0.145887	-0.0686396	0.239668	0.149854	0.0172548	0.238484	0.112766	0.0672167	0.482856	0.0738793	-0.0574494	-0.060426	-0.0751061	0.0933904	0.0690104	-0.0191262	0.189017	-0.314674	-0.0573557	-0.28056	0.0604319	-0.0981728	-0.0382957	-0.00475369	-0.0145485	0.0840794	0.0225069	-0.0240993	-0.0557655	0.115616	-0.0626802	-0.0023668	-0.0662019	0.00851057	0.0561193	-0.00491523	0.243424	0.170221	-0.037176	-0.00548676	-0.0947694
651	-0.0999081	0.124865	0.0286823	-0.00904762	-0.0236923	-0.16691	-0.119061	-0.00276055	-0.00378575	-0.228729	0.0149747	0.15736	0.0368118	0.145007	0.172944	-0.0333642	0.498089	0.0557353	-0.000104722	0.051748	0.143728	-0.0619541	0.0568876	-0.00269762	0.0875544	-0.114836	-0.323587	-0.298799	0.138921	-0.0144837	0.182964	0.00214781	-0.074628	0.169344	0.0544085	-0.0921749	-0.300734	0.0186927	0.0937975	0.00507823	-0.0319967	0.093354	0.0123436	-0.0161286	0.156603	0.0683144	0.204207	-0.0134437	0.0660551
652	0.0175298	0.230778	-0.0628758	0.112941	0.0485761	0.0441927	-0.0508222	-0.127875	0.0431547	-0.0936604	0.143713	0.088969	0.111957	0.150452	0.0837124	-0.0640198	0.515007	0.03787	0.126989	0.122395	0.050657	0.156309	0.069048	0.0348868	-0.0578267	-0.178756	-0.180824	-0.198854	-0.0165848	-0.028313	0.0390012	-0.0150946	-0.0238559	0.0628801	0.0413645	0.0172628	-0.156289	0.206116	-0.12214	0.0426067	-0.0327429	0.068062	0.0665881	-0.0459785	0.253451	0.0514211	0.0572411	0.0619807	0.0940625
653	-0.0665573	0.315033	0.0697602	-0.105564	-0.0925842	-0.0974341	-0.14329	0.160283	-0.0442502	-0.181445	0.0136626	0.0610128	0.0708072	0.147295	0.227188	-0.151118	0.302354	-0.0491884	0.039521	0.0914826	-0.036653	0.126294	0.00159661	0.0462815	-0.00605602	-0.211888	0.0591969	-0.240569	0.284206	0.0304095	-0.0334154	-0.106018	-0.00832005	0.134838	0.166645	-0.0225453	0.127752	0.21861	0.000582627	-0.0786376	-0.0793495	0.101484	-0.0453894	0.0275851	0.0447644	0.211225	-0.000320716	0.126484	0.0502038
654	-0.0120816	0.260664	0.0449858	0.0483703	0.0505346	-0.175761	-0.192918	0.0419536	-0.102976	-0.0792763	0.195296	0.219662	-0.017474	0.128982	0.18076	0.055985	0.387833	0.153345	-0.0942455	0.0547409	0.0373362	0.199051	0.0341144	0.0670195	0.0864468	-0.197398	-0.154232	-0.108992	0.116428	0.0400308	0.0398575	-0.021521	0.0343082	0.10892	0.079625	-0.0625077	-0.0271318	0.160097	-0.0504312	0.0949596	0.0389436	0.0106172	0.0391474	-0.255121	0.152881	0.157732	0.0660976	0.157642	0.0214526
655	-0.028906	0.106604	-0.0226053	-0.0578955	-0.0541395	-0.0902329	-0.0872969	0.00200621	0.118107	-0.209175	-0.117375	0.0888498	0.00235662	0.180355	0.143514	-0.0446889	0.49166	0.000653671	-0.0332794	0.0602657	0.0225486	0.0565377	0.0211635	-0.0571245	0.118234	-0.176521	-0.211812	-0.434001	0.36684	-0.0493485	0.0288573	-0.0252467	0.155873	0.0868044	0.164611	-0.152371	-0.123522	0.208054	-0.0281561	-0.00577139	0.116664	0.0169543	-0.0952956	-0.0404141	0.147208	0.0551497	0.0496019	0.176616	0.0841663
656	-0.139794	0.0655563	0.0400258	-0.0468293	-0.0755353	-0.31653	-0.637128	0.340338	-0.0176357	-0.199502	0.0973883	0.0116929	0.152217	0.340532	0.133364	-0.087889	0.466899	0.300897	-0.218735	-0.0552847	0.0231925	0.434387	-0.142645	0.191378	0.279646	-0.256511	-0.182074	-0.0935524	0.130954	0.0221192	0.178646	-0.191576	0.293462	-0.159951	0.268178	-0.316408	-0.117061	0.196813	-0.0650664	-0.029929	-0.21401	-0.0243743	0.156767	-0.138619	0.0398646	0.438493	0.164736	0.230056	0.0796045
657	-0.0587578	0.203334	0.0127774	0.0989693	-0.092975	-0.0479911	-0.014442	0.0873548	-0.0213882	-0.0346483	0.210624	0.185696	-0.0561789	0.422914	0.0026735	0.107413	0.189323	-0.0200693	-0.00674319	-0.0529152	0.077245	0.119575	-0.0304592	0.0284751	0.021096	0.00952773	0.0652268	-0.163558	0.102164	-0.136997	0.0217046	-0.239064	-0.0714805	0.0761883	0.0930621	0.148705	0.0708038	0.167778	0.00250699	0.169218	0.0328211	0.00779066	0.183581	0.0491139	-0.10423	0.0850041	-0.0453974	0.0601929	-0.122744
658	-0.0265039	0.314856	0.0346887	0.11015	-0.0257283	-0.292957	-0.39136	0.140418	-0.0901717	-0.135167	0.00526131	-0.0302022	0.106472	0.269581	0.166982	-0.126969	0.641854	0.0227788	-0.0623383	0.159685	-0.0253002	0.232034	-0.0812838	0.170641	0.130405	-0.207161	-0.0388629	-0.129741	0.139707	-0.147611	0.127227	-0.147366	0.131579	-0.0127941	0.148374	-0.141938	-0.077418	0.156646	-0.10116	0.0862235	-0.0522839	0.0969232	0.026622	-0.162104	-0.015731	0.311665	0.111285	0.185014	0.0296581
659	-3.8529e-05	0.148668	0.0697869	0.0664611	-0.0431036	-0.0674051	-0.353789	-0.0587956	-0.143813	-0.195925	0.0883949	0.202233	0.244547	0.279438	0.049556	-0.0460116	0.540861	0.191823	0.0193542	-0.0331571	0.143952	0.224466	0.0406967	0.119557	0.242215	-0.229474	-0.0898501	-0.176944	0.274959	0.0826625	0.00983393	0.0333306	0.13452	0.197732	0.00945461	-0.1442	-0.1	0.0414779	-0.0753917	0.0888445	-0.36621	0.223641	-0.0585193	-0.0634725	0.0644652	0.148252	-0.0986507	0.0652564	0.145354
660	-0.022425	0.218486	0.161874	0.00550712	-0.0588323	-0.269272	-0.402856	0.419207	-0.253775	-0.177135	0.00291586	0.0226199	0.135524	0.380464	0.0397651	-0.143594	0.388192	0.250505	-0.216311	0.0113234	-0.0281304	0.323018	-0.133263	0.187009	0.271328	-0.268972	0.00228625	-0.11063	0.0659388	0.0502662	0.136547	-0.138265	0.217112	0.00895222	0.191343	-0.206829	0.0922098	0.238822	-0.0293288	0.0484311	-0.285111	0.0956607	0.0336993	-0.0707949	-0.0877618	0.416361	-0.0697798	0.333614	-0.0226604
661	-0.0207843	0.279043	0.13824	-0.00406213	-0.108557	-0.158386	-0.213985	0.0654243	-0.218696	-0.0725778	0.053274	0.15421	0.0706559	0.329276	0.085124	0.0404746	0.37736	0.105784	0.02438	0.000123854	0.141142	0.310302	-0.0426391	0.242347	0.111593	-0.101637	-0.0468592	-0.316683	0.134617	0.0340338	0.132495	-0.107029	-0.0295306	-0.135402	0.161126	-0.0746179	0.128358	0.0550523	-0.0755717	0.10465	-0.170661	0.103946	-0.0979768	0.10596	-0.0224722	0.227438	-0.141137	0.235788	0.00997924
662	-0.044655	0.156573	0.00939473	-0.0241616	-0.153167	-0.0954503	-0.175595	0.0478674	-0.0309416	-0.0481933	0.249363	0.164013	0.190657	0.262084	0.211781	0.138301	0.178293	0.19991	-0.0674561	0.11588	0.0346391	0.141002	0.0134372	0.00680266	0.115271	-0.134875	-0.0341454	-0.115803	0.193222	-0.0776485	0.0710352	-0.105674	0.129858	0.145644	0.013505	0.00633771	-0.105693	0.0482202	-0.149824	0.082232	-0.11332	0.0626177	0.224879	0.121776	-0.00417739	0.0528107	0.0778557	0.140502	-0.137706
663	0.0604038	0.501682	0.101886	-0.0630555	-0.111239	-0.202922	-0.123883	-0.0310809	-0.123984	-0.261195	0.0247914	0.0385604	0.0595178	0.21695	0.0876823	-0.156605	0.583919	-0.0221192	-0.0172455	-0.00327058	0.0229094	0.223786	-0.104304	0.0565186	0.151336	-0.193805	-0.0444721	-0.296274	0.086656	-0.0367537	-0.0227358	0.0541259	-0.0471752	0.061653	-0.117374	0.0201607	-0.229635	0.0827721	0.132831	-0.186169	-0.153131	0.0771725	0.0343827	0.06515	0.0337263	0.274493	-0.0372003	0.155932	0.0606626
664	-0.0985449	0.118428	0.0598605	0.185039	-0.0777945	-0.159539	-0.392658	0.151282	-0.0913749	-0.205695	-0.00901459	0.0296205	0.167041	0.320303	-0.0888011	-0.0901389	0.544468	-0.0449087	-0.0446498	-0.0699804	0.110279	0.265957	-0.0369774	0.234343	0.221114	-0.0510193	-0.0401605	-0.154736	0.246192	0.027261	0.153961	-0.0585229	-0.0531852	-0.00780194	0.217756	-0.189958	-0.0755365	0.206565	-0.0786055	-0.0184255	-0.290845	0.168334	0.0729577	0.07826	-0.0367723	0.209179	0.0107729	0.18366	0.0192226
665	-0.0140862	0.320205	0.026461	0.0756402	-0.0818729	-0.0532237	-0.183207	0.0335608	-0.0468047	-0.138622	0.117584	0.0849397	0.04713	0.214986	0.0882166	0.0198325	0.363352	0.0376206	-0.0584067	-0.0309745	0.0536628	0.135793	-0.0402856	0.0328798	0.0525787	-0.119836	0.00261332	-0.126102	0.111303	-0.0207997	0.0361064	0.0108562	0.0551377	-0.0027132	0.0998508	-0.00240194	-0.0978874	0.1789	0.00829113	-0.0113325	-0.14609	0.120236	0.102804	-0.0346744	0.078353	0.0779665	0.00662436	0.188854	-0.0305324
666	0.00191086	0.0872	0.153294	0.0679536	0.0139255	-0.141947	-0.254595	-0.0725183	-0.0507298	-0.0845338	0.0928953	0.225522	0.0995687	0.152639	0.0655016	0.0963416	0.296846	0.0495895	0.095482	-0.127999	-0.00895345	0.101573	0.0146364	-0.00775323	0.112511	-0.151505	-0.0242714	-0.0536689	0.0114401	-0.00111335	0.0894704	-0.0619329	0.00938373	0.00247797	0.0286622	0.0277362	-0.0930485	0.145386	-0.086745	0.100219	-0.0385668	0.109793	0.11833	-0.0864015	0.0674245	0.0968205	0.00265591	0.149631	0.00463021
667	-0.095987	0.127331	0.134636	0.063883	-0.0743083	-0.38587	-0.603653	0.440014	-0.311336	-0.261204	0.124037	0.113139	0.353861	0.439392	0.0327797	-0.201026	0.290613	0.322156	-0.139495	0.0288456	-0.0842377	0.435068	-0.256448	0.167934	0.3884	-0.257682	-0.204918	0.00345257	0.193615	-0.0199348	0.221529	-0.19309	0.224867	-0.152268	0.215277	-0.318439	-0.0204754	0.140468	-0.00964085	0.0331264	-0.45326	0.0821709	0.1166	0.0809273	-0.053797	0.550743	-0.0928996	0.277112	-0.0497046
668	-0.00744216	0.148218	0.00337155	0.176347	-0.0851779	-0.270788	-0.159617	0.15487	-0.124784	-0.0947253	0.214502	0.193961	-0.0598603	0.205206	-0.00604185	-0.0222648	0.313793	0.142707	0.0192603	-0.0854625	0.224138	0.226845	-0.140996	-0.0151906	0.00413797	-0.0130046	-0.147569	-0.143021	0.0655561	-0.0878869	-0.0869577	-0.199056	-0.0731805	0.129928	0.119317	-0.0312957	-0.0440182	0.152409	-0.0140697	-0.022024	-0.0331846	-0.10671	0.20098	-0.00678654	-0.0972553	0.234427	0.0852214	0.250965	0.079939
669	0.0454996	0.149052	-0.0972591	0.0849598	-0.020815	-0.254411	-0.202781	0.029091	-0.10372	-0.223927	0.122567	0.191582	-0.0469502	0.187387	-0.00322091	-0.00431074	0.448015	0.0110569	-0.0236705	-0.170179	0.0259398	0.0423487	0.0932575	-0.0665295	0.0540739	-0.00729409	-0.0646153	-0.154114	0.178134	-0.137578	0.0820327	0.0196095	-0.00811472	0.125102	0.185256	0.0524806	-0.283617	0.295951	-0.0313725	0.142144	-0.120448	0.0614731	0.131595	-0.00261419	0.161706	0.0277375	0.0261218	0.0885907	0.151759
670	-0.0525321	0.222541	0.0521093	0.124519	-0.152528	-0.224163	-0.325094	0.207238	-0.180224	-0.0702183	0.0649837	-0.0993959	0.056665	0.435692	0.0246246	-0.0933657	0.279584	0.0167798	-0.089942	-0.0229338	-0.0775348	0.154086	-0.155072	0.0558783	0.026515	-0.264753	0.0162206	-0.0775945	0.202398	-0.00931717	0.0905266	-0.0686589	0.16623	-0.153216	0.153051	-0.0506974	0.0191778	0.303902	-0.204279	0.0282992	-0.0893959	0.0201467	0.00623186	-0.0197096	0.18299	0.240266	0.0878575	0.244802	-0.0806302
671	-0.0416714	0.236519	0.0594094	0.0606043	0.00136919	0.00337174	-0.190596	0.139556	-0.0981438	-0.293972	-0.0130658	0.16344	-0.0768931	0.187201	0.145703	-0.152201	0.499494	0.0202175	-0.0530818	0.0583123	0.00822039	0.0856017	0.0250441	-0.00218037	0.315942	-0.234971	-0.0106677	-0.318075	0.306098	0.0965583	0.00489817	0.123752	0.0690686	0.169602	0.0443732	-0.111023	0.0322235	0.194299	-0.00500564	0.082523	-0.165377	0.0442879	-0.0215986	0.124191	0.154848	0.0964158	-0.153099	0.200792	0.0748871
672	0.00489397	0.141327	0.132844	0.0810293	-0.0616407	-0.145831	-0.271178	0.168567	-0.144804	-0.09678	-0.00648957	0.113558	0.0554331	0.107125	0.0680233	0.0382008	0.130577	0.0853264	-0.0947843	-0.0157282	0.0587458	0.0667754	-0.0401364	-0.0422951	0.141263	-0.133894	-0.0415298	-0.0296412	0.183518	0.00475648	0.0596388	0.0468738	0.0053775	0.0141355	0.0752091	-0.0664174	-0.132409	0.262672	-0.152043	0.0601534	-0.14776	-0.0719701	0.0323989	-0.164316	0.0321447	0.166221	0.204897	0.18039	0.122024
673	0.0057555	0.447843	0.145039	-0.0368422	-0.19903	-0.212682	-0.115875	-0.00693951	-0.12907	-0.242949	0.291788	-0.099257	0.0979178	0.233469	0.134902	-0.014086	0.322815	0.0444687	0.0354855	0.0337809	0.114585	0.179894	0.0875109	-0.0678314	-0.0384802	-0.216318	0.0168592	-0.168282	0.0949315	0.0210747	-0.00548049	-0.0939438	-0.0214501	-0.0703	0.159383	0.0463202	0.0562236	0.00768328	-0.110279	-0.0835128	-0.102794	0.0825394	0.122977	0.0128296	0.0988691	0.289886	-0.131257	0.138075	-0.00289568
674	-0.0198905	0.215956	0.213904	0.0173328	-0.0221622	-0.169769	-0.425891	0.313308	-0.364715	-0.226881	0.0574508	0.0052893	0.00476866	0.37165	-0.0487314	-0.0325059	0.217851	0.21725	-0.150103	-0.0822881	-0.00295221	0.348437	-0.0998795	0.0951255	0.241204	-0.214954	-0.0139108	-0.0307293	0.0600281	-0.0755428	0.187642	-0.236935	0.246402	0.0463525	0.139819	-0.148416	0.0838267	0.193426	0.0446612	0.00460465	-0.384545	0.196696	0.144834	-0.122664	-0.103984	0.276205	0.0863256	0.2889	-0.0797875
675	0.00719276	0.193085	0.131014	0.0504215	0.136373	-0.233919	-0.250247	0.0161086	-0.147625	-0.18861	0.196033	0.187538	-0.185728	0.221302	0.126454	0.100209	0.343676	0.0459341	-0.125287	-0.0316573	-0.0767963	0.0972959	-0.00105076	-0.133551	0.00383469	-0.0674855	-0.0621285	-0.235874	0.192598	-0.031018	0.111373	-0.0334921	0.115286	0.146301	0.0785564	-0.102627	-0.15147	0.412804	-0.152656	0.133956	-0.117791	0.0679116	0.218173	-0.0757376	0.136851	0.105097	0.0166236	0.0335466	0.0592433
676	-0.0450126	0.366216	-0.025582	0.0242067	0.0308488	0.109049	-0.282517	-0.0165492	-0.0612472	-0.168813	0.125695	0.18145	-0.0298287	0.331108	0.0217503	0.097182	0.325267	0.024982	-0.025541	0.0600001	-0.103315	0.218723	-0.198671	-0.0682526	-0.0783647	-0.228884	0.0462382	-0.421058	0.24888	-0.0175421	0.0994388	0.0229964	0.0924832	0.0671051	0.0244896	0.0248286	-0.261333	0.157031	-0.132664	-0.0073189	-0.0305911	0.00943204	0.013853	0.00806601	0.0175763	0.107304	0.058864	0.100294	0.120119
677	-0.00121752	0.20073	0.00566508	0.0377637	0.0203975	-0.16013	-0.312722	0.155584	-0.118656	-0.206367	-0.0305168	0.151854	-0.137511	0.293944	0.117099	-0.107551	0.380245	0.130498	-0.0781141	-0.0168275	0.0513833	0.0917237	-0.0455214	0.083569	0.259153	-0.161424	-0.10746	-0.127802	0.252193	-0.0274223	0.0489968	0.027506	0.08007	0.131136	0.00189477	-0.106071	-0.134273	0.123428	0.0764186	0.0116218	-0.302011	0.105766	0.048819	0.010537	0.0754725	0.154441	-0.231034	0.181795	0.0727208
678	-0.114374	0.176039	0.111216	-0.0776226	0.0221129	-0.291666	-0.476371	0.258101	-0.161793	-0.206792	0.139877	0.152281	0.170652	0.231956	0.00966392	-0.0388572	0.276577	0.307916	0.0217379	-0.0311979	0.039582	0.364194	-0.198372	0.147028	0.252901	-0.168379	-0.189797	-0.024605	0.128592	0.0337344	0.251233	-0.0392638	0.176076	-0.101057	0.358017	-0.173514	-0.0155564	0.177889	0.059497	0.312284	-0.210074	0.0421458	0.192868	-0.173509	0.00625323	0.189898	0.150008	0.419179	-0.0277812
679	-0.179683	0.239034	-0.121396	0.202442	-0.0502507	-0.358604	-0.342054	0.121953	-0.0175561	-0.265534	0.0356886	-0.00584018	0.159942	0.134971	0.117635	-0.168912	0.467137	0.110144	0.0360696	0.18291	0.122616	0.3215	-0.196948	0.0556607	0.128611	-0.320688	-0.0388424	-0.207976	0.104135	-0.0754557	0.0997761	0.0411446	0.116425	-0.0458127	0.296099	-0.0371098	-0.118494	0.307274	-0.101061	-0.128056	-0.212191	0.0741851	0.090658	0.0577387	0.167392	0.0258373	-0.136936	0.160091	0.0216976
680	-0.0479022	0.301653	0.214318	0.220721	0.0533376	-0.237678	-0.468971	0.144118	-0.127376	-0.234302	0.110086	0.1413	0.274512	0.315314	0.100753	-0.081732	0.280653	0.234771	-0.108765	0.132186	0.0387205	0.232426	-0.202311	0.0850363	0.470869	-0.191244	-0.21625	-0.323444	0.17821	-0.22137	0.128244	-0.088674	0.0972554	-0.140792	0.0872619	-0.247055	-0.0404789	0.195204	-0.120536	0.0696694	-0.405473	0.184358	-0.0662016	-0.0825133	0.120173	0.243882	-0.0216292	0.167258	0.154529
681	-0.0743796	0.257206	-0.0111026	0.00210649	-0.0631699	-0.0702182	-0.294282	-0.0234502	-0.0654833	-0.255305	0.0686131	0.209751	-0.0279182	0.187325	0.0980644	-0.203916	0.564699	-0.037511	0.0779575	-0.116394	0.0911173	0.135749	0.00138425	0.0274698	0.0737734	-0.196684	-0.0981769	-0.267526	0.0394206	0.0367658	0.108745	0.0273371	0.276625	0.00318845	0.11504	0.0117996	-0.123293	0.14894	-0.050444	0.0887821	-0.222645	0.201459	-0.0770903	-0.0241833	0.167155	0.130083	-0.0673841	0.340415	0.0886025
682	0.0257193	0.353695	0.172421	-0.0655133	-0.0466394	-0.226726	-0.258105	0.317263	-0.189904	-0.16311	0.157251	0.0184809	-0.0401037	0.328398	0.000351877	-0.0863964	0.33486	0.173642	-0.171306	-0.0134656	0.0799381	0.291897	-0.108429	0.0215706	0.179205	-0.301083	-0.0149601	-0.109971	0.198738	-0.0491359	0.140144	-0.128779	0.222701	0.068304	0.0898933	-0.160954	-0.112484	0.17449	0.061815	0.207448	-0.27663	0.0153319	0.0377027	0.0315827	-0.11285	0.227276	-0.0201808	0.269199	-0.0691224
683	-0.0898091	0.166774	0.0365416	0.110702	-0.0565387	-0.100978	-0.180808	0.053318	-0.0023254	-0.258497	0.059588	0.112887	0.0395001	0.292201	0.141017	-0.109522	0.452557	-0.0569179	-0.0475882	0.079672	0.0559326	0.0592339	0.00331199	-0.155951	0.129694	-0.348258	-0.10732	-0.391859	0.146418	0.12969	-0.0606925	0.0318983	0.000369465	0.366312	0.132371	0.03301	-0.0451911	0.250962	-0.0463641	-0.0178649	-0.0709435	-0.013637	0.051512	-0.00402838	0.224154	0.0906577	-0.136201	0.115023	0.0340491
684	-0.0421813	0.266427	0.0533712	-0.0965067	-0.0231195	-0.0122653	-0.09921	0.028181	-0.15246	-0.155687	0.131461	0.150335	0.0482966	0.233683	0.167978	0.0513809	0.378701	0.120568	0.0267925	-0.146621	0.188947	0.0998649	-0.00615952	0.084054	0.0912771	-0.150359	-0.0096451	-0.185138	0.216245	-0.00083582	0.0675922	0.0717442	0.0326704	0.10567	0.133296	0.00329816	-0.025914	0.150016	-0.0596717	0.0705675	-0.111718	0.0789197	0.141293	0.0210785	0.00213284	0.111451	0.150388	0.113478	0.0212964
685	-0.0157217	0.303706	0.0133588	0.0380942	-0.0894317	-0.0971757	-0.157305	0.0343832	0.0363108	-0.186312	0.17363	0.12058	0.0041553	0.207383	0.0506436	0.074068	0.240562	-0.0474029	-0.0701662	-0.139345	0.138409	0.152353	-0.106403	-0.0640355	0.0860816	-0.138133	-0.0311902	-0.164596	0.0899688	0.066999	0.0879027	-0.155705	0.128145	0.191747	0.0481161	0.0223772	-0.0371583	0.263322	0.0632079	-0.0594597	-0.136123	0.149317	0.177068	0.0370105	0.0674394	0.0295563	-0.158145	0.0182013	0.0161932
686	0.00948771	0.0946924	0.12513	0.0100199	-0.127527	-0.0835971	-0.154534	0.200741	-0.205542	-0.0899212	0.110646	0.225127	0.0515738	0.429311	-0.0262605	0.119731	0.212845	0.0831201	-0.0266737	0.0240528	-0.0991897	0.137489	-0.051099	0.0031022	0.198966	-0.0532204	0.183325	-0.170597	0.146192	-0.111654	0.0375264	-0.307529	0.0478842	0.0686853	0.0752551	0.101174	0.10871	0.0936796	-0.0232711	0.0244315	-0.132177	0.0737577	0.1748	0.0670349	-0.164808	0.172073	-0.0442391	0.170198	-0.106429
687	0.129347	0.292556	-0.0965633	0.068528	-0.0463463	-0.158248	-0.141038	0.0772849	-0.303857	-0.156586	-0.0152074	0.146005	0.0563202	0.153872	0.111484	0.00622005	0.362117	-0.0330295	0.0410514	-0.0115615	0.0835005	0.240439	-0.0632757	0.171625	0.019107	-0.122379	-0.00843435	0.0430535	0.0893409	-0.101237	0.148346	-0.149965	0.0329943	0.00388201	0.0676529	-0.007977	-0.127861	0.12659	-0.117506	-0.183884	-0.121281	0.0892651	0.10864	-0.0781703	0.0409908	0.230645	0.184765	0.144565	0.00510459
688	0.0163111	0.214528	0.00612227	-0.102808	-0.0235936	-0.168861	-0.095258	0.21881	0.00648131	-0.137047	0.291686	0.047237	0.103521	0.0893029	0.0962247	0.0137648	0.276904	0.147353	-0.0565406	-0.0326843	0.096766	0.252716	-0.0451412	0.00734736	-0.0936433	-0.260263	-0.143489	-0.119583	0.0775629	-0.129441	0.0688386	-0.142962	0.0717641	0.105573	0.0933746	-0.0536058	-0.0816751	0.155519	-0.0109636	-0.00244946	-0.0414396	0.0689659	0.0714085	-0.0339506	0.0178287	0.0844641	-0.221215	0.106424	0.181662
689	-0.11508	0.293216	0.127756	0.0218153	-0.0645006	-0.133177	-0.24593	0.0924791	-0.112001	-0.265882	0.00539974	0.0663375	0.0455544	0.206856	0.0919681	-0.0896131	0.485227	-0.028461	0.0209527	-0.11208	-0.00397455	0.294388	-0.133157	-0.0522521	0.124475	-0.152305	0.0562418	-0.302453	0.131385	0.0389139	0.0415062	0.0256223	0.0667118	0.00955189	0.0448006	-0.1054	-0.0812294	0.222936	-0.000396529	-0.0147498	-0.265802	0.0512872	0.0550883	0.0580984	0.162379	0.307371	-0.235925	0.208461	-0.0543064
690	-0.150451	0.291935	0.0500059	0.101705	-0.102665	-0.290732	-0.367082	0.18547	-0.0744524	-0.143487	-0.090515	0.141117	0.0738306	0.191142	0.14749	-0.0650077	0.482588	0.05845	-0.0674691	0.0925873	0.0969312	0.322355	-0.0774977	0.0420263	0.0141045	-0.259986	-0.0278413	-0.181934	0.196082	-0.0434194	-0.013187	0.0735066	0.0524572	-0.0151545	0.245305	-0.147627	0.0348165	0.141297	-0.182852	0.242454	-0.145593	0.133071	-0.0432563	-0.0643735	0.223878	0.11233	0.0532296	0.167081	0.0902519
691	0.0169859	0.182594	0.065734	0.143251	-0.0107915	-0.242364	-0.267988	0.00413211	-0.0605847	-0.116524	0.0175997	0.0792019	0.172608	0.167805	0.104466	-0.0588978	0.218549	0.122594	-0.00144137	-0.017756	0.109201	0.13286	-0.100261	0.129479	0.448674	-0.0278572	0.0618464	-0.155856	0.136951	0.00719998	-0.00510487	-0.0937257	0.0656125	-0.0662236	0.161964	-0.208561	-0.106653	0.105089	-0.181425	-0.0323309	-0.158557	-0.00390575	-0.0815314	-0.00957803	0.0248574	0.366462	-0.0973491	0.0573389	0.32115
692	0.0460596	0.329215	-0.135364	-0.0671434	0.0715747	0.0256793	-0.0522578	-0.11701	0.0889256	-0.097894	0.0426643	0.0567872	0.144724	0.150981	-0.115509	0.0682261	0.221907	0.0724031	0.144376	-0.151051	0.118127	0.154207	-0.117564	0.0294996	0.148798	-0.0818682	0.0494541	-0.066618	0.0931957	0.113123	-0.115115	0.0198004	-0.038532	0.105312	0.154297	0.116089	-0.0061333	0.166697	-0.105745	0.260672	-0.109799	-0.103347	-0.070153	-0.129439	0.158793	0.232256	0.00301207	-0.0508553	0.0979181
693	-0.0351779	0.233254	0.0463914	0.0685272	0.00698969	-0.199871	-0.260293	0.0975274	-0.207873	-0.0369711	0.102997	0.0950866	0.127203	0.367352	0.00753883	-0.184216	0.562447	0.0725746	-0.157909	-0.0657424	0.1036	0.295447	-0.0093281	0.0188766	0.156685	-0.177581	-0.0213386	-0.187164	0.171604	0.0174597	-0.0197095	-0.0654596	0.220019	0.00896571	0.0965661	-0.0880769	-0.056022	0.301934	0.00826753	0.139351	-0.308438	0.0891697	-0.01636	-0.0769132	0.191075	0.191989	-0.12102	0.241911	-0.00520329
694	0.151436	0.274763	0.0528149	0.0603492	-0.0944619	-0.134583	-0.394308	0.24683	-0.0821527	-0.140891	0.0504741	0.0797425	0.174818	0.314729	-0.0772682	-0.220592	0.384497	0.0765183	-0.017788	0.0870844	-0.0706357	0.162539	-0.0579668	-0.0750367	0.0283708	-0.350399	0.0796329	-0.238472	0.0323927	0.164131	0.141609	-0.0287404	0.179147	0.0196255	0.147518	-0.214085	0.11501	0.0356627	-0.183855	0.0115418	-0.0698504	0.187624	0.00415826	-0.0513676	0.0614614	0.319541	0.115415	0.118723	-0.014046
695	-0.0572158	0.290371	0.0141473	0.12403	-0.116351	-0.0566931	-0.233995	0.0547578	-0.0388582	-0.180813	0.00603093	-0.0283607	-0.00191316	0.194474	0.0714799	-0.0968259	0.258604	-0.124687	0.0120115	0.109699	-0.0209513	0.150053	-0.113919	0.110246	0.155288	-0.215873	0.0183887	-0.0697294	0.331013	-0.129176	0.177595	0.0111322	0.0869633	0.0201326	0.210256	-0.00848019	-0.033597	0.197422	-0.108861	-0.0129937	-0.0869596	0.163867	-0.00499238	0.00520867	0.131958	0.0286721	-0.064123	0.223796	0.0892705
696	-0.0848718	0.281361	0.0584578	0.00810622	-0.0969305	-0.200491	-0.281308	0.195319	-0.338536	-0.0398916	0.119489	0.078035	0.147137	0.220668	0.102719	-0.103172	0.235234	0.0744419	-0.129101	-0.237762	0.123005	0.237285	-0.139573	0.198819	0.191432	-0.152378	0.135133	-0.0119754	0.302323	0.239756	0.0492297	-0.081584	-0.0563352	-0.105442	0.210241	-0.000175417	-0.152728	0.239627	-0.136933	-0.00474429	-0.319676	0.0849254	0.0261652	-0.00667357	-0.0998118	0.263846	-0.0712503	0.20906	0.0353533
697	-0.136553	0.0198211	0.0143231	-0.0337526	-0.0267323	-0.247007	-0.462875	0.36453	-0.0810798	-0.175038	0.0310776	-0.0266943	0.144975	0.340215	0.174411	-0.147158	0.421567	0.245618	-0.123932	0.0319996	-0.0145956	0.3783	-0.203404	0.135797	0.178955	-0.306705	-0.00653691	-0.147913	0.11707	-0.0156279	0.0424458	-0.105299	0.260386	-0.0165868	0.180991	-0.142606	-0.109713	0.193824	-0.127082	0.118369	-0.236155	-0.0786428	0.05595	-0.0712401	0.135476	0.291315	0.0261174	0.208843	-0.00871609
698	0.126061	0.0211507	-0.0359254	-0.0158535	-0.184405	-0.0795913	-0.204663	0.124621	0.0294167	-0.206165	0.0686711	0.0272423	-0.0542128	0.154011	0.240221	0.00971473	0.450034	0.0392339	-0.0609416	-0.0784193	0.112645	0.158251	-0.0352505	0.0415186	-0.0245397	-0.191484	-0.0721423	-0.142877	0.131095	-0.146745	-0.0671092	0.0128887	-0.113331	0.2135	0.14296	0.156429	-0.126598	0.345916	-0.0856351	0.0427541	-0.0323296	-0.0208844	0.181328	-0.0339579	0.187201	-0.0802794	-0.150912	0.314217	0.0703888
699	0.00670992	0.318516	0.0920398	0.137426	0.100832	-0.0379942	-0.200813	-0.00490253	-0.0546361	-0.0764467	0.152725	0.209787	-0.0113622	0.117807	0.170202	0.0153437	0.480716	0.00781768	0.0254317	0.0747499	0.0306242	0.16863	0.111126	0.0705845	0.0105196	-0.173178	-0.148451	-0.12628	0.152922	0.0033346	0.0174864	0.0260924	0.0338193	0.0926161	0.151499	-0.011571	-0.111912	0.189955	-0.1193	0.14397	0.02649	-0.0356815	0.0128164	-0.0319772	0.160444	0.111076	0.119263	0.0938349	0.0549629
700	0.0800927	0.0887768	0.050067	0.149474	-0.195742	-0.0904358	0.103085	-0.0753557	-0.0260825	0.00739953	0.047944	0.0246663	0.00131185	0.101274	-0.00980312	-0.0246559	0.559815	-0.0340966	-0.00423954	-0.107676	0.0667423	0.0738665	-0.0437041	0.302503	0.017566	0.183059	0.0471792	-0.049183	-0.000862622	-0.0615369	-0.0344336	0.0295539	-0.1797	0.0429103	0.200439	0.101016	-0.0298031	0.272672	-0.118288	0.177931	0.17582	0.0227575	0.139294	0.0303625	-0.00593947	0.0692581	-0.0639289	0.196767	0.110464
701	-0.112018	0.15778	0.0586022	0.0805473	-0.0180833	-0.129975	-0.350067	-0.0642043	-0.203259	-0.0109443	-0.00600336	0.0392073	0.092862	0.225321	-0.027453	-0.0142214	0.504773	-0.0359995	-0.158918	0.0645206	-0.138051	0.0707303	0.044969	-0.00405884	0.163929	-0.149703	-0.171295	-0.120772	0.0192401	-0.0786803	-0.0352148	0.11184	0.163656	0.136653	-0.0373878	0.0444983	-0.0614788	0.204747	-0.128869	0.0403945	-0.219009	0.00595585	0.0469916	0.0176225	0.0480477	-0.00345311	0.00734428	0.112106	0.123773
702	0.0358495	0.0361655	-0.00481549	-0.0312869	-0.120941	-0.156019	-0.202114	0.281448	0.0347936	-0.0167169	-0.0201137	0.0357149	-0.0347203	0.115644	0.0523732	-0.00624306	0.192759	0.0168695	-0.135571	-0.120793	0.283766	0.291729	-0.0498981	0.141253	0.0469961	-0.0819432	-0.0738077	-0.0163242	0.0875	0.0754963	0.00185511	-0.0504498	0.0258942	0.103631	0.135167	0.0745405	0.00921485	0.250875	0.043694	0.162213	-0.104778	-0.0533065	0.16312	0.000574394	0.00923027	0.192805	-0.00407353	0.153117	-0.0135715
703	-0.112459	0.0790236	0.0842443	-0.089845	-0.0568673	-0.229955	-0.424552	0.230465	0.0338975	-0.126494	0.107661	0.0497754	0.0520407	0.261335	0.0693007	-0.052645	0.412428	0.146351	-0.140727	-0.124384	-0.0170799	0.282575	-0.101446	0.140448	0.109735	-0.0934175	-0.153596	-0.0939264	0.0523328	0.0557521	0.0569542	-0.0964439	0.230254	-0.117343	0.254019	-0.192588	-0.0636526	0.110257	-0.0428884	0.00596382	-0.0885348	-0.0140921	0.0908554	-0.082906	0.0865993	0.325362	0.0839941	0.193427	0.0547349
704	0.0165402	0.272191	0.11478	-0.011033	0.0433594	-0.0503189	-0.248111	0.033787	-0.310216	-0.194892	0.0598522	0.0923193	-0.117138	0.31349	0.0420567	0.0113298	0.229591	0.0260611	0.0406068	-0.0101286	-0.100419	0.0723289	-0.0235655	0.043406	0.171083	-0.205366	0.0899488	-0.191543	0.122981	-0.00785402	-0.0755044	-0.0437842	0.209868	0.150612	0.139317	-0.154294	0.108617	-0.102199	0.118657	0.105967	-0.254091	0.185989	0.0525452	-0.0316047	0.03876	0.163113	0.00647511	0.187593	-0.0154733
705	0.049448	0.110645	0.0489731	-0.0372518	0.0762237	-0.154737	-0.182422	0.0945529	0.0089496	-0.141009	0.104072	0.0495926	0.0869143	0.148988	0.189016	-0.156095	0.534823	0.167973	-0.0912607	-0.0822785	0.0179736	0.221688	-0.0372537	0.124163	0.11764	-0.225607	-0.0616898	-0.11032	0.00331283	-0.0887893	0.0284917	0.00176305	0.149845	0.0166342	0.0677259	-0.0433885	-0.00571025	0.258325	-0.00369293	0.122103	-0.174971	0.0776581	0.100774	-0.0941973	0.0799705	0.228841	-0.0515146	0.143955	0.128019
706	-0.0532665	0.127736	0.184293	-0.0502524	-0.103701	-0.0682113	-0.508149	-0.0716174	0.0742052	-0.238415	0.104411	0.211086	-0.130669	0.287092	0.134875	-0.036715	0.5537	0.00289827	-0.145277	-0.00289873	0.00432745	0.131496	-0.0316561	0.0921111	0.220544	-0.103966	-0.129864	-0.197058	0.186309	-0.0285546	0.0572716	-0.0704015	0.324003	0.144853	0.0295295	-0.153435	-0.114928	-0.0393772	0.077938	-0.195777	-0.192767	0.0905071	0.203088	-0.120492	0.0549017	0.0781818	-0.00126536	0.146624	0.0976723
707	-0.09399	0.171607	-0.118297	-0.138915	-0.142	-0.125223	-0.167902	0.0754188	0.0106837	-0.176302	-0.138889	-0.0813575	0.0900281	0.219483	0.153219	-0.0319816	0.317302	-0.12394	0.0394495	0.0784175	0.13076	0.0215321	-0.0236471	0.0355328	0.290142	-0.146784	0.0401948	0.13017	0.240367	0.0703895	-0.0662597	-0.067016	0.00748906	-0.143631	0.123207	-0.22614	-0.12593	0.253958	-0.0384703	0.155248	-0.190428	0.0960818	-0.087866	-0.215321	0.219113	0.0973997	0.103646	0.231539	0.0651344
708	-0.0439383	0.106064	0.0498065	0.0798614	-0.0568637	-0.127241	-0.332044	0.103814	-0.0862128	-0.138994	0.0845413	0.145023	-0.0425282	0.221969	0.0763351	-0.00299856	0.305204	0.0469873	0.0201026	-0.0320397	0.0259559	0.158393	-0.0256608	0.0453236	0.164404	-0.113374	-0.0167945	-0.179998	0.236513	0.0663658	0.0207161	0.0965335	0.146203	0.11445	0.085771	-0.103502	-0.125633	0.261866	-0.0314933	0.0950937	-0.08635	-0.0131657	0.0505707	-0.0505755	0.0384377	0.0815987	0.219377	0.153066	0.0324061
709	-0.0877672	-0.0726255	0.111717	0.023696	-0.0034538	-0.258187	-0.383525	0.27008	-0.252067	-0.116212	0.132813	0.179377	0.21783	0.241916	0.107152	-0.00868652	0.346796	0.158704	-0.0972229	-0.0623553	0.0584894	0.299705	-0.0803279	0.0600579	0.276127	-0.189832	0.0153798	-0.0724611	0.163167	0.0909878	0.107179	-0.0453441	0.11671	0.0661338	0.0772885	-0.0774193	-0.0958359	0.117011	-0.0777594	0.138528	-0.145967	0.188341	0.180737	-0.111595	-0.0665128	0.122385	0.0702122	0.253113	-0.0613237
710	0.111812	0.251444	0.00552756	-0.0278314	-0.148385	-0.16751	-0.173087	0.178173	-0.108702	-0.170121	0.0469945	0.00974571	0.115046	0.303011	0.0302189	-0.169266	0.302658	0.00896045	-0.0365498	-0.102137	0.118144	0.228156	-0.0985244	0.046593	0.129164	-0.144288	-0.0417092	-0.139615	0.0803272	-0.000570422	0.0773942	-0.122232	-0.117994	-0.0300931	0.288167	-0.12466	-0.00577173	0.196788	-0.0258068	0.0723154	-0.170181	0.029402	0.172252	0.00643382	0.0966155	0.0870033	-0.0297712	0.162889	0.0336216
711	0.0245463	0.367505	0.122095	-0.0242637	-0.234228	-0.253873	-0.150972	0.113652	-0.290109	-0.0128174	-0.0127996	0.1779	0.230601	0.0914366	0.152091	-0.122308	0.326908	0.140392	-0.0122053	-0.0429196	0.0328274	0.24451	-0.105484	-0.119898	0.0449688	-0.0371232	-0.19047	-0.199097	-0.023275	-0.0417047	0.0945267	-0.0689036	0.0986049	0.167976	0.140575	-0.0468556	-0.105338	0.12521	-0.0962412	0.123895	-0.0590599	0.108072	0.207075	0.0177662	0.0643988	0.0213791	0.0855906	0.0725133	0.168507
712	0.0435726	0.291677	0.0283187	0.0342577	-0.0697985	-0.146027	-0.119375	-0.0111992	-0.278462	-0.134651	0.13762	0.115125	0.12585	0.264074	-0.0133848	0.00322961	0.390919	-0.083519	0.186137	0.00868992	0.00360641	0.0869734	0.00699921	0.101035	-0.0319557	-0.0498451	-0.00758148	-0.0520257	0.0826098	-0.000544821	0.0143119	-0.0588022	0.0145419	0.0165616	0.232913	0.0142835	-0.015963	0.0641941	-0.0714952	0.139884	0.0769139	-0.0213636	-0.0256023	-0.0798728	-0.0102249	0.160029	0.0692827	0.0867486	0.00438221
713	0.0647039	0.18946	-0.0349273	0.00597789	-0.0434888	0.129366	0.00689835	0.011446	0.0622778	-0.136423	0.135343	0.0846862	-0.0245164	0.177271	0.0488557	0.172881	0.218594	-0.101129	0.165691	-0.199398	0.110565	0.1041	0.0715077	-0.00319117	-0.0675034	-0.100309	0.0664831	-0.0144372	0.290034	-0.0226337	-0.049405	-0.0901945	-0.181246	0.0964687	0.142124	0.0681271	-0.139863	0.110042	0.0318417	0.22336	0.0807395	-0.0545606	0.0527161	0.0152826	0.226234	0.127388	0.0412137	0.00736783	0.00617274
714	0.0424846	0.361178	-0.229756	-0.223055	-0.161519	-0.156646	0.0262632	0.101253	-0.0636814	-0.389349	0.342632	0.0953168	0.0171109	0.479767	0.20217	0.112676	0.217766	-0.0477926	-0.0293365	0.109915	0.0905209	0.278786	-0.254083	-0.05821	-0.0246148	-0.158099	0.00900841	-0.178989	0.160067	-0.253985	0.0715188	-0.262684	-0.0350499	-0.155801	0.017952	-0.0647638	-0.103017	-0.0486898	0.0415222	0.00946613	0.0420133	-0.0526069	0.179195	0.0420321	-0.0145181	0.30536	-0.120034	0.238453	-0.0510983
715	-0.0229991	0.201181	0.0833735	0.118701	-0.0328148	-0.117749	-0.0613281	0.0940908	0.0414941	-0.143967	0.148305	0.156163	-0.0512084	0.180137	0.169088	-0.0931165	0.401537	0.0498308	-0.0490154	-0.0483784	-0.0080567	0.113672	0.0147844	0.198752	0.0834519	-0.0314195	-0.0163746	-0.230329	0.0861083	-0.150424	0.0098551	0.0157359	0.14242	0.155276	0.0752489	-0.00884376	-0.0431933	0.206909	-0.102049	0.0819095	-0.152494	0.00281612	0.0759983	-0.086107	0.225704	0.18844	-0.00320747	0.259937	-0.0172176
716	-0.0888005	0.128027	0.0239579	0.16962	0.0729893	-0.179952	-0.358268	0.044308	-0.0513204	-0.268702	0.077109	-0.0609755	-0.00141958	0.250185	0.164098	-0.0560447	0.282621	0.134559	-0.0101384	0.101311	0.0370568	0.289323	-0.0426373	-0.0573185	0.0704573	-0.140944	0.0241651	-0.0989186	0.174595	-0.145182	0.0840702	-0.0735562	0.108302	0.0982481	0.10415	-0.0529113	-0.168313	0.174102	-0.0701469	-0.00978051	-0.099929	0.018404	0.231643	-0.0630349	0.170245	0.149118	-0.0113047	0.335838	0.102674
717	0.0676254	0.294568	-0.0404674	0.0203613	0.0944759	-0.239109	-0.218962	0.0131561	-0.00451145	-0.0692432	0.106532	0.0927528	0.0684094	0.367457	-0.0358412	-0.0825122	0.0710202	0.13147	-0.196656	-0.0884909	-0.00419412	0.0436639	-0.0024203	-0.025334	0.0127798	0.018642	0.0385907	-0.137277	0.0874398	0.042972	-0.0242168	-0.0298692	0.0946907	-0.0628024	0.0762158	0.0478532	0.0595948	0.169921	-0.0655418	0.0924232	-0.295502	0.18661	0.0497855	-0.110478	0.152883	0.0166967	0.137115	0.191402	0.0190994
718	0.0816516	0.122642	0.062322	0.0785569	0.0465558	0.0278434	-0.23975	-0.034268	-0.107871	-0.238993	0.0553208	0.136392	-0.0629798	0.177636	0.104767	-0.0831572	0.549524	0.0781172	-0.057271	-0.043682	0.00326216	0.161049	-0.0196488	0.146967	0.24375	-0.129056	-0.0628885	-0.0825968	0.262772	-0.0212076	0.0879313	0.0540622	0.00812846	-0.00126813	0.104792	-0.108852	-0.13829	0.203734	0.0498676	-0.0383725	-0.274803	0.0565645	0.0362768	0.0338146	0.136244	0.109914	-0.0612039	0.145384	0.141605
719	-0.129944	0.205663	0.0902612	-0.0421673	0.0852028	-0.285431	-0.38957	0.169721	-0.194229	-0.128527	0.0106661	0.127339	0.113294	0.208284	0.0815965	-0.0880616	0.530333	0.168262	-0.0530724	0.00394221	0.000704907	0.0747491	-0.0321725	0.237845	0.157056	-0.176858	-0.182625	-0.14483	0.118173	0.0383543	0.0752383	-0.0111332	0.0990699	0.00439584	0.174367	-0.161801	-0.175405	0.0911016	-0.0543917	0.0375892	-0.19061	0.13039	0.0086199	-0.10333	0.0218764	0.236044	0.150154	0.13465	0.0905041
720	-0.0850542	0.157863	0.00446652	0.0553529	-0.0784514	-0.146148	-0.202084	0.119901	-0.0819118	-0.193543	0.0644094	0.143343	0.0447126	0.237182	0.285354	-0.0714586	0.428178	0.03459	0.0310106	0.0385098	0.0312721	0.134675	0.0200057	0.0433866	0.0782551	-0.278042	-0.0430577	-0.163769	0.166702	0.0301021	0.0568413	-0.068932	0.0838309	0.0796216	0.220748	-0.0475145	0.00493943	0.252275	-0.0973923	0.0397759	-0.107442	0.065681	-0.0810225	-0.0314597	0.203041	0.15003	0.105761	0.220208	-0.0188757
721	-0.0261192	0.26466	0.0544238	0.0811612	-0.036293	-0.127605	-0.203065	-0.0745528	-0.0350179	-0.153516	0.0838715	0.143295	-0.0934924	0.0827694	0.134108	0.048387	0.356551	-0.0988814	-0.00830549	-0.0421509	0.0443688	0.139768	0.0237156	0.0514827	0.10061	-0.165439	-0.0711168	-0.0895665	0.152104	-0.130865	0.0740901	0.0315529	-0.0140452	0.0975303	0.114637	-0.0677376	-0.246532	0.20876	-0.108341	0.0499874	-0.124203	0.0274692	0.125608	0.0144139	0.112002	0.040317	0.0727865	0.142501	0.0417873
722	0.154904	0.113664	-0.174259	0.111064	-0.104615	-0.229246	-0.425727	0.43574	-0.203121	-0.143436	0.200109	-0.320531	0.391905	0.185056	-0.0537086	-0.0653455	0.0401357	0.570178	-0.185431	0.0493004	0.130168	0.653252	-0.333624	0.205408	0.212469	-0.22537	-0.00849279	0.0705369	-0.172464	-0.337917	-0.0400271	0.0587374	0.3453	-0.00783924	0.121249	-0.288639	0.226352	0.214292	0.168585	0.169064	-0.123498	0.386294	-0.0579483	-0.333435	-0.209406	0.348847	-0.156279	0.0692132	0.312837
723	-0.05113	0.132707	0.0582436	0.186554	0.00415428	-0.23902	-0.201229	-0.139216	-0.169645	-0.173	0.0975222	0.107132	-0.169555	0.196393	-0.0326585	-0.0381744	0.476708	-0.00185796	0.0236733	-0.234851	-0.0202494	0.0961662	0.148966	0.132936	0.218749	0.000462322	-0.00527296	-0.0306364	0.21501	-0.0933852	0.163876	0.0263853	-0.0956136	0.0952413	0.130083	-0.013823	-0.280558	0.251232	-0.0955826	0.144584	-0.147264	0.0684769	0.0552423	0.0270513	0.171361	-0.07658	0.0915881	0.0925832	0.100705
724	0.0276469	0.205086	-0.0344628	0.00574195	-0.00839292	-0.0787409	-0.135221	0.078816	-0.058334	-0.0659288	0.0723481	0.0413126	0.0314555	0.231878	0.146406	-0.0841756	0.423148	0.04158	0.05171	0.0784652	-0.0381171	0.0682252	0.0316988	-0.0258317	0.0713287	-0.244977	0.0179748	-0.0880712	0.173633	0.0461703	0.0621249	0.0784366	0.0707221	0.136872	0.196703	-0.0685033	0.00167231	0.121108	0.032674	0.144992	-0.0717746	-0.020159	-0.00499854	-0.0908021	0.0727108	0.190159	-0.057026	0.104267	0.102068
725	0.0975073	0.211712	0.0251952	0.0511258	-0.168032	-0.0938843	-0.147259	0.184428	-0.123919	-0.160903	0.0840333	-0.0130748	0.126181	0.241135	0.144861	-0.115543	0.463682	-0.029185	0.0462891	-0.0225	0.142664	0.181271	-0.0344446	-0.0604327	0.0268834	-0.240904	0.0487328	-0.0090983	0.0547783	-0.0244915	0.032792	-0.0692801	0.033236	-0.0154197	0.186683	-0.0576446	-0.166387	0.211681	-0.176059	0.0939375	-0.0196056	0.131012	0.00703394	0.0202565	0.0942335	0.1334	0.158497	0.209685	-0.032603
726	0.0213843	0.176925	0.15251	0.0449482	-0.0998225	-0.152867	-0.241042	0.195051	-0.158747	-0.0917207	-0.017061	0.134699	0.072273	0.15679	0.0841459	0.010538	0.201568	-0.0155041	-0.0420011	0.00654136	0.059512	0.0484502	-0.0166762	-0.0356081	0.0979124	-0.0762225	0.00396623	-0.0376654	0.152243	0.0753625	0.0403983	0.0917152	0.0409709	0.0656732	0.0867042	-0.100933	-0.102896	0.27577	-0.124094	0.10453	-0.185196	-0.0494493	-0.0414269	-0.150296	0.0380344	0.189835	0.187595	0.141477	0.117462
727	-0.0443604	0.00304793	-0.0701767	0.229673	-0.243478	-0.0413234	-0.301142	0.205648	0.0810973	-0.29121	0.165416	0.0193353	-0.0409669	0.256336	0.353342	-0.032406	0.495957	0.251675	-0.0456689	-0.00333603	0.257286	0.319606	-0.171312	0.0581818	0.236937	-0.201531	-0.203321	-0.405314	0.0407503	-0.0675041	-0.114737	-0.100771	0.026719	0.278548	0.24961	0.0894718	-0.0295462	0.286202	-0.108415	0.135341	-0.0164609	0.0026976	0.209129	-0.102044	0.157347	0.0518391	-0.0291036	0.162868	0.0469871
728	0.0534859	0.199779	0.00854959	0.00167288	-0.0565169	-0.048026	-0.0713482	0.0697807	-0.071228	-0.11295	0.0911248	0.112145	-0.0329273	0.175004	0.155669	-0.0466073	0.316718	0.035461	-0.0212025	-0.0395746	0.0376817	0.01371	-0.0206581	0.0411173	0.10499	-0.108288	-0.0346627	-0.152522	0.1274	-0.110134	0.024785	0.00792236	0.0266196	0.042144	0.0523696	0.00153783	-0.0430931	0.126247	-0.0686992	0.101794	-0.0081821	0.0720567	0.164352	-0.0827512	-0.0205156	0.0981864	0.00169654	0.160551	-0.0444072
729	0.0318087	0.309607	0.106219	0.186463	-0.137296	-0.208057	-0.220728	0.215065	-0.327659	-0.229304	0.106382	0.160289	0.294411	0.319884	-0.0200781	-0.200915	0.240659	0.0130175	-0.219484	-0.110427	-0.0234543	0.498786	-0.180467	0.00289612	0.0270116	-0.147039	-0.108034	-0.153956	0.113658	0.0857047	0.149027	-0.395766	0.0907046	-0.166081	0.151402	0.0235017	0.019756	0.0674317	-0.0848972	-0.146466	-0.167213	0.190659	0.0720317	0.0264488	-0.00342055	0.240569	-0.0989112	0.346352	0.0686341
730	-0.0904411	0.285719	-0.00762724	0.0665874	-0.0493252	-0.128864	-0.190332	-0.0806073	0.146246	-0.168614	0.102145	0.0366521	-0.0152278	0.224069	0.0934013	-0.0247749	0.185229	-0.111384	0.000696313	-0.0255645	0.129031	0.229961	-0.074237	-0.131111	0.0161361	-0.155235	-0.0206648	-0.195867	0.119823	0.059301	0.0601396	-0.0592698	-0.0522551	0.108484	0.0934034	-0.0463266	-0.0141494	0.265019	0.038708	0.0723476	-0.158002	0.137624	0.094729	0.000129633	0.0768685	-0.0148737	-0.189261	0.157314	0.0511305
731	0.11373	0.22586	0.141108	-0.037321	-0.165407	-0.201784	-0.241528	0.176445	-0.160846	-0.125592	0.0120183	0.0521167	0.165107	0.264263	0.0676793	-0.196391	0.309228	0.0508133	-0.13199	-0.0404465	0.138286	0.289693	-0.128385	0.145073	0.103314	-0.11055	0.0152051	-0.153899	0.0680027	-0.0435756	0.0455641	0.063076	0.0932668	-0.0062142	0.14441	-0.030064	-0.0279021	0.163622	0.0363349	-0.0369652	-0.0878433	0.0699682	0.138334	-0.0109151	0.0644184	0.270729	0.0409072	0.115038	0.118587
732	0.0628624	0.122789	0.10546	0.0687601	0.0170568	-0.0701768	-0.524957	0.193413	-0.206808	-0.279426	0.110237	0.153984	0.260564	0.328408	0.0254254	-0.283956	0.49086	0.342478	-0.196645	0.092716	0.041221	0.270781	-0.145827	0.125129	0.284415	-0.305293	-0.071787	-0.108176	0.333376	-0.047426	0.207359	-0.167933	0.215311	-0.156635	0.157796	-0.298842	-0.0679431	0.176127	-0.212494	0.101522	-0.248371	-0.055771	-0.0232716	0.00256217	0.105311	0.460955	-0.0950432	0.226161	0.173472
733	0.189199	0.294427	-0.0159177	0.0890383	-0.0668676	0.22692	-0.190903	-0.255547	0.00717858	-0.192934	0.0397199	0.107357	0.04642	0.197887	-0.0312054	0.155606	0.230657	-0.0475706	0.070838	-0.0760893	0.0334268	0.0483998	0.0357455	0.0385809	0.11661	-0.147746	0.0397597	0.0594958	0.181805	-0.0606186	0.0686255	-0.0968825	0.00951934	0.0529246	0.134959	-0.0303519	-0.0765741	0.0917822	-0.031503	0.0688981	-0.106456	0.0818906	0.0631706	-0.0569271	0.0942769	0.0741387	-0.102368	0.00630918	0.0674102
734	-0.0329548	0.373943	0.0161149	0.0947741	-0.0570638	-0.113865	-0.146428	0.127486	0.0652889	-0.157089	0.0748676	0.0948532	0.105377	0.213348	0.0537609	-0.0501629	0.398681	0.0424999	-0.0380672	-0.0211915	0.117725	0.115502	0.0586015	0.0655564	0.0254734	-0.141695	0.0262655	-0.185932	0.0892967	-0.0947477	0.00286994	-0.0428247	-0.0325953	-0.0151824	0.128363	0.00129209	-0.148799	0.304368	-0.0138628	-0.0286836	-0.177823	0.117624	0.0115469	-0.0112825	0.135132	0.0629573	0.0143545	0.224203	-0.0264125
735	-0.0215686	0.233391	0.0226216	-0.035772	-0.0586107	-0.0336885	-0.170546	-0.00726375	-0.0743554	-0.155689	0.0726306	0.071161	0.0509549	0.152048	0.142959	0.044618	0.254308	0.11282	-0.0395995	0.0258172	0.0972253	0.135772	-0.080516	-0.173078	0.0153693	-0.114687	-0.0480918	-0.322266	0.0920918	-0.0889944	-0.0323992	0.012291	0.0382938	0.101084	0.0635884	-0.0319315	-0.0424334	-0.0821122	0.0243339	-0.0503387	-0.0229914	0.0136159	0.170319	0.0178983	-0.0307947	0.0507366	-0.178514	0.274782	-0.0866274
736	0.0363479	0.103305	0.0773827	0.067171	-0.145316	-0.170291	-0.136109	0.0377705	-0.111569	-0.106691	0.146672	0.148238	-0.123884	0.213771	0.0580776	-0.0932153	0.194924	-0.0617487	0.00206421	-0.187646	0.0234988	-0.0360367	-0.0320209	-0.0356493	-0.0113619	-0.0200622	-0.0282469	-0.25247	0.0699325	-0.14797	0.035363	-0.0834877	-0.0095535	-0.0728937	0.17789	0.0970527	-0.0414564	0.170515	-0.180085	-0.127438	-0.0327479	0.019189	0.138365	0.0244757	0.0622544	0.18757	0.165221	0.0908848	0.0372331
737	0.00137739	0.195637	-0.0908337	0.0223154	-0.045318	-0.1661	-0.242938	0.0373036	-0.0643221	-0.193115	0.064882	-0.100403	0.00826603	0.255873	0.119742	-0.0254628	0.175658	-0.10448	-0.102624	0.0230572	-0.0127289	0.197174	-0.0699367	-0.121831	0.024375	-0.39991	0.0791527	-0.114926	0.179037	-0.0663601	0.0505684	0.0736934	0.0988368	0.113576	0.0668618	-0.0461628	0.0450879	0.117982	-0.100199	-0.0272935	-0.0363084	-0.0123589	0.0570512	0.023591	0.0543666	0.078746	0.0176151	0.198194	0.0334138
738	0.0460959	0.174259	-0.0396546	0.0942062	-0.184873	-0.0847824	-0.0568244	-0.00905563	-0.00947427	-0.015484	0.186531	0.0394537	-0.0915949	0.146955	0.0339938	0.0436831	0.549603	-0.0547608	0.0568229	-0.0961053	0.0508945	0.100557	-0.0227451	0.24253	0.0498957	0.14081	-0.0395713	-0.0691727	0.0432627	-0.0370738	-0.0119283	0.00649917	-0.172145	0.0701493	0.0428693	0.0654614	-0.0524059	0.353076	-0.118063	0.195212	0.115445	-0.0840621	0.103545	0.0670198	-0.0395164	0.12539	0.0363017	0.195824	-0.0667766
739	0.0511091	0.259782	0.223019	0.087407	0.0491593	-0.0975872	-0.272071	-0.0763088	-0.0173452	-0.113224	-0.0202446	0.12678	-0.00105551	0.25374	0.0671662	0.0166398	0.399946	-0.0290529	0.0362411	0.0740695	-0.0614769	0.108038	0.0086757	0.0478966	0.163974	-0.0577204	-0.0135686	0.0180226	0.141769	-0.0571316	0.0883508	0.0365361	0.102184	0.0567427	0.092686	0.032259	-0.0881634	0.0209321	-0.138382	0.21331	-0.162542	0.0661409	0.068947	-0.0778526	-0.0193528	0.0265684	0.0702978	0.211191	0.0626357
740	-0.0638059	0.0121246	0.0600661	0.124621	0.00680442	-0.303011	-0.491817	0.230577	-0.0723804	-0.242331	0.0590326	0.0143405	0.087133	0.228682	0.248682	-0.117546	0.526038	0.280647	-0.150141	0.00132805	0.011881	0.174585	-0.127922	0.136097	0.402996	-0.174976	-0.17651	-0.130783	0.144924	0.0400066	0.0865457	-0.0998564	0.197288	0.0588717	0.141604	-0.184856	-0.15524	0.250949	0.00138335	0.0195672	-0.327649	0.0504621	0.135839	-0.0210322	0.0443693	0.289979	0.0442909	0.269009	0.0695181
741	0.0477174	0.300091	-0.0343445	0.185895	-0.00303251	-0.0629618	-0.193081	-0.115899	-0.0799899	-0.0814354	0.14665	0.170152	0.0163103	0.106312	0.058675	-0.116807	0.375157	0.11646	-0.136241	-0.138984	-0.0606546	0.190186	0.168776	0.237207	0.017968	-0.00682093	-0.133112	-0.113642	0.0391527	-0.109569	-0.0438743	0.0141988	0.110272	0.0595535	0.0587806	0.0402129	-0.175029	0.190938	-0.00900972	0.0317966	-0.205873	0.0675061	0.0523166	0.0670563	0.242816	0.101874	0.146064	0.131626	-0.00525691
742	-0.119679	0.108686	-0.0124399	-0.023662	-0.104381	-0.117788	-0.453906	0.144836	0.00558341	-0.198371	0.159135	0.0377883	-0.0277431	0.28695	0.183408	-0.043572	0.416015	0.158947	-0.141222	-0.116325	0.10022	0.318058	-0.10635	0.161852	0.082634	-0.153049	-0.159839	-0.167553	0.0701295	-0.0708876	0.0488049	-0.173821	0.230097	-0.0484097	0.182759	-0.159854	0.0140106	0.0420599	-0.0676747	0.0578371	-0.0909381	-0.00193691	0.233465	-0.207676	0.0606756	0.210837	0.102905	0.154148	-0.0144211
743	0.0401059	0.209966	0.00287007	0.00955802	-0.0302171	-0.210622	-0.304505	0.0470992	-0.0472875	-0.189204	0.168684	0.215826	0.0995061	0.129308	-0.000292739	0.000652406	0.563058	0.0570155	-0.135155	0.12979	-0.0121617	0.322947	0.00716874	0.0274284	0.0534499	-0.292247	-0.0241437	-0.0397826	0.0938331	-0.00135968	0.0417168	-0.0640612	0.137715	0.0162012	0.156826	0.0623161	-0.137885	0.210893	-0.111301	0.165625	-0.0283176	0.0620539	-0.103206	-0.121139	0.219507	0.209869	-0.213268	0.231702	-0.0203074
744	-0.0196388	0.156072	-0.0916556	-0.0857005	0.0152486	-0.0934568	-0.335303	0.389806	-0.207176	-0.173682	-0.021781	0.0228541	0.00211814	0.308014	0.139051	-0.178273	0.396151	0.212067	-0.141692	0.0851902	0.0685625	0.142747	-0.103467	0.0805326	0.262039	-0.264641	0.010243	-0.165889	0.151353	-0.0261889	0.0413057	-0.0293319	0.0401223	0.0561774	0.0682172	-0.161773	-0.0687693	0.20111	-0.0989964	0.141953	-0.169704	-0.00393326	0.0478522	-0.0734126	0.042401	0.232679	-0.24166	0.265827	0.0376122
745	0.0672064	0.167261	0.0114918	0.062041	0.0265039	0.0085153	-0.0901079	0.0232134	-0.0282583	-0.0638023	0.0269465	-0.0105313	-0.0182381	0.173383	0.0408205	-0.0544545	0.456338	0.00493164	0.0394979	-0.0757084	0.0722245	0.113139	0.0247823	0.118242	0.0991081	-0.0398579	-0.0236534	-0.132861	0.0181477	0.0730479	0.0190694	0.0470002	0.0344744	0.0394841	0.0609274	-0.0209135	-0.147108	0.204121	-0.0648388	0.0637049	-0.102807	0.0603509	0.0268925	-0.0582302	0.0893724	0.0886256	0.0111684	0.123677	0.0642093
746	0.136249	0.317868	0.0731156	-0.0233126	0.0213528	-0.191909	-0.458368	0.123717	-0.324626	-0.0489342	0.288807	0.132256	0.281515	0.251767	0.00713237	-0.0602456	0.279303	0.0731448	-0.0917515	-0.0934479	0.177293	0.255583	-0.210727	-0.0731085	-0.0576219	-0.0590626	0.109931	-0.323451	0.20653	-0.0933709	0.128352	-0.0253168	0.120162	-0.0330376	0.085413	-0.197284	-0.303047	0.421602	0.096248	-0.0965761	-0.335512	0.133697	0.0194415	-0.150742	-0.101308	0.400942	0.118097	0.18023	-0.169539
747	-0.0489652	0.315948	0.0157602	0.047301	0.0480905	-0.200669	-0.260847	-0.0457555	-0.111586	-0.139553	0.164838	0.294664	0.016673	0.310829	0.0149214	0.0136695	0.413629	0.0228241	-0.109655	0.0520672	-0.00507724	0.143424	0.0378153	-0.0809599	0.0840105	-0.334116	-0.049596	-0.127667	0.216929	0.00827422	0.0282827	0.0145299	0.0880023	0.0256477	0.222234	-0.0565821	-0.113899	0.191813	0.0231565	0.0945236	-0.138668	-0.0769785	-0.0859244	-0.161522	0.0779276	0.210347	-0.0610965	0.18099	-0.108941
748	0.0162656	0.196706	0.0584444	0.108431	0.0251898	-0.128765	-0.262784	-0.166329	-0.0841687	-0.0988714	0.210129	0.159913	-0.207705	0.110956	0.0647	-0.158304	0.485271	0.0220227	-0.0485372	-0.131808	-0.0176663	0.242306	0.0496315	-0.059452	0.169238	-0.193465	-0.152404	-0.120778	0.0749264	0.0313327	0.211648	0.0765543	0.101715	0.0671881	0.0286231	-0.100045	-0.147862	0.189323	-0.142424	0.114315	-0.262904	0.0246483	0.0372265	-0.0399413	0.19658	0.0576762	0.0162495	0.0316276	0.197556
749	-0.145286	0.202546	0.126403	0.0596396	-0.0602968	0.0354666	-0.210633	0.125078	-0.16301	-0.191361	0.116515	0.0831202	0.00102857	0.311162	0.145731	-0.00916275	0.358911	0.021527	-0.0874871	-0.0615723	-0.0731348	0.164945	-0.0153493	-0.00191633	-0.0495118	-0.208555	-0.064809	-0.229657	0.123681	-0.109897	0.0652687	-0.141774	-0.00710752	-0.0604774	0.0455766	0.0494681	0.0743123	0.19644	-0.0357211	0.204646	-0.0836944	0.0602677	0.0785931	0.00955455	0.0990052	0.124296	-0.0629705	0.17957	0.0324822
750	-0.10618	0.126464	-0.0590836	-0.0271007	0.0320655	-0.160501	-0.0445552	0.212666	-0.0546186	-0.141961	0.000304006	0.0147626	0.145522	0.224161	0.155847	-0.0872182	0.44404	0.0443661	-0.0563304	0.0855672	0.124031	-0.00661451	0.0712109	0.000336225	0.0126635	-0.0951672	-0.211115	-0.312496	0.0907603	0.0388749	0.135998	0.0666434	-0.0389653	0.116989	0.208956	-0.143561	-0.251566	0.0793891	-0.00108398	0.0601382	0.090266	0.020966	-0.0599612	-0.0918456	0.181965	0.183936	0.211135	0.0659945	0.0226769
751	0.00347409	0.186628	-0.0129465	0.0256166	-0.067156	-0.0486666	0.0220625	-0.0903352	0.0118015	-0.266569	0.207764	0.0558696	0.0165346	0.170996	0.0706019	0.0599953	0.321632	0.00474013	0.100856	-0.0408399	0.124574	0.243328	0.0375115	0.0252538	-0.0587482	-0.120928	0.0370375	-0.169115	0.133533	-0.0669458	0.0882646	-0.110047	-0.16578	0.0564106	0.167779	-6.43915e-05	-0.130993	0.0579603	0.13772	0.0678879	-0.013374	0.0912385	0.152872	0.143917	0.214537	0.0488607	-0.135878	0.0409385	0.0617706
752	-0.146022	0.0699322	0.0222137	0.0274581	-0.280189	-0.560832	-0.975472	0.744937	-0.463731	-0.344344	0.256711	-0.0382945	0.586635	0.449351	0.217102	-0.42663	0.380195	0.601936	-0.260842	-0.0115864	0.109718	0.656476	-0.452403	0.353995	0.509182	-0.286831	-0.392383	-0.174124	0.129583	-0.0654533	0.0405327	-0.368181	0.0717643	-0.141919	0.178565	-0.379669	-0.0117864	0.374636	-0.325439	0.165795	-0.445435	0.150806	0.28212	0.113349	-0.139671	0.489486	0.254166	0.319867	0.0797664
753	-0.0808709	0.216387	0.000524986	0.0646831	-0.081006	-0.104033	-0.209121	0.119574	0.0513749	-0.139647	0.174149	0.0810796	0.0932882	0.205915	0.0975693	-0.147935	0.227218	0.0433338	-0.0844414	0.0115196	0.257327	0.350679	-0.0709493	-0.00958775	0.0317485	-0.178753	-0.0315667	-0.189394	0.0227884	-0.0470858	-0.115339	-0.136301	0.0439814	0.0376577	0.171544	0.00449742	-0.102602	0.157498	-0.0341149	0.0758765	-0.155849	-0.0579777	0.117274	0.00836265	0.170326	0.344607	-0.0380196	0.0456375	0.0997541
754	0.0784555	0.318771	-0.0470457	0.0684098	0.00745228	-0.13005	-0.167389	0.0253592	-0.110219	-0.127186	0.110239	0.0248006	0.0274515	0.186342	0.0861944	-0.113415	0.438999	-0.0108791	-0.00268615	0.0634753	-0.067432	0.0522866	-0.00193031	0.0994957	0.0761707	-0.283232	-0.0264459	-0.157504	0.115744	0.00673472	0.0979644	0.0433961	0.162004	0.12462	-0.0071004	0.0510882	-0.0660364	0.192301	-0.0657931	-0.0454327	0.0878814	0.164908	0.120806	-0.0308087	0.105343	0.0835769	0.0979713	0.111546	0.0011132
755	0.120363	0.179222	-0.00419582	0.01117	-0.0238202	-0.132163	-0.143531	0.127614	-0.139589	-0.0637492	0.0590967	0.0892368	0.126958	0.168565	0.171039	0.160574	0.224738	0.119741	0.128364	0.0442663	0.210036	0.20351	-0.0638079	0.0513199	0.241226	-0.120578	-0.014183	-0.1475	0.257445	0.0166253	0.182838	-0.264233	-0.102005	0.179102	0.146964	-0.0793719	-0.0971792	0.103769	-0.198215	0.177454	-0.0861095	0.122033	0.198295	-0.123835	0.00149929	0.0140128	-0.0572797	0.224993	0.0191447
756	0.00298731	0.14163	0.0267038	-0.0967719	-0.0462071	-0.0358926	-0.0739868	0.0264411	0.0793966	-0.0721501	0.128361	0.00736153	0.0222833	0.0792771	0.122946	-0.0431362	0.245164	0.183641	0.0186747	-0.25585	0.234796	0.231027	-0.163626	-0.0927176	0.165457	-0.162702	-0.1765	-0.122487	0.0668429	-0.17294	-0.0528067	-0.127825	0.0617659	0.11207	0.218578	-0.150635	-0.0969628	0.145236	-0.0495101	0.121804	-0.00319422	0.04275	0.147811	-0.164511	-0.0973566	-0.0487408	-0.187893	0.180388	-0.0284954
757	0.041665	0.143478	0.132728	-0.0826453	0.0984219	-0.0931428	-0.108358	0.0249396	-0.113275	-0.162206	0.0930922	0.118614	-0.0111731	0.274805	0.159304	-0.0527244	0.37525	0.0491532	-0.0375582	-0.0782034	0.039783	0.0611193	-0.0394348	0.0302511	0.161317	-0.151483	-0.035791	-0.114187	0.0489014	0.00141377	0.0383969	-0.0850063	0.0171979	0.186646	0.0669409	0.00698517	-0.0772801	0.133228	-0.064648	0.0217516	-0.126495	0.0989967	0.142341	-0.141087	0.0776741	0.118198	-0.115433	0.132865	0.0312304
758	0.140889	0.208572	-0.00205522	-0.0465102	-0.103265	0.210037	-0.120196	-0.029025	0.06398	-0.159114	0.0822871	0.05678	-0.0638232	0.257041	0.136785	0.137957	0.180928	-0.00834045	0.12705	-0.12116	0.0881898	0.1379	0.0707064	0.0924286	-0.156685	-0.0704798	-0.0745234	-0.116622	0.295548	-0.0427101	0.060576	-0.0833922	-0.20407	0.0803194	0.0357526	0.098487	-0.177561	0.192614	-0.0397016	0.111384	0.0490744	-0.0191857	0.0878956	0.00816947	0.207727	0.103239	-0.0572123	0.101955	0.0642604
759	-0.0261975	0.289246	0.0605395	-0.0167448	-0.127357	-0.237532	-0.328799	0.313962	-0.141961	-0.0957825	0.0538657	0.161469	0.387083	0.302914	-0.0357014	-0.0679319	0.243021	0.141811	-0.124637	-0.0473077	0.141952	0.375049	-0.265124	0.111492	0.217424	-0.28456	-0.036299	-0.0900046	0.0938515	0.177157	0.114394	0.0814614	0.210092	-0.089208	0.191239	-0.186087	0.0594784	0.221773	0.152375	0.0838817	-0.175788	0.0758356	0.220692	0.000586117	0.0249609	0.33124	0.128037	0.199523	0.0793176
760	-0.0743504	0.327577	0.0906349	0.0457814	-0.159861	-0.233368	-0.293924	0.261773	-0.1737	-0.21994	0.0783818	0.033291	0.183565	0.43924	0.046259	-0.113808	0.18126	0.129047	-0.10069	-0.0431977	0.130255	0.421998	-0.179936	0.12086	0.220318	-0.161008	-0.0571225	-0.132888	0.250632	0.0950967	0.138191	0.0267302	0.091352	-0.0649288	0.210708	-0.19108	0.0787143	0.1894	0.0175515	0.0410794	-0.084224	0.113839	0.0765566	-0.0464278	0.00540348	0.306684	0.0720303	0.242269	0.0664577
761	-0.0298789	0.0904656	0.0228153	0.0497934	-0.0598371	-0.254389	-0.362466	0.158825	-0.199819	-0.13195	0.166032	0.120149	0.130323	0.242563	0.0876416	-0.133189	0.427649	0.324186	-0.102154	-0.0663	0.13695	0.430223	-0.0540744	0.182598	0.311838	-0.224482	-0.215384	-0.146837	0.0994077	-0.0883631	-0.0907845	-0.15707	0.254919	-0.0105513	0.0791634	-0.0926348	-0.0935043	0.308838	-0.10382	0.211518	-0.352663	0.157353	0.0744758	-0.0954905	0.205889	0.239261	0.0466249	0.203467	0.0290894
762	0.0717038	0.124433	0.0498489	-0.0431589	-0.00179586	-0.285049	-0.162801	0.293224	0.044834	-0.15276	0.025425	0.0911758	0.0869611	0.0768915	0.181282	-0.146557	0.365294	0.0985453	-0.163412	0.0564755	0.0789458	0.120558	-0.025585	0.0703243	-0.0055345	-0.132342	0.0509625	-0.139097	0.0909373	-0.00800659	-0.0215137	-0.0905479	0.0387774	-0.0174352	0.0437651	-0.0623345	-0.0420181	0.171475	-0.0491418	0.216136	0.0365302	0.0411905	0.0361126	-0.0271957	0.141552	0.287943	-0.0716752	0.175035	0.138316
763	-0.149086	0.135923	0.00467453	0.0464913	-0.205912	-0.298083	-0.628449	0.265704	-0.158291	-0.190695	0.15775	-0.0660069	0.0260957	0.380979	0.178137	-0.0764349	0.38341	0.381232	-0.0481251	-0.0360948	0.221017	0.451164	-0.106291	0.0883333	0.285875	-0.265326	-0.0567423	-0.0815201	0.345776	-0.0962897	-0.164503	-0.153616	0.147262	-0.0328265	0.230687	-0.223068	-0.0590985	0.283988	-0.153021	0.036314	-0.143922	0.0912165	0.298578	-0.0373213	-0.0857835	0.38989	0.0684117	0.276625	0.186648
764	-0.0124133	0.174759	0.011679	0.0677454	0.0455782	-0.0483967	0.00550707	-0.0599157	-0.0361753	-0.0672396	0.160762	0.00717989	0.00384474	0.124016	0.0926431	-0.0545579	0.522786	0.0346175	-0.0573131	-0.114576	-0.0108336	0.155119	0.0385053	0.106471	-0.0122568	0.00720377	-0.0725845	-0.105077	-0.0503414	-0.0477407	-0.10743	-0.00327286	0.0356676	0.129593	0.0710873	0.0489622	-0.0930563	0.239519	-0.0447115	0.0320061	-0.113394	0.0534548	0.0649867	-0.0773214	0.164551	0.112898	0.00202336	0.119378	0.0047302
765	0.0336643	0.238284	-0.0671255	0.0456927	-0.00136447	-0.0267397	-0.142629	-0.0278389	-0.042569	-0.120485	0.0754129	0.0664876	-0.0333206	0.151341	0.137783	-0.0579723	0.39136	0.00401274	0.00637034	0.00929907	0.0542403	0.0483392	-0.0240913	0.0337028	0.115424	-0.061343	-0.0476647	-0.146316	0.076643	-0.117574	-0.0435539	0.0572754	-0.0281253	0.0936529	0.00146911	0.0292388	-0.131458	0.226426	-0.0660722	0.0347674	0.0128056	0.0751616	0.156558	-0.0763088	0.00501365	0.0622962	-0.0108436	0.119075	-0.0631132
766	-0.0219939	0.323296	0.044857	0.0217033	-0.199782	-0.273496	-0.249487	0.216687	-0.0775255	-0.152118	0.0800293	0.0974214	0.119582	0.477377	-0.00294044	-0.0215459	0.352959	0.117607	-0.00704786	-0.0900185	0.0739494	0.359386	-0.127987	0.00351938	0.0827087	-0.101841	-0.0273894	-0.116187	0.00947507	-0.0872492	0.109332	-0.101152	0.00663079	-0.155551	0.123962	-0.0688731	0.0207887	0.119194	-0.0441289	-0.0723603	-0.0686563	-0.0449879	0.425312	0.0289829	0.0045745	0.160658	-0.0490375	0.237383	-0.0946014
767	0.0279731	0.211768	0.0935628	0.110485	0.00396906	-0.034014	-0.305444	0.0812475	-0.198336	-0.137095	-0.0465249	0.106006	0.0343602	0.182194	0.0127254	-0.0650185	0.324552	0.133734	-0.0491065	-0.0256196	0.0126187	0.0771696	-0.134095	0.146453	0.202258	-0.101052	-0.0383131	-0.0428664	0.0329387	0.0473525	0.166171	0.0224221	0.233503	0.031609	0.172568	0.0679942	-0.114336	0.205728	0.0336691	0.0820817	-0.208108	-0.168646	0.109359	-0.114984	-0.118606	0.145905	-0.119488	0.34406	-0.00314632
768	0.0807898	0.179626	0.104951	0.146399	-0.170834	-0.246279	-0.375998	0.305472	-0.132269	-0.223375	-0.0688457	0.126792	-0.0624573	0.292653	0.113432	-0.129898	0.214621	0.138465	-0.041191	-0.0614712	0.133395	0.162868	-0.03033	0.0506612	0.0804175	-0.171788	-0.189428	-0.190984	0.257801	0.00205116	0.0324771	0.030074	0.087688	0.0410605	0.125648	0.00790081	-0.139939	0.0987587	-0.058639	-0.12872	-0.0507694	-0.0413612	0.0124263	-0.0166702	-0.0510629	0.16587	0.0922606	0.25196	-0.033051
769	0.0482084	0.162538	0.00363701	-0.00100241	-0.170103	0.0295394	-0.265346	0.174208	-0.106155	-0.164193	0.0813238	0.142275	0.0480531	0.267948	0.0160979	0.0259388	0.221472	0.159036	-0.212255	-0.0198369	-0.0261153	0.199814	-0.1738	-0.00842304	0.0833427	-0.13141	-0.0777407	-0.275642	0.165656	-0.0194135	0.0104297	0.0455424	0.130736	0.0692221	0.0102558	0.0845257	-0.0618691	0.158364	-0.00866877	0.0974056	-0.132538	0.0240035	0.133393	-0.108362	-0.0326513	0.163932	0.0225575	0.171548	-0.0909566
770	0.0467273	0.370493	0.0611466	0.346004	-0.134091	-0.156183	-0.241915	0.220194	-0.0839101	-0.0753522	0.160818	0.0946944	0.285587	0.281347	0.0103171	-0.0386278	0.141231	0.135113	-0.397342	-0.148654	-0.0301306	0.398862	-0.190706	-0.123145	-0.133601	-0.0991326	-0.0364717	-0.0714705	0.11959	-0.0220596	0.104954	-0.125925	0.15418	-0.23483	0.17325	0.0641079	-0.0435963	0.243433	-0.0676967	0.162934	-0.209137	0.0509128	0.188852	-0.0384854	-0.0703379	0.105755	-0.310708	0.301104	-0.114218
771	-0.074038	0.175951	0.0902144	0.200014	0.0666625	-0.181377	-0.380443	0.0520683	-0.138509	-0.178962	0.0748519	0.0246838	-0.0621911	0.10095	0.0359747	-0.147757	0.413068	0.0832573	-0.245659	0.0621593	0.0162147	0.30816	-0.114044	0.0689186	0.248619	-0.151928	0.0272361	-0.0911352	0.338996	-0.191331	0.124685	-0.0802127	0.0298537	-0.0361322	0.105839	-0.0308325	-0.164083	0.268882	-0.163835	-0.150922	-0.289432	0.261465	0.0968871	0.162926	0.244153	0.0530714	-0.0123546	0.23598	0.00504598
772	-0.0135242	0.10267	0.033156	0.0250933	-0.0631502	-0.175829	-0.342386	0.167486	-0.0538419	-0.173462	0.168965	0.109303	0.0529596	0.155807	0.154062	0.0335068	0.247871	0.215353	-0.0147749	-0.0377018	0.0948191	0.237227	-0.0995124	0.0915189	0.131087	-0.145499	-0.122381	-0.17363	0.225772	-0.0304774	-0.0021045	0.0345533	0.167243	0.00933742	0.169	-0.105569	-0.0950981	0.227174	-0.0818847	0.115859	-0.0492876	0.0139973	0.0984794	-0.167723	0.0119958	0.0969504	0.263764	0.145769	0.0755792
773	0.0131076	0.159298	0.107934	0.00535665	0.0350811	-0.0373833	-0.142805	-0.0329073	-0.168881	-0.233167	0.21948	0.115164	-0.139512	0.306901	0.0636619	0.105599	0.249117	0.0239042	-0.155054	-0.0721983	-0.10434	0.127354	0.0871037	0.00894674	0.0360003	-0.0350502	-0.111893	-0.188912	0.190378	-0.0459611	0.0614244	0.0110797	0.0103884	0.0596407	-0.00401191	0.0242756	-0.172019	0.176309	-0.141997	0.0384275	-0.0252882	0.0452601	0.172456	0.0455299	0.101658	0.0641677	0.120661	0.0821826	0.0577611
774	0.0209262	0.140551	0.0900469	-0.00531265	-0.0622382	-0.084732	-0.190493	0.299268	-0.134884	-0.100314	0.171439	0.140011	0.164141	0.339724	0.0505044	-0.0223742	0.246216	0.184171	-0.13028	-0.129278	-0.00144339	0.218552	-0.17037	0.0935277	0.0905553	-0.18595	-0.0197324	-0.20915	0.11516	-0.0371214	0.135019	-0.0601776	0.0155704	-0.0174941	0.0839678	0.0766586	-0.0335849	0.0842068	-0.0568064	0.0403151	-0.0929805	-0.00882354	0.181509	-0.00530447	-0.0209064	0.135795	-0.0815876	0.224563	-0.0441217
775	-0.16417	0.0889612	0.221797	0.034426	0.0856757	-0.229407	-0.626258	0.0254171	-0.210497	-0.171307	0.0584395	0.142032	-0.0476443	0.284003	-0.0407125	-0.0563795	0.599292	0.182879	-0.133668	-0.0978052	-0.0468179	0.083866	-0.0371348	0.325193	0.362782	-0.119929	-0.221647	-0.101702	0.16685	0.0494435	0.0755122	-0.00509489	0.0886177	0.0295502	0.149472	-0.237192	-0.1653	0.0606996	0.0575367	-0.0475279	-0.357695	0.206804	0.0236772	-0.0130802	0.0412902	0.232061	0.00977376	0.11258	0.100514
776	-0.0652175	0.244709	0.0594244	0.0435301	-0.0114228	-0.123017	-0.186939	-0.00675421	-0.127405	-0.0962854	0.180982	0.153429	-0.0524695	0.325854	0.0133659	0.0223951	0.438415	0.0127462	-0.0440875	-0.0852244	0.174292	0.214079	0.078565	-0.0134853	0.123107	-0.122596	-0.101477	-0.242891	0.201807	-0.04604	-0.091865	-0.0293813	0.149338	0.0998312	0.0383383	-0.0523089	-0.0679222	0.187105	0.0553123	0.158666	-0.262119	0.15814	0.0229125	-0.0691279	0.197618	0.0779819	-0.155949	0.143159	0.0482852
777	0.0376069	0.123131	0.0778008	-0.0116752	-0.0351721	-0.29249	-0.269704	0.180324	-0.0380361	-0.160885	0.0305453	0.101685	0.0268078	0.214951	0.103197	-0.092335	0.355953	-0.0136175	-0.148285	0.0274124	-0.0234118	0.111553	0.000662474	-0.0773103	0.114	-0.229037	0.118102	-0.1799	0.181174	-0.0197347	0.0683474	-0.00661374	0.134855	-0.125943	0.178738	-0.0336042	-0.214265	0.0790026	-0.176588	-0.101033	-0.0777486	0.176664	0.124207	0.0975797	0.160438	0.236046	-0.0766594	0.117589	-0.0625051
778	0.00826072	0.141301	-0.0411371	-0.0237965	-0.0866019	-0.167725	-0.367877	0.187563	-0.0551589	-0.24377	0.137926	-0.0150597	0.0814157	0.097027	0.198633	-0.025432	0.247399	0.218829	0.00553293	0.10328	0.186155	0.294867	-0.063467	0.105031	0.126308	-0.359093	0.0186615	-0.203686	0.183647	0.00440469	-0.0320211	-0.0733637	-0.0297425	0.231399	0.192751	-0.0402375	-0.021691	0.198318	-0.0215082	-0.0852697	-0.134519	-0.0104122	0.116806	0.0265273	0.109597	0.156886	-0.0904528	0.28253	0.0694195
779	-0.0802822	0.133847	0.124453	0.0861763	0.135302	-0.261387	-0.454446	0.256462	-0.0846332	-0.267548	0.034627	0.164543	0.119149	0.381948	0.109445	-0.270153	0.528019	0.415267	-0.184819	0.0474884	0.021475	0.229617	-0.0492361	0.192895	0.271742	-0.305406	-0.112023	-0.134857	0.272676	0.0413041	0.0849106	-0.0421889	0.268011	-0.00703557	0.141113	-0.224012	-0.00419473	0.225917	-0.0502754	0.187009	-0.228347	0.0616092	0.0199387	-0.053242	0.0756404	0.406875	-0.104967	0.205857	0.0690581
780	-0.130423	0.103508	0.0593528	-0.110209	-0.0809747	-0.239998	-0.515401	0.24175	0.0748831	-0.130385	0.122041	0.0598388	0.0968999	0.292716	0.106569	-0.0612148	0.383017	0.175844	-0.201465	-0.050051	-0.0510293	0.364838	-0.11193	0.0911707	0.142226	-0.183376	-0.158143	-0.115896	0.0825552	0.0467373	0.0900155	-0.130029	0.290825	-0.150984	0.248922	-0.254505	-0.0972465	0.0998583	-0.0332091	-0.0505718	-0.156577	-0.0386086	0.112714	-0.102827	0.099679	0.365787	0.123452	0.171229	0.033232
781	0.153247	0.0839832	-0.112774	0.168195	-0.0389963	-0.196621	-0.331596	0.0121284	0.0887399	-0.148451	0.0829601	0.167243	0.116335	0.155835	0.236371	-0.21999	0.634487	0.0914669	-0.0785565	0.0161176	0.0768002	0.27586	-0.100977	0.0745869	0.295752	-0.14808	-0.245026	-0.17594	0.0244573	-0.00827665	-0.0731567	0.0970806	0.00576058	0.0500188	-0.0160818	0.031321	-0.173373	0.167573	0.0645607	0.0126929	-0.186056	0.0916523	0.175869	0.0920865	0.188772	0.193861	-0.215902	0.205244	-0.0325861
782	0.0239055	0.260904	0.0107033	0.00803544	0.0574276	-0.187837	-0.188006	-0.0663194	-0.0199703	-0.203799	0.0834138	0.0349947	0.0802944	0.185288	0.144924	-0.0814747	0.494911	0.113855	-0.0419397	0.0044845	-0.0544573	0.136602	0.0228182	0.0624329	0.107735	-0.220831	-0.180249	-0.164464	0.221212	-0.0577991	0.0282481	0.0753417	0.109644	0.132208	0.0645937	-0.0581223	-0.0783373	0.239047	-0.018407	0.133977	-0.187978	0.0765299	0.0222546	-0.065699	0.210351	0.260103	0.0137774	0.10717	0.0818666
783	0.000635495	0.192263	0.0987617	0.116245	0.0745995	-0.160911	-0.379742	0.098856	-0.0204976	-0.221558	0.200446	0.139956	0.0326126	0.263523	0.139608	-0.0801853	0.474284	0.192244	-0.02084	0.0256981	0.0830029	0.220313	-0.0675685	0.0781489	0.239011	-0.254059	-0.141249	-0.13754	0.31927	-0.0362584	0.0545482	-0.0776079	0.152691	-0.0133796	0.186374	-0.0916621	-0.0930998	0.108998	-0.136133	0.0693635	-0.157577	0.0122843	0.0387232	-0.0177012	0.0749086	0.169161	-0.0954634	0.123777	0.0886163
784	-0.0231252	0.175247	-0.0276397	0.12248	-0.126851	-0.0709845	-0.180385	0.0870259	-0.183629	-0.130597	0.10894	0.147552	0.0272452	0.139898	0.0765786	0.00956328	0.361923	0.00723424	-0.153077	-0.0172549	-0.0113793	0.121608	-0.0197626	0.0427917	0.152713	-0.16146	-0.0188968	-0.0706823	0.20084	-0.210446	-0.0275357	-0.0723985	0.266457	0.0509454	0.0292638	-0.090089	-0.143004	0.256356	-0.024269	0.0716655	-0.245207	0.09015	0.0692398	0.0716938	0.100386	0.18363	-0.0109903	0.185312	-0.0150747
785	-0.11192	0.139442	0.161777	0.162648	0.135393	-0.258721	-0.439669	-0.00866943	-0.144418	-0.106047	0.00410357	-0.0304509	-0.0159987	0.268385	0.000856957	-0.0661746	0.380814	0.0655181	-0.0687952	-0.0889664	-0.00815426	0.215864	-0.0304353	0.0653475	0.217043	-0.266726	-0.102623	-0.143173	0.099732	0.181408	0.0547805	-0.0664546	0.0497821	0.0544326	0.202482	-0.120445	-0.00410694	0.089196	-0.139014	0.159427	-0.134841	0.0485436	0.151729	0.0239676	0.208042	0.0906763	-0.140073	0.164398	0.0276414
786	0.0211041	0.23899	0.0184496	-0.0627219	-0.0165137	-0.0526777	-0.197922	0.178427	-0.117508	-0.144119	0.0621629	0.119784	0.12946	0.136723	0.258637	-0.0778431	0.347111	0.0785541	0.00672094	0.0169315	0.0629553	0.159681	-0.0790739	0.125524	0.1179	-0.20422	0.029168	-0.204083	0.138463	0.0516318	0.016043	-0.0627292	0.0746051	0.165411	0.142703	-0.0518364	0.0432389	0.226237	-0.0142483	0.157794	-0.117381	0.0199477	0.0590765	-0.0853362	0.0474692	0.120164	-0.101939	0.218551	0.0990019
787	0.0581208	0.258707	-0.0849412	0.133504	0.0886983	-0.0977491	-0.198236	0.073611	-0.0491222	-0.102287	0.1005	0.147691	0.0106372	0.148866	0.0525479	-0.111708	0.333587	0.0431337	0.101311	0.0911823	0.0416029	0.10995	-0.0122349	-0.000859734	0.202563	-0.218533	-0.101471	-0.175952	-0.0311236	-0.0966951	0.00615818	0.0421683	0.0417956	0.0683786	0.0532886	-0.0771622	-0.104765	0.298082	-0.0279645	0.061843	-0.000200965	-0.0297801	0.0910077	-0.198085	0.193269	0.210861	-0.0345569	0.128007	-0.042509
788	0.10485	0.165224	0.0946663	-0.0682329	-0.0431482	-0.145788	-0.235203	0.0427739	-0.115671	-0.220859	0.0344978	0.224634	0.266168	0.186835	0.182871	-0.136286	0.492523	-0.108795	0.0809164	0.0648884	0.0635924	0.0536322	0.00476711	0.0710003	0.018368	-0.145651	-0.0841029	-0.254506	0.117613	-0.0452779	0.113807	0.0432396	0.148398	0.197595	-0.0319022	-0.061266	0.00308668	0.137199	-0.00386184	0.119232	0.00482686	0.0685271	0.086287	-0.128133	0.0835264	0.106165	-0.0962396	0.17802	0.131801
789	-0.110495	0.183225	-0.0254033	-0.0154702	0.0784945	-0.220786	-0.327919	0.151216	-0.0915801	-0.239011	-0.0520811	0.145535	0.0472758	0.226142	-0.0659116	-0.174715	0.6248	-0.00491831	0.0229669	-0.0996148	0.078405	0.104513	0.0471392	-0.120831	0.1325	-0.0531867	0.0687183	-0.249347	0.132242	0.0890629	-0.0471204	-0.0928729	-0.067768	0.0955333	0.0253936	-0.248303	-0.0831925	0.162222	-0.0444045	0.0776243	-0.0872337	0.115942	-0.139607	-0.0315522	0.19889	0.276937	-0.00843894	0.142085	0.0669989
790	0.0207799	0.20677	0.0839746	-0.000608786	-0.0686049	-0.0236949	-0.337617	0.0404303	-0.0723089	-0.201607	0.139919	0.00437224	0.054509	0.214293	0.0624665	-0.0724468	0.345509	0.0826456	-0.112092	-0.00851136	0.0805004	0.191621	-0.0526666	0.0772719	0.250839	-0.166367	-0.10349	0.031614	0.253675	-0.0373063	0.0975282	-0.143697	0.188459	-0.00630265	0.207892	-0.0457099	-0.108685	0.120549	-0.0132247	-0.0300438	-0.124977	0.216107	0.166663	-0.0548418	-0.0216604	0.117924	-0.0372389	0.127178	0.0823626
791	0.0288867	0.208086	0.0662135	0.0156887	-0.025728	-0.000947962	-0.0656296	0.000638039	-0.0414575	-0.0915009	0.140895	0.0948695	-0.0198936	0.156868	0.0676006	-0.0229237	0.471002	0.00958752	0.0407412	-0.0494596	0.0265926	0.0995089	0.00912799	0.0665862	0.0520515	-0.0283618	-0.0275091	-0.0732501	0.0812188	-0.0151475	0.0317504	0.0198415	-0.0179449	0.107067	0.102449	0.00330514	-0.0132741	0.150621	-0.0537294	0.184444	-0.00818387	0.0161208	0.0884858	-0.0557859	-0.0180901	0.115217	0.00768629	0.106914	0.017566
792	-0.190931	0.0772465	0.0742711	-0.0937853	-0.0933065	-0.339024	-0.613109	0.396774	-0.00904659	-0.205342	0.133828	0.0578695	0.189727	0.435536	0.0523101	-0.0668957	0.3837	0.230763	-0.258942	-0.0789188	-0.0984956	0.415449	-0.156373	0.180487	0.192981	-0.24097	-0.176872	-0.114686	0.211109	0.118097	0.181902	-0.120114	0.328547	-0.22484	0.234758	-0.317582	-0.106361	0.143924	-0.0494954	-0.000881905	-0.230614	-0.102735	0.107827	-0.0541577	0.0920194	0.467028	0.13087	0.263101	0.0751949
793	0.0711113	0.123505	-0.0660519	0.1697	-0.0245527	-0.135828	-0.274076	0.065433	-0.0485707	-0.0633527	0.11396	0.158806	0.0353874	0.404266	-0.0403687	-0.316562	0.378413	-0.0682835	-0.187508	0.0898868	-0.114319	0.232321	-0.0464178	0.135722	0.180437	-0.205701	-0.151878	-0.0906941	-0.236889	-0.0421701	0.00351841	-0.0358552	0.279874	0.071852	0.15219	-0.12822	-0.176123	0.103648	-0.118333	0.181428	-0.0991477	0.271658	-0.145887	-0.0951076	0.169231	0.430563	-0.0295589	0.0819415	0.108275
794	0.000457707	0.13779	0.152084	0.0519551	-0.115392	-0.0846533	-0.185265	0.223994	-0.0652405	-0.151019	0.0435446	0.0941803	0.115792	0.256724	0.108918	-0.127826	0.398185	0.231398	-0.168482	-0.0880421	-0.0321692	0.173618	-0.0694129	0.0632555	0.23527	-0.153356	-0.0898651	-0.232415	0.169086	0.128693	0.0527631	-0.102569	0.153649	0.0321784	0.158506	-0.0993213	0.0150531	0.109933	0.0292703	0.177951	-0.251192	0.00604706	0.0699752	-0.0179786	0.10785	0.138268	-0.0458111	0.132147	0.0331138
795	-0.125452	0.26565	-0.0398317	-0.130783	0.0808557	-0.12793	-0.227748	0.242861	-0.0957649	-0.217433	0.151297	0.080296	0.157559	0.272618	0.139194	-0.0750724	0.225475	-0.0234571	-0.00121351	-0.106596	-0.0571982	0.0943951	0.0303751	0.0596293	-0.0649917	-0.292539	-0.0737721	-0.202695	0.111055	-0.0651298	0.0316544	-0.0884865	0.118811	0.0711149	0.152163	-0.102564	-0.0335461	0.121179	0.0633081	0.0404121	0.0138767	0.0199381	0.0485067	-0.055832	0.11286	0.155397	0.0506269	0.320816	0.048968
796	-0.0656384	0.19216	0.15869	0.0832167	0.0411417	-0.211106	-0.409084	0.0553785	0.0458734	-0.189084	0.0308569	0.226304	-0.0228826	0.205865	0.00354348	-0.0957949	0.362757	0.0496644	-0.0645345	-0.0139293	-0.105821	0.163649	0.028493	-0.0563576	0.242451	-0.266215	-0.0104666	-0.145802	0.133019	0.0704553	0.230932	0.0673754	0.187554	0.025611	0.0431465	0.0281409	-0.0780057	0.110077	-0.0394879	-0.00712417	-0.223966	0.170538	0.0393	0.0384133	0.156495	-0.00456425	-0.165742	0.0756981	0.0392918
797	0.0503463	0.168078	0.00533447	0.181956	0.0388282	-0.0888074	-0.19343	0.0302229	-0.114824	-0.267189	0.220073	0.113134	-0.100037	0.143358	0.0470515	-0.0913693	0.313446	0.005312	-0.241332	-0.0832945	0.0910907	0.184283	-0.0681218	-0.0939622	0.116082	-0.127409	-0.143712	-0.243035	0.166337	-0.0147702	0.0615402	-0.123257	-0.0154211	0.058231	0.0744851	-0.0386495	-0.201091	0.19398	-0.234548	0.0295848	-0.126208	0.0950477	0.0377022	0.111728	0.221048	-0.162549	-0.0653883	0.216686	0.0661934
798	0.063998	0.3391	0.120074	-0.086997	-0.164478	-0.036757	-0.147845	0.0896477	-0.146419	-0.300824	0.139269	0.11275	0.0893722	0.318276	0.151714	-0.0644307	0.280119	-0.0183233	0.150397	0.107213	0.117215	0.0781673	0.013964	0.0649744	-0.0855474	-0.203327	0.0720236	-0.300513	0.202364	-0.0107354	-0.0824069	-0.111101	0.0784341	0.0870785	0.0539433	0.0125345	-0.110542	-0.00501251	0.0546061	0.00632439	-0.0624727	0.134443	0.0286718	0.0202284	-0.0131308	0.341107	-0.0833082	0.109582	0.0859567
799	-0.0268417	0.124616	0.0450981	0.019467	-0.101836	-0.162828	-0.267216	0.176253	-0.0694533	-0.137315	0.136109	0.143561	0.0180647	0.177795	0.124625	0.0642725	0.199578	0.185268	0.00266631	-0.096374	0.0890049	0.237072	-0.100961	0.0494033	0.103692	-0.120636	-0.0884828	-0.193072	0.233192	-0.0230127	0.0313442	0.0182567	0.153628	0.00775859	0.199818	-0.114023	-0.0979791	0.201799	-0.0276648	0.194318	0.0145841	-0.00721374	0.0892521	-0.154028	-0.0194172	0.0851771	0.275981	0.147128	0.0572286
800	-0.169586	0.244808	-0.0500382	0.126792	0.0431944	-0.0485236	-0.0920971	0.0175113	-0.0218719	-0.034725	0.125321	0.116154	-0.0469092	0.2066	0.0410752	0.0571379	0.314337	-0.0649052	-0.0676758	-0.192219	0.065656	0.120529	-0.0737922	0.134118	-0.0210251	-0.125649	-0.133848	-0.137001	0.0745049	-0.171857	0.0473122	-0.0560637	0.0795678	0.0738366	0.133923	0.0110124	-0.101932	0.257408	-0.156771	0.147516	0.146324	0.0221378	0.0734645	0.190545	0.125345	0.056678	0.206942	0.0650071	0.0010988
801	0.0529497	0.1336	0.034631	0.107598	0.000657905	-0.18652	-0.202008	0.104717	-0.173609	-0.0727775	0.256426	0.0151725	0.15468	0.202227	0.0719675	-0.167737	0.297672	0.0897055	-0.0481902	-0.0674479	0.180608	0.293013	-0.268352	0.00246893	0.0109976	-0.051924	0.0111887	-0.241118	-0.0178435	-0.074626	0.0495765	-0.143122	-0.00906591	0.0815853	0.1658	-0.0107976	-0.0388706	0.0244419	0.0420555	0.0940722	-0.0577045	0.118368	0.0745388	-0.169217	-0.164382	0.217259	-0.0181403	0.18476	-0.0716371
802	0.061669	0.189465	-0.0299197	-0.0810084	-0.174926	-0.0456569	-0.171471	0.163046	-0.201142	-0.100783	0.0603292	0.0781495	0.130528	0.183507	0.215988	-0.0148931	0.321775	0.0974871	0.0574071	0.0620346	0.252466	0.188072	0.0726301	0.0676161	-0.053163	-0.25247	0.0569196	-0.078229	0.164615	0.080111	0.0177954	-0.0448763	-0.0473204	0.154639	0.132896	-0.0370558	-0.130535	0.0926598	-0.0372739	0.0516169	0.0174827	0.0042372	0.074049	0.0178341	0.0209774	0.18052	-0.0195616	0.21096	0.0701866
803	0.0242939	0.126441	0.0549695	-0.0658474	-0.0560751	-0.329997	-0.285297	0.308325	-0.0557029	-0.103838	-0.0338677	0.0425484	0.127976	0.278292	0.199709	-0.140997	0.342021	0.442938	-0.232877	0.0692371	0.015409	0.190062	-0.179398	0.0252725	0.30161	-0.214778	-0.146869	-0.135165	0.160914	0.0798294	0.0826715	0.0115694	0.207346	-0.0475012	0.227538	-0.208136	-0.0463379	0.214078	0.0564966	0.163613	-0.253922	-0.12116	0.0204548	-0.200146	0.0842098	0.379781	0.138811	0.318095	0.216553
804	0.117349	0.267647	0.11458	0.0471215	0.0318386	-0.106611	-0.101934	0.189983	-0.0954538	-0.264433	-0.00472749	0.198504	0.127087	0.283629	0.03811	-0.114737	0.406834	-0.0503403	0.151463	-0.135061	0.0907682	0.176658	-0.117975	-0.101898	0.205508	-0.182813	-0.0270357	-0.208741	0.00969249	-0.0477478	-0.180086	-0.0367744	0.0886789	0.239091	0.0822976	-0.00408649	0.00691865	0.173522	-0.0341127	-0.0150378	-0.0761283	0.104868	0.0761756	0.13672	-0.000326501	0.230291	-0.0283083	0.0550732	0.0362463
805	-0.208692	0.196905	-0.0834653	0.0939443	-0.242384	-0.28523	-0.62409	0.577924	-0.218063	-0.316298	0.159454	0.145963	0.328955	0.441168	-0.149016	-0.287551	0.380484	0.28735	-0.24505	0.00679326	0.151403	0.591516	-0.356459	0.3242	0.295607	-0.168624	-0.252802	-0.0682972	0.0415008	-0.0489378	0.232472	-0.209916	0.137324	-0.177963	0.236062	-0.135473	-0.130498	0.355861	-0.120579	0.0634696	-0.257211	0.0406234	0.3869	0.0260599	-0.172545	0.319836	-0.0874131	0.458893	0.0476929
806	0.0375557	0.0878559	0.133809	0.133141	-0.0541837	-0.0663318	-0.345916	0.15613	-0.0267152	-0.183726	0.10513	0.116239	0.0646564	0.166501	0.142858	-0.107106	0.462946	0.264486	-0.0851909	-0.0290497	-0.00885514	0.171054	-0.130441	0.261724	0.262185	-0.140536	-0.163078	-0.108532	0.131593	0.0706312	0.101734	-0.0978639	0.242596	0.0466781	0.0958606	-0.126322	-0.0808757	0.161064	0.0181988	0.072637	-0.303596	0.145196	0.0961752	0.0252718	-0.00422826	0.132685	0.031067	0.245914	-0.0343654
807	0.0473814	0.217285	-0.0247397	0.0834283	0.0299499	-0.11757	-0.28231	0.198057	0.0405582	-0.183088	0.0711457	0.173714	0.00846998	0.195041	-0.103163	-0.0233594	0.188413	0.287061	-0.0542951	0.00507496	0.21622	0.315513	-0.0725611	0.161198	0.242997	-0.0110079	-0.110448	-0.156173	0.235911	-0.122545	-0.012425	-0.193435	-0.0878542	0.0956992	0.0663468	0.0118364	0.000279553	0.358208	0.0935905	0.0196782	-0.0645203	0.159048	0.142651	-0.0897502	0.083067	0.340314	-0.104707	0.0856303	0.0633594
808	0.0406071	0.283525	0.0606727	0.0779664	-0.0748356	-0.102001	-0.188751	0.0708198	0.0641393	-0.18283	0.124269	0.168239	0.181041	0.251047	0.152696	-0.284727	0.483267	0.0707594	-0.0687819	0.0956631	0.0446523	0.239721	-0.0583313	0.131891	-0.126438	-0.267878	-0.0288037	-0.261235	0.1134	0.0851747	0.0375821	-0.11954	-0.00945967	-0.0137994	0.0999389	0.00215868	-0.129082	0.158597	-0.132353	0.0371191	-0.0491944	0.176277	0.0105778	-0.136388	0.0745785	0.153737	0.0426655	0.198842	-0.025999
809	-0.0314369	0.155407	0.0135492	0.0110291	-0.0624436	-0.276958	-0.375751	0.252171	-0.220344	-0.110501	0.0715879	0.0654562	0.0874256	0.308244	0.0677617	-0.107017	0.36503	0.245633	-0.0254717	-0.0730497	0.144811	0.359326	-0.125257	-0.0212377	0.116569	-0.129553	-0.223553	-0.0986161	0.31369	-0.0580038	0.0783565	-0.028321	0.0791145	-0.139414	0.2381	-0.201838	-0.015585	0.265718	0.0164135	0.0906721	-0.0294201	-0.0120378	0.0768092	-0.151431	0.134999	0.166147	0.253534	0.212282	-0.015963
[truncated: 1,191 more rows]
[truncated: 951 more columns]
